# Supplementary material for: Genome-wide association study and transcriptome analysis discover new genes for bacterial leaf blight resistance in rice (Oryza sativa L.)
Source: BMC Plant Biol. 2021 Jun 3;21:255. doi: 10.1186/s12870-021-03041-2 (PMC8173721; doi:10.1186/s12870-021-03041-2)
Supplement: Supplementary file 2 — Additional file 2: Table S1. Names, origin, and population structure of 259 rice accessions. [file 12870_2021_3041_MOESM2_ESM.xlsx]

## Sheet: Sheet1
Supplementary Table 1 Names, origin, and population structure of 259 O. sativa accessions.
ID	Name	Original	Subpopulation	2018		2019
				P3	P6	P3	P6
3	Luhan58	Shanghai	Japonica	0.29084	0.326309	0.199658	0.191257
5	WDR48	Shanghai	Japonica	0.316152	0.407657	0.972067	0.853801
9	Zenggongliaogeng	Liaoning	Japonica	0.543027	0.359161	0.466325	0.354582
10	Xiushui519	Zhejiang	Japonica	0.285444	0.291708	0.306802	0.452381
16	Y237	China	Improved cultivar of indica	0.519435	0.346145	0.217905	0.107266
19	3412	China	Improved cultivar of indica	0.492439	0.591236	0.358649	0.582192
20	5431	China	Improved cultivar of indica	0.272261	0.184139	0.0641468	0.0588235
21	F201	Hunan	Improved cultivar of indica	0.240247	0.273404	0.200792	0.204334
22	L203	China	Improved cultivar of indica	0.676509	0.519244	0.448945	0.653409
23	L204	China	Improved cultivar of indica	0.545811	0.392294	0.386553	0.358974
24	L205	China	Improved cultivar of indica	0.431552	0.466149	0.228971	0.235023
25	R288/R143	China	Improved cultivar of indica	0.668009	0.666247	0.388626	0.414773
27	F302/R143	China	Improved cultivar of indica	0.533257	0.292987	0.233772	0.403561
28	R1988/R241	China	Improved cultivar of indica	0.304213	0.244141	0.391875	0.495763
29	R715	China	Improved cultivar of indica	0.393893	0.190527	0.451156	0.531707
30	R282	China	Improved cultivar of indica	0.475921	0.470232	0.209623	0.337209
31	R311	China	Improved cultivar of indica	0.401441	0.357211	0.100877	0.17866
32	R873	China	Improved cultivar of indica	0.452557	0.326238	0.203068	0.11086
33	S299	China	Improved cultivar of indica	0.316401	0.4027	0.170236	0.149682
34	S311	China	Improved cultivar of indica	0.274866	0.370703	0.330284	0.429348
35	1123	China	Improved cultivar of indica	0.476554	0.421646	0.201029	0.288557
36	1140	China	Improved cultivar of indica	0.308763	0.245875	0.176985	0.318359
37	1228	China	Improved cultivar of indica	0.423399	0.208673	0.207175	0.258953
38	48R	China	Improved cultivar of indica	0.553109	0.32797	0.289069	0.291525
39	84R	China	Improved cultivar of indica	0.301996	0.162401	0.183406	0.19382
40	290	China	Improved cultivar of indica	0.595718	0.707856	0.554977	0.477352
41	291	China	Improved cultivar of indica	0.428682	0.41779	0.105969	0.0422078
42	125R	China	Improved cultivar of indica	0.290394	0.267773	0.189373	0.176471
43	147R	China	Improved cultivar of indica	0.331011	0.2919	0.10054	0.202454
44	206R	China	Improved cultivar of indica	0.341553	0.294493	0.245956	0.287879
45	208R	China	Improved cultivar of indica	0.325231	0.293255	0.0896232	0.0711462
46	Taixianzhan	China	Improved cultivar of indica	0.210961	0.39129	0.25906	0.272436
47	238R	China	Improved cultivar of indica	0.448321	0.328847	0.143436	0.298113
48	712R	China	Improved cultivar of indica	0.607065	0.403292	0.374851	0.37193
50	IR 2035-225-2-3-1	IRRI	Improved cultivar of indica	0.256708	0.341379	0.098567	0.138614
52	TR 25882-34-3-3-1	IRRI	Improved cultivar of indica	0.168995	0.116913	0.482887	0.493377
53	IR 28210--68-4-1-3	IRRI	Improved cultivar of indica	0.271037	0.184673	0.34637	0.498054
54	IR 28118-138-2-3	IRRI	Improved cultivar of indica	0.146548	0.137631	0.479883	0.742857
55	TOX 3073-17-1-3-3-3	IITA	Improved cultivar of indica	0.127159	0.130777	0.157189	0.160991
56	TOX 3114-10-1-2=3-3	IITA	Improved cultivar of indica	0.14684	0.179924	0.183747	0.223404
59	IR 34662-29-1-3-3	IRRI	Improved cultivar of indica	0.162926	0.0678566	0.166409	0.192053
60	IR 39385-20-1-2-1-1	IRRI	Improved cultivar of indica	0.215106	0.176524	0.413669	0.491124
61	P 1356-1-3M-2-1B	Colombia	Improved cultivar of indica	0.339714	0.291022	0.176195	0.202247
62	CAN 7830	Brazil	Improved cultivar of indica	0.391945	0.373623	0.300282	0.306513
64	IR 4442-46-3-3-3	IRRI	Improved cultivar of indica	0.798464	0.486284	0.113834	0.0665323
65	IR 53912-98-1-1-2	IRRI	Improved cultivar of indica	0.144234	0.121518	0.151457	0.123656
67	IR 841-85-1-1-2	IRRI	Improved cultivar of indica	0.415412	0.558605	0.453307	0.515625
68	CR 16-2	IRRI	Improved cultivar of indica	0.218135	0.194869	0.17501	0.236749
69	CR 16-3	IRRI	Improved cultivar of indica	0.401994	0.315495	0.157493	0.115764
70	IR 58110-144-2-2-2R	IRRI	Improved cultivar of indica	0.197674	0.142598	0.0284578	0.0249221
71	IR 53915-43-3-3-3R	IRRI	Improved cultivar of indica	0.362451	0.246787	0.425582	0.231405
72	RP 2071-22-4-1R	India	Improved cultivar of indica	0.174402	0.0822855	0.347858	0.362832
73	IR 37721-90-3-3-3-2R	IRRI	Improved cultivar of indica	0.203411	0.306865	0.0794076	0.0761589
75	IR 35546-52-3-3-2R	IRRI	Improved cultivar of indica	0.348026	0.229348	0.14659	0.164634
76	ITA 312	IITA	Improved cultivar of indica	0.284511	0.172684	0.134994	0.122807
77	IR 58541-AC7-2	IRRI	Improved cultivar of indica	0.248644	0.223071	0.588446	0.518519
78	IR 53915-29-2-3-3-2-1	IRRI	Improved cultivar of indica	0.170759	0.146473	0.0640385	0.0446927
79	IR 58099-95-2-2	IRRI	Improved cultivar of indica	0.143852	0.116535	0.196502	0.159091
80	CT9868-3-2-2P-M	CIAT	Improved cultivar of indica	0.385585	0.186698	0.244232	0.18956
81	IRGA 234-21-5-6-A5	IRRI	Improved cultivar of indica	0.498104	0.357409	0.328396	0.386364
82	IR 45138-131-2-1-1-3-1	IRRI	Improved cultivar of indica	0.200103	0.180364	0.196865	0.224299
83	IR 65638-85-3-1	IRRI	Improved cultivar of indica	0.345917	0.280166	0.176183	0.12749
84	IR 65638-91-1-1	IRRI	Improved cultivar of indica	0.434271	0.390635	0.226094	0.237013
85	BG-4807-4-2-2	Sri Lanka	Improved cultivar of indica	0.207769	0.197654	0.11089	0.20977
87	IR 29723-1438	IRRI	Improved cultivar of indica	0.148558	0.168547	0.345528	0.360215
90	IR 67414-216-3-4-2-3	IRRI	Improved cultivar of indica	0.141467	0.178772	0.185587	0.2249
91	IR 70422-105-3-3	IRRI	Improved cultivar of indica	0.207597	0.229117	0.243187	0.290123
92	IR 71605-1-1-4-3-1-2	IRRI	Improved cultivar of indica	0.226969	0.177445	0.506901	0.495146
93	CT 9496-10-2-1-3P-M-1	CTAT	Improved cultivar of indica	0.457229	0.4452	0.333161	0.311295
94	3039	Cuba	Improved cultivar of indica	0.132103	0.263266	0.100143	0.0614035
95	CT 9496-10-2-1-1-M-1-3P-M-1	CIAT	Improved cultivar of indica	0.429498	0.447486	0.444825	0.412869
96	CT 8008-3-3-11P-M-1P	CIAT	Improved cultivar of indica	0.40483	0.362976	0.176366	0.104369
97	CT 9162-12-15-1-1	CIAT	Improved cultivar of indica	0.444066	0.301951	0.546777	0.502463
98	BIO 530-A-5-10-1-2-8	INDONESIA	Improved cultivar of indica	0.428066	0.398908	0.303691	0.321767
99	CT9874-3-2-M-5-4P-M	CIAT	Improved cultivar of indica	0.428022	0.273063	0.226915	0.245856
100	CNAX 4354-5-8-3-1-B	Brazil	Improved cultivar of indica	0.324207	0.277644	0.181113	0.179739
101	CT 8452-1-23-15P-M-1P	CIAT	Improved cultivar of indica	0.335518	0.190045	0.0700721	0.115183
102	CAN 6868	Brazil	Improved cultivar of indica	0.287421	0.197059	0.315881	0.290429
103	P 5166F2-25-2	Colombia	Improved cultivar of indica	0.366189	0.185916	0.130824	0.105919
104	CAN 8502	Brazil	Improved cultivar of indica	0.235445	0.363377	0.648817	0.579235
105	MARAJO	Brazil	Improved cultivar of indica	0.298439	0.326821	0.306638	0.316923
106	CT 8250-5-5-11P-M-1P	CIAT	Improved cultivar of indica	0.16435	0.370025	0.267029	0.291793
107	IR 79216-8-2-3-1	IRRI	Improved cultivar of indica	0.363058	0.130917	0.190123	0.216117
109	IR 76939-98-1-1-1	IRRI	Improved cultivar of indica	0.264781	0.189074	0.0584776	0.090708
110	CT 8837-1-17-6-3	CIAT	Improved cultivar of indica	0.46752	0.332147	0.261461	0.271845
111	CT 9145-4-15-1-3	CIAT	Improved cultivar of indica	0.357265	0.373168	0.24617	0.189119
112	CT 9153-4-16-11-1	CIAT	Improved cultivar of indica	0.465595	0.374228	0.425212	0.477273
113	IR 60819-31-1-3-2	IRRI	Improved cultivar of indica	0.184267	0.146258	0.212912	0.183761
115	IR 60937-52-3-3-1	IRRI	Improved cultivar of indica	0.145771	0.155788	0.107204	0.0798898
116	IR61009-37-2-1-2	IRRI	Improved cultivar of indica	0.1232	0.0944022	0.0853785	0.0731707
118	BR 4689-17-1-5	Bangladesh	Improved cultivar of indica	0.282955	0.102128	0.245371	0.324503
119	IR 66738-118-1-2	IRRI	Improved cultivar of indica	0.224909	0.125747	0.285606	0.46281
120	CT 8470-26-11-4P-M-4P	CIAT	Improved cultivar of indica	0.864765	0.756542	0.114077	0.104294
121	CT 9157-3-2-6-2	CIAT	Improved cultivar of indica	0.276577	0.479231	0.481427	0.368263
122	IR 60819-6-2-2	IRRI	Improved cultivar of indica	0.215028	0.241617	0.244954	0.240741
123	IR 57301-158-3-1	IRRI	Improved cultivar of indica	0.312281	0.292067	0.209185	0.208738
124	IR 57313-106-2-3	IRRI	Improved cultivar of indica	0.269766	0.208365	0.265102	0.246696
125	IR 60820-81-2-1	IRRI	Improved cultivar of indica	0.24842	0.063495	0.279962	0.316062
126	C 122CU83-SMCU-7CU	Mexico	Improved cultivar of indica	0.364837	0.412494	0.433276	0.416107
129	CT 9737-6-1-3P-M	CIAT	Improved cultivar of indica	0.683527	0.388257	0.432282	0.418301
131	CT 15671-15-1-3-1-3-M	CIAT	Improved cultivar of indica	0.503112	0.375324	0.28382	0.308782
132	CT 15716-6-1-2-1-2-M	CIAT	Improved cultivar of indica	0.347258	0.366377	0.160862	0.137725
133	CT 15691-4-3-1-1-1-M	CIAT	Improved cultivar of indica	0.327983	0.333539	0.318887	0.384146
134	CT 15765-12-1-4-2-1-M	CIAT	Improved cultivar of indica	0.137175	0.0481339	0.0949212	0.0769231
135	CT 15765-13-3-8-3-3-M	CIAT	Improved cultivar of indica	0.13987	0.0653621	0.0281744	0.0371747
136	CT 15675-2-2-2-1-1-M	CIAT	Improved cultivar of indica	0.226367	0.213535	0.133789	0.130705
137	CT 15765-18-1-5-3-2-M	CIAT	Improved cultivar of indica	0.428292	0.251335	0.12127	0.109541
138	CT 18232-5-8-2-1-2-2	CIAT	Improved cultivar of indica	0.270666	0.26659	0.16377	0.153355
139	CT 18233-15-3-3-4-1-1	CIAT	Improved cultivar of indica	0.220093	0.142808	0.280688	0.288973
141	CT 18238-23-1-1-2-1-2	CIAT	Improved cultivar of indica	0.224682	0.182462	0.284979	0.237681
142	CT 18244-7-7-1-1-5-2	CIAT	Improved cultivar of indica	0.314934	0.25143	0.0817025	0.11165
143	CT 18245-4-3-5-1-1-2	CIAT	Improved cultivar of indica	0.224982	0.173247	0.108623	0.110294
144	CT 18597-2-1-2-1-4	CIAT	Improved cultivar of indica	0.373913	0.712394	0.155796	0.148997
145	CT 15671-15-1-4-1-5-M	CIAT	Improved cultivar of indica	0.455875	0.278684	0.116435	0.281967
146	C 2-9-9-2P-1P-3P	CIAT	Improved cultivar of indica	0.417683	0.240489	0.140081	0.146853
147	CT 18491-3-5-1-1 VI-2	CIAT	Improved cultivar of indica	0.0458265	0.0527453	0.0576781	0.0646067
149	IR10N211	IRRI	Improved cultivar of indica	0.139283	0.201637	0.175939	0.152027
151	CT 16658-5-2-3SR-2-1-MMP	CIAT	Improved cultivar of indica	0.0949938	0.0145847	0.132193	0.0633803
154	CT 18148-6-9-5-1-3-4-MMP	CIAT	Improved cultivar of indica	0.364086	0.242619	0.196609	0.123675
155	CT 16658-5-2-3SR-3-1-3MP	CIAT	Improved cultivar of indica	0.192904	0.164368	0.16403	0.103933
156	CT 19151-7-5-1-2SR-1P	CIAT	Improved cultivar of indica	0.249617	0.19527	0.31081	0.300283
157	CT 19298-(1)-1-12-1-4-2MP	CIAT	Improved cultivar of indica	0.373772	0.253662	0.237886	0.27668
158	CT 19533-3-4-2-2P-2P	CIAT	Improved cultivar of indica	0.434324	0.382847	0.526347	0.642276
159	CT 19558-2-17-1P-2-2-3-M	CIAT	Improved cultivar of indica	0.42847	0.176172	0.134485	0.14876
161	MUT CEYSVONI-1-1P	CIAT	Improved cultivar of indica	0.0878605	0.152786	0.231734	0.218362
162	NSIC RC154	IRRI	Improved cultivar of indica	0.00263505	0.03276	0.0601232	0.0485437
163	WAS 198-B-B-2	SENEGAL	Improved cultivar of indica	0.399262	0.408881	0.253911	0.27957
165	IR 10M126	IRRI	Improved cultivar of indica	0.0292811	0.0376708	0.0593675	0.0757576
168	C 1-4-14-1P-3P-1P-1P	CIAT	Improved cultivar of indica	0.332793	0.309992	0.233067	0.224658
169	CT 18232-5-8-2-10-1	CIAT	Improved cultivar of indica	0.147648	0.335138	0.0628437	0.0646259
170	CT 18235-3-9-1-2-3-3	CIAT	Improved cultivar of indica	0.29266	0.326671	0.130293	0.142857
171	CT 18238-13-1-1-2-3-2	CIAT	Improved cultivar of indica	0.238318	0.191447	0.259631	0.267658
172	CT 18372-8-1-6-3-1-5	CIAT	Improved cultivar of indica	0.451948	0.173166	0.272907	0.301887
173	CT 18597-2-1-2-2-2	CIAT	Improved cultivar of indica	0.49658	0.270633	0.447001	0.454936
174	CT 18615-1-5-1-2-4	CIAT	Improved cultivar of indica	0.281824	0.131612	0.212222	0.263736
176	CT 19159-1-2-2-2SR-1P	CIAT	Improved cultivar of indica	0.188535	0.183755	0.0840368	0.11976
177	IR 10A135	IRRI	Improved cultivar of indica	0.138329	0.114252	0.131124	0.122324
178	MR 253	MALAYSIA	Improved cultivar of indica	0.0154602	0.0825481	0.138416	0.126404
179	IR 10A115	IRRI	Improved cultivar of indica	0.259343	0.203875	0.275935	0.295918
180	IR 10N305	IRRI	Improved cultivar of indica	0.0965278	0.0964765	0.104167	0.115979
181	IR 84675-1-10-3	IRRI	Improved cultivar of indica	0.0697873	0.0642654	0.0754505	0.0798611
182	IR 84675-134-6-1	IRRI	Improved cultivar of indica	0.276785	0.0861089	0.177468	0.120141
183	IR 84675-134-6-2	IRRI	Improved cultivar of indica	0.233742	0.162616	0.165389	0.0927419
185	IR 84675-58-2-3	IRRI	Improved cultivar of indica	0.122286	0.0915065	0.140894	0.395556
186	IR 09A101	IRRI	Improved cultivar of indica	0.450915	0.145208	0.0965594	0.102362
187	C 1-4-14-3P-2P-3P	CIAT	Improved cultivar of indica	0.443692	0.385175	0.252989	0.235294
190	IR 10A267	IRRI	Improved cultivar of indica	0.226716	0.161081	0.16158	0.0729927
191	CT 19298-(83)-3-1-4-1-1MP	CIAT	Improved cultivar of indica	0.333642	0.161826	0.291646	0.235294
192	IR 65907-206-7-B	IRRI	Japonica	0.378084	0.310637	0.146583	0.153846
193	IR 10L234	IRRI	Improved cultivar of indica	0.292212	0.194085	0.399957	0.567686
195	CT 15696-3-4-1-1-1-M	IRRI	Improved cultivar of indica	0.384635	0.16355	0.184484	0.169935
197	ChaoyanyihaoB	Hunan	Landrace of indica	0.862708	0.578907	0.713758	0.551724
198	Aijiaonante	Guangdong	Landrace of indica	0.750114	0.493845	0.662786	0.620482
199	L301B	Hunan	Landrace of indica	0.834647	0.669388	0.584763	0.432234
201	Xiangaizao10	Hunan	Landrace of indica	0.994658	0.753798	0.574573	0.851675
202	Jinnante43B	Hunan	Landrace of indica	0.880178	0.853216	0.781152	0.780374
204	Xiangzaoxian7hao	Hunan	Landrace of indica	0.978657	0.53299	0.478522	0.384298
205	80B	Hunan	Landrace of indica	0.229643	0.0693055	0.136438	0.140244
206	Guangluai15	Guangxi	Landrace of indica	0.857437	0.776528	0.704348	0.949219
207	ZhuzhenB	Hunan	Landrace of indica	0.904251	0.788142	0.774538	0.806931
208	Baoxie123B	Hunan	Landrace of indica	0.835468	0.505351	0.652919	0.66791
209	Zaoxian240	Anhui	Landrace of indica	0.863966	0.712488	0.358796	0.297645
210	Baoxie-7B	Hunan	Landrace of indica	0.523509	0.362297	0.59206	0.728814
211	JinnanteB	Hunan	Landrace of indica	0.96005	0.831055	1	0.978355
212	Xiaobaimi	Guizhou	Landrace of indica	0.444526	0.411857	0.408809	0.380531
213	Laozaogu	Yunnan	Landrace of indica	0.926437	0.836244	0.471917	0.882353
214	Qingsiai16B	Guangdong	Landrace of indica	0.259837	0.148647	0.112724	0.0839416
215	Nanxiongzaoyou	Guangdong	Landrace of indica	0.569682	0.426627	0.416316	0.444015
216	Jiangnongzao1hao	Jiangxi	Landrace of indica	0.413027	0.415647	0.470724	0.345029
217	IR661-1	Hunan	Landrace of indica	0.315316	0.130647	0.389185	0.446203
218	Nanjing11hao	Jiangsu	Landrace of indica	0.420525	0.568675	0.408503	0.512931
220	Gui630	Hunan	Landrace of indica	0.455059	0.217391	0.239271	0.320652
221	Dianrui409B	Yunnan	Landrace of indica	0.895332	0.77711	0.457002	0.671587
223	88B	Jiangsu	Landrace of indica	0.255866	0.180484	0.258632	0.258621
228	Lucaihao	Fujian	Landrace of indica	0.361752	0.250571	0.304294	0.229452
229	XiangaiB	Jiangxi	Landrace of indica	0.590099	0.431882	0.505599	0.249275
230	Guichao2hao	Guangdong	Landrace of indica	0.410063	0.259488	0.345205	0.347826
231	Chengduai3hao	Sichuan	Landrace of indica	0.737034	0.457603	0.293937	0.330579
232	Sankecun	Sichuan	Landrace of indica	0.287276	0.193775	0.444483	0.505376
233	Xiangwanxian3hao	Hunan	Landrace of indica	0.5111	0.385877	0.360492	0.197581
234	Jiabala	Xizang	Landrace of indica	0.603019	0.475712	0.386206	0.441406
235	Taishannuo	Jiangxi	Landrace of indica	0.656714	0.530663	0.295409	0.537162
236	Baimaodao	Heilongjiang	Japonica	0.623502	0.340964	0.15778	0.181818
237	Momi	Guangxi	Landrace of indica	0.323999	0.148755	0.298501	0.424581
238	Luke3hao	Sichuan	Landrace of indica	0.438298	0.227954	0.356521	0.342657
239	Taizhongzailai1	Taiwan	Landrace of indica	0.717192	0.508751	0.205566	0.171642
240	Teqingxuanhui	Hunan	Landrace of indica	0.200208	0.177791	0.360681	0.336957
242	Aituogu151	Sichuan	Landrace of indica	0.581115	0.374837	0.300224	0.29589
243	Xiangwanxian1hao	Hunan	Landrace of indica	0.224088	0.447499	0.500506	0.0736301
245	Taizhong65hao	Taiwan	Japonica	0.259198	0.235435	0.364504	0.34981
246	Lemont	Shanghai	Japonica	0.507122	0.307133	0.66103	0.421569
247	Jinyou1hao	Fujian	Landrace of indica	0.61347	0.302239	0.333543	0.277533
249	Benbanggu	Yunnan	Japonica	0.445105	0.308071	0.767717	0.446078
250	Dianxian232	Jiangsu	Landrace of indica	0.451728	0.250419	0.536074	0.753906
251	Sanbaili	Jiangxi	Landrace of indica	0.547171	0.476284	0.391022	0.468504
252	Hongwan1hao	Fujian	Landrace of indica	0.398783	0.307062	0.51185	0.404255
253	Liusha1hao	Guangxi	Landrace of indica	0.358466	0.237648	0.149517	0.156328
254	Liushizao	Anhui	Landrace of indica	0.61174	0.520034	0.369817	0.709184
255	Aimakang	Sichuan	Landrace of indica	0.473249	0.335855	0.289002	0.277259
256	Dongtingwanxian	Hubei	Landrace of indica	0.311374	0.245832	0.155175	0.142857
257	Bingwan3hao	Hunan	Landrace of indica	0.228268	0.237229	0.265433	0.274452
260	Jing87-304	Hunan	Japonica	0.725092	0.512044	0.626669	0.502618
261	Bawangbian1	Hubei	Japonica	0.308668	0.458881	0.315269	0.307958
262	Putaohuang	Tianjin	Japonica	0.495918	0.452117	0.537246	0.518525
264	X31	China	Landrace of indica	0.465319	0.297387	0.386248	0.316525
266	Taidongludao	Taiwan	Japonica	0.742638	0.377443	0.439489	0.514523
267	Teqing	China	Landrace of indica	0.3707	0.340964	0.427514	0.385284
269	Honggu	Sichuan	Landrace of indica	0.400564	0.249376	0.294552	0.287037
270	Qiuqianbai	Anhui	Landrace of indica	0.49265	0.170287	0.216542	0.310185
272	Aimi	Jiangxi	Landrace of indica	0.275722	0.26155	0.356397	0.403941
273	Nantehao	Jiangxi	Landrace of indica	0.458957	0.233658	0.261647	0.454148
274	Wanlixian	Hunan	Landrace of indica	0.407406	0.230138	0.387237	0.356061
275	Esiniu	Guangdong	Landrace of indica	0.483161	0.428932	0.468962	0.60929
282	Jiefangxian	Jiangxi	Landrace of indica	0.245375	0.396327	0.248077	0.456897
283	Henxianliangchun	Guangxi	Landrace of indica	0.394281	0.250493	0.255405	0.272727
285	Baikehualuo	Guangdong	Landrace of indica	0.513244	0.531754	0.51746	0.543046
286	Zaomadao	Henan	Landrace of indica	0.321868	0.342266	0.331379	0.354592
287	Leihuozhan	Anhui	Landrace of indica	0.440709	0.374151	0.438833	0.535211
288	Heidu4	Guangdong	Landrace of indica	0.442396	0.349806	0.456785	0.401728
290	Huangpinuo	Yunnan	Japonica	0.398245	0.450161	0.421876	0.441482
291	Liuyezhan	Hubei	Landrace of indica	0.43654	0.44153	0.499244	0.353398
292	Heijing2hao	Heilongjiang	Japonica	0.458578	0.263265	0.427468	0.275635
294	Zhengdao5hao	Henan	Japonica	0.554163	0.603197	0.572875	0.632743
295	Qitougu	Yunnan	Landrace of indica	0.554855	0.534005	0.581742	0.613139
296	X34	China	Landrace of indica	0.597984	0.711874	0.658267	0.742956
298	Gaoyandiandao	Hebei	Japonica	0.382294	0.25908	0.221111	0.354015
299	Aihechi	Jiangxi	Landrace of indica	0.348088	0.27698	0.343939	0.352332
300	Lamujia	Yunan	Japonica	0.391776	0.374055	0.444612	0.461735
301	X41	China	Landrace of indica	0.367461	0.290577	0.365428	0.265375
303	Meihuanuo	Sichuan	Landrace of indica	0.327871	0.417267	0.364728	0.452845
304	X43	China	Landrace of indica	0.399611	0.384309	0.422247	0.424376
305	X45	China	Landrace of indica	0.235296	0.306622	0.242675	0.324237
306	Fanhaopi	Yunnan	Landrace of indica	0.24456	0.174529	0.286345	0.236754
307	Zhankenuo	Guizhou	Landrace of indica	0.239056	0.131965	0.116741	0.0955056
309	Yanshuichi	Fujian	Landrace of indica	0.247456	0.468275	0.285156	0.508547
310	Baigedao	Jiangsu	Japonica	0.496072	0.306925	0.532674	0.33526
311	X51	China	Landrace of indica	0.418254	0.367838	0.374571	0.480392
312	X54	China	Landrace of indica	0.305204	0.252251	0.345267	0.274264
313	Biwushen	Yunnan	Landrace of indica	0.426764	0.430924	0.395324	0.468085
314	Yizhixiang	Fujian	Landrace of indica	0.192304	0.26827	0.352345	0.413249
316	X56	China	Landrace of indica	0.328761	0.259203	0.357266	0.275267
317	Minbeiwanxian	Fujian	Landrace of indica	0.455352	0.297914	0.472993	0.424
318	Qiyuexian	Guangxi	Landrace of indica	0.403607	0.306476	0.344503	0.369863
319	Qimei	Guangdong	Landrace of indica	0.321797	0.235116	0.206398	0.296703
320	Maweizhan	Guizhou	Landrace of indica	0.302584	0.263629	0.401378	0.558219
321	Mamagu	Sichuan	Landrace of indica	0.372382	0.286712	0.309923	0.471831
323	Cungunuo	Guizhou	Landrace of indica	0.30998	0.237233	0.252739	0.240166
324	Zinuo	Yunnan	Landrace of indica	0.347013	0.298307	0.221508	0.282116
330	Qingke	Yunnan	Landrace of indica	0.153121	0.106659	0.256718	0.324818
332	Wuzuihonggu	Yunnan	Landrace of indica	0.579942	0.225396	0.442763	0.536443
334	Nangaogu	Yunnan	Landrace of indica	0.271111	0.298782	0.485856	0.671587
336	Jinxibai	Jiangxi	Landrace of indica	0.273385	0.259859	0.367199	0.343602
340	Zaoshuheixiang	Guangxi	Landrace of indica	0.499328	0.377987	0.0479367	0.0452586
341	Yangkenuo	Guizhou	Landrace of indica	0.227983	0.160526	0.182779	0.260369
343	Menjiading2	Hainan	Landrace of indica	0.19377	0.279199	0.201832	0.217391
345	Chikenuo	Guangdong	Landrace of indica	0.70222	0.368874	0.526464	0.485981
346	Zhongnong4hao	Sichuan	Landrace of indica	0.425804	0.435875	0.379088	0.386293
350	Jinzhinuo	Yunnan	Landrace of indica	0.273244	0.432647	0.3125	0.470284
356	Dongtingwanxian	Hubei	Landrace of indica	0.243955	0.190901	0.0597803	0.0471698
