# Supplementary material for: Genome-wide association study and transcriptome analysis discover new genes for bacterial leaf blight resistance in rice (Oryza sativa L.)
Source: BMC Plant Biol. 2021 Jun 3;21:255. doi: 10.1186/s12870-021-03041-2 (PMC8173721; doi:10.1186/s12870-021-03041-2)
Supplement: Supplementary file 3 — Additional file 3: Table S2. Sequence information on the genomes of 259 rice accessions. [file 12870_2021_3041_MOESM3_ESM.xlsx]

## Sheet: Sheet1
Supplementary Table 10 GWAS of P6 (2019) resiatance with 259 rice lines using the SNP-set generated by mapping reads to the Nipponbare
ID	chr	peakPOS	ref	alt	maf	peak_value	transcript_ID
1	Chr1	2392801	C	T	0.5	5.03589	LOC_Os01g04790
1	Chr1	2392801	C	T	0.5	5.03589	LOC_Os01g04800
1	Chr1	2392801	C	T	0.5	5.03589	LOC_Os01g04814
1	Chr1	2392801	C	T	0.5	5.03589	LOC_Os01g04830
1	Chr1	2392801	C	T	0.5	5.03589	LOC_Os01g04840
1	Chr1	2392801	C	T	0.5	5.03589	LOC_Os01g04850
1	Chr1	2392801	C	T	0.5	5.03589	LOC_Os01g04860
1	Chr1	2392801	C	T	0.5	5.03589	LOC_Os01g04870
1	Chr1	2392801	C	T	0.5	5.03589	LOC_Os01g04880
1	Chr1	2392801	C	T	0.5	5.03589	LOC_Os01g04900
1	Chr1	2392801	C	T	0.5	5.03589	LOC_Os01g04910
1	Chr1	2392801	C	T	0.5	5.03589	LOC_Os01g04920
1	Chr1	2392801	C	T	0.5	5.03589	LOC_Os01g04930
1	Chr1	2392801	C	T	0.5	5.03589	LOC_Os01g04950
1	Chr1	2392801	C	T	0.5	5.03589	LOC_Os01g04960
1	Chr1	2392801	C	T	0.5	5.03589	LOC_Os01g04970
1	Chr1	2392801	C	T	0.5	5.03589	LOC_Os01g04980
1	Chr1	2392801	C	T	0.5	5.03589	LOC_Os01g04990
1	Chr1	2392801	C	T	0.5	5.03589	LOC_Os01g05000
1	Chr1	2392801	C	T	0.5	5.03589	LOC_Os01g05010
1	Chr1	2392801	C	T	0.5	5.03589	LOC_Os01g05020
1	Chr1	2392801	C	T	0.5	5.03589	LOC_Os01g05030
1	Chr1	2392801	C	T	0.5	5.03589	LOC_Os01g05040
1	Chr1	2392801	C	T	0.5	5.03589	LOC_Os01g05050
1	Chr1	2392801	C	T	0.5	5.03589	LOC_Os01g05060
1	Chr1	2392801	C	T	0.5	5.03589	LOC_Os01g05064
1	Chr1	2392801	C	T	0.5	5.03589	LOC_Os01g05070
1	Chr1	2392801	C	T	0.5	5.03589	LOC_Os01g05080
1	Chr1	2392801	C	T	0.5	5.03589	LOC_Os01g05090
1	Chr1	2392801	C	T	0.5	5.03589	LOC_Os01g05100
1	Chr1	2392801	C	T	0.5	5.03589	LOC_Os01g05105
1	Chr1	2392801	C	T	0.5	5.03589	LOC_Os01g05120
1	Chr1	2392801	C	T	0.5	5.03589	LOC_Os01g05130
1	Chr1	2392801	C	T	0.5	5.03589	LOC_Os01g05140
1	Chr1	2392801	C	T	0.5	5.03589	LOC_Os01g05150
1	Chr1	2392801	C	T	0.5	5.03589	LOC_Os01g05160
1	Chr1	2392801	C	T	0.5	5.03589	LOC_Os01g05170
1	Chr1	2392801	C	T	0.5	5.03589	LOC_Os01g05180
1	Chr1	2392801	C	T	0.5	5.03589	LOC_Os01g05200
1	Chr1	2392801	C	T	0.5	5.03589	LOC_Os01g05210
1	Chr1	2392801	C	T	0.5	5.03589	LOC_Os01g05220
1	Chr1	2392801	C	T	0.5	5.03589	LOC_Os01g05240
1	Chr1	2392801	C	T	0.5	5.03589	LOC_Os01g05250
1	Chr1	2392801	C	T	0.5	5.03589	LOC_Os01g05260
1	Chr1	2392801	C	T	0.5	5.03589	LOC_Os01g05280
1	Chr1	2392801	C	T	0.5	5.03589	LOC_Os01g05289
1	Chr1	2392801	C	T	0.5	5.03589	LOC_Os01g05300
1	Chr1	2392801	C	T	0.5	5.03589	LOC_Os01g05310
1	Chr1	2392801	C	T	0.5	5.03589	LOC_Os01g05320
1	Chr1	2392801	C	T	0.5	5.03589	LOC_Os01g05330
1	Chr1	2392801	C	T	0.5	5.03589	LOC_Os01g05340
1	Chr1	2392801	C	T	0.5	5.03589	LOC_Os01g05350
1	Chr1	2392801	C	T	0.5	5.03589	LOC_Os01g05360
1	Chr1	2392801	C	T	0.5	5.03589	LOC_Os01g05370
1	Chr1	2392801	C	T	0.5	5.03589	LOC_Os01g05380
1	Chr1	2392801	C	T	0.5	5.03589	LOC_Os01g05390
1	Chr1	2392801	C	T	0.5	5.03589	LOC_Os01g05400
1	Chr1	2392801	C	T	0.5	5.03589	LOC_Os01g05410
1	Chr1	2392801	C	T	0.5	5.03589	LOC_Os01g05420
1	Chr1	2392801	C	T	0.5	5.03589	LOC_Os01g05430
1	Chr1	2392801	C	T	0.5	5.03589	LOC_Os01g05440
1	Chr1	2392801	C	T	0.5	5.03589	LOC_Os01g05450
1	Chr1	2392801	C	T	0.5	5.03589	LOC_Os01g05460
1	Chr1	2392801	C	T	0.5	5.03589	LOC_Os01g05470
1	Chr1	2392801	C	T	0.5	5.03589	LOC_Os01g05480
1	Chr1	2392801	C	T	0.5	5.03589	LOC_Os01g05490
2	Chr1	8567632	C	T	0.5	5.35353	LOC_Os01g14932
2	Chr1	8567632	C	T	0.5	5.35353	LOC_Os01g14940
2	Chr1	8567632	C	T	0.5	5.35353	LOC_Os01g14950
2	Chr1	8567632	C	T	0.5	5.35353	LOC_Os01g14960
2	Chr1	8567632	C	T	0.5	5.35353	LOC_Os01g14970
2	Chr1	8567632	C	T	0.5	5.35353	LOC_Os01g14980
2	Chr1	8567632	C	T	0.5	5.35353	LOC_Os01g14990
2	Chr1	8567632	C	T	0.5	5.35353	LOC_Os01g15000
2	Chr1	8567632	C	T	0.5	5.35353	LOC_Os01g15010
2	Chr1	8567632	C	T	0.5	5.35353	LOC_Os01g15020
2	Chr1	8567632	C	T	0.5	5.35353	LOC_Os01g15029
2	Chr1	8567632	C	T	0.5	5.35353	LOC_Os01g15039
2	Chr1	8567632	C	T	0.5	5.35353	LOC_Os01g15060
2	Chr1	8567632	C	T	0.5	5.35353	LOC_Os01g15070
2	Chr1	8567632	C	T	0.5	5.35353	LOC_Os01g15080
2	Chr1	8567632	C	T	0.5	5.35353	LOC_Os01g15090
2	Chr1	8567632	C	T	0.5	5.35353	LOC_Os01g15100
2	Chr1	8567632	C	T	0.5	5.35353	LOC_Os01g15110
2	Chr1	8567632	C	T	0.5	5.35353	LOC_Os01g15120
2	Chr1	8567632	C	T	0.5	5.35353	LOC_Os01g15130
2	Chr1	8567632	C	T	0.5	5.35353	LOC_Os01g15150
2	Chr1	8567632	C	T	0.5	5.35353	LOC_Os01g15170
2	Chr1	8567632	C	T	0.5	5.35353	LOC_Os01g15180
2	Chr1	8567632	C	T	0.5	5.35353	LOC_Os01g15190
2	Chr1	8567632	C	T	0.5	5.35353	LOC_Os01g15200
2	Chr1	8567632	C	T	0.5	5.35353	LOC_Os01g15210
2	Chr1	8567632	C	T	0.5	5.35353	LOC_Os01g15220
2	Chr1	8567632	C	T	0.5	5.35353	LOC_Os01g15229
2	Chr1	8567632	C	T	0.5	5.35353	LOC_Os01g15240
2	Chr1	8567632	C	T	0.5	5.35353	LOC_Os01g15250
2	Chr1	8567632	C	T	0.5	5.35353	LOC_Os01g15260
2	Chr1	8567632	C	T	0.5	5.35353	LOC_Os01g15270
2	Chr1	8567632	C	T	0.5	5.35353	LOC_Os01g15280
2	Chr1	8567632	C	T	0.5	5.35353	LOC_Os01g15290
2	Chr1	8567632	C	T	0.5	5.35353	LOC_Os01g15300
2	Chr1	8567632	C	T	0.5	5.35353	LOC_Os01g15310
2	Chr1	8567632	C	T	0.5	5.35353	LOC_Os01g15320
2	Chr1	8567632	C	T	0.5	5.35353	LOC_Os01g15330
2	Chr1	8567632	C	T	0.5	5.35353	LOC_Os01g15340
2	Chr1	8567632	C	T	0.5	5.35353	LOC_Os01g15350
2	Chr1	8567632	C	T	0.5	5.35353	LOC_Os01g15370
2	Chr1	8567632	C	T	0.5	5.35353	LOC_Os01g15380
2	Chr1	8567632	C	T	0.5	5.35353	LOC_Os01g15390
2	Chr1	8567632	C	T	0.5	5.35353	LOC_Os01g15399
2	Chr1	8567632	C	T	0.5	5.35353	LOC_Os01g15410
2	Chr1	8567632	C	T	0.5	5.35353	LOC_Os01g15420
2	Chr1	8567632	C	T	0.5	5.35353	LOC_Os01g15438
2	Chr1	8567632	C	T	0.5	5.35353	LOC_Os01g15448
2	Chr1	8567632	C	T	0.5	5.35353	LOC_Os01g15460
2	Chr1	8567632	C	T	0.5	5.35353	LOC_Os01g15470
2	Chr1	8567632	C	T	0.5	5.35353	LOC_Os01g15480
2	Chr1	8567632	C	T	0.5	5.35353	LOC_Os01g15490
2	Chr1	8567632	C	T	0.5	5.35353	LOC_Os01g15510
2	Chr1	8567632	C	T	0.5	5.35353	LOC_Os01g15520
2	Chr1	8567632	C	T	0.5	5.35353	LOC_Os01g15530
2	Chr1	8567632	C	T	0.5	5.35353	LOC_Os01g15540
2	Chr1	8567632	C	T	0.5	5.35353	LOC_Os01g15550
2	Chr1	8567632	C	T	0.5	5.35353	LOC_Os01g15560
2	Chr1	8567632	C	T	0.5	5.35353	LOC_Os01g15570
2	Chr1	8567632	C	T	0.5	5.35353	LOC_Os01g15580
2	Chr1	8567632	C	T	0.5	5.35353	LOC_Os01g15590
2	Chr1	8567632	C	T	0.5	5.35353	LOC_Os01g15600
3	Chr1	10738043	C	T	0.5	5.55619	LOC_Os01g18680
3	Chr1	10738043	C	T	0.5	5.55619	LOC_Os01g18690
3	Chr1	10738043	C	T	0.5	5.55619	LOC_Os01g18700
3	Chr1	10738043	C	T	0.5	5.55619	LOC_Os01g18710
3	Chr1	10738043	C	T	0.5	5.55619	LOC_Os01g18720
3	Chr1	10738043	C	T	0.5	5.55619	LOC_Os01g18730
3	Chr1	10738043	C	T	0.5	5.55619	LOC_Os01g18744
3	Chr1	10738043	C	T	0.5	5.55619	LOC_Os01g18760
3	Chr1	10738043	C	T	0.5	5.55619	LOC_Os01g18770
3	Chr1	10738043	C	T	0.5	5.55619	LOC_Os01g18780
3	Chr1	10738043	C	T	0.5	5.55619	LOC_Os01g18790
3	Chr1	10738043	C	T	0.5	5.55619	LOC_Os01g18800
3	Chr1	10738043	C	T	0.5	5.55619	LOC_Os01g18810
3	Chr1	10738043	C	T	0.5	5.55619	LOC_Os01g18830
3	Chr1	10738043	C	T	0.5	5.55619	LOC_Os01g18840
3	Chr1	10738043	C	T	0.5	5.55619	LOC_Os01g18850
3	Chr1	10738043	C	T	0.5	5.55619	LOC_Os01g18860
3	Chr1	10738043	C	T	0.5	5.55619	LOC_Os01g18870
3	Chr1	10738043	C	T	0.5	5.55619	LOC_Os01g18880
3	Chr1	10738043	C	T	0.5	5.55619	LOC_Os01g18890
3	Chr1	10738043	C	T	0.5	5.55619	LOC_Os01g18900
3	Chr1	10738043	C	T	0.5	5.55619	LOC_Os01g18910
3	Chr1	10738043	C	T	0.5	5.55619	LOC_Os01g18920
3	Chr1	10738043	C	T	0.5	5.55619	LOC_Os01g18930
3	Chr1	10738043	C	T	0.5	5.55619	LOC_Os01g18940
3	Chr1	10738043	C	T	0.5	5.55619	LOC_Os01g18950
3	Chr1	10738043	C	T	0.5	5.55619	LOC_Os01g18960
3	Chr1	10738043	C	T	0.5	5.55619	LOC_Os01g18970
3	Chr1	10738043	C	T	0.5	5.55619	LOC_Os01g18980
3	Chr1	10738043	C	T	0.5	5.55619	LOC_Os01g18990
3	Chr1	10738043	C	T	0.5	5.55619	LOC_Os01g19000
3	Chr1	10738043	C	T	0.5	5.55619	LOC_Os01g19010
3	Chr1	10738043	C	T	0.5	5.55619	LOC_Os01g19020
3	Chr1	10738043	C	T	0.5	5.55619	LOC_Os01g19030
3	Chr1	10738043	C	T	0.5	5.55619	LOC_Os01g19050
3	Chr1	10738043	C	T	0.5	5.55619	LOC_Os01g19060
3	Chr1	10738043	C	T	0.5	5.55619	LOC_Os01g19070
3	Chr1	10738043	C	T	0.5	5.55619	LOC_Os01g19080
3	Chr1	10738043	C	T	0.5	5.55619	LOC_Os01g19090
3	Chr1	10738043	C	T	0.5	5.55619	LOC_Os01g19100
3	Chr1	10738043	C	T	0.5	5.55619	LOC_Os01g19110
3	Chr1	10738043	C	T	0.5	5.55619	LOC_Os01g19120
3	Chr1	10738043	C	T	0.5	5.55619	LOC_Os01g19130
3	Chr1	10738043	C	T	0.5	5.55619	LOC_Os01g19140
3	Chr1	10738043	C	T	0.5	5.55619	LOC_Os01g19150
3	Chr1	10738043	C	T	0.5	5.55619	LOC_Os01g19160
3	Chr1	10738043	C	T	0.5	5.55619	LOC_Os01g19170
3	Chr1	10738043	C	T	0.5	5.55619	LOC_Os01g19190
3	Chr1	10738043	C	T	0.5	5.55619	LOC_Os01g19200
3	Chr1	10738043	C	T	0.5	5.55619	LOC_Os01g19210
3	Chr1	10738043	C	T	0.5	5.55619	LOC_Os01g19220
3	Chr1	10738043	C	T	0.5	5.55619	LOC_Os01g19230
3	Chr1	10738043	C	T	0.5	5.55619	LOC_Os01g19240
3	Chr1	10738043	C	T	0.5	5.55619	LOC_Os01g19250
3	Chr1	10738043	C	T	0.5	5.55619	LOC_Os01g19260
3	Chr1	10738043	C	T	0.5	5.55619	LOC_Os01g19270
3	Chr1	10738043	C	T	0.5	5.55619	LOC_Os01g19280
3	Chr1	10738043	C	T	0.5	5.55619	LOC_Os01g19290
3	Chr1	10738043	C	T	0.5	5.55619	LOC_Os01g19300
3	Chr1	10738043	C	T	0.5	5.55619	LOC_Os01g19310
3	Chr1	10738043	C	T	0.5	5.55619	LOC_Os01g19320
3	Chr1	10738043	C	T	0.5	5.55619	LOC_Os01g19330
4	Chr1	23122956	T	A	0.5	5.07881	LOC_Os01g40590
4	Chr1	23122956	T	A	0.5	5.07881	LOC_Os01g40600
4	Chr1	23122956	T	A	0.5	5.07881	LOC_Os01g40610
4	Chr1	23122956	T	A	0.5	5.07881	LOC_Os01g40620
4	Chr1	23122956	T	A	0.5	5.07881	LOC_Os01g40630
4	Chr1	23122956	T	A	0.5	5.07881	LOC_Os01g40640
4	Chr1	23122956	T	A	0.5	5.07881	LOC_Os01g40650
4	Chr1	23122956	T	A	0.5	5.07881	LOC_Os01g40660
4	Chr1	23122956	T	A	0.5	5.07881	LOC_Os01g40670
4	Chr1	23122956	T	A	0.5	5.07881	LOC_Os01g40680
4	Chr1	23122956	T	A	0.5	5.07881	LOC_Os01g40690
4	Chr1	23122956	T	A	0.5	5.07881	LOC_Os01g40700
4	Chr1	23122956	T	A	0.5	5.07881	LOC_Os01g40710
4	Chr1	23122956	T	A	0.5	5.07881	LOC_Os01g40720
4	Chr1	23122956	T	A	0.5	5.07881	LOC_Os01g40730
4	Chr1	23122956	T	A	0.5	5.07881	LOC_Os01g40740
4	Chr1	23122956	T	A	0.5	5.07881	LOC_Os01g40750
4	Chr1	23122956	T	A	0.5	5.07881	LOC_Os01g40760
4	Chr1	23122956	T	A	0.5	5.07881	LOC_Os01g40770
4	Chr1	23122956	T	A	0.5	5.07881	LOC_Os01g40780
4	Chr1	23122956	T	A	0.5	5.07881	LOC_Os01g40790
4	Chr1	23122956	T	A	0.5	5.07881	LOC_Os01g40800
4	Chr1	23122956	T	A	0.5	5.07881	LOC_Os01g40810
4	Chr1	23122956	T	A	0.5	5.07881	LOC_Os01g40820
4	Chr1	23122956	T	A	0.5	5.07881	LOC_Os01g40830
4	Chr1	23122956	T	A	0.5	5.07881	LOC_Os01g40840
4	Chr1	23122956	T	A	0.5	5.07881	LOC_Os01g40860
4	Chr1	23122956	T	A	0.5	5.07881	LOC_Os01g40870
4	Chr1	23122956	T	A	0.5	5.07881	LOC_Os01g40880
4	Chr1	23122956	T	A	0.5	5.07881	LOC_Os01g40890
4	Chr1	23122956	T	A	0.5	5.07881	LOC_Os01g40900
4	Chr1	23122956	T	A	0.5	5.07881	LOC_Os01g40910
4	Chr1	23122956	T	A	0.5	5.07881	LOC_Os01g40920
4	Chr1	23122956	T	A	0.5	5.07881	LOC_Os01g40930
4	Chr1	23122956	T	A	0.5	5.07881	LOC_Os01g40940
4	Chr1	23122956	T	A	0.5	5.07881	LOC_Os01g40950
4	Chr1	23122956	T	A	0.5	5.07881	LOC_Os01g40960
4	Chr1	23122956	T	A	0.5	5.07881	LOC_Os01g40970
4	Chr1	23122956	T	A	0.5	5.07881	LOC_Os01g40980
4	Chr1	23122956	T	A	0.5	5.07881	LOC_Os01g40990
4	Chr1	23122956	T	A	0.5	5.07881	LOC_Os01g41000
4	Chr1	23122956	T	A	0.5	5.07881	LOC_Os01g41010
4	Chr1	23122956	T	A	0.5	5.07881	LOC_Os01g41020
4	Chr1	23122956	T	A	0.5	5.07881	LOC_Os01g41030
4	Chr1	23122956	T	A	0.5	5.07881	LOC_Os01g41040
4	Chr1	23122956	T	A	0.5	5.07881	LOC_Os01g41050
4	Chr1	23122956	T	A	0.5	5.07881	LOC_Os01g41060
4	Chr1	23122956	T	A	0.5	5.07881	LOC_Os01g41070
4	Chr1	23122956	T	A	0.5	5.07881	LOC_Os01g41080
4	Chr1	23122956	T	A	0.5	5.07881	LOC_Os01g41090
4	Chr1	23122956	T	A	0.5	5.07881	LOC_Os01g41100
4	Chr1	23122956	T	A	0.5	5.07881	LOC_Os01g41110
4	Chr1	23122956	T	A	0.5	5.07881	LOC_Os01g41120
4	Chr1	23122956	T	A	0.5	5.07881	LOC_Os01g41140
4	Chr1	23122956	T	A	0.5	5.07881	LOC_Os01g41145
4	Chr1	23122956	T	A	0.5	5.07881	LOC_Os01g41160
4	Chr1	23122956	T	A	0.5	5.07881	LOC_Os01g41170
4	Chr1	23122956	T	A	0.5	5.07881	LOC_Os01g41180
4	Chr1	23122956	T	A	0.5	5.07881	LOC_Os01g41190
5	Chr1	34208564	C	T	0.5	5.01286	LOC_Os01g58870
5	Chr1	34208564	C	T	0.5	5.01286	LOC_Os01g58880
5	Chr1	34208564	C	T	0.5	5.01286	LOC_Os01g58890
5	Chr1	34208564	C	T	0.5	5.01286	LOC_Os01g58910
5	Chr1	34208564	C	T	0.5	5.01286	LOC_Os01g58920
5	Chr1	34208564	C	T	0.5	5.01286	LOC_Os01g58930
5	Chr1	34208564	C	T	0.5	5.01286	LOC_Os01g58950
5	Chr1	34208564	C	T	0.5	5.01286	LOC_Os01g58960
5	Chr1	34208564	C	T	0.5	5.01286	LOC_Os01g58970
5	Chr1	34208564	C	T	0.5	5.01286	LOC_Os01g58980
5	Chr1	34208564	C	T	0.5	5.01286	LOC_Os01g58990
5	Chr1	34208564	C	T	0.5	5.01286	LOC_Os01g59000
5	Chr1	34208564	C	T	0.5	5.01286	LOC_Os01g59009
5	Chr1	34208564	C	T	0.5	5.01286	LOC_Os01g59020
5	Chr1	34208564	C	T	0.5	5.01286	LOC_Os01g59030
5	Chr1	34208564	C	T	0.5	5.01286	LOC_Os01g59040
5	Chr1	34208564	C	T	0.5	5.01286	LOC_Os01g59050
5	Chr1	34208564	C	T	0.5	5.01286	LOC_Os01g59060
5	Chr1	34208564	C	T	0.5	5.01286	LOC_Os01g59070
5	Chr1	34208564	C	T	0.5	5.01286	LOC_Os01g59080
5	Chr1	34208564	C	T	0.5	5.01286	LOC_Os01g59090
5	Chr1	34208564	C	T	0.5	5.01286	LOC_Os01g59100
5	Chr1	34208564	C	T	0.5	5.01286	LOC_Os01g59110
5	Chr1	34208564	C	T	0.5	5.01286	LOC_Os01g59120
5	Chr1	34208564	C	T	0.5	5.01286	LOC_Os01g59130
5	Chr1	34208564	C	T	0.5	5.01286	LOC_Os01g59140
5	Chr1	34208564	C	T	0.5	5.01286	LOC_Os01g59150
5	Chr1	34208564	C	T	0.5	5.01286	LOC_Os01g59160
5	Chr1	34208564	C	T	0.5	5.01286	LOC_Os01g59170
5	Chr1	34208564	C	T	0.5	5.01286	LOC_Os01g59180
5	Chr1	34208564	C	T	0.5	5.01286	LOC_Os01g59190
5	Chr1	34208564	C	T	0.5	5.01286	LOC_Os01g59200
5	Chr1	34208564	C	T	0.5	5.01286	LOC_Os01g59210
5	Chr1	34208564	C	T	0.5	5.01286	LOC_Os01g59220
5	Chr1	34208564	C	T	0.5	5.01286	LOC_Os01g59230
5	Chr1	34208564	C	T	0.5	5.01286	LOC_Os01g59240
5	Chr1	34208564	C	T	0.5	5.01286	LOC_Os01g59250
5	Chr1	34208564	C	T	0.5	5.01286	LOC_Os01g59260
5	Chr1	34208564	C	T	0.5	5.01286	LOC_Os01g59265
5	Chr1	34208564	C	T	0.5	5.01286	LOC_Os01g59280
5	Chr1	34208564	C	T	0.5	5.01286	LOC_Os01g59290
5	Chr1	34208564	C	T	0.5	5.01286	LOC_Os01g59300
5	Chr1	34208564	C	T	0.5	5.01286	LOC_Os01g59310
5	Chr1	34208564	C	T	0.5	5.01286	LOC_Os01g59320
5	Chr1	34208564	C	T	0.5	5.01286	LOC_Os01g59340
5	Chr1	34208564	C	T	0.5	5.01286	LOC_Os01g59350
5	Chr1	34208564	C	T	0.5	5.01286	LOC_Os01g59360
5	Chr1	34208564	C	T	0.5	5.01286	LOC_Os01g59370
5	Chr1	34208564	C	T	0.5	5.01286	LOC_Os01g59390
5	Chr1	34208564	C	T	0.5	5.01286	LOC_Os01g59400
5	Chr1	34208564	C	T	0.5	5.01286	LOC_Os01g59410
5	Chr1	34208564	C	T	0.5	5.01286	LOC_Os01g59420
5	Chr1	34208564	C	T	0.5	5.01286	LOC_Os01g59430
5	Chr1	34208564	C	T	0.5	5.01286	LOC_Os01g59440
5	Chr1	34208564	C	T	0.5	5.01286	LOC_Os01g59450
5	Chr1	34208564	C	T	0.5	5.01286	LOC_Os01g59460
5	Chr1	34208564	C	T	0.5	5.01286	LOC_Os01g59470
5	Chr1	34208564	C	T	0.5	5.01286	LOC_Os01g59480
5	Chr1	34208564	C	T	0.5	5.01286	LOC_Os01g59490
6	Chr1	40844905	C	T	0.5	5.69296	LOC_Os01g70210
6	Chr1	40844905	C	T	0.5	5.69296	LOC_Os01g70220
6	Chr1	40844905	C	T	0.5	5.69296	LOC_Os01g70230
6	Chr1	40844905	C	T	0.5	5.69296	LOC_Os01g70240
6	Chr1	40844905	C	T	0.5	5.69296	LOC_Os01g70250
6	Chr1	40844905	C	T	0.5	5.69296	LOC_Os01g70260
6	Chr1	40844905	C	T	0.5	5.69296	LOC_Os01g70270
6	Chr1	40844905	C	T	0.5	5.69296	LOC_Os01g70280
6	Chr1	40844905	C	T	0.5	5.69296	LOC_Os01g70290
6	Chr1	40844905	C	T	0.5	5.69296	LOC_Os01g70300
6	Chr1	40844905	C	T	0.5	5.69296	LOC_Os01g70310
6	Chr1	40844905	C	T	0.5	5.69296	LOC_Os01g70320
6	Chr1	40844905	C	T	0.5	5.69296	LOC_Os01g70330
6	Chr1	40844905	C	T	0.5	5.69296	LOC_Os01g70340
6	Chr1	40844905	C	T	0.5	5.69296	LOC_Os01g70350
6	Chr1	40844905	C	T	0.5	5.69296	LOC_Os01g70360
6	Chr1	40844905	C	T	0.5	5.69296	LOC_Os01g70370
6	Chr1	40844905	C	T	0.5	5.69296	LOC_Os01g70380
6	Chr1	40844905	C	T	0.5	5.69296	LOC_Os01g70390
6	Chr1	40844905	C	T	0.5	5.69296	LOC_Os01g70400
6	Chr1	40844905	C	T	0.5	5.69296	LOC_Os01g70410
6	Chr1	40844905	C	T	0.5	5.69296	LOC_Os01g70430
6	Chr1	40844905	C	T	0.5	5.69296	LOC_Os01g70440
6	Chr1	40844905	C	T	0.5	5.69296	LOC_Os01g70450
6	Chr1	40844905	C	T	0.5	5.69296	LOC_Os01g70460
6	Chr1	40844905	C	T	0.5	5.69296	LOC_Os01g70470
6	Chr1	40844905	C	T	0.5	5.69296	LOC_Os01g70480
6	Chr1	40844905	C	T	0.5	5.69296	LOC_Os01g70490
6	Chr1	40844905	C	T	0.5	5.69296	LOC_Os01g70500
6	Chr1	40844905	C	T	0.5	5.69296	LOC_Os01g70520
6	Chr1	40844905	C	T	0.5	5.69296	LOC_Os01g70525
6	Chr1	40844905	C	T	0.5	5.69296	LOC_Os01g70540
6	Chr1	40844905	C	T	0.5	5.69296	LOC_Os01g70550
6	Chr1	40844905	C	T	0.5	5.69296	LOC_Os01g70560
6	Chr1	40844905	C	T	0.5	5.69296	LOC_Os01g70570
6	Chr1	40844905	C	T	0.5	5.69296	LOC_Os01g70580
6	Chr1	40844905	C	T	0.5	5.69296	LOC_Os01g70590
6	Chr1	40844905	C	T	0.5	5.69296	LOC_Os01g70600
6	Chr1	40844905	C	T	0.5	5.69296	LOC_Os01g70610
6	Chr1	40844905	C	T	0.5	5.69296	LOC_Os01g70620
6	Chr1	40844905	C	T	0.5	5.69296	LOC_Os01g70630
6	Chr1	40844905	C	T	0.5	5.69296	LOC_Os01g70640
6	Chr1	40844905	C	T	0.5	5.69296	LOC_Os01g70650
6	Chr1	40844905	C	T	0.5	5.69296	LOC_Os01g70660
6	Chr1	40844905	C	T	0.5	5.69296	LOC_Os01g70670
6	Chr1	40844905	C	T	0.5	5.69296	LOC_Os01g70680
6	Chr1	40844905	C	T	0.5	5.69296	LOC_Os01g70690
6	Chr1	40844905	C	T	0.5	5.69296	LOC_Os01g70700
6	Chr1	40844905	C	T	0.5	5.69296	LOC_Os01g70710
6	Chr1	40844905	C	T	0.5	5.69296	LOC_Os01g70720
6	Chr1	40844905	C	T	0.5	5.69296	LOC_Os01g70730
6	Chr1	40844905	C	T	0.5	5.69296	LOC_Os01g70740
6	Chr1	40844905	C	T	0.5	5.69296	LOC_Os01g70750
6	Chr1	40844905	C	T	0.5	5.69296	LOC_Os01g70760
6	Chr1	40844905	C	T	0.5	5.69296	LOC_Os01g70770
6	Chr1	40844905	C	T	0.5	5.69296	LOC_Os01g70780
6	Chr1	40844905	C	T	0.5	5.69296	LOC_Os01g70790
6	Chr1	40844905	C	T	0.5	5.69296	LOC_Os01g70800
6	Chr1	40844905	C	T	0.5	5.69296	LOC_Os01g70810
6	Chr1	40844905	C	T	0.5	5.69296	LOC_Os01g70820
6	Chr1	40844905	C	T	0.5	5.69296	LOC_Os01g70830
6	Chr1	40844905	C	T	0.5	5.69296	LOC_Os01g70840
6	Chr1	40844905	C	T	0.5	5.69296	LOC_Os01g70850
6	Chr1	40844905	C	T	0.5	5.69296	LOC_Os01g70860
6	Chr1	40844905	C	T	0.5	5.69296	LOC_Os01g70870
6	Chr1	40844905	C	T	0.5	5.69296	LOC_Os01g70880
6	Chr1	40844905	C	T	0.5	5.69296	LOC_Os01g70890
6	Chr1	40844905	C	T	0.5	5.69296	LOC_Os01g70900
7	Chr2	5333608	G	A	0.5	5.14712	LOC_Os02g09920
7	Chr2	5333608	G	A	0.5	5.14712	LOC_Os02g09930
7	Chr2	5333608	G	A	0.5	5.14712	LOC_Os02g09940
7	Chr2	5333608	G	A	0.5	5.14712	LOC_Os02g09950
7	Chr2	5333608	G	A	0.5	5.14712	LOC_Os02g09960
7	Chr2	5333608	G	A	0.5	5.14712	LOC_Os02g09970
7	Chr2	5333608	G	A	0.5	5.14712	LOC_Os02g09980
7	Chr2	5333608	G	A	0.5	5.14712	LOC_Os02g09990
7	Chr2	5333608	G	A	0.5	5.14712	LOC_Os02g10000
7	Chr2	5333608	G	A	0.5	5.14712	LOC_Os02g10010
7	Chr2	5333608	G	A	0.5	5.14712	LOC_Os02g10020
7	Chr2	5333608	G	A	0.5	5.14712	LOC_Os02g10030
7	Chr2	5333608	G	A	0.5	5.14712	LOC_Os02g10040
7	Chr2	5333608	G	A	0.5	5.14712	LOC_Os02g10050
7	Chr2	5333608	G	A	0.5	5.14712	LOC_Os02g10060
7	Chr2	5333608	G	A	0.5	5.14712	LOC_Os02g10070
7	Chr2	5333608	G	A	0.5	5.14712	LOC_Os02g10080
7	Chr2	5333608	G	A	0.5	5.14712	LOC_Os02g10090
7	Chr2	5333608	G	A	0.5	5.14712	LOC_Os02g10100
7	Chr2	5333608	G	A	0.5	5.14712	LOC_Os02g10110
7	Chr2	5333608	G	A	0.5	5.14712	LOC_Os02g10120
7	Chr2	5333608	G	A	0.5	5.14712	LOC_Os02g10130
7	Chr2	5333608	G	A	0.5	5.14712	LOC_Os02g10140
7	Chr2	5333608	G	A	0.5	5.14712	LOC_Os02g10150
7	Chr2	5333608	G	A	0.5	5.14712	LOC_Os02g10160
7	Chr2	5333608	G	A	0.5	5.14712	LOC_Os02g10170
7	Chr2	5333608	G	A	0.5	5.14712	LOC_Os02g10180
7	Chr2	5333608	G	A	0.5	5.14712	LOC_Os02g10190
7	Chr2	5333608	G	A	0.5	5.14712	LOC_Os02g10200
7	Chr2	5333608	G	A	0.5	5.14712	LOC_Os02g10210
7	Chr2	5333608	G	A	0.5	5.14712	LOC_Os02g10220
7	Chr2	5333608	G	A	0.5	5.14712	LOC_Os02g10230
7	Chr2	5333608	G	A	0.5	5.14712	LOC_Os02g10240
7	Chr2	5333608	G	A	0.5	5.14712	LOC_Os02g10250
7	Chr2	5333608	G	A	0.5	5.14712	LOC_Os02g10260
7	Chr2	5333608	G	A	0.5	5.14712	LOC_Os02g10270
7	Chr2	5333608	G	A	0.5	5.14712	LOC_Os02g10280
7	Chr2	5333608	G	A	0.5	5.14712	LOC_Os02g10290
7	Chr2	5333608	G	A	0.5	5.14712	LOC_Os02g10300
7	Chr2	5333608	G	A	0.5	5.14712	LOC_Os02g10310
7	Chr2	5333608	G	A	0.5	5.14712	LOC_Os02g10320
7	Chr2	5333608	G	A	0.5	5.14712	LOC_Os02g10330
7	Chr2	5333608	G	A	0.5	5.14712	LOC_Os02g10340
7	Chr2	5333608	G	A	0.5	5.14712	LOC_Os02g10350
7	Chr2	5333608	G	A	0.5	5.14712	LOC_Os02g10360
7	Chr2	5333608	G	A	0.5	5.14712	LOC_Os02g10370
7	Chr2	5333608	G	A	0.5	5.14712	LOC_Os02g10380
7	Chr2	5333608	G	A	0.5	5.14712	LOC_Os02g10390
7	Chr2	5333608	G	A	0.5	5.14712	LOC_Os02g10400
7	Chr2	5333608	G	A	0.5	5.14712	LOC_Os02g10410
7	Chr2	5333608	G	A	0.5	5.14712	LOC_Os02g10420
7	Chr2	5333608	G	A	0.5	5.14712	LOC_Os02g10430
7	Chr2	5333608	G	A	0.5	5.14712	LOC_Os02g10440
7	Chr2	5333608	G	A	0.5	5.14712	LOC_Os02g10450
7	Chr2	5333608	G	A	0.5	5.14712	LOC_Os02g10460
7	Chr2	5333608	G	A	0.5	5.14712	LOC_Os02g10470
7	Chr2	5333608	G	A	0.5	5.14712	LOC_Os02g10480
7	Chr2	5333608	G	A	0.5	5.14712	LOC_Os02g10490
7	Chr2	5333608	G	A	0.5	5.14712	LOC_Os02g10500
7	Chr2	5333608	G	A	0.5	5.14712	LOC_Os02g10510
7	Chr2	5333608	G	A	0.5	5.14712	LOC_Os02g10520
8	Chr2	5887899	G	A	0.5	5.60113	LOC_Os02g10760
8	Chr2	5887899	G	A	0.5	5.60113	LOC_Os02g10770
8	Chr2	5887899	G	A	0.5	5.60113	LOC_Os02g10780
8	Chr2	5887899	G	A	0.5	5.60113	LOC_Os02g10790
8	Chr2	5887899	G	A	0.5	5.60113	LOC_Os02g10794
8	Chr2	5887899	G	A	0.5	5.60113	LOC_Os02g10800
8	Chr2	5887899	G	A	0.5	5.60113	LOC_Os02g10810
8	Chr2	5887899	G	A	0.5	5.60113	LOC_Os02g10820
8	Chr2	5887899	G	A	0.5	5.60113	LOC_Os02g10830
8	Chr2	5887899	G	A	0.5	5.60113	LOC_Os02g10840
8	Chr2	5887899	G	A	0.5	5.60113	LOC_Os02g10850
8	Chr2	5887899	G	A	0.5	5.60113	LOC_Os02g10860
8	Chr2	5887899	G	A	0.5	5.60113	LOC_Os02g10870
8	Chr2	5887899	G	A	0.5	5.60113	LOC_Os02g10880
8	Chr2	5887899	G	A	0.5	5.60113	LOC_Os02g10890
8	Chr2	5887899	G	A	0.5	5.60113	LOC_Os02g10900
8	Chr2	5887899	G	A	0.5	5.60113	LOC_Os02g10910
8	Chr2	5887899	G	A	0.5	5.60113	LOC_Os02g10920
8	Chr2	5887899	G	A	0.5	5.60113	LOC_Os02g10930
8	Chr2	5887899	G	A	0.5	5.60113	LOC_Os02g10940
8	Chr2	5887899	G	A	0.5	5.60113	LOC_Os02g10950
8	Chr2	5887899	G	A	0.5	5.60113	LOC_Os02g10960
8	Chr2	5887899	G	A	0.5	5.60113	LOC_Os02g10970
8	Chr2	5887899	G	A	0.5	5.60113	LOC_Os02g10990
8	Chr2	5887899	G	A	0.5	5.60113	LOC_Os02g11000
8	Chr2	5887899	G	A	0.5	5.60113	LOC_Os02g11010
8	Chr2	5887899	G	A	0.5	5.60113	LOC_Os02g11020
8	Chr2	5887899	G	A	0.5	5.60113	LOC_Os02g11030
8	Chr2	5887899	G	A	0.5	5.60113	LOC_Os02g11040
8	Chr2	5887899	G	A	0.5	5.60113	LOC_Os02g11050
8	Chr2	5887899	G	A	0.5	5.60113	LOC_Os02g11060
8	Chr2	5887899	G	A	0.5	5.60113	LOC_Os02g11070
8	Chr2	5887899	G	A	0.5	5.60113	LOC_Os02g11080
8	Chr2	5887899	G	A	0.5	5.60113	LOC_Os02g11090
8	Chr2	5887899	G	A	0.5	5.60113	LOC_Os02g11100
8	Chr2	5887899	G	A	0.5	5.60113	LOC_Os02g11110
8	Chr2	5887899	G	A	0.5	5.60113	LOC_Os02g11120
8	Chr2	5887899	G	A	0.5	5.60113	LOC_Os02g11130
8	Chr2	5887899	G	A	0.5	5.60113	LOC_Os02g11636
8	Chr2	5887899	G	A	0.5	5.60113	LOC_Os02g11640
8	Chr2	5887899	G	A	0.5	5.60113	LOC_Os02g11650
8	Chr2	5887899	G	A	0.5	5.60113	LOC_Os02g11660
8	Chr2	5887899	G	A	0.5	5.60113	LOC_Os02g11665
8	Chr2	5887899	G	A	0.5	5.60113	LOC_Os02g11670
8	Chr2	5887899	G	A	0.5	5.60113	LOC_Os02g11680
8	Chr2	5887899	G	A	0.5	5.60113	LOC_Os02g11700
8	Chr2	5887899	G	A	0.5	5.60113	LOC_Os02g11705
8	Chr2	5887899	G	A	0.5	5.60113	LOC_Os02g11710
8	Chr2	5887899	G	A	0.5	5.60113	LOC_Os02g11720
8	Chr2	5887899	G	A	0.5	5.60113	LOC_Os02g11730
8	Chr2	5887899	G	A	0.5	5.60113	LOC_Os02g11740
8	Chr2	5887899	G	A	0.5	5.60113	LOC_Os02g11750
8	Chr2	5887899	G	A	0.5	5.60113	LOC_Os02g11760
8	Chr2	5887899	G	A	0.5	5.60113	LOC_Os02g11770
8	Chr2	5887899	G	A	0.5	5.60113	LOC_Os02g11780
8	Chr2	5887899	G	A	0.5	5.60113	LOC_Os02g11790
8	Chr2	5887899	G	A	0.5	5.60113	LOC_Os02g11800
8	Chr2	5887899	G	A	0.5	5.60113	LOC_Os02g11810
8	Chr2	5887899	G	A	0.5	5.60113	LOC_Os02g11820
8	Chr2	5887899	G	A	0.5	5.60113	LOC_Os02g11830
8	Chr2	5887899	G	A	0.5	5.60113	LOC_Os02g11840
8	Chr2	5887899	G	A	0.5	5.60113	LOC_Os02g11850
8	Chr2	5887899	G	A	0.5	5.60113	LOC_Os02g11859
8	Chr2	5887899	G	A	0.5	5.60113	LOC_Os02g11870
8	Chr2	5887899	G	A	0.5	5.60113	LOC_Os02g11880
8	Chr2	5887899	G	A	0.5	5.60113	LOC_Os02g11890
8	Chr2	5887899	G	A	0.5	5.60113	LOC_Os02g11900
8	Chr2	5887899	G	A	0.5	5.60113	LOC_Os02g11910
8	Chr2	5887899	G	A	0.5	5.60113	LOC_Os02g11920
8	Chr2	5887899	G	A	0.5	5.60113	LOC_Os02g11930
8	Chr2	5887899	G	A	0.5	5.60113	LOC_Os02g11940
8	Chr2	5887899	G	A	0.5	5.60113	LOC_Os02g11950
8	Chr2	5887899	G	A	0.5	5.60113	LOC_Os02g11960
8	Chr2	5887899	G	A	0.5	5.60113	LOC_Os02g11970
8	Chr2	5887899	G	A	0.5	5.60113	LOC_Os02g11980
9	Chr2	9692686	G	A	0.5	5.56263	LOC_Os02g16600
9	Chr2	9692686	G	A	0.5	5.56263	LOC_Os02g16610
9	Chr2	9692686	G	A	0.5	5.56263	LOC_Os02g16620
9	Chr2	9692686	G	A	0.5	5.56263	LOC_Os02g16630
9	Chr2	9692686	G	A	0.5	5.56263	LOC_Os02g16640
9	Chr2	9692686	G	A	0.5	5.56263	LOC_Os02g16650
9	Chr2	9692686	G	A	0.5	5.56263	LOC_Os02g16660
9	Chr2	9692686	G	A	0.5	5.56263	LOC_Os02g16670
9	Chr2	9692686	G	A	0.5	5.56263	LOC_Os02g16680
9	Chr2	9692686	G	A	0.5	5.56263	LOC_Os02g16690
9	Chr2	9692686	G	A	0.5	5.56263	LOC_Os02g16709
9	Chr2	9692686	G	A	0.5	5.56263	LOC_Os02g16730
9	Chr2	9692686	G	A	0.5	5.56263	LOC_Os02g16740
9	Chr2	9692686	G	A	0.5	5.56263	LOC_Os02g16750
9	Chr2	9692686	G	A	0.5	5.56263	LOC_Os02g16760
9	Chr2	9692686	G	A	0.5	5.56263	LOC_Os02g16770
9	Chr2	9692686	G	A	0.5	5.56263	LOC_Os02g16780
9	Chr2	9692686	G	A	0.5	5.56263	LOC_Os02g16790
9	Chr2	9692686	G	A	0.5	5.56263	LOC_Os02g16800
9	Chr2	9692686	G	A	0.5	5.56263	LOC_Os02g16809
9	Chr2	9692686	G	A	0.5	5.56263	LOC_Os02g16820
9	Chr2	9692686	G	A	0.5	5.56263	LOC_Os02g16830
9	Chr2	9692686	G	A	0.5	5.56263	LOC_Os02g16839
9	Chr2	9692686	G	A	0.5	5.56263	LOC_Os02g16850
9	Chr2	9692686	G	A	0.5	5.56263	LOC_Os02g16860
9	Chr2	9692686	G	A	0.5	5.56263	LOC_Os02g16880
9	Chr2	9692686	G	A	0.5	5.56263	LOC_Os02g16890
9	Chr2	9692686	G	A	0.5	5.56263	LOC_Os02g16900
9	Chr2	9692686	G	A	0.5	5.56263	LOC_Os02g16909
9	Chr2	9692686	G	A	0.5	5.56263	LOC_Os02g16920
9	Chr2	9692686	G	A	0.5	5.56263	LOC_Os02g16930
9	Chr2	9692686	G	A	0.5	5.56263	LOC_Os02g16940
9	Chr2	9692686	G	A	0.5	5.56263	LOC_Os02g16950
9	Chr2	9692686	G	A	0.5	5.56263	LOC_Os02g16960
9	Chr2	9692686	G	A	0.5	5.56263	LOC_Os02g16970
9	Chr2	9692686	G	A	0.5	5.56263	LOC_Os02g16980
9	Chr2	9692686	G	A	0.5	5.56263	LOC_Os02g16990
9	Chr2	9692686	G	A	0.5	5.56263	LOC_Os02g16995
9	Chr2	9692686	G	A	0.5	5.56263	LOC_Os02g17000
9	Chr2	9692686	G	A	0.5	5.56263	LOC_Os02g17010
9	Chr2	9692686	G	A	0.5	5.56263	LOC_Os02g17020
9	Chr2	9692686	G	A	0.5	5.56263	LOC_Os02g17030
9	Chr2	9692686	G	A	0.5	5.56263	LOC_Os02g17040
9	Chr2	9692686	G	A	0.5	5.56263	LOC_Os02g17050
9	Chr2	9692686	G	A	0.5	5.56263	LOC_Os02g17060
9	Chr2	9692686	G	A	0.5	5.56263	LOC_Os02g17070
9	Chr2	9692686	G	A	0.5	5.56263	LOC_Os02g17080
9	Chr2	9692686	G	A	0.5	5.56263	LOC_Os02g17090
9	Chr2	9692686	G	A	0.5	5.56263	LOC_Os02g17100
9	Chr2	9692686	G	A	0.5	5.56263	LOC_Os02g17110
9	Chr2	9692686	G	A	0.5	5.56263	LOC_Os02g17120
9	Chr2	9692686	G	A	0.5	5.56263	LOC_Os02g17130
9	Chr2	9692686	G	A	0.5	5.56263	LOC_Os02g17140
9	Chr2	9692686	G	A	0.5	5.56263	LOC_Os02g17150
9	Chr2	9692686	G	A	0.5	5.56263	LOC_Os02g17160
9	Chr2	9692686	G	A	0.5	5.56263	LOC_Os02g17170
9	Chr2	9692686	G	A	0.5	5.56263	LOC_Os02g17180
9	Chr2	9692686	G	A	0.5	5.56263	LOC_Os02g17190
9	Chr2	9692686	G	A	0.5	5.56263	LOC_Os02g17200
9	Chr2	9692686	G	A	0.5	5.56263	LOC_Os02g17210
9	Chr2	9692686	G	A	0.5	5.56263	LOC_Os02g17220
9	Chr2	9692686	G	A	0.5	5.56263	LOC_Os02g17230
9	Chr2	9692686	G	A	0.5	5.56263	LOC_Os02g17240
9	Chr2	9692686	G	A	0.5	5.56263	LOC_Os02g17250
10	Chr2	10295900	C	A	0.5	5.98649	LOC_Os02g17550
10	Chr2	10295900	C	A	0.5	5.98649	LOC_Os02g17560
10	Chr2	10295900	C	A	0.5	5.98649	LOC_Os02g17570
10	Chr2	10295900	C	A	0.5	5.98649	LOC_Os02g17580
10	Chr2	10295900	C	A	0.5	5.98649	LOC_Os02g17590
10	Chr2	10295900	C	A	0.5	5.98649	LOC_Os02g17600
10	Chr2	10295900	C	A	0.5	5.98649	LOC_Os02g17610
10	Chr2	10295900	C	A	0.5	5.98649	LOC_Os02g17620
10	Chr2	10295900	C	A	0.5	5.98649	LOC_Os02g17630
10	Chr2	10295900	C	A	0.5	5.98649	LOC_Os02g17640
10	Chr2	10295900	C	A	0.5	5.98649	LOC_Os02g17650
10	Chr2	10295900	C	A	0.5	5.98649	LOC_Os02g17660
10	Chr2	10295900	C	A	0.5	5.98649	LOC_Os02g17670
10	Chr2	10295900	C	A	0.5	5.98649	LOC_Os02g17680
10	Chr2	10295900	C	A	0.5	5.98649	LOC_Os02g17690
10	Chr2	10295900	C	A	0.5	5.98649	LOC_Os02g17700
10	Chr2	10295900	C	A	0.5	5.98649	LOC_Os02g17710
10	Chr2	10295900	C	A	0.5	5.98649	LOC_Os02g17714
10	Chr2	10295900	C	A	0.5	5.98649	LOC_Os02g17720
10	Chr2	10295900	C	A	0.5	5.98649	LOC_Os02g17730
10	Chr2	10295900	C	A	0.5	5.98649	LOC_Os02g17740
10	Chr2	10295900	C	A	0.5	5.98649	LOC_Os02g17750
10	Chr2	10295900	C	A	0.5	5.98649	LOC_Os02g17760
10	Chr2	10295900	C	A	0.5	5.98649	LOC_Os02g17770
10	Chr2	10295900	C	A	0.5	5.98649	LOC_Os02g17780
10	Chr2	10295900	C	A	0.5	5.98649	LOC_Os02g17790
10	Chr2	10295900	C	A	0.5	5.98649	LOC_Os02g17810
10	Chr2	10295900	C	A	0.5	5.98649	LOC_Os02g17820
10	Chr2	10295900	C	A	0.5	5.98649	LOC_Os02g17830
10	Chr2	10295900	C	A	0.5	5.98649	LOC_Os02g17840
10	Chr2	10295900	C	A	0.5	5.98649	LOC_Os02g17850
10	Chr2	10295900	C	A	0.5	5.98649	LOC_Os02g17860
10	Chr2	10295900	C	A	0.5	5.98649	LOC_Os02g17870
10	Chr2	10295900	C	A	0.5	5.98649	LOC_Os02g17880
10	Chr2	10295900	C	A	0.5	5.98649	LOC_Os02g17890
10	Chr2	10295900	C	A	0.5	5.98649	LOC_Os02g17900
10	Chr2	10295900	C	A	0.5	5.98649	LOC_Os02g17910
10	Chr2	10295900	C	A	0.5	5.98649	LOC_Os02g17920
10	Chr2	10295900	C	A	0.5	5.98649	LOC_Os02g17930
10	Chr2	10295900	C	A	0.5	5.98649	LOC_Os02g17940
10	Chr2	10295900	C	A	0.5	5.98649	LOC_Os02g17960
10	Chr2	10295900	C	A	0.5	5.98649	LOC_Os02g17970
10	Chr2	10295900	C	A	0.5	5.98649	LOC_Os02g17980
10	Chr2	10295900	C	A	0.5	5.98649	LOC_Os02g17990
10	Chr2	10295900	C	A	0.5	5.98649	LOC_Os02g18000
10	Chr2	10295900	C	A	0.5	5.98649	LOC_Os02g18010
10	Chr2	10295900	C	A	0.5	5.98649	LOC_Os02g18020
10	Chr2	10295900	C	A	0.5	5.98649	LOC_Os02g18030
10	Chr2	10295900	C	A	0.5	5.98649	LOC_Os02g18040
10	Chr2	10295900	C	A	0.5	5.98649	LOC_Os02g18050
10	Chr2	10295900	C	A	0.5	5.98649	LOC_Os02g18060
10	Chr2	10295900	C	A	0.5	5.98649	LOC_Os02g18064
10	Chr2	10295900	C	A	0.5	5.98649	LOC_Os02g18070
10	Chr2	10295900	C	A	0.5	5.98649	LOC_Os02g18080
10	Chr2	10295900	C	A	0.5	5.98649	LOC_Os02g18090
10	Chr2	10295900	C	A	0.5	5.98649	LOC_Os02g18100
10	Chr2	10295900	C	A	0.5	5.98649	LOC_Os02g18110
10	Chr2	10295900	C	A	0.5	5.98649	LOC_Os02g18115
10	Chr2	10295900	C	A	0.5	5.98649	LOC_Os02g18120
10	Chr2	10295900	C	A	0.5	5.98649	LOC_Os02g18130
10	Chr2	10295900	C	A	0.5	5.98649	LOC_Os02g18140
10	Chr2	10295900	C	A	0.5	5.98649	LOC_Os02g18150
10	Chr2	10295900	C	A	0.5	5.98649	LOC_Os02g18160
10	Chr2	10295900	C	A	0.5	5.98649	LOC_Os02g18170
10	Chr2	10295900	C	A	0.5	5.98649	LOC_Os02g18180
10	Chr2	10295900	C	A	0.5	5.98649	LOC_Os02g18190
10	Chr2	10295900	C	A	0.5	5.98649	LOC_Os02g18200
10	Chr2	10295900	C	A	0.5	5.98649	LOC_Os02g18210
10	Chr2	10295900	C	A	0.5	5.98649	LOC_Os02g18220
10	Chr2	10295900	C	A	0.5	5.98649	LOC_Os02g18230
10	Chr2	10295900	C	A	0.5	5.98649	LOC_Os02g18240
10	Chr2	10295900	C	A	0.5	5.98649	LOC_Os02g18250
10	Chr2	10295900	C	A	0.5	5.98649	LOC_Os02g18260
10	Chr2	10295900	C	A	0.5	5.98649	LOC_Os02g18270
10	Chr2	10295900	C	A	0.5	5.98649	LOC_Os02g18280
10	Chr2	10295900	C	A	0.5	5.98649	LOC_Os02g18290
10	Chr2	10295900	C	A	0.5	5.98649	LOC_Os02g18300
10	Chr2	10295900	C	A	0.5	5.98649	LOC_Os02g18310
10	Chr2	10295900	C	A	0.5	5.98649	LOC_Os02g18320
10	Chr2	10295900	C	A	0.5	5.98649	LOC_Os02g18330
10	Chr2	10295900	C	A	0.5	5.98649	LOC_Os02g18340
10	Chr2	10295900	C	A	0.5	5.98649	LOC_Os02g18350
10	Chr2	10295900	C	A	0.5	5.98649	LOC_Os02g18360
10	Chr2	10295900	C	A	0.5	5.98649	LOC_Os02g18370
10	Chr2	10295900	C	A	0.5	5.98649	LOC_Os02g18380
10	Chr2	10295900	C	A	0.5	5.98649	LOC_Os02g18390
11	Chr2	13270632	A	T	0.5	6.12264	LOC_Os02g21980
11	Chr2	13270632	A	T	0.5	6.12264	LOC_Os02g21990
11	Chr2	13270632	A	T	0.5	6.12264	LOC_Os02g22000
11	Chr2	13270632	A	T	0.5	6.12264	LOC_Os02g22010
11	Chr2	13270632	A	T	0.5	6.12264	LOC_Os02g22020
11	Chr2	13270632	A	T	0.5	6.12264	LOC_Os02g22030
11	Chr2	13270632	A	T	0.5	6.12264	LOC_Os02g22040
11	Chr2	13270632	A	T	0.5	6.12264	LOC_Os02g22050
11	Chr2	13270632	A	T	0.5	6.12264	LOC_Os02g22060
11	Chr2	13270632	A	T	0.5	6.12264	LOC_Os02g22070
11	Chr2	13270632	A	T	0.5	6.12264	LOC_Os02g22080
11	Chr2	13270632	A	T	0.5	6.12264	LOC_Os02g22084
11	Chr2	13270632	A	T	0.5	6.12264	LOC_Os02g22090
11	Chr2	13270632	A	T	0.5	6.12264	LOC_Os02g22100
11	Chr2	13270632	A	T	0.5	6.12264	LOC_Os02g22110
11	Chr2	13270632	A	T	0.5	6.12264	LOC_Os02g22120
11	Chr2	13270632	A	T	0.5	6.12264	LOC_Os02g22130
11	Chr2	13270632	A	T	0.5	6.12264	LOC_Os02g22140
11	Chr2	13270632	A	T	0.5	6.12264	LOC_Os02g22160
11	Chr2	13270632	A	T	0.5	6.12264	LOC_Os02g22170
11	Chr2	13270632	A	T	0.5	6.12264	LOC_Os02g22180
11	Chr2	13270632	A	T	0.5	6.12264	LOC_Os02g22190
11	Chr2	13270632	A	T	0.5	6.12264	LOC_Os02g22200
11	Chr2	13270632	A	T	0.5	6.12264	LOC_Os02g22210
11	Chr2	13270632	A	T	0.5	6.12264	LOC_Os02g22220
11	Chr2	13270632	A	T	0.5	6.12264	LOC_Os02g22230
11	Chr2	13270632	A	T	0.5	6.12264	LOC_Os02g22240
11	Chr2	13270632	A	T	0.5	6.12264	LOC_Os02g22250
11	Chr2	13270632	A	T	0.5	6.12264	LOC_Os02g22260
11	Chr2	13270632	A	T	0.5	6.12264	LOC_Os02g22290
11	Chr2	13270632	A	T	0.5	6.12264	LOC_Os02g22300
11	Chr2	13270632	A	T	0.5	6.12264	LOC_Os02g22310
11	Chr2	13270632	A	T	0.5	6.12264	LOC_Os02g22320
11	Chr2	13270632	A	T	0.5	6.12264	LOC_Os02g22330
11	Chr2	13270632	A	T	0.5	6.12264	LOC_Os02g22340
11	Chr2	13270632	A	T	0.5	6.12264	LOC_Os02g22350
11	Chr2	13270632	A	T	0.5	6.12264	LOC_Os02g22360
11	Chr2	13270632	A	T	0.5	6.12264	LOC_Os02g22370
11	Chr2	13270632	A	T	0.5	6.12264	LOC_Os02g22374
11	Chr2	13270632	A	T	0.5	6.12264	LOC_Os02g22380
11	Chr2	13270632	A	T	0.5	6.12264	LOC_Os02g22390
11	Chr2	13270632	A	T	0.5	6.12264	LOC_Os02g22400
11	Chr2	13270632	A	T	0.5	6.12264	LOC_Os02g22410
11	Chr2	13270632	A	T	0.5	6.12264	LOC_Os02g22420
11	Chr2	13270632	A	T	0.5	6.12264	LOC_Os02g22430
11	Chr2	13270632	A	T	0.5	6.12264	LOC_Os02g22440
11	Chr2	13270632	A	T	0.5	6.12264	LOC_Os02g22450
11	Chr2	13270632	A	T	0.5	6.12264	LOC_Os02g22460
11	Chr2	13270632	A	T	0.5	6.12264	LOC_Os02g22480
11	Chr2	13270632	A	T	0.5	6.12264	LOC_Os02g22490
11	Chr2	13270632	A	T	0.5	6.12264	LOC_Os02g22500
11	Chr2	13270632	A	T	0.5	6.12264	LOC_Os02g22510
11	Chr2	13270632	A	T	0.5	6.12264	LOC_Os02g22520
11	Chr2	13270632	A	T	0.5	6.12264	LOC_Os02g22530
11	Chr2	13270632	A	T	0.5	6.12264	LOC_Os02g22540
11	Chr2	13270632	A	T	0.5	6.12264	LOC_Os02g22550
11	Chr2	13270632	A	T	0.5	6.12264	LOC_Os02g22560
11	Chr2	13270632	A	T	0.5	6.12264	LOC_Os02g22570
11	Chr2	13270632	A	T	0.5	6.12264	LOC_Os02g22580
11	Chr2	13270632	A	T	0.5	6.12264	LOC_Os02g22590
12	Chr2	23204940	C	T	0.5	5.14784	LOC_Os02g38080
12	Chr2	23204940	C	T	0.5	5.14784	LOC_Os02g38090
12	Chr2	23204940	C	T	0.5	5.14784	LOC_Os02g38100
12	Chr2	23204940	C	T	0.5	5.14784	LOC_Os02g38110
12	Chr2	23204940	C	T	0.5	5.14784	LOC_Os02g38120
12	Chr2	23204940	C	T	0.5	5.14784	LOC_Os02g38130
12	Chr2	23204940	C	T	0.5	5.14784	LOC_Os02g38140
12	Chr2	23204940	C	T	0.5	5.14784	LOC_Os02g38160
12	Chr2	23204940	C	T	0.5	5.14784	LOC_Os02g38170
12	Chr2	23204940	C	T	0.5	5.14784	LOC_Os02g38180
12	Chr2	23204940	C	T	0.5	5.14784	LOC_Os02g38190
12	Chr2	23204940	C	T	0.5	5.14784	LOC_Os02g38200
12	Chr2	23204940	C	T	0.5	5.14784	LOC_Os02g38210
12	Chr2	23204940	C	T	0.5	5.14784	LOC_Os02g38220
12	Chr2	23204940	C	T	0.5	5.14784	LOC_Os02g38230
12	Chr2	23204940	C	T	0.5	5.14784	LOC_Os02g38240
12	Chr2	23204940	C	T	0.5	5.14784	LOC_Os02g38250
12	Chr2	23204940	C	T	0.5	5.14784	LOC_Os02g38260
12	Chr2	23204940	C	T	0.5	5.14784	LOC_Os02g38270
12	Chr2	23204940	C	T	0.5	5.14784	LOC_Os02g38280
12	Chr2	23204940	C	T	0.5	5.14784	LOC_Os02g38290
12	Chr2	23204940	C	T	0.5	5.14784	LOC_Os02g38300
12	Chr2	23204940	C	T	0.5	5.14784	LOC_Os02g38310
12	Chr2	23204940	C	T	0.5	5.14784	LOC_Os02g38320
12	Chr2	23204940	C	T	0.5	5.14784	LOC_Os02g38330
12	Chr2	23204940	C	T	0.5	5.14784	LOC_Os02g38340
12	Chr2	23204940	C	T	0.5	5.14784	LOC_Os02g38350
12	Chr2	23204940	C	T	0.5	5.14784	LOC_Os02g38370
12	Chr2	23204940	C	T	0.5	5.14784	LOC_Os02g38380
12	Chr2	23204940	C	T	0.5	5.14784	LOC_Os02g38386
12	Chr2	23204940	C	T	0.5	5.14784	LOC_Os02g38392
12	Chr2	23204940	C	T	0.5	5.14784	LOC_Os02g38410
12	Chr2	23204940	C	T	0.5	5.14784	LOC_Os02g38420
12	Chr2	23204940	C	T	0.5	5.14784	LOC_Os02g38430
12	Chr2	23204940	C	T	0.5	5.14784	LOC_Os02g38440
12	Chr2	23204940	C	T	0.5	5.14784	LOC_Os02g38450
12	Chr2	23204940	C	T	0.5	5.14784	LOC_Os02g38460
12	Chr2	23204940	C	T	0.5	5.14784	LOC_Os02g38470
12	Chr2	23204940	C	T	0.5	5.14784	LOC_Os02g38480
12	Chr2	23204940	C	T	0.5	5.14784	LOC_Os02g38490
12	Chr2	23204940	C	T	0.5	5.14784	LOC_Os02g38494
12	Chr2	23204940	C	T	0.5	5.14784	LOC_Os02g38499
12	Chr2	23204940	C	T	0.5	5.14784	LOC_Os02g38508
12	Chr2	23204940	C	T	0.5	5.14784	LOC_Os02g38520
12	Chr2	23204940	C	T	0.5	5.14784	LOC_Os02g38530
12	Chr2	23204940	C	T	0.5	5.14784	LOC_Os02g38540
12	Chr2	23204940	C	T	0.5	5.14784	LOC_Os02g38550
12	Chr2	23204940	C	T	0.5	5.14784	LOC_Os02g38560
12	Chr2	23204940	C	T	0.5	5.14784	LOC_Os02g38570
12	Chr2	23204940	C	T	0.5	5.14784	LOC_Os02g38574
12	Chr2	23204940	C	T	0.5	5.14784	LOC_Os02g38580
12	Chr2	23204940	C	T	0.5	5.14784	LOC_Os02g38589
12	Chr2	23204940	C	T	0.5	5.14784	LOC_Os02g38598
12	Chr2	23204940	C	T	0.5	5.14784	LOC_Os02g38610
12	Chr2	23204940	C	T	0.5	5.14784	LOC_Os02g38620
12	Chr2	23204940	C	T	0.5	5.14784	LOC_Os02g38630
12	Chr2	23204940	C	T	0.5	5.14784	LOC_Os02g38640
12	Chr2	23204940	C	T	0.5	5.14784	LOC_Os02g38650
12	Chr2	23204940	C	T	0.5	5.14784	LOC_Os02g38660
12	Chr2	23204940	C	T	0.5	5.14784	LOC_Os02g38670
12	Chr2	23204940	C	T	0.5	5.14784	LOC_Os02g38680
12	Chr2	23204940	C	T	0.5	5.14784	LOC_Os02g38690
12	Chr2	23204940	C	T	0.5	5.14784	LOC_Os02g38700
12	Chr2	23204940	C	T	0.5	5.14784	LOC_Os02g38710
13	Chr3	3063326	G	T	0.5	5.15453	LOC_Os03g05750
13	Chr3	3063326	G	T	0.5	5.15453	LOC_Os03g05760
13	Chr3	3063326	G	T	0.5	5.15453	LOC_Os03g05770
13	Chr3	3063326	G	T	0.5	5.15453	LOC_Os03g05780
13	Chr3	3063326	G	T	0.5	5.15453	LOC_Os03g05790
13	Chr3	3063326	G	T	0.5	5.15453	LOC_Os03g05800
13	Chr3	3063326	G	T	0.5	5.15453	LOC_Os03g05806
13	Chr3	3063326	G	T	0.5	5.15453	LOC_Os03g05812
13	Chr3	3063326	G	T	0.5	5.15453	LOC_Os03g05820
13	Chr3	3063326	G	T	0.5	5.15453	LOC_Os03g05830
13	Chr3	3063326	G	T	0.5	5.15453	LOC_Os03g05840
13	Chr3	3063326	G	T	0.5	5.15453	LOC_Os03g05850
13	Chr3	3063326	G	T	0.5	5.15453	LOC_Os03g05860
13	Chr3	3063326	G	T	0.5	5.15453	LOC_Os03g05870
13	Chr3	3063326	G	T	0.5	5.15453	LOC_Os03g05880
13	Chr3	3063326	G	T	0.5	5.15453	LOC_Os03g05890
13	Chr3	3063326	G	T	0.5	5.15453	LOC_Os03g05900
13	Chr3	3063326	G	T	0.5	5.15453	LOC_Os03g05910
13	Chr3	3063326	G	T	0.5	5.15453	LOC_Os03g05920
13	Chr3	3063326	G	T	0.5	5.15453	LOC_Os03g05930
13	Chr3	3063326	G	T	0.5	5.15453	LOC_Os03g05940
13	Chr3	3063326	G	T	0.5	5.15453	LOC_Os03g05950
13	Chr3	3063326	G	T	0.5	5.15453	LOC_Os03g05960
13	Chr3	3063326	G	T	0.5	5.15453	LOC_Os03g05970
13	Chr3	3063326	G	T	0.5	5.15453	LOC_Os03g05980
13	Chr3	3063326	G	T	0.5	5.15453	LOC_Os03g05990
13	Chr3	3063326	G	T	0.5	5.15453	LOC_Os03g06000
13	Chr3	3063326	G	T	0.5	5.15453	LOC_Os03g06010
13	Chr3	3063326	G	T	0.5	5.15453	LOC_Os03g06020
13	Chr3	3063326	G	T	0.5	5.15453	LOC_Os03g06030
13	Chr3	3063326	G	T	0.5	5.15453	LOC_Os03g06040
13	Chr3	3063326	G	T	0.5	5.15453	LOC_Os03g06050
13	Chr3	3063326	G	T	0.5	5.15453	LOC_Os03g06060
13	Chr3	3063326	G	T	0.5	5.15453	LOC_Os03g06070
13	Chr3	3063326	G	T	0.5	5.15453	LOC_Os03g06080
13	Chr3	3063326	G	T	0.5	5.15453	LOC_Os03g06090
13	Chr3	3063326	G	T	0.5	5.15453	LOC_Os03g06100
13	Chr3	3063326	G	T	0.5	5.15453	LOC_Os03g06110
13	Chr3	3063326	G	T	0.5	5.15453	LOC_Os03g06120
13	Chr3	3063326	G	T	0.5	5.15453	LOC_Os03g06139
13	Chr3	3063326	G	T	0.5	5.15453	LOC_Os03g06160
13	Chr3	3063326	G	T	0.5	5.15453	LOC_Os03g06170
13	Chr3	3063326	G	T	0.5	5.15453	LOC_Os03g06180
13	Chr3	3063326	G	T	0.5	5.15453	LOC_Os03g06190
13	Chr3	3063326	G	T	0.5	5.15453	LOC_Os03g06200
13	Chr3	3063326	G	T	0.5	5.15453	LOC_Os03g06210
13	Chr3	3063326	G	T	0.5	5.15453	LOC_Os03g06220
13	Chr3	3063326	G	T	0.5	5.15453	LOC_Os03g06230
13	Chr3	3063326	G	T	0.5	5.15453	LOC_Os03g06240
13	Chr3	3063326	G	T	0.5	5.15453	LOC_Os03g06250
13	Chr3	3063326	G	T	0.5	5.15453	LOC_Os03g06260
13	Chr3	3063326	G	T	0.5	5.15453	LOC_Os03g06270
13	Chr3	3063326	G	T	0.5	5.15453	LOC_Os03g06280
13	Chr3	3063326	G	T	0.5	5.15453	LOC_Os03g06290
13	Chr3	3063326	G	T	0.5	5.15453	LOC_Os03g06330
13	Chr3	3063326	G	T	0.5	5.15453	LOC_Os03g06340
13	Chr3	3063326	G	T	0.5	5.15453	LOC_Os03g06350
13	Chr3	3063326	G	T	0.5	5.15453	LOC_Os03g06360
13	Chr3	3063326	G	T	0.5	5.15453	LOC_Os03g06370
13	Chr3	3063326	G	T	0.5	5.15453	LOC_Os03g06379
13	Chr3	3063326	G	T	0.5	5.15453	LOC_Os03g06390
13	Chr3	3063326	G	T	0.5	5.15453	LOC_Os03g06400
13	Chr3	3063326	G	T	0.5	5.15453	LOC_Os03g06410
13	Chr3	3063326	G	T	0.5	5.15453	LOC_Os03g06420
13	Chr3	3063326	G	T	0.5	5.15453	LOC_Os03g06430
13	Chr3	3063326	G	T	0.5	5.15453	LOC_Os03g06440
13	Chr3	3063326	G	T	0.5	5.15453	LOC_Os03g06460
13	Chr3	3063326	G	T	0.5	5.15453	LOC_Os03g06470
13	Chr3	3063326	G	T	0.5	5.15453	LOC_Os03g06480
13	Chr3	3063326	G	T	0.5	5.15453	LOC_Os03g06490
13	Chr3	3063326	G	T	0.5	5.15453	LOC_Os03g06510
14	Chr3	7203606	A	T	0.5	5.07101	LOC_Os03g12960
14	Chr3	7203606	A	T	0.5	5.07101	LOC_Os03g12970
14	Chr3	7203606	A	T	0.5	5.07101	LOC_Os03g12980
14	Chr3	7203606	A	T	0.5	5.07101	LOC_Os03g12990
14	Chr3	7203606	A	T	0.5	5.07101	LOC_Os03g13000
14	Chr3	7203606	A	T	0.5	5.07101	LOC_Os03g13010
14	Chr3	7203606	A	T	0.5	5.07101	LOC_Os03g13020
14	Chr3	7203606	A	T	0.5	5.07101	LOC_Os03g13030
14	Chr3	7203606	A	T	0.5	5.07101	LOC_Os03g13040
14	Chr3	7203606	A	T	0.5	5.07101	LOC_Os03g13050
14	Chr3	7203606	A	T	0.5	5.07101	LOC_Os03g13060
14	Chr3	7203606	A	T	0.5	5.07101	LOC_Os03g13070
14	Chr3	7203606	A	T	0.5	5.07101	LOC_Os03g13080
14	Chr3	7203606	A	T	0.5	5.07101	LOC_Os03g13100
14	Chr3	7203606	A	T	0.5	5.07101	LOC_Os03g13110
14	Chr3	7203606	A	T	0.5	5.07101	LOC_Os03g13120
14	Chr3	7203606	A	T	0.5	5.07101	LOC_Os03g13130
14	Chr3	7203606	A	T	0.5	5.07101	LOC_Os03g13140
14	Chr3	7203606	A	T	0.5	5.07101	LOC_Os03g13150
14	Chr3	7203606	A	T	0.5	5.07101	LOC_Os03g13160
14	Chr3	7203606	A	T	0.5	5.07101	LOC_Os03g13170
14	Chr3	7203606	A	T	0.5	5.07101	LOC_Os03g13180
14	Chr3	7203606	A	T	0.5	5.07101	LOC_Os03g13190
14	Chr3	7203606	A	T	0.5	5.07101	LOC_Os03g13200
14	Chr3	7203606	A	T	0.5	5.07101	LOC_Os03g13210
14	Chr3	7203606	A	T	0.5	5.07101	LOC_Os03g13220
14	Chr3	7203606	A	T	0.5	5.07101	LOC_Os03g13230
14	Chr3	7203606	A	T	0.5	5.07101	LOC_Os03g13240
14	Chr3	7203606	A	T	0.5	5.07101	LOC_Os03g13250
14	Chr3	7203606	A	T	0.5	5.07101	LOC_Os03g13260
14	Chr3	7203606	A	T	0.5	5.07101	LOC_Os03g13274
14	Chr3	7203606	A	T	0.5	5.07101	LOC_Os03g13290
14	Chr3	7203606	A	T	0.5	5.07101	LOC_Os03g13300
14	Chr3	7203606	A	T	0.5	5.07101	LOC_Os03g13310
14	Chr3	7203606	A	T	0.5	5.07101	LOC_Os03g13320
14	Chr3	7203606	A	T	0.5	5.07101	LOC_Os03g13325
14	Chr3	7203606	A	T	0.5	5.07101	LOC_Os03g13340
14	Chr3	7203606	A	T	0.5	5.07101	LOC_Os03g13350
14	Chr3	7203606	A	T	0.5	5.07101	LOC_Os03g13360
14	Chr3	7203606	A	T	0.5	5.07101	LOC_Os03g13370
14	Chr3	7203606	A	T	0.5	5.07101	LOC_Os03g13380
14	Chr3	7203606	A	T	0.5	5.07101	LOC_Os03g13390
14	Chr3	7203606	A	T	0.5	5.07101	LOC_Os03g13400
14	Chr3	7203606	A	T	0.5	5.07101	LOC_Os03g13430
14	Chr3	7203606	A	T	0.5	5.07101	LOC_Os03g13450
14	Chr3	7203606	A	T	0.5	5.07101	LOC_Os03g13460
14	Chr3	7203606	A	T	0.5	5.07101	LOC_Os03g13470
14	Chr3	7203606	A	T	0.5	5.07101	LOC_Os03g13480
14	Chr3	7203606	A	T	0.5	5.07101	LOC_Os03g13490
14	Chr3	7203606	A	T	0.5	5.07101	LOC_Os03g13500
14	Chr3	7203606	A	T	0.5	5.07101	LOC_Os03g13510
14	Chr3	7203606	A	T	0.5	5.07101	LOC_Os03g13520
14	Chr3	7203606	A	T	0.5	5.07101	LOC_Os03g13530
14	Chr3	7203606	A	T	0.5	5.07101	LOC_Os03g13540
14	Chr3	7203606	A	T	0.5	5.07101	LOC_Os03g13550
14	Chr3	7203606	A	T	0.5	5.07101	LOC_Os03g13560
14	Chr3	7203606	A	T	0.5	5.07101	LOC_Os03g13570
14	Chr3	7203606	A	T	0.5	5.07101	LOC_Os03g13579
14	Chr3	7203606	A	T	0.5	5.07101	LOC_Os03g13590
14	Chr3	7203606	A	T	0.5	5.07101	LOC_Os03g13600
14	Chr3	7203606	A	T	0.5	5.07101	LOC_Os03g13614
14	Chr3	7203606	A	T	0.5	5.07101	LOC_Os03g13630
14	Chr3	7203606	A	T	0.5	5.07101	LOC_Os03g13640
14	Chr3	7203606	A	T	0.5	5.07101	LOC_Os03g13660
14	Chr3	7203606	A	T	0.5	5.07101	LOC_Os03g13670
14	Chr3	7203606	A	T	0.5	5.07101	LOC_Os03g13680
15	Chr3	17009574	C	T	0.5	7.22229	LOC_Os03g29120
15	Chr3	17009574	C	T	0.5	7.22229	LOC_Os03g29130
15	Chr3	17009574	C	T	0.5	7.22229	LOC_Os03g29140
15	Chr3	17009574	C	T	0.5	7.22229	LOC_Os03g29150
15	Chr3	17009574	C	T	0.5	7.22229	LOC_Os03g29170
15	Chr3	17009574	C	T	0.5	7.22229	LOC_Os03g29180
15	Chr3	17009574	C	T	0.5	7.22229	LOC_Os03g29184
15	Chr3	17009574	C	T	0.5	7.22229	LOC_Os03g29190
15	Chr3	17009574	C	T	0.5	7.22229	LOC_Os03g29194
15	Chr3	17009574	C	T	0.5	7.22229	LOC_Os03g29200
15	Chr3	17009574	C	T	0.5	7.22229	LOC_Os03g29206
15	Chr3	17009574	C	T	0.5	7.22229	LOC_Os03g29212
15	Chr3	17009574	C	T	0.5	7.22229	LOC_Os03g29220
15	Chr3	17009574	C	T	0.5	7.22229	LOC_Os03g29222
15	Chr3	17009574	C	T	0.5	7.22229	LOC_Os03g29224
15	Chr3	17009574	C	T	0.5	7.22229	LOC_Os03g29230
15	Chr3	17009574	C	T	0.5	7.22229	LOC_Os03g29240
15	Chr3	17009574	C	T	0.5	7.22229	LOC_Os03g29244
15	Chr3	17009574	C	T	0.5	7.22229	LOC_Os03g29250
15	Chr3	17009574	C	T	0.5	7.22229	LOC_Os03g29260
15	Chr3	17009574	C	T	0.5	7.22229	LOC_Os03g29270
15	Chr3	17009574	C	T	0.5	7.22229	LOC_Os03g29280
15	Chr3	17009574	C	T	0.5	7.22229	LOC_Os03g29290
15	Chr3	17009574	C	T	0.5	7.22229	LOC_Os03g29310
15	Chr3	17009574	C	T	0.5	7.22229	LOC_Os03g29330
15	Chr3	17009574	C	T	0.5	7.22229	LOC_Os03g29340
15	Chr3	17009574	C	T	0.5	7.22229	LOC_Os03g29350
15	Chr3	17009574	C	T	0.5	7.22229	LOC_Os03g29360
15	Chr3	17009574	C	T	0.5	7.22229	LOC_Os03g29370
15	Chr3	17009574	C	T	0.5	7.22229	LOC_Os03g29389
15	Chr3	17009574	C	T	0.5	7.22229	LOC_Os03g29400
15	Chr3	17009574	C	T	0.5	7.22229	LOC_Os03g29410
15	Chr3	17009574	C	T	0.5	7.22229	LOC_Os03g29420
15	Chr3	17009574	C	T	0.5	7.22229	LOC_Os03g29430
15	Chr3	17009574	C	T	0.5	7.22229	LOC_Os03g29440
15	Chr3	17009574	C	T	0.5	7.22229	LOC_Os03g29460
15	Chr3	17009574	C	T	0.5	7.22229	LOC_Os03g29470
15	Chr3	17009574	C	T	0.5	7.22229	LOC_Os03g29480
15	Chr3	17009574	C	T	0.5	7.22229	LOC_Os03g29490
15	Chr3	17009574	C	T	0.5	7.22229	LOC_Os03g29510
15	Chr3	17009574	C	T	0.5	7.22229	LOC_Os03g29520
15	Chr3	17009574	C	T	0.5	7.22229	LOC_Os03g29540
15	Chr3	17009574	C	T	0.5	7.22229	LOC_Os03g29550
15	Chr3	17009574	C	T	0.5	7.22229	LOC_Os03g29560
15	Chr3	17009574	C	T	0.5	7.22229	LOC_Os03g29570
15	Chr3	17009574	C	T	0.5	7.22229	LOC_Os03g29584
15	Chr3	17009574	C	T	0.5	7.22229	LOC_Os03g29600
15	Chr3	17009574	C	T	0.5	7.22229	LOC_Os03g29614
15	Chr3	17009574	C	T	0.5	7.22229	LOC_Os03g29630
15	Chr3	17009574	C	T	0.5	7.22229	LOC_Os03g29650
15	Chr3	17009574	C	T	0.5	7.22229	LOC_Os03g29660
15	Chr3	17009574	C	T	0.5	7.22229	LOC_Os03g29680
15	Chr3	17009574	C	T	0.5	7.22229	LOC_Os03g29690
15	Chr3	17009574	C	T	0.5	7.22229	LOC_Os03g29710
15	Chr3	17009574	C	T	0.5	7.22229	LOC_Os03g29730
15	Chr3	17009574	C	T	0.5	7.22229	LOC_Os03g29740
15	Chr3	17009574	C	T	0.5	7.22229	LOC_Os03g29750
15	Chr3	17009574	C	T	0.5	7.22229	LOC_Os03g29760
15	Chr3	17009574	C	T	0.5	7.22229	LOC_Os03g29770
15	Chr3	17009574	C	T	0.5	7.22229	LOC_Os03g29790
15	Chr3	17009574	C	T	0.5	7.22229	LOC_Os03g29810
15	Chr3	17009574	C	T	0.5	7.22229	LOC_Os03g29830
15	Chr3	17009574	C	T	0.5	7.22229	LOC_Os03g29850
15	Chr3	17009574	C	T	0.5	7.22229	LOC_Os03g29864
15	Chr3	17009574	C	T	0.5	7.22229	LOC_Os03g29880
15	Chr3	17009574	C	T	0.5	7.22229	LOC_Os03g29900
15	Chr3	17009574	C	T	0.5	7.22229	LOC_Os03g29910
15	Chr3	17009574	C	T	0.5	7.22229	LOC_Os03g29920
15	Chr3	17009574	C	T	0.5	7.22229	LOC_Os03g29930
15	Chr3	17009574	C	T	0.5	7.22229	LOC_Os03g29940
15	Chr3	17009574	C	T	0.5	7.22229	LOC_Os03g29950
15	Chr3	17009574	C	T	0.5	7.22229	LOC_Os03g29960
15	Chr3	17009574	C	T	0.5	7.22229	LOC_Os03g29970
15	Chr3	17009574	C	T	0.5	7.22229	LOC_Os03g29980
15	Chr3	17009574	C	T	0.5	7.22229	LOC_Os03g29990
15	Chr3	17009574	C	T	0.5	7.22229	LOC_Os03g30000
15	Chr3	17009574	C	T	0.5	7.22229	LOC_Os03g30010
15	Chr3	17009574	C	T	0.5	7.22229	LOC_Os03g30020
15	Chr3	17009574	C	T	0.5	7.22229	LOC_Os03g30030
15	Chr3	17009574	C	T	0.5	7.22229	LOC_Os03g30040
15	Chr3	17009574	C	T	0.5	7.22229	LOC_Os03g30050
15	Chr3	17009574	C	T	0.5	7.22229	LOC_Os03g30060
15	Chr3	17009574	C	T	0.5	7.22229	LOC_Os03g30070
15	Chr3	17009574	C	T	0.5	7.22229	LOC_Os03g30080
15	Chr3	17009574	C	T	0.5	7.22229	LOC_Os03g30084
15	Chr3	17009574	C	T	0.5	7.22229	LOC_Os03g30088
15	Chr3	17009574	C	T	0.5	7.22229	LOC_Os03g30092
15	Chr3	17009574	C	T	0.5	7.22229	LOC_Os03g30100
15	Chr3	17009574	C	T	0.5	7.22229	LOC_Os03g30110
15	Chr3	17009574	C	T	0.5	7.22229	LOC_Os03g30120
15	Chr3	17009574	C	T	0.5	7.22229	LOC_Os03g30130
16	Chr3	17414631	A	G	0.5	5.54219	LOC_Os03g30150
16	Chr3	17414631	A	G	0.5	5.54219	LOC_Os03g30160
16	Chr3	17414631	A	G	0.5	5.54219	LOC_Os03g30170
16	Chr3	17414631	A	G	0.5	5.54219	LOC_Os03g30180
16	Chr3	17414631	A	G	0.5	5.54219	LOC_Os03g30190
16	Chr3	17414631	A	G	0.5	5.54219	LOC_Os03g30200
16	Chr3	17414631	A	G	0.5	5.54219	LOC_Os03g30220
16	Chr3	17414631	A	G	0.5	5.54219	LOC_Os03g30230
16	Chr3	17414631	A	G	0.5	5.54219	LOC_Os03g30240
16	Chr3	17414631	A	G	0.5	5.54219	LOC_Os03g30250
16	Chr3	17414631	A	G	0.5	5.54219	LOC_Os03g30260
16	Chr3	17414631	A	G	0.5	5.54219	LOC_Os03g30264
16	Chr3	17414631	A	G	0.5	5.54219	LOC_Os03g30270
16	Chr3	17414631	A	G	0.5	5.54219	LOC_Os03g30280
16	Chr3	17414631	A	G	0.5	5.54219	LOC_Os03g30290
16	Chr3	17414631	A	G	0.5	5.54219	LOC_Os03g30300
16	Chr3	17414631	A	G	0.5	5.54219	LOC_Os03g30320
16	Chr3	17414631	A	G	0.5	5.54219	LOC_Os03g30334
16	Chr3	17414631	A	G	0.5	5.54219	LOC_Os03g30350
16	Chr3	17414631	A	G	0.5	5.54219	LOC_Os03g30360
16	Chr3	17414631	A	G	0.5	5.54219	LOC_Os03g30370
16	Chr3	17414631	A	G	0.5	5.54219	LOC_Os03g30390
16	Chr3	17414631	A	G	0.5	5.54219	LOC_Os03g30400
16	Chr3	17414631	A	G	0.5	5.54219	LOC_Os03g30410
16	Chr3	17414631	A	G	0.5	5.54219	LOC_Os03g30420
16	Chr3	17414631	A	G	0.5	5.54219	LOC_Os03g30430
16	Chr3	17414631	A	G	0.5	5.54219	LOC_Os03g30440
16	Chr3	17414631	A	G	0.5	5.54219	LOC_Os03g30450
16	Chr3	17414631	A	G	0.5	5.54219	LOC_Os03g30460
16	Chr3	17414631	A	G	0.5	5.54219	LOC_Os03g30470
16	Chr3	17414631	A	G	0.5	5.54219	LOC_Os03g30500
16	Chr3	17414631	A	G	0.5	5.54219	LOC_Os03g30510
16	Chr3	17414631	A	G	0.5	5.54219	LOC_Os03g30519
16	Chr3	17414631	A	G	0.5	5.54219	LOC_Os03g30530
16	Chr3	17414631	A	G	0.5	5.54219	LOC_Os03g30550
16	Chr3	17414631	A	G	0.5	5.54219	LOC_Os03g30570
16	Chr3	17414631	A	G	0.5	5.54219	LOC_Os03g30580
16	Chr3	17414631	A	G	0.5	5.54219	LOC_Os03g30590
16	Chr3	17414631	A	G	0.5	5.54219	LOC_Os03g30600
16	Chr3	17414631	A	G	0.5	5.54219	LOC_Os03g30610
16	Chr3	17414631	A	G	0.5	5.54219	LOC_Os03g30620
16	Chr3	17414631	A	G	0.5	5.54219	LOC_Os03g30630
16	Chr3	17414631	A	G	0.5	5.54219	LOC_Os03g30640
16	Chr3	17414631	A	G	0.5	5.54219	LOC_Os03g30650
16	Chr3	17414631	A	G	0.5	5.54219	LOC_Os03g30660
16	Chr3	17414631	A	G	0.5	5.54219	LOC_Os03g30670
16	Chr3	17414631	A	G	0.5	5.54219	LOC_Os03g30680
16	Chr3	17414631	A	G	0.5	5.54219	LOC_Os03g30690
16	Chr3	17414631	A	G	0.5	5.54219	LOC_Os03g30700
16	Chr3	17414631	A	G	0.5	5.54219	LOC_Os03g30710
16	Chr3	17414631	A	G	0.5	5.54219	LOC_Os03g30720
16	Chr3	17414631	A	G	0.5	5.54219	LOC_Os03g30730
16	Chr3	17414631	A	G	0.5	5.54219	LOC_Os03g30740
16	Chr3	17414631	A	G	0.5	5.54219	LOC_Os03g30744
16	Chr3	17414631	A	G	0.5	5.54219	LOC_Os03g30750
16	Chr3	17414631	A	G	0.5	5.54219	LOC_Os03g30760
16	Chr3	17414631	A	G	0.5	5.54219	LOC_Os03g30770
16	Chr3	17414631	A	G	0.5	5.54219	LOC_Os03g30780
16	Chr3	17414631	A	G	0.5	5.54219	LOC_Os03g30790
16	Chr3	17414631	A	G	0.5	5.54219	LOC_Os03g30800
16	Chr3	17414631	A	G	0.5	5.54219	LOC_Os03g30810
16	Chr3	17414631	A	G	0.5	5.54219	LOC_Os03g30830
16	Chr3	17414631	A	G	0.5	5.54219	LOC_Os03g30840
16	Chr3	17414631	A	G	0.5	5.54219	LOC_Os03g30850
16	Chr3	17414631	A	G	0.5	5.54219	LOC_Os03g30860
16	Chr3	17414631	A	G	0.5	5.54219	LOC_Os03g30870
16	Chr3	17414631	A	G	0.5	5.54219	LOC_Os03g30880
16	Chr3	17414631	A	G	0.5	5.54219	LOC_Os03g30890
16	Chr3	17414631	A	G	0.5	5.54219	LOC_Os03g30910
16	Chr3	17414631	A	G	0.5	5.54219	LOC_Os03g30920
17	Chr3	19060628	C	T	0.5	5.69166	LOC_Os03g33000
17	Chr3	19060628	C	T	0.5	5.69166	LOC_Os03g33010
17	Chr3	19060628	C	T	0.5	5.69166	LOC_Os03g33012
17	Chr3	19060628	C	T	0.5	5.69166	LOC_Os03g33030
17	Chr3	19060628	C	T	0.5	5.69166	LOC_Os03g33040
17	Chr3	19060628	C	T	0.5	5.69166	LOC_Os03g33042
17	Chr3	19060628	C	T	0.5	5.69166	LOC_Os03g33044
17	Chr3	19060628	C	T	0.5	5.69166	LOC_Os03g33050
17	Chr3	19060628	C	T	0.5	5.69166	LOC_Os03g33060
17	Chr3	19060628	C	T	0.5	5.69166	LOC_Os03g33070
17	Chr3	19060628	C	T	0.5	5.69166	LOC_Os03g33074
17	Chr3	19060628	C	T	0.5	5.69166	LOC_Os03g33080
17	Chr3	19060628	C	T	0.5	5.69166	LOC_Os03g33090
17	Chr3	19060628	C	T	0.5	5.69166	LOC_Os03g33100
17	Chr3	19060628	C	T	0.5	5.69166	LOC_Os03g33110
17	Chr3	19060628	C	T	0.5	5.69166	LOC_Os03g33130
17	Chr3	19060628	C	T	0.5	5.69166	LOC_Os03g33140
17	Chr3	19060628	C	T	0.5	5.69166	LOC_Os03g33150
17	Chr3	19060628	C	T	0.5	5.69166	LOC_Os03g33160
17	Chr3	19060628	C	T	0.5	5.69166	LOC_Os03g33172
17	Chr3	19060628	C	T	0.5	5.69166	LOC_Os03g33177
17	Chr3	19060628	C	T	0.5	5.69166	LOC_Os03g33190
17	Chr3	19060628	C	T	0.5	5.69166	LOC_Os03g33200
17	Chr3	19060628	C	T	0.5	5.69166	LOC_Os03g33220
17	Chr3	19060628	C	T	0.5	5.69166	LOC_Os03g33230
17	Chr3	19060628	C	T	0.5	5.69166	LOC_Os03g33240
17	Chr3	19060628	C	T	0.5	5.69166	LOC_Os03g33250
17	Chr3	19060628	C	T	0.5	5.69166	LOC_Os03g33260
17	Chr3	19060628	C	T	0.5	5.69166	LOC_Os03g33270
17	Chr3	19060628	C	T	0.5	5.69166	LOC_Os03g33280
17	Chr3	19060628	C	T	0.5	5.69166	LOC_Os03g33290
17	Chr3	19060628	C	T	0.5	5.69166	LOC_Os03g33300
17	Chr3	19060628	C	T	0.5	5.69166	LOC_Os03g33310
17	Chr3	19060628	C	T	0.5	5.69166	LOC_Os03g33319
17	Chr3	19060628	C	T	0.5	5.69166	LOC_Os03g33328
17	Chr3	19060628	C	T	0.5	5.69166	LOC_Os03g33340
17	Chr3	19060628	C	T	0.5	5.69166	LOC_Os03g33360
17	Chr3	19060628	C	T	0.5	5.69166	LOC_Os03g33370
17	Chr3	19060628	C	T	0.5	5.69166	LOC_Os03g33380
17	Chr3	19060628	C	T	0.5	5.69166	LOC_Os03g33384
17	Chr3	19060628	C	T	0.5	5.69166	LOC_Os03g33390
17	Chr3	19060628	C	T	0.5	5.69166	LOC_Os03g33400
17	Chr3	19060628	C	T	0.5	5.69166	LOC_Os03g33420
17	Chr3	19060628	C	T	0.5	5.69166	LOC_Os03g33430
17	Chr3	19060628	C	T	0.5	5.69166	LOC_Os03g33450
17	Chr3	19060628	C	T	0.5	5.69166	LOC_Os03g33460
17	Chr3	19060628	C	T	0.5	5.69166	LOC_Os03g33480
17	Chr3	19060628	C	T	0.5	5.69166	LOC_Os03g33490
17	Chr3	19060628	C	T	0.5	5.69166	LOC_Os03g33500
17	Chr3	19060628	C	T	0.5	5.69166	LOC_Os03g33509
17	Chr3	19060628	C	T	0.5	5.69166	LOC_Os03g33520
17	Chr3	19060628	C	T	0.5	5.69166	LOC_Os03g33530
17	Chr3	19060628	C	T	0.5	5.69166	LOC_Os03g33540
17	Chr3	19060628	C	T	0.5	5.69166	LOC_Os03g33550
17	Chr3	19060628	C	T	0.5	5.69166	LOC_Os03g33570
17	Chr3	19060628	C	T	0.5	5.69166	LOC_Os03g33580
17	Chr3	19060628	C	T	0.5	5.69166	LOC_Os03g33590
17	Chr3	19060628	C	T	0.5	5.69166	LOC_Os03g33600
17	Chr3	19060628	C	T	0.5	5.69166	LOC_Os03g33610
17	Chr3	19060628	C	T	0.5	5.69166	LOC_Os03g33620
17	Chr3	19060628	C	T	0.5	5.69166	LOC_Os03g33640
17	Chr3	19060628	C	T	0.5	5.69166	LOC_Os03g33650
17	Chr3	19060628	C	T	0.5	5.69166	LOC_Os03g33660
17	Chr3	19060628	C	T	0.5	5.69166	LOC_Os03g33670
18	Chr3	20608080	G	A	0.5	5.6369	LOC_Os03g36780
18	Chr3	20608080	G	A	0.5	5.6369	LOC_Os03g36790
18	Chr3	20608080	G	A	0.5	5.6369	LOC_Os03g36810
18	Chr3	20608080	G	A	0.5	5.6369	LOC_Os03g36830
18	Chr3	20608080	G	A	0.5	5.6369	LOC_Os03g36860
18	Chr3	20608080	G	A	0.5	5.6369	LOC_Os03g36870
18	Chr3	20608080	G	A	0.5	5.6369	LOC_Os03g36880
18	Chr3	20608080	G	A	0.5	5.6369	LOC_Os03g36890
18	Chr3	20608080	G	A	0.5	5.6369	LOC_Os03g36900
18	Chr3	20608080	G	A	0.5	5.6369	LOC_Os03g36910
18	Chr3	20608080	G	A	0.5	5.6369	LOC_Os03g36920
18	Chr3	20608080	G	A	0.5	5.6369	LOC_Os03g36930
18	Chr3	20608080	G	A	0.5	5.6369	LOC_Os03g36944
18	Chr3	20608080	G	A	0.5	5.6369	LOC_Os03g36960
18	Chr3	20608080	G	A	0.5	5.6369	LOC_Os03g36970
18	Chr3	20608080	G	A	0.5	5.6369	LOC_Os03g36980
18	Chr3	20608080	G	A	0.5	5.6369	LOC_Os03g37000
18	Chr3	20608080	G	A	0.5	5.6369	LOC_Os03g37010
18	Chr3	20608080	G	A	0.5	5.6369	LOC_Os03g37020
18	Chr3	20608080	G	A	0.5	5.6369	LOC_Os03g37030
18	Chr3	20608080	G	A	0.5	5.6369	LOC_Os03g37050
18	Chr3	20608080	G	A	0.5	5.6369	LOC_Os03g37060
18	Chr3	20608080	G	A	0.5	5.6369	LOC_Os03g37070
18	Chr3	20608080	G	A	0.5	5.6369	LOC_Os03g37080
18	Chr3	20608080	G	A	0.5	5.6369	LOC_Os03g37090
18	Chr3	20608080	G	A	0.5	5.6369	LOC_Os03g37100
18	Chr3	20608080	G	A	0.5	5.6369	LOC_Os03g37110
18	Chr3	20608080	G	A	0.5	5.6369	LOC_Os03g37120
18	Chr3	20608080	G	A	0.5	5.6369	LOC_Os03g37130
18	Chr3	20608080	G	A	0.5	5.6369	LOC_Os03g37140
18	Chr3	20608080	G	A	0.5	5.6369	LOC_Os03g37170
18	Chr3	20608080	G	A	0.5	5.6369	LOC_Os03g37180
18	Chr3	20608080	G	A	0.5	5.6369	LOC_Os03g37194
18	Chr3	20608080	G	A	0.5	5.6369	LOC_Os03g37210
18	Chr3	20608080	G	A	0.5	5.6369	LOC_Os03g37230
18	Chr3	20608080	G	A	0.5	5.6369	LOC_Os03g37234
18	Chr3	20608080	G	A	0.5	5.6369	LOC_Os03g37240
18	Chr3	20608080	G	A	0.5	5.6369	LOC_Os03g37250
18	Chr3	20608080	G	A	0.5	5.6369	LOC_Os03g37260
18	Chr3	20608080	G	A	0.5	5.6369	LOC_Os03g37270
18	Chr3	20608080	G	A	0.5	5.6369	LOC_Os03g37290
18	Chr3	20608080	G	A	0.5	5.6369	LOC_Os03g37320
18	Chr3	20608080	G	A	0.5	5.6369	LOC_Os03g37330
18	Chr3	20608080	G	A	0.5	5.6369	LOC_Os03g37340
18	Chr3	20608080	G	A	0.5	5.6369	LOC_Os03g37350
18	Chr3	20608080	G	A	0.5	5.6369	LOC_Os03g37360
18	Chr3	20608080	G	A	0.5	5.6369	LOC_Os03g37377
18	Chr3	20608080	G	A	0.5	5.6369	LOC_Os03g37394
18	Chr3	20608080	G	A	0.5	5.6369	LOC_Os03g37411
18	Chr3	20608080	G	A	0.5	5.6369	LOC_Os03g37430
18	Chr3	20608080	G	A	0.5	5.6369	LOC_Os03g37440
18	Chr3	20608080	G	A	0.5	5.6369	LOC_Os03g37450
18	Chr3	20608080	G	A	0.5	5.6369	LOC_Os03g37460
18	Chr3	20608080	G	A	0.5	5.6369	LOC_Os03g37470
18	Chr3	20608080	G	A	0.5	5.6369	LOC_Os03g37490
18	Chr3	20608080	G	A	0.5	5.6369	LOC_Os03g37500
19	Chr3	22235100	T	G	0.5	5.18338	LOC_Os03g39650
19	Chr3	22235100	T	G	0.5	5.18338	LOC_Os03g39655
19	Chr3	22235100	T	G	0.5	5.18338	LOC_Os03g39660
19	Chr3	22235100	T	G	0.5	5.18338	LOC_Os03g39670
19	Chr3	22235100	T	G	0.5	5.18338	LOC_Os03g39680
19	Chr3	22235100	T	G	0.5	5.18338	LOC_Os03g39690
19	Chr3	22235100	T	G	0.5	5.18338	LOC_Os03g39700
19	Chr3	22235100	T	G	0.5	5.18338	LOC_Os03g39710
19	Chr3	22235100	T	G	0.5	5.18338	LOC_Os03g39720
19	Chr3	22235100	T	G	0.5	5.18338	LOC_Os03g39730
19	Chr3	22235100	T	G	0.5	5.18338	LOC_Os03g39740
19	Chr3	22235100	T	G	0.5	5.18338	LOC_Os03g39760
19	Chr3	22235100	T	G	0.5	5.18338	LOC_Os03g39780
19	Chr3	22235100	T	G	0.5	5.18338	LOC_Os03g39790
19	Chr3	22235100	T	G	0.5	5.18338	LOC_Os03g39820
19	Chr3	22235100	T	G	0.5	5.18338	LOC_Os03g39830
19	Chr3	22235100	T	G	0.5	5.18338	LOC_Os03g39850
19	Chr3	22235100	T	G	0.5	5.18338	LOC_Os03g39860
19	Chr3	22235100	T	G	0.5	5.18338	LOC_Os03g39870
19	Chr3	22235100	T	G	0.5	5.18338	LOC_Os03g39880
19	Chr3	22235100	T	G	0.5	5.18338	LOC_Os03g39890
19	Chr3	22235100	T	G	0.5	5.18338	LOC_Os03g39900
19	Chr3	22235100	T	G	0.5	5.18338	LOC_Os03g39910
19	Chr3	22235100	T	G	0.5	5.18338	LOC_Os03g39920
19	Chr3	22235100	T	G	0.5	5.18338	LOC_Os03g39930
19	Chr3	22235100	T	G	0.5	5.18338	LOC_Os03g39940
19	Chr3	22235100	T	G	0.5	5.18338	LOC_Os03g39960
19	Chr3	22235100	T	G	0.5	5.18338	LOC_Os03g39970
19	Chr3	22235100	T	G	0.5	5.18338	LOC_Os03g39980
19	Chr3	22235100	T	G	0.5	5.18338	LOC_Os03g40000
19	Chr3	22235100	T	G	0.5	5.18338	LOC_Os03g40010
19	Chr3	22235100	T	G	0.5	5.18338	LOC_Os03g40020
19	Chr3	22235100	T	G	0.5	5.18338	LOC_Os03g40030
19	Chr3	22235100	T	G	0.5	5.18338	LOC_Os03g40040
19	Chr3	22235100	T	G	0.5	5.18338	LOC_Os03g40060
19	Chr3	22235100	T	G	0.5	5.18338	LOC_Os03g40070
19	Chr3	22235100	T	G	0.5	5.18338	LOC_Os03g40080
19	Chr3	22235100	T	G	0.5	5.18338	LOC_Os03g40084
19	Chr3	22235100	T	G	0.5	5.18338	LOC_Os03g40090
19	Chr3	22235100	T	G	0.5	5.18338	LOC_Os03g40100
19	Chr3	22235100	T	G	0.5	5.18338	LOC_Os03g40110
19	Chr3	22235100	T	G	0.5	5.18338	LOC_Os03g40120
19	Chr3	22235100	T	G	0.5	5.18338	LOC_Os03g40130
19	Chr3	22235100	T	G	0.5	5.18338	LOC_Os03g40160
19	Chr3	22235100	T	G	0.5	5.18338	LOC_Os03g40170
19	Chr3	22235100	T	G	0.5	5.18338	LOC_Os03g40180
19	Chr3	22235100	T	G	0.5	5.18338	LOC_Os03g40194
19	Chr3	22235100	T	G	0.5	5.18338	LOC_Os03g40210
19	Chr3	22235100	T	G	0.5	5.18338	LOC_Os03g40220
19	Chr3	22235100	T	G	0.5	5.18338	LOC_Os03g40230
19	Chr3	22235100	T	G	0.5	5.18338	LOC_Os03g40240
19	Chr3	22235100	T	G	0.5	5.18338	LOC_Os03g40250
19	Chr3	22235100	T	G	0.5	5.18338	LOC_Os03g40260
19	Chr3	22235100	T	G	0.5	5.18338	LOC_Os03g40270
19	Chr3	22235100	T	G	0.5	5.18338	LOC_Os03g40290
19	Chr3	22235100	T	G	0.5	5.18338	LOC_Os03g40300
19	Chr3	22235100	T	G	0.5	5.18338	LOC_Os03g40310
19	Chr3	22235100	T	G	0.5	5.18338	LOC_Os03g40320
19	Chr3	22235100	T	G	0.5	5.18338	LOC_Os03g40330
19	Chr3	22235100	T	G	0.5	5.18338	LOC_Os03g40360
19	Chr3	22235100	T	G	0.5	5.18338	LOC_Os03g40370
20	Chr3	24115601	A	G	0.5	6.13933	LOC_Os03g42890
20	Chr3	24115601	A	G	0.5	6.13933	LOC_Os03g42900
20	Chr3	24115601	A	G	0.5	6.13933	LOC_Os03g42910
20	Chr3	24115601	A	G	0.5	6.13933	LOC_Os03g42920
20	Chr3	24115601	A	G	0.5	6.13933	LOC_Os03g42930
20	Chr3	24115601	A	G	0.5	6.13933	LOC_Os03g42950
20	Chr3	24115601	A	G	0.5	6.13933	LOC_Os03g42954
20	Chr3	24115601	A	G	0.5	6.13933	LOC_Os03g42960
20	Chr3	24115601	A	G	0.5	6.13933	LOC_Os03g42970
20	Chr3	24115601	A	G	0.5	6.13933	LOC_Os03g42990
20	Chr3	24115601	A	G	0.5	6.13933	LOC_Os03g43000
20	Chr3	24115601	A	G	0.5	6.13933	LOC_Os03g43010
20	Chr3	24115601	A	G	0.5	6.13933	LOC_Os03g43020
20	Chr3	24115601	A	G	0.5	6.13933	LOC_Os03g43030
20	Chr3	24115601	A	G	0.5	6.13933	LOC_Os03g43040
20	Chr3	24115601	A	G	0.5	6.13933	LOC_Os03g43050
20	Chr3	24115601	A	G	0.5	6.13933	LOC_Os03g43060
20	Chr3	24115601	A	G	0.5	6.13933	LOC_Os03g43070
20	Chr3	24115601	A	G	0.5	6.13933	LOC_Os03g43080
20	Chr3	24115601	A	G	0.5	6.13933	LOC_Os03g43090
20	Chr3	24115601	A	G	0.5	6.13933	LOC_Os03g43100
20	Chr3	24115601	A	G	0.5	6.13933	LOC_Os03g43114
20	Chr3	24115601	A	G	0.5	6.13933	LOC_Os03g43130
20	Chr3	24115601	A	G	0.5	6.13933	LOC_Os03g43140
20	Chr3	24115601	A	G	0.5	6.13933	LOC_Os03g43150
20	Chr3	24115601	A	G	0.5	6.13933	LOC_Os03g43160
20	Chr3	24115601	A	G	0.5	6.13933	LOC_Os03g43169
20	Chr3	24115601	A	G	0.5	6.13933	LOC_Os03g43180
20	Chr3	24115601	A	G	0.5	6.13933	LOC_Os03g43190
20	Chr3	24115601	A	G	0.5	6.13933	LOC_Os03g43200
20	Chr3	24115601	A	G	0.5	6.13933	LOC_Os03g43210
20	Chr3	24115601	A	G	0.5	6.13933	LOC_Os03g43220
20	Chr3	24115601	A	G	0.5	6.13933	LOC_Os03g43230
20	Chr3	24115601	A	G	0.5	6.13933	LOC_Os03g43235
20	Chr3	24115601	A	G	0.5	6.13933	LOC_Os03g43240
20	Chr3	24115601	A	G	0.5	6.13933	LOC_Os03g43250
20	Chr3	24115601	A	G	0.5	6.13933	LOC_Os03g43270
20	Chr3	24115601	A	G	0.5	6.13933	LOC_Os03g43280
20	Chr3	24115601	A	G	0.5	6.13933	LOC_Os03g43290
20	Chr3	24115601	A	G	0.5	6.13933	LOC_Os03g43309
20	Chr3	24115601	A	G	0.5	6.13933	LOC_Os03g43330
20	Chr3	24115601	A	G	0.5	6.13933	LOC_Os03g43340
20	Chr3	24115601	A	G	0.5	6.13933	LOC_Os03g43350
20	Chr3	24115601	A	G	0.5	6.13933	LOC_Os03g43360
20	Chr3	24115601	A	G	0.5	6.13933	LOC_Os03g43374
20	Chr3	24115601	A	G	0.5	6.13933	LOC_Os03g43390
20	Chr3	24115601	A	G	0.5	6.13933	LOC_Os03g43400
20	Chr3	24115601	A	G	0.5	6.13933	LOC_Os03g43410
20	Chr3	24115601	A	G	0.5	6.13933	LOC_Os03g43420
20	Chr3	24115601	A	G	0.5	6.13933	LOC_Os03g43430
20	Chr3	24115601	A	G	0.5	6.13933	LOC_Os03g43440
20	Chr3	24115601	A	G	0.5	6.13933	LOC_Os03g43460
20	Chr3	24115601	A	G	0.5	6.13933	LOC_Os03g43464
20	Chr3	24115601	A	G	0.5	6.13933	LOC_Os03g43470
20	Chr3	24115601	A	G	0.5	6.13933	LOC_Os03g43480
20	Chr3	24115601	A	G	0.5	6.13933	LOC_Os03g43490
20	Chr3	24115601	A	G	0.5	6.13933	LOC_Os03g43500
20	Chr3	24115601	A	G	0.5	6.13933	LOC_Os03g43510
20	Chr3	24115601	A	G	0.5	6.13933	LOC_Os03g43524
20	Chr3	24115601	A	G	0.5	6.13933	LOC_Os03g43540
20	Chr3	24115601	A	G	0.5	6.13933	LOC_Os03g43550
21	Chr4	5479863	T	C	0.5	5.16299	LOC_Os04g09830
21	Chr4	5479863	T	C	0.5	5.16299	LOC_Os04g09840
21	Chr4	5479863	T	C	0.5	5.16299	LOC_Os04g09860
21	Chr4	5479863	T	C	0.5	5.16299	LOC_Os04g09870
21	Chr4	5479863	T	C	0.5	5.16299	LOC_Os04g09880
21	Chr4	5479863	T	C	0.5	5.16299	LOC_Os04g09900
21	Chr4	5479863	T	C	0.5	5.16299	LOC_Os04g09910
21	Chr4	5479863	T	C	0.5	5.16299	LOC_Os04g09920
21	Chr4	5479863	T	C	0.5	5.16299	LOC_Os04g09930
21	Chr4	5479863	T	C	0.5	5.16299	LOC_Os04g09940
21	Chr4	5479863	T	C	0.5	5.16299	LOC_Os04g09950
21	Chr4	5479863	T	C	0.5	5.16299	LOC_Os04g09960
21	Chr4	5479863	T	C	0.5	5.16299	LOC_Os04g09980
21	Chr4	5479863	T	C	0.5	5.16299	LOC_Os04g09990
21	Chr4	5479863	T	C	0.5	5.16299	LOC_Os04g10000
21	Chr4	5479863	T	C	0.5	5.16299	LOC_Os04g10010
21	Chr4	5479863	T	C	0.5	5.16299	LOC_Os04g10020
21	Chr4	5479863	T	C	0.5	5.16299	LOC_Os04g10030
21	Chr4	5479863	T	C	0.5	5.16299	LOC_Os04g10040
21	Chr4	5479863	T	C	0.5	5.16299	LOC_Os04g10050
21	Chr4	5479863	T	C	0.5	5.16299	LOC_Os04g10060
21	Chr4	5479863	T	C	0.5	5.16299	LOC_Os04g10070
21	Chr4	5479863	T	C	0.5	5.16299	LOC_Os04g10080
21	Chr4	5479863	T	C	0.5	5.16299	LOC_Os04g10090
21	Chr4	5479863	T	C	0.5	5.16299	LOC_Os04g10100
21	Chr4	5479863	T	C	0.5	5.16299	LOC_Os04g10110
21	Chr4	5479863	T	C	0.5	5.16299	LOC_Os04g10120
21	Chr4	5479863	T	C	0.5	5.16299	LOC_Os04g10130
21	Chr4	5479863	T	C	0.5	5.16299	LOC_Os04g10140
21	Chr4	5479863	T	C	0.5	5.16299	LOC_Os04g10150
21	Chr4	5479863	T	C	0.5	5.16299	LOC_Os04g10160
21	Chr4	5479863	T	C	0.5	5.16299	LOC_Os04g10170
21	Chr4	5479863	T	C	0.5	5.16299	LOC_Os04g10180
21	Chr4	5479863	T	C	0.5	5.16299	LOC_Os04g10190
21	Chr4	5479863	T	C	0.5	5.16299	LOC_Os04g10200
21	Chr4	5479863	T	C	0.5	5.16299	LOC_Os04g10210
21	Chr4	5479863	T	C	0.5	5.16299	LOC_Os04g10214
21	Chr4	5479863	T	C	0.5	5.16299	LOC_Os04g10219
21	Chr4	5479863	T	C	0.5	5.16299	LOC_Os04g10230
21	Chr4	5479863	T	C	0.5	5.16299	LOC_Os04g10240
21	Chr4	5479863	T	C	0.5	5.16299	LOC_Os04g10250
21	Chr4	5479863	T	C	0.5	5.16299	LOC_Os04g10260
21	Chr4	5479863	T	C	0.5	5.16299	LOC_Os04g10270
21	Chr4	5479863	T	C	0.5	5.16299	LOC_Os04g10280
21	Chr4	5479863	T	C	0.5	5.16299	LOC_Os04g10290
21	Chr4	5479863	T	C	0.5	5.16299	LOC_Os04g10300
21	Chr4	5479863	T	C	0.5	5.16299	LOC_Os04g10310
21	Chr4	5479863	T	C	0.5	5.16299	LOC_Os04g10320
21	Chr4	5479863	T	C	0.5	5.16299	LOC_Os04g10330
21	Chr4	5479863	T	C	0.5	5.16299	LOC_Os04g10340
21	Chr4	5479863	T	C	0.5	5.16299	LOC_Os04g10350
21	Chr4	5479863	T	C	0.5	5.16299	LOC_Os04g10360
21	Chr4	5479863	T	C	0.5	5.16299	LOC_Os04g10370
21	Chr4	5479863	T	C	0.5	5.16299	LOC_Os04g10380
21	Chr4	5479863	T	C	0.5	5.16299	LOC_Os04g10390
21	Chr4	5479863	T	C	0.5	5.16299	LOC_Os04g10400
21	Chr4	5479863	T	C	0.5	5.16299	LOC_Os04g10410
21	Chr4	5479863	T	C	0.5	5.16299	LOC_Os04g10420
21	Chr4	5479863	T	C	0.5	5.16299	LOC_Os04g10434
22	Chr4	32431007	T	C	0.5	5.42896	LOC_Os04g54080
22	Chr4	32431007	T	C	0.5	5.42896	LOC_Os04g54090
22	Chr4	32431007	T	C	0.5	5.42896	LOC_Os04g54100
22	Chr4	32431007	T	C	0.5	5.42896	LOC_Os04g54110
22	Chr4	32431007	T	C	0.5	5.42896	LOC_Os04g54120
22	Chr4	32431007	T	C	0.5	5.42896	LOC_Os04g54130
22	Chr4	32431007	T	C	0.5	5.42896	LOC_Os04g54140
22	Chr4	32431007	T	C	0.5	5.42896	LOC_Os04g54150
22	Chr4	32431007	T	C	0.5	5.42896	LOC_Os04g54160
22	Chr4	32431007	T	C	0.5	5.42896	LOC_Os04g54170
22	Chr4	32431007	T	C	0.5	5.42896	LOC_Os04g54180
22	Chr4	32431007	T	C	0.5	5.42896	LOC_Os04g54190
22	Chr4	32431007	T	C	0.5	5.42896	LOC_Os04g54200
22	Chr4	32431007	T	C	0.5	5.42896	LOC_Os04g54210
22	Chr4	32431007	T	C	0.5	5.42896	LOC_Os04g54220
22	Chr4	32431007	T	C	0.5	5.42896	LOC_Os04g54230
22	Chr4	32431007	T	C	0.5	5.42896	LOC_Os04g54240
22	Chr4	32431007	T	C	0.5	5.42896	LOC_Os04g54250
22	Chr4	32431007	T	C	0.5	5.42896	LOC_Os04g54260
22	Chr4	32431007	T	C	0.5	5.42896	LOC_Os04g54270
22	Chr4	32431007	T	C	0.5	5.42896	LOC_Os04g54280
22	Chr4	32431007	T	C	0.5	5.42896	LOC_Os04g54300
22	Chr4	32431007	T	C	0.5	5.42896	LOC_Os04g54310
22	Chr4	32431007	T	C	0.5	5.42896	LOC_Os04g54320
22	Chr4	32431007	T	C	0.5	5.42896	LOC_Os04g54330
22	Chr4	32431007	T	C	0.5	5.42896	LOC_Os04g54340
22	Chr4	32431007	T	C	0.5	5.42896	LOC_Os04g54350
22	Chr4	32431007	T	C	0.5	5.42896	LOC_Os04g54360
22	Chr4	32431007	T	C	0.5	5.42896	LOC_Os04g54370
22	Chr4	32431007	T	C	0.5	5.42896	LOC_Os04g54380
22	Chr4	32431007	T	C	0.5	5.42896	LOC_Os04g54390
22	Chr4	32431007	T	C	0.5	5.42896	LOC_Os04g54400
22	Chr4	32431007	T	C	0.5	5.42896	LOC_Os04g54410
22	Chr4	32431007	T	C	0.5	5.42896	LOC_Os04g54420
22	Chr4	32431007	T	C	0.5	5.42896	LOC_Os04g54430
22	Chr4	32431007	T	C	0.5	5.42896	LOC_Os04g54440
22	Chr4	32431007	T	C	0.5	5.42896	LOC_Os04g54450
22	Chr4	32431007	T	C	0.5	5.42896	LOC_Os04g54460
22	Chr4	32431007	T	C	0.5	5.42896	LOC_Os04g54474
22	Chr4	32431007	T	C	0.5	5.42896	LOC_Os04g54490
22	Chr4	32431007	T	C	0.5	5.42896	LOC_Os04g54500
22	Chr4	32431007	T	C	0.5	5.42896	LOC_Os04g54510
22	Chr4	32431007	T	C	0.5	5.42896	LOC_Os04g54520
22	Chr4	32431007	T	C	0.5	5.42896	LOC_Os04g54530
22	Chr4	32431007	T	C	0.5	5.42896	LOC_Os04g54540
22	Chr4	32431007	T	C	0.5	5.42896	LOC_Os04g54550
22	Chr4	32431007	T	C	0.5	5.42896	LOC_Os04g54560
22	Chr4	32431007	T	C	0.5	5.42896	LOC_Os04g54564
22	Chr4	32431007	T	C	0.5	5.42896	LOC_Os04g54570
22	Chr4	32431007	T	C	0.5	5.42896	LOC_Os04g54580
22	Chr4	32431007	T	C	0.5	5.42896	LOC_Os04g54590
22	Chr4	32431007	T	C	0.5	5.42896	LOC_Os04g54600
22	Chr4	32431007	T	C	0.5	5.42896	LOC_Os04g54610
22	Chr4	32431007	T	C	0.5	5.42896	LOC_Os04g54620
22	Chr4	32431007	T	C	0.5	5.42896	LOC_Os04g54630
22	Chr4	32431007	T	C	0.5	5.42896	LOC_Os04g54640
22	Chr4	32431007	T	C	0.5	5.42896	LOC_Os04g54650
22	Chr4	32431007	T	C	0.5	5.42896	LOC_Os04g54660
22	Chr4	32431007	T	C	0.5	5.42896	LOC_Os04g54670
22	Chr4	32431007	T	C	0.5	5.42896	LOC_Os04g54680
22	Chr4	32431007	T	C	0.5	5.42896	LOC_Os04g54690
22	Chr4	32431007	T	C	0.5	5.42896	LOC_Os04g54700
22	Chr4	32431007	T	C	0.5	5.42896	LOC_Os04g54710
22	Chr4	32431007	T	C	0.5	5.42896	LOC_Os04g54720
22	Chr4	32431007	T	C	0.5	5.42896	LOC_Os04g54730
22	Chr4	32431007	T	C	0.5	5.42896	LOC_Os04g54740
22	Chr4	32431007	T	C	0.5	5.42896	LOC_Os04g54759
22	Chr4	32431007	T	C	0.5	5.42896	LOC_Os04g54780
22	Chr4	32431007	T	C	0.5	5.42896	LOC_Os04g54790
22	Chr4	32431007	T	C	0.5	5.42896	LOC_Os04g54800
22	Chr4	32431007	T	C	0.5	5.42896	LOC_Os04g54810
22	Chr4	32431007	T	C	0.5	5.42896	LOC_Os04g54820
22	Chr4	32431007	T	C	0.5	5.42896	LOC_Os04g54830
22	Chr4	32431007	T	C	0.5	5.42896	LOC_Os04g54840
22	Chr4	32431007	T	C	0.5	5.42896	LOC_Os04g54850
23	Chr5	6493500	G	T	0.5	5.03724	LOC_Os05g11160
23	Chr5	6493500	G	T	0.5	5.03724	LOC_Os05g11170
23	Chr5	6493500	G	T	0.5	5.03724	LOC_Os05g11180
23	Chr5	6493500	G	T	0.5	5.03724	LOC_Os05g11190
23	Chr5	6493500	G	T	0.5	5.03724	LOC_Os05g11200
23	Chr5	6493500	G	T	0.5	5.03724	LOC_Os05g11210
23	Chr5	6493500	G	T	0.5	5.03724	LOC_Os05g11220
23	Chr5	6493500	G	T	0.5	5.03724	LOC_Os05g11230
23	Chr5	6493500	G	T	0.5	5.03724	LOC_Os05g11240
23	Chr5	6493500	G	T	0.5	5.03724	LOC_Os05g11250
23	Chr5	6493500	G	T	0.5	5.03724	LOC_Os05g11260
23	Chr5	6493500	G	T	0.5	5.03724	LOC_Os05g11270
23	Chr5	6493500	G	T	0.5	5.03724	LOC_Os05g11280
23	Chr5	6493500	G	T	0.5	5.03724	LOC_Os05g11290
23	Chr5	6493500	G	T	0.5	5.03724	LOC_Os05g11300
23	Chr5	6493500	G	T	0.5	5.03724	LOC_Os05g11310
23	Chr5	6493500	G	T	0.5	5.03724	LOC_Os05g11320
23	Chr5	6493500	G	T	0.5	5.03724	LOC_Os05g11330
23	Chr5	6493500	G	T	0.5	5.03724	LOC_Os05g11340
23	Chr5	6493500	G	T	0.5	5.03724	LOC_Os05g11350
23	Chr5	6493500	G	T	0.5	5.03724	LOC_Os05g11360
23	Chr5	6493500	G	T	0.5	5.03724	LOC_Os05g11370
23	Chr5	6493500	G	T	0.5	5.03724	LOC_Os05g11380
23	Chr5	6493500	G	T	0.5	5.03724	LOC_Os05g11390
23	Chr5	6493500	G	T	0.5	5.03724	LOC_Os05g11400
23	Chr5	6493500	G	T	0.5	5.03724	LOC_Os05g11414
23	Chr5	6493500	G	T	0.5	5.03724	LOC_Os05g11428
23	Chr5	6493500	G	T	0.5	5.03724	LOC_Os05g11460
23	Chr5	6493500	G	T	0.5	5.03724	LOC_Os05g11470
23	Chr5	6493500	G	T	0.5	5.03724	LOC_Os05g11490
23	Chr5	6493500	G	T	0.5	5.03724	LOC_Os05g11500
23	Chr5	6493500	G	T	0.5	5.03724	LOC_Os05g11510
23	Chr5	6493500	G	T	0.5	5.03724	LOC_Os05g11520
23	Chr5	6493500	G	T	0.5	5.03724	LOC_Os05g11530
23	Chr5	6493500	G	T	0.5	5.03724	LOC_Os05g11540
23	Chr5	6493500	G	T	0.5	5.03724	LOC_Os05g11550
23	Chr5	6493500	G	T	0.5	5.03724	LOC_Os05g11560
23	Chr5	6493500	G	T	0.5	5.03724	LOC_Os05g11570
23	Chr5	6493500	G	T	0.5	5.03724	LOC_Os05g11580
23	Chr5	6493500	G	T	0.5	5.03724	LOC_Os05g11590
23	Chr5	6493500	G	T	0.5	5.03724	LOC_Os05g11600
23	Chr5	6493500	G	T	0.5	5.03724	LOC_Os05g11610
23	Chr5	6493500	G	T	0.5	5.03724	LOC_Os05g11620
23	Chr5	6493500	G	T	0.5	5.03724	LOC_Os05g11630
23	Chr5	6493500	G	T	0.5	5.03724	LOC_Os05g11640
23	Chr5	6493500	G	T	0.5	5.03724	LOC_Os05g11650
23	Chr5	6493500	G	T	0.5	5.03724	LOC_Os05g11660
23	Chr5	6493500	G	T	0.5	5.03724	LOC_Os05g11670
23	Chr5	6493500	G	T	0.5	5.03724	LOC_Os05g11680
23	Chr5	6493500	G	T	0.5	5.03724	LOC_Os05g11700
23	Chr5	6493500	G	T	0.5	5.03724	LOC_Os05g11710
23	Chr5	6493500	G	T	0.5	5.03724	LOC_Os05g11720
23	Chr5	6493500	G	T	0.5	5.03724	LOC_Os05g11730
23	Chr5	6493500	G	T	0.5	5.03724	LOC_Os05g11740
23	Chr5	6493500	G	T	0.5	5.03724	LOC_Os05g11750
23	Chr5	6493500	G	T	0.5	5.03724	LOC_Os05g11760
23	Chr5	6493500	G	T	0.5	5.03724	LOC_Os05g11770
24	Chr5	7616767	T	G	0.5	5.08889	LOC_Os05g13360
24	Chr5	7616767	T	G	0.5	5.08889	LOC_Os05g13370
24	Chr5	7616767	T	G	0.5	5.08889	LOC_Os05g13380
24	Chr5	7616767	T	G	0.5	5.08889	LOC_Os05g13390
24	Chr5	7616767	T	G	0.5	5.08889	LOC_Os05g13400
24	Chr5	7616767	T	G	0.5	5.08889	LOC_Os05g13410
24	Chr5	7616767	T	G	0.5	5.08889	LOC_Os05g13420
24	Chr5	7616767	T	G	0.5	5.08889	LOC_Os05g13430
24	Chr5	7616767	T	G	0.5	5.08889	LOC_Os05g13440
24	Chr5	7616767	T	G	0.5	5.08889	LOC_Os05g13450
24	Chr5	7616767	T	G	0.5	5.08889	LOC_Os05g13460
24	Chr5	7616767	T	G	0.5	5.08889	LOC_Os05g13470
24	Chr5	7616767	T	G	0.5	5.08889	LOC_Os05g13480
24	Chr5	7616767	T	G	0.5	5.08889	LOC_Os05g13490
24	Chr5	7616767	T	G	0.5	5.08889	LOC_Os05g13500
24	Chr5	7616767	T	G	0.5	5.08889	LOC_Os05g13510
24	Chr5	7616767	T	G	0.5	5.08889	LOC_Os05g13520
24	Chr5	7616767	T	G	0.5	5.08889	LOC_Os05g13530
24	Chr5	7616767	T	G	0.5	5.08889	LOC_Os05g13540
24	Chr5	7616767	T	G	0.5	5.08889	LOC_Os05g13550
24	Chr5	7616767	T	G	0.5	5.08889	LOC_Os05g13560
24	Chr5	7616767	T	G	0.5	5.08889	LOC_Os05g13570
24	Chr5	7616767	T	G	0.5	5.08889	LOC_Os05g13580
24	Chr5	7616767	T	G	0.5	5.08889	LOC_Os05g13590
24	Chr5	7616767	T	G	0.5	5.08889	LOC_Os05g13600
24	Chr5	7616767	T	G	0.5	5.08889	LOC_Os05g13610
24	Chr5	7616767	T	G	0.5	5.08889	LOC_Os05g13620
24	Chr5	7616767	T	G	0.5	5.08889	LOC_Os05g13630
24	Chr5	7616767	T	G	0.5	5.08889	LOC_Os05g13640
24	Chr5	7616767	T	G	0.5	5.08889	LOC_Os05g13650
24	Chr5	7616767	T	G	0.5	5.08889	LOC_Os05g13660
24	Chr5	7616767	T	G	0.5	5.08889	LOC_Os05g13670
24	Chr5	7616767	T	G	0.5	5.08889	LOC_Os05g13680
24	Chr5	7616767	T	G	0.5	5.08889	LOC_Os05g13690
24	Chr5	7616767	T	G	0.5	5.08889	LOC_Os05g13700
24	Chr5	7616767	T	G	0.5	5.08889	LOC_Os05g13710
24	Chr5	7616767	T	G	0.5	5.08889	LOC_Os05g13720
24	Chr5	7616767	T	G	0.5	5.08889	LOC_Os05g13730
24	Chr5	7616767	T	G	0.5	5.08889	LOC_Os05g13740
24	Chr5	7616767	T	G	0.5	5.08889	LOC_Os05g13750
24	Chr5	7616767	T	G	0.5	5.08889	LOC_Os05g13760
24	Chr5	7616767	T	G	0.5	5.08889	LOC_Os05g13770
24	Chr5	7616767	T	G	0.5	5.08889	LOC_Os05g13780
24	Chr5	7616767	T	G	0.5	5.08889	LOC_Os05g13790
24	Chr5	7616767	T	G	0.5	5.08889	LOC_Os05g13800
24	Chr5	7616767	T	G	0.5	5.08889	LOC_Os05g13804
24	Chr5	7616767	T	G	0.5	5.08889	LOC_Os05g13810
24	Chr5	7616767	T	G	0.5	5.08889	LOC_Os05g13820
24	Chr5	7616767	T	G	0.5	5.08889	LOC_Os05g13830
24	Chr5	7616767	T	G	0.5	5.08889	LOC_Os05g13840
24	Chr5	7616767	T	G	0.5	5.08889	LOC_Os05g13850
24	Chr5	7616767	T	G	0.5	5.08889	LOC_Os05g13860
24	Chr5	7616767	T	G	0.5	5.08889	LOC_Os05g13870
24	Chr5	7616767	T	G	0.5	5.08889	LOC_Os05g13880
24	Chr5	7616767	T	G	0.5	5.08889	LOC_Os05g13890
24	Chr5	7616767	T	G	0.5	5.08889	LOC_Os05g13900
24	Chr5	7616767	T	G	0.5	5.08889	LOC_Os05g13904
24	Chr5	7616767	T	G	0.5	5.08889	LOC_Os05g13910
24	Chr5	7616767	T	G	0.5	5.08889	LOC_Os05g13920
24	Chr5	7616767	T	G	0.5	5.08889	LOC_Os05g13930
24	Chr5	7616767	T	G	0.5	5.08889	LOC_Os05g13940
24	Chr5	7616767	T	G	0.5	5.08889	LOC_Os05g13950
24	Chr5	7616767	T	G	0.5	5.08889	LOC_Os05g13960
24	Chr5	7616767	T	G	0.5	5.08889	LOC_Os05g13970
24	Chr5	7616767	T	G	0.5	5.08889	LOC_Os05g13980
24	Chr5	7616767	T	G	0.5	5.08889	LOC_Os05g13990
24	Chr5	7616767	T	G	0.5	5.08889	LOC_Os05g14000
24	Chr5	7616767	T	G	0.5	5.08889	LOC_Os05g14010
25	Chr5	15222344	C	T	0.5	5.0582	LOC_Os05g25810
25	Chr5	15222344	C	T	0.5	5.0582	LOC_Os05g25820
25	Chr5	15222344	C	T	0.5	5.0582	LOC_Os05g25830
25	Chr5	15222344	C	T	0.5	5.0582	LOC_Os05g25840
25	Chr5	15222344	C	T	0.5	5.0582	LOC_Os05g25850
25	Chr5	15222344	C	T	0.5	5.0582	LOC_Os05g25860
25	Chr5	15222344	C	T	0.5	5.0582	LOC_Os05g25870
25	Chr5	15222344	C	T	0.5	5.0582	LOC_Os05g25880
25	Chr5	15222344	C	T	0.5	5.0582	LOC_Os05g25890
25	Chr5	15222344	C	T	0.5	5.0582	LOC_Os05g25900
25	Chr5	15222344	C	T	0.5	5.0582	LOC_Os05g25910
25	Chr5	15222344	C	T	0.5	5.0582	LOC_Os05g25914
25	Chr5	15222344	C	T	0.5	5.0582	LOC_Os05g25920
25	Chr5	15222344	C	T	0.5	5.0582	LOC_Os05g25930
25	Chr5	15222344	C	T	0.5	5.0582	LOC_Os05g25940
25	Chr5	15222344	C	T	0.5	5.0582	LOC_Os05g25950
25	Chr5	15222344	C	T	0.5	5.0582	LOC_Os05g25960
25	Chr5	15222344	C	T	0.5	5.0582	LOC_Os05g25974
25	Chr5	15222344	C	T	0.5	5.0582	LOC_Os05g25990
25	Chr5	15222344	C	T	0.5	5.0582	LOC_Os05g26000
25	Chr5	15222344	C	T	0.5	5.0582	LOC_Os05g26010
25	Chr5	15222344	C	T	0.5	5.0582	LOC_Os05g26020
25	Chr5	15222344	C	T	0.5	5.0582	LOC_Os05g26026
25	Chr5	15222344	C	T	0.5	5.0582	LOC_Os05g26032
25	Chr5	15222344	C	T	0.5	5.0582	LOC_Os05g26040
25	Chr5	15222344	C	T	0.5	5.0582	LOC_Os05g26049
25	Chr5	15222344	C	T	0.5	5.0582	LOC_Os05g26060
25	Chr5	15222344	C	T	0.5	5.0582	LOC_Os05g26070
25	Chr5	15222344	C	T	0.5	5.0582	LOC_Os05g26080
25	Chr5	15222344	C	T	0.5	5.0582	LOC_Os05g26090
25	Chr5	15222344	C	T	0.5	5.0582	LOC_Os05g26100
25	Chr5	15222344	C	T	0.5	5.0582	LOC_Os05g26110
25	Chr5	15222344	C	T	0.5	5.0582	LOC_Os05g26120
25	Chr5	15222344	C	T	0.5	5.0582	LOC_Os05g26130
25	Chr5	15222344	C	T	0.5	5.0582	LOC_Os05g26140
25	Chr5	15222344	C	T	0.5	5.0582	LOC_Os05g26150
25	Chr5	15222344	C	T	0.5	5.0582	LOC_Os05g26160
25	Chr5	15222344	C	T	0.5	5.0582	LOC_Os05g26170
25	Chr5	15222344	C	T	0.5	5.0582	LOC_Os05g26180
25	Chr5	15222344	C	T	0.5	5.0582	LOC_Os05g26190
25	Chr5	15222344	C	T	0.5	5.0582	LOC_Os05g26194
25	Chr5	15222344	C	T	0.5	5.0582	LOC_Os05g26200
25	Chr5	15222344	C	T	0.5	5.0582	LOC_Os05g26210
25	Chr5	15222344	C	T	0.5	5.0582	LOC_Os05g26220
25	Chr5	15222344	C	T	0.5	5.0582	LOC_Os05g26230
25	Chr5	15222344	C	T	0.5	5.0582	LOC_Os05g26240
25	Chr5	15222344	C	T	0.5	5.0582	LOC_Os05g26250
25	Chr5	15222344	C	T	0.5	5.0582	LOC_Os05g26260
25	Chr5	15222344	C	T	0.5	5.0582	LOC_Os05g26270
25	Chr5	15222344	C	T	0.5	5.0582	LOC_Os05g26280
25	Chr5	15222344	C	T	0.5	5.0582	LOC_Os05g26290
25	Chr5	15222344	C	T	0.5	5.0582	LOC_Os05g26300
25	Chr5	15222344	C	T	0.5	5.0582	LOC_Os05g26310
25	Chr5	15222344	C	T	0.5	5.0582	LOC_Os05g26320
25	Chr5	15222344	C	T	0.5	5.0582	LOC_Os05g26330
25	Chr5	15222344	C	T	0.5	5.0582	LOC_Os05g26340
25	Chr5	15222344	C	T	0.5	5.0582	LOC_Os05g26350
25	Chr5	15222344	C	T	0.5	5.0582	LOC_Os05g26359
25	Chr5	15222344	C	T	0.5	5.0582	LOC_Os05g26368
25	Chr5	15222344	C	T	0.5	5.0582	LOC_Os05g26377
25	Chr5	15222344	C	T	0.5	5.0582	LOC_Os05g26386
25	Chr5	15222344	C	T	0.5	5.0582	LOC_Os05g26400
25	Chr5	15222344	C	T	0.5	5.0582	LOC_Os05g26410
25	Chr5	15222344	C	T	0.5	5.0582	LOC_Os05g26420
25	Chr5	15222344	C	T	0.5	5.0582	LOC_Os05g26430
25	Chr5	15222344	C	T	0.5	5.0582	LOC_Os05g26440
25	Chr5	15222344	C	T	0.5	5.0582	LOC_Os05g26450
25	Chr5	15222344	C	T	0.5	5.0582	LOC_Os05g26460
25	Chr5	15222344	C	T	0.5	5.0582	LOC_Os05g26470
25	Chr5	15222344	C	T	0.5	5.0582	LOC_Os05g26480
25	Chr5	15222344	C	T	0.5	5.0582	LOC_Os05g26490
25	Chr5	15222344	C	T	0.5	5.0582	LOC_Os05g26500
25	Chr5	15222344	C	T	0.5	5.0582	LOC_Os05g26510
25	Chr5	15222344	C	T	0.5	5.0582	LOC_Os05g26520
25	Chr5	15222344	C	T	0.5	5.0582	LOC_Os05g26530
25	Chr5	15222344	C	T	0.5	5.0582	LOC_Os05g26540
26	Chr5	15849463	G	A	0.5	5.6545	LOC_Os05g26890
26	Chr5	15849463	G	A	0.5	5.6545	LOC_Os05g26902
26	Chr5	15849463	G	A	0.5	5.6545	LOC_Os05g26926
26	Chr5	15849463	G	A	0.5	5.6545	LOC_Os05g26940
26	Chr5	15849463	G	A	0.5	5.6545	LOC_Os05g26954
26	Chr5	15849463	G	A	0.5	5.6545	LOC_Os05g26970
26	Chr5	15849463	G	A	0.5	5.6545	LOC_Os05g26980
26	Chr5	15849463	G	A	0.5	5.6545	LOC_Os05g26990
26	Chr5	15849463	G	A	0.5	5.6545	LOC_Os05g27000
26	Chr5	15849463	G	A	0.5	5.6545	LOC_Os05g27010
26	Chr5	15849463	G	A	0.5	5.6545	LOC_Os05g27020
26	Chr5	15849463	G	A	0.5	5.6545	LOC_Os05g27034
26	Chr5	15849463	G	A	0.5	5.6545	LOC_Os05g27050
26	Chr5	15849463	G	A	0.5	5.6545	LOC_Os05g27060
26	Chr5	15849463	G	A	0.5	5.6545	LOC_Os05g27080
26	Chr5	15849463	G	A	0.5	5.6545	LOC_Os05g27090
26	Chr5	15849463	G	A	0.5	5.6545	LOC_Os05g27100
26	Chr5	15849463	G	A	0.5	5.6545	LOC_Os05g27110
26	Chr5	15849463	G	A	0.5	5.6545	LOC_Os05g27120
26	Chr5	15849463	G	A	0.5	5.6545	LOC_Os05g27130
26	Chr5	15849463	G	A	0.5	5.6545	LOC_Os05g27140
26	Chr5	15849463	G	A	0.5	5.6545	LOC_Os05g27160
26	Chr5	15849463	G	A	0.5	5.6545	LOC_Os05g27170
26	Chr5	15849463	G	A	0.5	5.6545	LOC_Os05g27180
26	Chr5	15849463	G	A	0.5	5.6545	LOC_Os05g27190
26	Chr5	15849463	G	A	0.5	5.6545	LOC_Os05g27200
26	Chr5	15849463	G	A	0.5	5.6545	LOC_Os05g27210
26	Chr5	15849463	G	A	0.5	5.6545	LOC_Os05g27220
26	Chr5	15849463	G	A	0.5	5.6545	LOC_Os05g27230
26	Chr5	15849463	G	A	0.5	5.6545	LOC_Os05g27240
26	Chr5	15849463	G	A	0.5	5.6545	LOC_Os05g27250
26	Chr5	15849463	G	A	0.5	5.6545	LOC_Os05g27260
26	Chr5	15849463	G	A	0.5	5.6545	LOC_Os05g27270
26	Chr5	15849463	G	A	0.5	5.6545	LOC_Os05g27280
26	Chr5	15849463	G	A	0.5	5.6545	LOC_Os05g27290
26	Chr5	15849463	G	A	0.5	5.6545	LOC_Os05g27304
26	Chr5	15849463	G	A	0.5	5.6545	LOC_Os05g27320
26	Chr5	15849463	G	A	0.5	5.6545	LOC_Os05g27340
26	Chr5	15849463	G	A	0.5	5.6545	LOC_Os05g27350
26	Chr5	15849463	G	A	0.5	5.6545	LOC_Os05g27360
26	Chr5	15849463	G	A	0.5	5.6545	LOC_Os05g27370
26	Chr5	15849463	G	A	0.5	5.6545	LOC_Os05g27380
26	Chr5	15849463	G	A	0.5	5.6545	LOC_Os05g27390
26	Chr5	15849463	G	A	0.5	5.6545	LOC_Os05g27400
26	Chr5	15849463	G	A	0.5	5.6545	LOC_Os05g27410
26	Chr5	15849463	G	A	0.5	5.6545	LOC_Os05g27420
26	Chr5	15849463	G	A	0.5	5.6545	LOC_Os05g27430
26	Chr5	15849463	G	A	0.5	5.6545	LOC_Os05g27440
26	Chr5	15849463	G	A	0.5	5.6545	LOC_Os05g27450
26	Chr5	15849463	G	A	0.5	5.6545	LOC_Os05g27460
26	Chr5	15849463	G	A	0.5	5.6545	LOC_Os05g27470
26	Chr5	15849463	G	A	0.5	5.6545	LOC_Os05g27480
26	Chr5	15849463	G	A	0.5	5.6545	LOC_Os05g27490
26	Chr5	15849463	G	A	0.5	5.6545	LOC_Os05g27500
26	Chr5	15849463	G	A	0.5	5.6545	LOC_Os05g27510
26	Chr5	15849463	G	A	0.5	5.6545	LOC_Os05g27520
26	Chr5	15849463	G	A	0.5	5.6545	LOC_Os05g27530
26	Chr5	15849463	G	A	0.5	5.6545	LOC_Os05g27540
26	Chr5	15849463	G	A	0.5	5.6545	LOC_Os05g27550
26	Chr5	15849463	G	A	0.5	5.6545	LOC_Os05g27560
26	Chr5	15849463	G	A	0.5	5.6545	LOC_Os05g27570
26	Chr5	15849463	G	A	0.5	5.6545	LOC_Os05g27580
26	Chr5	15849463	G	A	0.5	5.6545	LOC_Os05g27590
26	Chr5	15849463	G	A	0.5	5.6545	LOC_Os05g27600
26	Chr5	15849463	G	A	0.5	5.6545	LOC_Os05g27610
26	Chr5	15849463	G	A	0.5	5.6545	LOC_Os05g27620
26	Chr5	15849463	G	A	0.5	5.6545	LOC_Os05g27630
26	Chr5	15849463	G	A	0.5	5.6545	LOC_Os05g27640
26	Chr5	15849463	G	A	0.5	5.6545	LOC_Os05g27650
26	Chr5	15849463	G	A	0.5	5.6545	LOC_Os05g27660
26	Chr5	15849463	G	A	0.5	5.6545	LOC_Os05g27670
26	Chr5	15849463	G	A	0.5	5.6545	LOC_Os05g27680
26	Chr5	15849463	G	A	0.5	5.6545	LOC_Os05g27690
26	Chr5	15849463	G	A	0.5	5.6545	LOC_Os05g27700
26	Chr5	15849463	G	A	0.5	5.6545	LOC_Os05g27710
26	Chr5	15849463	G	A	0.5	5.6545	LOC_Os05g27720
26	Chr5	15849463	G	A	0.5	5.6545	LOC_Os05g27730
26	Chr5	15849463	G	A	0.5	5.6545	LOC_Os05g27740
26	Chr5	15849463	G	A	0.5	5.6545	LOC_Os05g27760
26	Chr5	15849463	G	A	0.5	5.6545	LOC_Os05g27770
26	Chr5	15849463	G	A	0.5	5.6545	LOC_Os05g27780
26	Chr5	15849463	G	A	0.5	5.6545	LOC_Os05g27790
26	Chr5	15849463	G	A	0.5	5.6545	LOC_Os05g27800
26	Chr5	15849463	G	A	0.5	5.6545	LOC_Os05g27810
26	Chr5	15849463	G	A	0.5	5.6545	LOC_Os05g27820
27	Chr5	17414692	C	T	0.5	5.26301	LOC_Os05g29760
27	Chr5	17414692	C	T	0.5	5.26301	LOC_Os05g29770
27	Chr5	17414692	C	T	0.5	5.26301	LOC_Os05g29780
27	Chr5	17414692	C	T	0.5	5.26301	LOC_Os05g29790
27	Chr5	17414692	C	T	0.5	5.26301	LOC_Os05g29800
27	Chr5	17414692	C	T	0.5	5.26301	LOC_Os05g29810
27	Chr5	17414692	C	T	0.5	5.26301	LOC_Os05g29820
27	Chr5	17414692	C	T	0.5	5.26301	LOC_Os05g29829
27	Chr5	17414692	C	T	0.5	5.26301	LOC_Os05g29840
27	Chr5	17414692	C	T	0.5	5.26301	LOC_Os05g29850
27	Chr5	17414692	C	T	0.5	5.26301	LOC_Os05g29860
27	Chr5	17414692	C	T	0.5	5.26301	LOC_Os05g29870
27	Chr5	17414692	C	T	0.5	5.26301	LOC_Os05g29880
27	Chr5	17414692	C	T	0.5	5.26301	LOC_Os05g29900
27	Chr5	17414692	C	T	0.5	5.26301	LOC_Os05g29910
27	Chr5	17414692	C	T	0.5	5.26301	LOC_Os05g29920
27	Chr5	17414692	C	T	0.5	5.26301	LOC_Os05g29930
27	Chr5	17414692	C	T	0.5	5.26301	LOC_Os05g29940
27	Chr5	17414692	C	T	0.5	5.26301	LOC_Os05g29950
27	Chr5	17414692	C	T	0.5	5.26301	LOC_Os05g29960
27	Chr5	17414692	C	T	0.5	5.26301	LOC_Os05g29974
27	Chr5	17414692	C	T	0.5	5.26301	LOC_Os05g29990
27	Chr5	17414692	C	T	0.5	5.26301	LOC_Os05g30000
27	Chr5	17414692	C	T	0.5	5.26301	LOC_Os05g30010
27	Chr5	17414692	C	T	0.5	5.26301	LOC_Os05g30020
27	Chr5	17414692	C	T	0.5	5.26301	LOC_Os05g30030
27	Chr5	17414692	C	T	0.5	5.26301	LOC_Os05g30040
27	Chr5	17414692	C	T	0.5	5.26301	LOC_Os05g30050
27	Chr5	17414692	C	T	0.5	5.26301	LOC_Os05g30060
27	Chr5	17414692	C	T	0.5	5.26301	LOC_Os05g30070
27	Chr5	17414692	C	T	0.5	5.26301	LOC_Os05g30080
27	Chr5	17414692	C	T	0.5	5.26301	LOC_Os05g30090
27	Chr5	17414692	C	T	0.5	5.26301	LOC_Os05g30100
27	Chr5	17414692	C	T	0.5	5.26301	LOC_Os05g30110
27	Chr5	17414692	C	T	0.5	5.26301	LOC_Os05g30120
27	Chr5	17414692	C	T	0.5	5.26301	LOC_Os05g30130
27	Chr5	17414692	C	T	0.5	5.26301	LOC_Os05g30140
27	Chr5	17414692	C	T	0.5	5.26301	LOC_Os05g30150
27	Chr5	17414692	C	T	0.5	5.26301	LOC_Os05g30160
27	Chr5	17414692	C	T	0.5	5.26301	LOC_Os05g30170
27	Chr5	17414692	C	T	0.5	5.26301	LOC_Os05g30180
27	Chr5	17414692	C	T	0.5	5.26301	LOC_Os05g30190
27	Chr5	17414692	C	T	0.5	5.26301	LOC_Os05g30200
27	Chr5	17414692	C	T	0.5	5.26301	LOC_Os05g30210
27	Chr5	17414692	C	T	0.5	5.26301	LOC_Os05g30220
27	Chr5	17414692	C	T	0.5	5.26301	LOC_Os05g30230
27	Chr5	17414692	C	T	0.5	5.26301	LOC_Os05g30240
27	Chr5	17414692	C	T	0.5	5.26301	LOC_Os05g30250
27	Chr5	17414692	C	T	0.5	5.26301	LOC_Os05g30260
27	Chr5	17414692	C	T	0.5	5.26301	LOC_Os05g30270
27	Chr5	17414692	C	T	0.5	5.26301	LOC_Os05g30280
27	Chr5	17414692	C	T	0.5	5.26301	LOC_Os05g30300
27	Chr5	17414692	C	T	0.5	5.26301	LOC_Os05g30310
27	Chr5	17414692	C	T	0.5	5.26301	LOC_Os05g30320
27	Chr5	17414692	C	T	0.5	5.26301	LOC_Os05g30340
27	Chr5	17414692	C	T	0.5	5.26301	LOC_Os05g30350
27	Chr5	17414692	C	T	0.5	5.26301	LOC_Os05g30360
27	Chr5	17414692	C	T	0.5	5.26301	LOC_Os05g30370
27	Chr5	17414692	C	T	0.5	5.26301	LOC_Os05g30380
28	Chr6	6640356	G	A	0.5	6.81051	LOC_Os06g12030
28	Chr6	6640356	G	A	0.5	6.81051	LOC_Os06g12040
28	Chr6	6640356	G	A	0.5	6.81051	LOC_Os06g12050
28	Chr6	6640356	G	A	0.5	6.81051	LOC_Os06g12060
28	Chr6	6640356	G	A	0.5	6.81051	LOC_Os06g12070
28	Chr6	6640356	G	A	0.5	6.81051	LOC_Os06g12080
28	Chr6	6640356	G	A	0.5	6.81051	LOC_Os06g12090
28	Chr6	6640356	G	A	0.5	6.81051	LOC_Os06g12100
28	Chr6	6640356	G	A	0.5	6.81051	LOC_Os06g12110
28	Chr6	6640356	G	A	0.5	6.81051	LOC_Os06g12120
28	Chr6	6640356	G	A	0.5	6.81051	LOC_Os06g12129
28	Chr6	6640356	G	A	0.5	6.81051	LOC_Os06g12140
28	Chr6	6640356	G	A	0.5	6.81051	LOC_Os06g12150
28	Chr6	6640356	G	A	0.5	6.81051	LOC_Os06g12160
28	Chr6	6640356	G	A	0.5	6.81051	LOC_Os06g12170
28	Chr6	6640356	G	A	0.5	6.81051	LOC_Os06g12180
28	Chr6	6640356	G	A	0.5	6.81051	LOC_Os06g12190
28	Chr6	6640356	G	A	0.5	6.81051	LOC_Os06g12200
28	Chr6	6640356	G	A	0.5	6.81051	LOC_Os06g12210
28	Chr6	6640356	G	A	0.5	6.81051	LOC_Os06g12220
28	Chr6	6640356	G	A	0.5	6.81051	LOC_Os06g12230
28	Chr6	6640356	G	A	0.5	6.81051	LOC_Os06g12240
28	Chr6	6640356	G	A	0.5	6.81051	LOC_Os06g12250
28	Chr6	6640356	G	A	0.5	6.81051	LOC_Os06g12260
28	Chr6	6640356	G	A	0.5	6.81051	LOC_Os06g12270
28	Chr6	6640356	G	A	0.5	6.81051	LOC_Os06g12280
28	Chr6	6640356	G	A	0.5	6.81051	LOC_Os06g12290
28	Chr6	6640356	G	A	0.5	6.81051	LOC_Os06g12300
28	Chr6	6640356	G	A	0.5	6.81051	LOC_Os06g12310
28	Chr6	6640356	G	A	0.5	6.81051	LOC_Os06g12320
28	Chr6	6640356	G	A	0.5	6.81051	LOC_Os06g12330
28	Chr6	6640356	G	A	0.5	6.81051	LOC_Os06g12340
28	Chr6	6640356	G	A	0.5	6.81051	LOC_Os06g12350
28	Chr6	6640356	G	A	0.5	6.81051	LOC_Os06g12360
28	Chr6	6640356	G	A	0.5	6.81051	LOC_Os06g12370
28	Chr6	6640356	G	A	0.5	6.81051	LOC_Os06g12380
28	Chr6	6640356	G	A	0.5	6.81051	LOC_Os06g12390
28	Chr6	6640356	G	A	0.5	6.81051	LOC_Os06g12400
28	Chr6	6640356	G	A	0.5	6.81051	LOC_Os06g12410
28	Chr6	6640356	G	A	0.5	6.81051	LOC_Os06g12430
28	Chr6	6640356	G	A	0.5	6.81051	LOC_Os06g12440
28	Chr6	6640356	G	A	0.5	6.81051	LOC_Os06g12450
28	Chr6	6640356	G	A	0.5	6.81051	LOC_Os06g12455
28	Chr6	6640356	G	A	0.5	6.81051	LOC_Os06g12460
28	Chr6	6640356	G	A	0.5	6.81051	LOC_Os06g12470
28	Chr6	6640356	G	A	0.5	6.81051	LOC_Os06g12480
28	Chr6	6640356	G	A	0.5	6.81051	LOC_Os06g12490
28	Chr6	6640356	G	A	0.5	6.81051	LOC_Os06g12500
28	Chr6	6640356	G	A	0.5	6.81051	LOC_Os06g12510
28	Chr6	6640356	G	A	0.5	6.81051	LOC_Os06g12520
28	Chr6	6640356	G	A	0.5	6.81051	LOC_Os06g12530
28	Chr6	6640356	G	A	0.5	6.81051	LOC_Os06g12539
28	Chr6	6640356	G	A	0.5	6.81051	LOC_Os06g12550
28	Chr6	6640356	G	A	0.5	6.81051	LOC_Os06g12560
28	Chr6	6640356	G	A	0.5	6.81051	LOC_Os06g12570
28	Chr6	6640356	G	A	0.5	6.81051	LOC_Os06g12580
28	Chr6	6640356	G	A	0.5	6.81051	LOC_Os06g12590
28	Chr6	6640356	G	A	0.5	6.81051	LOC_Os06g12600
28	Chr6	6640356	G	A	0.5	6.81051	LOC_Os06g12610
28	Chr6	6640356	G	A	0.5	6.81051	LOC_Os06g12620
28	Chr6	6640356	G	A	0.5	6.81051	LOC_Os06g12630
28	Chr6	6640356	G	A	0.5	6.81051	LOC_Os06g12640
28	Chr6	6640356	G	A	0.5	6.81051	LOC_Os06g12649
29	Chr6	6918200	C	T	0.5	5.15664	LOC_Os06g12660
29	Chr6	6918200	C	T	0.5	5.15664	LOC_Os06g12680
29	Chr6	6918200	C	T	0.5	5.15664	LOC_Os06g12690
29	Chr6	6918200	C	T	0.5	5.15664	LOC_Os06g12700
29	Chr6	6918200	C	T	0.5	5.15664	LOC_Os06g12710
29	Chr6	6918200	C	T	0.5	5.15664	LOC_Os06g12720
29	Chr6	6918200	C	T	0.5	5.15664	LOC_Os06g12730
29	Chr6	6918200	C	T	0.5	5.15664	LOC_Os06g12740
29	Chr6	6918200	C	T	0.5	5.15664	LOC_Os06g12750
29	Chr6	6918200	C	T	0.5	5.15664	LOC_Os06g12760
29	Chr6	6918200	C	T	0.5	5.15664	LOC_Os06g12780
29	Chr6	6918200	C	T	0.5	5.15664	LOC_Os06g12790
29	Chr6	6918200	C	T	0.5	5.15664	LOC_Os06g12800
29	Chr6	6918200	C	T	0.5	5.15664	LOC_Os06g12810
29	Chr6	6918200	C	T	0.5	5.15664	LOC_Os06g12820
29	Chr6	6918200	C	T	0.5	5.15664	LOC_Os06g12830
29	Chr6	6918200	C	T	0.5	5.15664	LOC_Os06g12840
29	Chr6	6918200	C	T	0.5	5.15664	LOC_Os06g12850
29	Chr6	6918200	C	T	0.5	5.15664	LOC_Os06g12860
29	Chr6	6918200	C	T	0.5	5.15664	LOC_Os06g12870
29	Chr6	6918200	C	T	0.5	5.15664	LOC_Os06g12876
29	Chr6	6918200	C	T	0.5	5.15664	LOC_Os06g12882
29	Chr6	6918200	C	T	0.5	5.15664	LOC_Os06g12890
29	Chr6	6918200	C	T	0.5	5.15664	LOC_Os06g12900
29	Chr6	6918200	C	T	0.5	5.15664	LOC_Os06g12910
29	Chr6	6918200	C	T	0.5	5.15664	LOC_Os06g12920
29	Chr6	6918200	C	T	0.5	5.15664	LOC_Os06g12930
29	Chr6	6918200	C	T	0.5	5.15664	LOC_Os06g12940
29	Chr6	6918200	C	T	0.5	5.15664	LOC_Os06g12950
29	Chr6	6918200	C	T	0.5	5.15664	LOC_Os06g12960
29	Chr6	6918200	C	T	0.5	5.15664	LOC_Os06g12970
29	Chr6	6918200	C	T	0.5	5.15664	LOC_Os06g12980
29	Chr6	6918200	C	T	0.5	5.15664	LOC_Os06g12990
29	Chr6	6918200	C	T	0.5	5.15664	LOC_Os06g13000
29	Chr6	6918200	C	T	0.5	5.15664	LOC_Os06g13010
29	Chr6	6918200	C	T	0.5	5.15664	LOC_Os06g13020
29	Chr6	6918200	C	T	0.5	5.15664	LOC_Os06g13030
29	Chr6	6918200	C	T	0.5	5.15664	LOC_Os06g13040
29	Chr6	6918200	C	T	0.5	5.15664	LOC_Os06g13050
29	Chr6	6918200	C	T	0.5	5.15664	LOC_Os06g13060
29	Chr6	6918200	C	T	0.5	5.15664	LOC_Os06g13070
29	Chr6	6918200	C	T	0.5	5.15664	LOC_Os06g13080
29	Chr6	6918200	C	T	0.5	5.15664	LOC_Os06g13090
29	Chr6	6918200	C	T	0.5	5.15664	LOC_Os06g13100
29	Chr6	6918200	C	T	0.5	5.15664	LOC_Os06g13110
29	Chr6	6918200	C	T	0.5	5.15664	LOC_Os06g13120
29	Chr6	6918200	C	T	0.5	5.15664	LOC_Os06g13130
29	Chr6	6918200	C	T	0.5	5.15664	LOC_Os06g13140
29	Chr6	6918200	C	T	0.5	5.15664	LOC_Os06g13150
29	Chr6	6918200	C	T	0.5	5.15664	LOC_Os06g13160
29	Chr6	6918200	C	T	0.5	5.15664	LOC_Os06g13170
29	Chr6	6918200	C	T	0.5	5.15664	LOC_Os06g13180
29	Chr6	6918200	C	T	0.5	5.15664	LOC_Os06g13190
29	Chr6	6918200	C	T	0.5	5.15664	LOC_Os06g13200
29	Chr6	6918200	C	T	0.5	5.15664	LOC_Os06g13210
29	Chr6	6918200	C	T	0.5	5.15664	LOC_Os06g13215
29	Chr6	6918200	C	T	0.5	5.15664	LOC_Os06g13220
29	Chr6	6918200	C	T	0.5	5.15664	LOC_Os06g13230
29	Chr6	6918200	C	T	0.5	5.15664	LOC_Os06g13240
29	Chr6	6918200	C	T	0.5	5.15664	LOC_Os06g13250
29	Chr6	6918200	C	T	0.5	5.15664	LOC_Os06g13270
29	Chr6	6918200	C	T	0.5	5.15664	LOC_Os06g13280
30	Chr6	11262937	C	T	0.5	5.74806	LOC_Os06g19420
30	Chr6	11262937	C	T	0.5	5.74806	LOC_Os06g19430
30	Chr6	11262937	C	T	0.5	5.74806	LOC_Os06g19444
30	Chr6	11262937	C	T	0.5	5.74806	LOC_Os06g19460
30	Chr6	11262937	C	T	0.5	5.74806	LOC_Os06g19470
30	Chr6	11262937	C	T	0.5	5.74806	LOC_Os06g19480
30	Chr6	11262937	C	T	0.5	5.74806	LOC_Os06g19490
30	Chr6	11262937	C	T	0.5	5.74806	LOC_Os06g19500
30	Chr6	11262937	C	T	0.5	5.74806	LOC_Os06g19510
30	Chr6	11262937	C	T	0.5	5.74806	LOC_Os06g19520
30	Chr6	11262937	C	T	0.5	5.74806	LOC_Os06g19530
30	Chr6	11262937	C	T	0.5	5.74806	LOC_Os06g19540
30	Chr6	11262937	C	T	0.5	5.74806	LOC_Os06g19550
30	Chr6	11262937	C	T	0.5	5.74806	LOC_Os06g19570
30	Chr6	11262937	C	T	0.5	5.74806	LOC_Os06g19580
30	Chr6	11262937	C	T	0.5	5.74806	LOC_Os06g19590
30	Chr6	11262937	C	T	0.5	5.74806	LOC_Os06g19600
30	Chr6	11262937	C	T	0.5	5.74806	LOC_Os06g19610
30	Chr6	11262937	C	T	0.5	5.74806	LOC_Os06g19620
30	Chr6	11262937	C	T	0.5	5.74806	LOC_Os06g19630
30	Chr6	11262937	C	T	0.5	5.74806	LOC_Os06g19640
30	Chr6	11262937	C	T	0.5	5.74806	LOC_Os06g19650
30	Chr6	11262937	C	T	0.5	5.74806	LOC_Os06g19660
30	Chr6	11262937	C	T	0.5	5.74806	LOC_Os06g19670
30	Chr6	11262937	C	T	0.5	5.74806	LOC_Os06g19680
30	Chr6	11262937	C	T	0.5	5.74806	LOC_Os06g19690
30	Chr6	11262937	C	T	0.5	5.74806	LOC_Os06g19700
30	Chr6	11262937	C	T	0.5	5.74806	LOC_Os06g19710
30	Chr6	11262937	C	T	0.5	5.74806	LOC_Os06g19730
30	Chr6	11262937	C	T	0.5	5.74806	LOC_Os06g19740
30	Chr6	11262937	C	T	0.5	5.74806	LOC_Os06g19750
30	Chr6	11262937	C	T	0.5	5.74806	LOC_Os06g19770
30	Chr6	11262937	C	T	0.5	5.74806	LOC_Os06g19780
30	Chr6	11262937	C	T	0.5	5.74806	LOC_Os06g19790
30	Chr6	11262937	C	T	0.5	5.74806	LOC_Os06g19800
30	Chr6	11262937	C	T	0.5	5.74806	LOC_Os06g19810
30	Chr6	11262937	C	T	0.5	5.74806	LOC_Os06g19820
30	Chr6	11262937	C	T	0.5	5.74806	LOC_Os06g19830
30	Chr6	11262937	C	T	0.5	5.74806	LOC_Os06g19840
30	Chr6	11262937	C	T	0.5	5.74806	LOC_Os06g19854
30	Chr6	11262937	C	T	0.5	5.74806	LOC_Os06g19870
30	Chr6	11262937	C	T	0.5	5.74806	LOC_Os06g19880
30	Chr6	11262937	C	T	0.5	5.74806	LOC_Os06g19890
30	Chr6	11262937	C	T	0.5	5.74806	LOC_Os06g19900
30	Chr6	11262937	C	T	0.5	5.74806	LOC_Os06g19910
30	Chr6	11262937	C	T	0.5	5.74806	LOC_Os06g19920
30	Chr6	11262937	C	T	0.5	5.74806	LOC_Os06g19930
30	Chr6	11262937	C	T	0.5	5.74806	LOC_Os06g19940
30	Chr6	11262937	C	T	0.5	5.74806	LOC_Os06g19950
30	Chr6	11262937	C	T	0.5	5.74806	LOC_Os06g19960
30	Chr6	11262937	C	T	0.5	5.74806	LOC_Os06g19970
30	Chr6	11262937	C	T	0.5	5.74806	LOC_Os06g19980
31	Chr6	11612264	T	C	0.5	5.46017	LOC_Os06g19990
31	Chr6	11612264	T	C	0.5	5.46017	LOC_Os06g20000
31	Chr6	11612264	T	C	0.5	5.46017	LOC_Os06g20010
31	Chr6	11612264	T	C	0.5	5.46017	LOC_Os06g20020
31	Chr6	11612264	T	C	0.5	5.46017	LOC_Os06g20030
31	Chr6	11612264	T	C	0.5	5.46017	LOC_Os06g20040
31	Chr6	11612264	T	C	0.5	5.46017	LOC_Os06g20050
31	Chr6	11612264	T	C	0.5	5.46017	LOC_Os06g20060
31	Chr6	11612264	T	C	0.5	5.46017	LOC_Os06g20070
31	Chr6	11612264	T	C	0.5	5.46017	LOC_Os06g20080
31	Chr6	11612264	T	C	0.5	5.46017	LOC_Os06g20090
31	Chr6	11612264	T	C	0.5	5.46017	LOC_Os06g20100
31	Chr6	11612264	T	C	0.5	5.46017	LOC_Os06g20110
31	Chr6	11612264	T	C	0.5	5.46017	LOC_Os06g20120
31	Chr6	11612264	T	C	0.5	5.46017	LOC_Os06g20130
31	Chr6	11612264	T	C	0.5	5.46017	LOC_Os06g20140
[truncated: 2,122 more rows]
