# Supplementary material for: Genome-wide association study and transcriptome analysis discover new genes for bacterial leaf blight resistance in rice (Oryza sativa L.)
Source: BMC Plant Biol. 2021 Jun 3;21:255. doi: 10.1186/s12870-021-03041-2 (PMC8173721; doi:10.1186/s12870-021-03041-2)
Supplement: Supplementary file 4 — Additional file 4: Table S3. Results of filtered SNP annotation. [file 12870_2021_3041_MOESM4_ESM.xlsx]

## Sheet: S3
Supplementary Table 11 Statistics of Illumina transcriptome sequencing data.
Sample name	Raw reads	Clean reads	clean bases(bp)	Error rate(%)	Q20%	Q30%	GC content(%)	Total reads	Total mapped	Total mapped ratio(%)	Uniquely mapped	Uniquely mapped ratio(%)	multiple mapped	multiple mapped ratio(%)
A50-0h-1	80256272	80066516	12008359101		97.52	93.08	53.98	79347506	73202827	92.26	71709932	90.37	1492895	1.88
A50-0h-2	52646594	52522024	7877183779		97.48	92.98	54.6	51230666	47522862	92.76	46567935	90.9	954927	1.86
A50-0h-3	70798864	70626244	10592532585		97.58	93.16	53.96	70111768	64369701	91.81	63035207	89.91	1334494	1.9
A50-12h-1	56451104	56317276	8446493725		97.24	92.39	53.53	56062680	51931727	92.63	50928887	90.84	1002840	1.79
A50-12h-2	69361762	69215494	10380850636		97.4	92.7	52.44	68505186	63580970	92.81	62236417	90.85	1344553	1.96
A50-12h-3	63703416	63548746	9531048653		97.33	92.59	52.75	62497470	57650108	92.24	56444552	90.31	1205556	1.93
A50-24h-1	81187068	80962964	12142941613		97.03	91.98	55.12	80625980	74939948	92.95	73425081	91.07	1514867	1.88
A50-24h-2	55011288	54893972	8233070793		97.2	92.32	54.61	54663262	51168125	93.61	50145060	91.73	1023065	1.87
A50-24h-3	77082874	76912470	11535532706		97.26	92.45	55.04	76441482	71347851	93.34	69917788	91.47	1430063	1.87
A50-48h-1	66854356	66718876	10006661374		97.45	92.88	55.65	66431792	62690691	94.37	61452803	92.51	1237888	1.86
A50-48h-2	61134088	61022858	9152398829		97.74	93.3	54.93	60580278	56930184	93.97	55728584	91.99	1201600	1.98
A50-48h-3	52318628	52208096	7830150316		97.34	92.64	55.22	51828558	48593527	93.76	47609798	91.86	983729	1.9
A50-72h-1	69830614	69653250	10446419762		97.45	93.08	56.1	69405598	65327187	94.12	64007339	92.22	1319848	1.9
A50-72h-2	66198366	66045770	9905569049		97.47	93.05	55.3	65360896	61289897	93.77	60058995	91.89	1230902	1.88
A50-72h-3	74610358	74441166	11164744278		97.45	93.04	56.25	74099330	69803445	94.2	68421893	92.34	1381552	1.86
A116-0h-1	59798458	59645942	8945663896		97.28	92.7	54.77	59023940	54238758	91.89	53094928	89.95	1143830	1.94
A116-0h-2	69582912	69387622	10406810603		97.3	92.75	54.7	68513068	63365404	92.49	62016780	90.52	1348624	1.97
A116-0h-3	62122306	61979718	9295641118		97.57	93.3	54.26	61691190	57260345	92.82	56024260	90.81	1236085	2
A116-12h-1	72109562	71906332	10784434892		97.11	92.32	54.23	71493972	65903364	92.18	64528675	90.26	1374689	1.92
A116-12h-2	60955528	60811664	9120463114		97.44	93.01	54.05	60526524	55926117	92.4	54751468	90.46	1174649	1.94
A116-12h-3	73652282	73445338	11015295786		97.11	92.32	54.54	73063990	67410397	92.26	65998757	90.33	1411640	1.93
A116-24h-1	84149986	83950864	12591020372		97.42	92.97	55.67	83632690	78623717	94.01	76957374	92.02	1666343	1.99
A116-24h-2	78066028	77881794	11680706883		96.61	91.73	55.74	77517634	72190074	93.13	70545512	91.01	1644562	2.12
A116-24h-3	80296218	80110932	12015285842		97.31	92.59	56.26	79787024	75088807	94.11	73546729	92.18	1542078	1.93
A116-48h-1	58942160	58830744	8823655414		97.55	93.07	55.75	58496528	55154792	94.29	54067348	92.43	1087444	1.86
A116-48h-2	72684714	72514154	10875945207		97.17	92.26	55.99	71491328	67105874	93.87	65678740	91.87	1427134	2
A116-48h-3	99583534	99377898	14905070338		97.24	92.4	55.79	98640214	92604108	93.88	90618866	91.87	1985242	2.01
A116-72h-1	86418864	86226924	12932649471		97.28	92.51	56.69	85719068	80662104	94.1	78925807	92.07	1736297	2.03
A116-72h-2	62686632	62559158	9382823904		97.44	92.84	55.78	62214684	58649497	94.27	57464281	92.36	1185216	1.91
A116-72h-3	66631498	66497692	9973466034		97.38	92.84	54.54	66139630	62193592	94.03	60929675	92.12	1263917	1.91
