# Supplementary material for: Genome-wide association study and transcriptome analysis discover new genes for bacterial leaf blight resistance in rice (Oryza sativa L.)
Source: BMC Plant Biol. 2021 Jun 3;21:255. doi: 10.1186/s12870-021-03041-2 (PMC8173721; doi:10.1186/s12870-021-03041-2)
Supplement: Supplementary file 5 — Additional file 5: Table S4. Number of SNPs in 259 rice accessiongs using the sequenced data mapped to the Nipponbare refrence genome. MAF: minor allele frequency. [file 12870_2021_3041_MOESM5_ESM.xlsx]

## Sheet: Sheet1
Supplementary Table 13 The list of DEGs in susceptible line CT 9737-6-1-3P-M at different inoculation times
up-regulation genes
Gene id	0h	12h	24h	48h	72h
LOC_Os01g01100	0.01	0.0266667	0.0266667	0.0533333	0.02
LOC_Os01g01160	12.1433	14.1633	231.427	227.593	261.02
LOC_Os01g01170	0.0333333	0.07	3.34333	3.93	2.03
LOC_Os01g01295	4.68333	6.3	8.16333	8.33	10.1133
LOC_Os01g01660	51.1967	60.48	242.747	69.84	3.04667
LOC_Os01g01710	125.687	120.037	235.573	250.95	276.61
LOC_Os01g01890	1.17	0.816667	1.69667	2.50333	3.57333
LOC_Os01g02010	0.0333333	0.15	0.76	0.103333	0.07
LOC_Os01g02190	0.06	0	0.0833333	0.16	0.323333
LOC_Os01g02270	0.133333	0.03	0.273333	0.273333	0.203333
LOC_Os01g02310	0.276667	0.12	0.733333	0.62	0.383333
LOC_Os01g02870	1.1	1.38	3.96667	4.23	1.07
LOC_Os01g03040	38.4667	40.3733	145.307	148.613	182.123
LOC_Os01g03320	0.47	40.39	2.55333	2.39333	1.52333
LOC_Os01g03340	0.25	0.49	0.853333	2.20333	0.15
LOC_Os01g03360	0	0	0	0.243333	0
LOC_Os01g03390	1.72	0.39	2.81	4.66	1.7
LOC_Os01g03810	0.313333	0.316667	0.876667	1.02667	1.52
LOC_Os01g03914	8.80667	7.32667	23.52	11.5433	7.31
LOC_Os01g03940	8.89	3.3	40.8533	24.5467	26.7767
LOC_Os01g04230	0.04	0.0266667	0.4	0.43	0.376667
LOC_Os01g04300	0.36	0.376667	1.04333	1.47	0.81
LOC_Os01g04640	0.166667	0.0733333	0.483333	0.236667	0.163333
LOC_Os01g04800	0.103333	0.0633333	1.44667	0.246667	0.0833333
LOC_Os01g04920	7.55333	9.56667	66.85	52.3133	44.1133
LOC_Os01g05430	0.146667	0.156667	1.08	2.70667	1.89667
LOC_Os01g05660	5.98333	7.42667	10.6467	10.6867	13.88
LOC_Os01g05840	1.5	1.38667	39.16	49.8633	52.7933
LOC_Os01g06230	0.303333	0.116667	5.43667	2.23333	3.69667
LOC_Os01g06240	0.536667	0.33	1.5	0.696667	0.806667
LOC_Os01g06490	8.75333	7.53	16.9667	21.0133	11.59
LOC_Os01g06836	0.126667	0.206667	0.29	0.106667	0.106667
LOC_Os01g07090	40.31	46.1467	76.2767	90.79	94.8933
LOC_Os01g07280	4.16	2.68	15.6733	7.39333	4.82667
LOC_Os01g07310	12.76	11.72	39.2733	35.24	27.2967
LOC_Os01g07370	26.5667	38.0833	75.2233	83.5933	69.4933
LOC_Os01g07376	10.8067	12.0067	32.7233	28.1733	21.2733
LOC_Os01g07530	4.57333	5.46667	7.8	14.9533	5.66333
LOC_Os01g07560	0.0933333	0.11	0.25	0.393333	0.0866667
LOC_Os01g07620	0.88	0.486667	2.61	5.86333	8.08
LOC_Os01g07700	8.45667	6.36667	58.4867	72.9267	66.0133
LOC_Os01g07770	6.03333	3.89	20.3533	19.2067	15.96
LOC_Os01g07880	7.51333	9.39333	9.64667	9.87333	19.1133
LOC_Os01g07890	1.94	1.69667	4.53	5.57667	3.52667
LOC_Os01g08020	0.663333	0.216667	166.907	249.843	190.437
LOC_Os01g08100	1.05667	0.8	4.02333	2.58667	0.97
LOC_Os01g08130	0.0333333	0.0466667	0.556667	0.92	0.746667
LOC_Os01g08140	0.0566667	0	0.136667	0.433333	0.38
LOC_Os01g08220	0.806667	2.48667	1.65667	1.68667	1.32333
LOC_Os01g08280	8.66667	8.21667	19.7233	18.4467	15.5333
LOC_Os01g08310	1.40333	0.65	18.3033	24.8867	24.5633
LOC_Os01g08320	13.3567	5.80333	48.1467	47.6433	34.9667
LOC_Os01g08440	25.1	24.2267	224.343	238.333	215.743
LOC_Os01g08460	3.20667	2.93	64.7067	85.6267	123.16
LOC_Os01g08470	0.77	0.583333	1.06	1.78667	1.06667
LOC_Os01g08860	0.106667	0.223333	0.0133333	0.0533333	0.266667
LOC_Os01g09080	0.126667	0.166667	0.383333	0.14	0.0766667
LOC_Os01g09300	49.6067	49.5367	96.7233	118.797	40.56
LOC_Os01g09305	4.7	6.01	22.5933	24.1933	22.1033
LOC_Os01g09310	1.51	1.53667	7.73	9.29667	7.55
LOC_Os01g09320	11.91	15.6333	229.877	244.533	224.263
LOC_Os01g09570	35.5833	40.1133	111.327	82.38	78.48
LOC_Os01g09620	10.9433	12.3533	73.8867	97.15	35.3367
LOC_Os01g09640	38.0833	28.8467	80.5067	43.5333	22.9233
LOC_Os01g09770	5.66333	5.56333	10.0533	10.7567	11.9533
LOC_Os01g09880	0.266667	0.27	3.36667	4.08667	0.956667
LOC_Os01g09930	1.98	0.953333	1.33667	3.06667	5.72
LOC_Os01g10100	5.4	6.91	10.0567	12.2667	13.78
LOC_Os01g10110	0.06	0.136667	0.336667	0.946667	0.24
LOC_Os01g10210	3.70667	3.57	353.623	371.627	373.433
LOC_Os01g10250	4.14333	4.17667	133.097	137.43	79.0467
LOC_Os01g10260	0.383333	0.403333	21.44	24.14	14.52
LOC_Os01g10270	0.16	0.266667	1.24667	1.05667	1.57
LOC_Os01g10310	0.0766667	0.0566667	0.723333	0.14	0
LOC_Os01g10504	2.80667	3.93	5.51333	8.45333	8.26333
LOC_Os01g10520	3.80333	3.81667	6.47	8.46667	7.08667
LOC_Os01g10600	0.153333	0.136667	1.33	0.833333	1.04333
LOC_Os01g10680	12.41	11.18	44.6367	43.26	43.05
LOC_Os01g10710	0.91	0.516667	1.85667	0.84	0.666667
LOC_Os01g10810	12.8733	8.85667	28.6233	39.4767	26.96
LOC_Os01g10890	5.35333	5.64	42.2667	58.31	39.5967
LOC_Os01g11620	1.83	2.48333	3.76	7.08	2.44667
LOC_Os01g11860	4.54333	1.86	13.28	4.9	2.22333
LOC_Os01g12000	0.513333	0.0566667	8.78333	9.13667	2.39667
LOC_Os01g12080	21.7533	26.1567	62.3867	61.7333	59.3933
LOC_Os01g12130	0.48	0.986667	4.13667	4.87333	6.14
LOC_Os01g12190	33.2633	26.6333	105.467	87.5467	96.77
LOC_Os01g12210	17.21	28.8033	34.6133	45	71.9867
LOC_Os01g12320	13.09	14.5967	24.0967	27.5667	20.6633
LOC_Os01g12420	0.05	0.0333333	1.54	0.426667	0.19
LOC_Os01g12580	0.0433333	0.0966667	0.266667	0.34	0.26
LOC_Os01g12640	0.0133333	0	0.213333	0.276667	0.0333333
LOC_Os01g12680	0.0566667	0.07	18.2133	23.3933	30.5767
LOC_Os01g12730	26.3567	22.5333	71.8433	63.8633	58.4267
LOC_Os01g12740	29.49	22.61	82.2567	68.6233	61.23
LOC_Os01g12810	12.8567	9.12	164.357	275.797	137.5
LOC_Os01g12830	66.7133	59.3333	159.74	208.08	157.767
LOC_Os01g13130	5.26	0.55	25.5033	8.47	2.67333
LOC_Os01g13390	7.99667	11.8067	173.02	220.47	238.137
LOC_Os01g13480	27.5433	21.58	231.87	241.15	226.36
LOC_Os01g13490	1.75	1.07667	3.65667	2.66	2.04333
LOC_Os01g13540	19.94	20.2767	93.2667	102.377	104.583
LOC_Os01g13550	14.5933	12.75	38.3567	47.33	41.6733
LOC_Os01g13690	12.0967	14.2567	343.55	512.09	258.413
LOC_Os01g13740	46.5133	50.1933	201.96	206.943	190.947
LOC_Os01g13930	2.44667	2.14	7.74333	4.44333	4.03667
LOC_Os01g14410	178.9	276.657	1154.53	445.997	676.283
LOC_Os01g14520	0.04	0.00666667	0.06	0.153333	0.263333
LOC_Os01g15240	0.0466667	0.0233333	0.306667	0.31	0.183333
LOC_Os01g15270	186.693	198.69	615.573	613.057	361.19
LOC_Os01g15380	0	0.0266667	0.0133333	0.183333	0.0866667
LOC_Os01g15770	7.62667	5.17	6.42667	11.1167	16.62
LOC_Os01g15900	1.55667	0.953333	57.2267	76.05	26.42
LOC_Os01g16170	1.31	1.86333	137.63	166.867	145.403
LOC_Os01g16260	23.5867	27.2567	70.2633	45.6	38.54
LOC_Os01g16450	0.29	1.30667	0.123333	1.22	0.0766667
LOC_Os01g16750	0.01	0	4.33667	5.44667	3.20667
LOC_Os01g16980	1.19667	6.59	13.4933	13.8167	30.9367
LOC_Os01g17160	0.00333333	0	0.206667	0.126667	0.176667
LOC_Os01g17170	134.137	121.78	954.89	1245.64	1477.07
LOC_Os01g17390	31.8167	27.4067	149.837	200.407	161.357
LOC_Os01g17396	0.513333	0.423333	58.3667	64.4433	52.48
LOC_Os01g17402	0	0.01	0.166667	0.126667	0.253333
LOC_Os01g18090	0.12	0.336667	0.0833333	0.246667	0.403333
LOC_Os01g18120	1.07667	0.47	2.56333	1.91667	2.53333
LOC_Os01g18220	0.45	0.42	2.97333	2.19	1.24667
LOC_Os01g18360	0.866667	0.486667	1.75333	1.81333	0.743333
LOC_Os01g18620	0.923333	0.433333	1.68333	2.57	3.44333
LOC_Os01g18800	25.6233	25.95	266.27	267.463	208.053
LOC_Os01g19170	2.7	6.55667	21.27	27.9867	20.6567
LOC_Os01g19480	0.623333	0.0533333	1.58	1.92	0.366667
LOC_Os01g20160	0.2	0.0366667	2.18333	1.68333	1.11667
LOC_Os01g20860	2.00667	1.86667	5.83	4.99333	3.47
LOC_Os01g20980	0.0133333	2.43	0.12	1.23667	0.38
LOC_Os01g21034	0.00666667	0	0.00666667	0.213333	0
LOC_Os01g21250	5.88	5.56	59.9933	74.0533	194.567
LOC_Os01g21310	0.0166667	0.18	0.406667	0.06	0.173333
LOC_Os01g21420	2.01	1.58333	9.18333	7.87667	13.6067
LOC_Os01g21590	0.133333	0.11	0.34	0.336667	0.0733333
LOC_Os01g21880	0.193333	0.0333333	1.25333	1.14667	0.77
LOC_Os01g22010	37.9767	34.1933	356.34	384.517	171.26
LOC_Os01g22249	0.0333333	0.01	0.39	0.143333	0.0766667
LOC_Os01g22352	1.80667	1.19333	2.85667	3.71667	1.18
LOC_Os01g22510	39.55	44.05	73.44	85.6433	66.3633
LOC_Os01g22560	0.126667	0.203333	0.0833333	0.14	0.36
LOC_Os01g22570	0.17	0.183333	0.576667	0.14	0.966667
LOC_Os01g22600	8.48	7.91333	22.62	25.36	19.1567
LOC_Os01g22780	2.05333	4.67667	0.93	1.21333	1.02667
LOC_Os01g22980	20.2867	24.57	42.8	64.6733	69.0267
LOC_Os01g24440	4.65333	2.84667	18.2733	24.1	22.1
LOC_Os01g24500	0.123333	0.253333	0.163333	0.196667	0.26
LOC_Os01g24820	0.413333	0.163333	0.803333	1.02	0.38
LOC_Os01g24880	24.18	21.9533	48.4067	46.1467	39.9733
LOC_Os01g25010	0.22	0.0633333	4.23667	2.47	2.34667
LOC_Os01g25990	19.4	26.16	46.0767	54.56	52.2033
LOC_Os01g26039	36.31	47.7167	95.96	117.197	100.19
LOC_Os01g26120	23.8133	15.3433	70.3967	46.0533	31.1633
LOC_Os01g27449	0.716667	0.573333	1.28	1.81667	2.02333
LOC_Os01g28030	0.143333	0.366667	0.04	1.94	0
LOC_Os01g28600	0	0	0.01	0.06	0.06
LOC_Os01g29240	1.15333	0.85	3.28	2.88	1.62667
LOC_Os01g31360	41.7567	42.1533	178.467	171.86	222.707
LOC_Os01g31690	2091.04	1906.42	3554.03	4526.8	6177.24
LOC_Os01g32770	0.17	0.336667	2.78667	2.18333	1.92
LOC_Os01g33684	0.173333	0.17	0.343333	0.326667	0.36
LOC_Os01g33740	0.383333	0.21	0.886667	0.893333	0.596667
LOC_Os01g33784	5.71667	6.79	19.5867	22.0933	18.6233
LOC_Os01g33869	0.02	0	0.126667	0.196667	0.0866667
LOC_Os01g34850	0.296667	0.343333	13.9033	18.6533	12.16
LOC_Os01g35000	0	0	0.296667	0.0633333	0.0366667
LOC_Os01g35030	2.88	2.88667	8.22667	7.5	6.21333
LOC_Os01g35184	11.7433	8.17	59.2367	64.5867	49.1267
LOC_Os01g36070	0.466667	0.853333	1.17333	0.456667	0.403333
LOC_Os01g36220	27.79	23.57	119.567	84.67	61.0333
LOC_Os01g36580	0.24	0.02	16.2667	15.7233	10.4133
LOC_Os01g36720	0.506667	0.736667	72.0067	77.1633	64.3433
LOC_Os01g37040	14.25	16.0667	31.0133	33	39.08
LOC_Os01g37460	3.6	14.0267	22.11	24.96	43.0767
LOC_Os01g37470	4.77333	3.16	10.0967	5.33667	3.23667
LOC_Os01g37590	143.6	183.283	549.53	473.343	571.243
LOC_Os01g37690	47.9567	58.94	507.71	467.21	443.557
LOC_Os01g38610	1.21333	0.586667	23.41	16.1233	4.31333
LOC_Os01g38650	0	0.0233333	0.136667	0.126667	0.0566667
LOC_Os01g39660	0.01	0.46	0.606667	0.513333	0.253333
LOC_Os01g39860	0.123333	0.15	0.22	0.513333	0.156667
LOC_Os01g40280	2.26	2.08333	12.0433	13.67	9.61667
LOC_Os01g40310	162.563	94.14	466.45	543.77	720.87
LOC_Os01g40630	99.41	113.443	175.8	246.25	314.643
LOC_Os01g40860	34.9433	32.0667	82.8933	107.04	75.8633
LOC_Os01g41510	0.563333	0.633333	1.34333	0.513333	0.326667
LOC_Os01g41710	782.903	143.883	2258.33	1750.74	6351.9
LOC_Os01g41720	0.1	0.133333	0.813333	0.793333	0.683333
LOC_Os01g41750	0.00333333	0	0.08	0.0133333	0.0166667
LOC_Os01g41900	12.64	15.54	75.9233	94.7633	63.8567
LOC_Os01g41990	0.563333	0.71	7.08	6.82	4.73
LOC_Os01g42520	0.2	0.04	0.706667	6.52667	0.263333
LOC_Os01g42690	1.93333	5.98667	1.42	0.893333	1.11667
LOC_Os01g42730	5.62667	7.72333	14.6967	17.2567	12.1733
LOC_Os01g42860	0.663333	0.996667	0.31	1.75667	0.283333
LOC_Os01g43140	0.05	0.133333	0.343333	0.23	0.14
LOC_Os01g43230	9.66667	3.99333	34.4233	27.77	22.1433
LOC_Os01g43370	3.43667	5.74333	31.3933	32.0933	30.4733
LOC_Os01g43372	4.47667	5.01333	24.5967	23.12	27.7433
LOC_Os01g43420	32.1533	29.43	67.52	81.71	63.6
LOC_Os01g43480	5.74	5.29333	25.1867	21.94	21.6833
LOC_Os01g43490	0	0	0.09	0.01	0
LOC_Os01g43580	0.903333	0.77	1.80667	3.12667	1.01
LOC_Os01g43590	1.82333	0.923333	3.66	2.82333	3.03333
LOC_Os01g43870	36.85	40.69	65.4467	75.5067	73.6733
LOC_Os01g43950	0	0	0	0.19	0
LOC_Os01g44090	0.21	0.333333	0.26	0.52	0.256667
LOC_Os01g44250	1.94	1.43	8.97667	2.74333	1.18667
LOC_Os01g44960	0.0933333	0.14	0.396667	0.286667	0.08
LOC_Os01g44970	0.0233333	0.07	0.18	0.363333	0.106667
LOC_Os01g45090	0.0766667	0.296667	0.333333	0.503333	0.72
LOC_Os01g45110	0.213333	0.296667	0.153333	0.143333	0.573333
LOC_Os01g45200	11.51	15.4133	25.3933	30.29	20.41
LOC_Os01g45274	956.833	847.99	1860.02	4357.42	4571.89
LOC_Os01g45439	6.93	6.99	26.65	33.4033	37.1133
LOC_Os01g45460	0.253333	0.243333	9.92667	18.7467	18.22
LOC_Os01g45550	0.366667	0.71	0.856667	1.17667	0.683333
LOC_Os01g45700	0.39	0.87	11.2233	15.5767	10.66
LOC_Os01g45720	0	0.0133333	0.113333	0.16	0.163333
LOC_Os01g45750	66.0033	80.72	238.417	235.97	218.117
LOC_Os01g45914	2.18333	0.446667	9.33	9.41667	24.7167
LOC_Os01g46030	0.0166667	0	0.293333	0.103333	0.123333
LOC_Os01g46130	1.41	1.32333	3.29	1.61333	0.866667
LOC_Os01g46140	0.52	1.11667	1.95	1.06333	0.253333
LOC_Os01g46260	0.0166667	0.31	0.28	0.386667	0.0733333
LOC_Os01g46270	0	0	0.04	0.133333	0.0366667
LOC_Os01g46290	0.0533333	0.01	0.123333	0.206667	0.153333
LOC_Os01g46926	82.28	74.6367	565.247	466.387	392.933
LOC_Os01g46950	0.0633333	0.0333333	0.0866667	0.12	0.136667
LOC_Os01g47050	0.313333	0.663333	1.87	2.18333	1.95
LOC_Os01g47340	208.913	214.81	639.427	590.86	778.993
LOC_Os01g47400	0.536667	0.583333	0.203333	1.87667	0.12
LOC_Os01g47630	2.89333	2.62667	399.86	405.3	442.827
LOC_Os01g48790	21.97	27.4933	46.6933	55.0233	47.0467
LOC_Os01g48800	0.423333	0.0566667	1.54	1.26333	0.653333
LOC_Os01g48930	136.767	88.7167	292.783	259.017	220.567
LOC_Os01g49210	2.86333	2.27	11.9233	10.61	18.4733
LOC_Os01g49230	10.31	6.56667	42.4733	35.31	22.1467
LOC_Os01g49260	0.11	0.09	0.33	0.42	0.373333
LOC_Os01g49280	0.556667	0.103333	6.98333	8.77667	5.84
LOC_Os01g49830	53.47	46.67	147.36	76.35	17.2
LOC_Os01g50040	7.43667	8.50667	11.5667	11.19	15.26
LOC_Os01g50050	37.47	33.2667	94.7333	103.79	91.91
LOC_Os01g50070	0.54	0.286667	5.08333	4.65	6.01667
LOC_Os01g50080	3.59333	2.56	44.34	54.7333	44.3267
LOC_Os01g50200	0.28	0.226667	1.87333	1.65667	1.12333
LOC_Os01g50370	0.19	0.323333	5.56333	9.65667	11.5733
LOC_Os01g50400	0.0166667	0.45	0.793333	0.22	0.27
LOC_Os01g50410	0.81	1.67	3.18	0.986667	0.74
LOC_Os01g50450	16.4833	12.4533	170.593	139.44	100.01
LOC_Os01g50460	0.156667	0.0266667	198.21	208.077	150.373
LOC_Os01g50470	0.103333	0.17	0.503333	1.23667	0.276667
LOC_Os01g50750	0.00666667	0.02	0.09	0.0866667	0
LOC_Os01g50760	10.38	10.6833	190.203	199.317	202.747
LOC_Os01g50910	0.0966667	0.22	0.196667	1	0.2
LOC_Os01g50940	0.763333	0.746667	9.47	6.68667	1.92667
LOC_Os01g51040	0.626667	0.73	7.35	11.8433	8.67
LOC_Os01g51050	0.66	0.84	1.72667	2.49333	3.32
LOC_Os01g51060	1.45333	1.78333	3.47	3.72333	3.14333
LOC_Os01g51140	0.07	0.146667	0.58	0.133333	0.0433333
LOC_Os01g51290	9.21	8.52667	70.4567	82.5833	81.1967
LOC_Os01g51320	2.34667	2.42667	6.54	6.71667	8.27333
LOC_Os01g51400	0.00666667	0.0566667	0.12	0.03	0.186667
LOC_Os01g51410	78.0467	101.943	1124.73	1222.39	1363.56
LOC_Os01g51430	3.42	3.6	9.3	7.22	4.17333
LOC_Os01g51440	0	0	0.07	0.09	0.416667
LOC_Os01g51540	8.42333	4.77667	73.5967	71.09	57.4967
LOC_Os01g51632	0.826667	0.656667	1.35333	1.77667	0.933333
LOC_Os01g51634	0.623333	0.14	1.05333	1.34	0.63
LOC_Os01g52070	0.02	0.0233333	0.463333	0.216667	0.346667
LOC_Os01g52130	0.716667	0.776667	0.75	1.51333	0.503333
LOC_Os01g52170	57.65	73.2567	133.023	155.207	146.01
LOC_Os01g52180	0.226667	0.48	0.643333	0.48	0.243333
LOC_Os01g52230	24.28	78.59	335.32	246.803	293.297
LOC_Os01g52240	1.63667	1.25667	111.88	399.713	747.607
LOC_Os01g52250	3.43333	3.97667	4.81667	8.28667	12.2167
LOC_Os01g52260	10.4933	12.2167	77.7433	107.21	69.1367
LOC_Os01g52330	0.97	0.86	2.7	1.92667	0.88
LOC_Os01g52640	22.55	24.64	77.9067	99.6267	88.8633
LOC_Os01g52730	1.59333	1.65667	12.5567	5.93	0.833333
LOC_Os01g53090	8.31	6.61667	423.41	256.71	45.23
LOC_Os01g53100	0	0	1.26	0.55	0.16
LOC_Os01g53370	3.29667	7.64	10.5733	8.79667	2.60333
LOC_Os01g53570	0.27	1.29667	1.74333	1.86333	2.43333
LOC_Os01g53590	0.0966667	0.0533333	0.09	0.05	0.323333
LOC_Os01g53640	0	0	0	0.0466667	0.00333333
LOC_Os01g53710	5.74667	6.52667	11.1367	9.86333	11.9567
LOC_Os01g54170	0	0	0.43	0	0
LOC_Os01g54210	0.02	0	0.0533333	0.473333	0.0533333
LOC_Os01g54270	0.613333	0.34	2.68333	2.18333	4.29667
LOC_Os01g54400	13.3433	13.6633	32.4067	20.39	28.4633
LOC_Os01g54490	1.01333	0.456667	6.27667	4.61	9.45333
LOC_Os01g54670	0	0.0233333	0.396667	0.293333	0.06
LOC_Os01g55150	0	0	0.04	0.14	0.0233333
LOC_Os01g55160	0	0.236667	0.453333	0.0666667	0
LOC_Os01g55370	0.0666667	0.02	0.486667	0.496667	0.356667
LOC_Os01g55440	0.2	0.0633333	0.53	0.55	0.463333
LOC_Os01g55510	1.34667	1.44333	1.95667	3.03	2.18
LOC_Os01g55570	149.79	133.513	212.947	293.87	393.057
LOC_Os01g55660	2.53667	2.58	3.64333	6.69667	4.18
LOC_Os01g55870	16.04	18.5167	58.97	59.6733	49.7267
LOC_Os01g55940	6.66667	5.11333	12.9567	12.8133	15.8033
LOC_Os01g56360	22.5267	16.09	55.79	27.12	37.57
LOC_Os01g56370	0.64	0.53	1.46	0.773333	1.27
LOC_Os01g56780	12.5967	12.6067	69.8767	79.76	72.9333
LOC_Os01g56940	0.47	0.5	1.48333	2.60667	2.09333
LOC_Os01g57150	0	0	0	0.1	0
LOC_Os01g57720	11.6433	10.4567	42.6567	48.6533	42.4567
LOC_Os01g57890	0.0166667	0.0366667	0.0233333	0.04	0.12
LOC_Os01g57968	0.01	0.0333333	0	0.136667	0.113333
LOC_Os01g58022	40.8333	32.91	66.87	112.12	122.29
LOC_Os01g58024	33.2967	20.18	55.4667	93.1867	97.3233
LOC_Os01g58194	18.4167	15.3667	109.373	82.91	47.1533
LOC_Os01g58220	80.05	95.14	184.497	150.777	138.997
LOC_Os01g58420	10.12	11.1733	51.2	34.51	34.2533
LOC_Os01g58440	1.41667	1.17667	3.64667	2.66	2.11
LOC_Os01g58444	3.43333	2.84333	5.19333	8.75667	5.51667
LOC_Os01g58459	6.01	5.69333	13.77	15.13	13.3867
LOC_Os01g58550	0.0266667	0.0133333	0.0266667	0.113333	0.0333333
LOC_Os01g58640	3.19333	3.67667	27.9267	35.8467	21.9067
LOC_Os01g58800	0.63	1.23333	2.52667	1.88	0.796667
LOC_Os01g58910	0.0933333	0	6.95667	12.8033	1.41667
LOC_Os01g59020	7.60333	8.69333	73.08	83.9667	112.8
LOC_Os01g59120	0.0533333	0.0666667	0.18	0.216667	0.0466667
LOC_Os01g59690	8.3	9.33	16.1133	16.6533	9.67333
LOC_Os01g59920	16.7367	34.1767	0.48	0.356667	0.12
LOC_Os01g59970	42.2967	37.68	89.8167	87.8767	54.6633
LOC_Os01g60110	5.23333	5.31333	27.8133	32.8933	28.9933
LOC_Os01g60230	35.9767	28.9567	84.0067	87.7833	104.93
LOC_Os01g60330	0.66	0.646667	1.34333	2.19667	1.34667
LOC_Os01g60410	65.9567	175.09	238.81	195.147	160.753
LOC_Os01g60450	0.0366667	0.01	0.57	0.383333	1.01
LOC_Os01g60770	0.423333	0.0666667	6.7	14.9867	0.61
LOC_Os01g60810	0.586667	0.593333	2.20333	3.13667	4.63
LOC_Os01g60830	23.4867	19.11	380.363	577.87	920.363
LOC_Os01g61010	12.6967	11	67.5167	79.5867	118.063
LOC_Os01g61044	43.0333	38.03	163.747	92.16	25.7867
LOC_Os01g61120	2.02667	2.83333	93.0467	123.353	111.177
LOC_Os01g61150	1.75	1.77667	6.96333	6.56	6.8
LOC_Os01g61230	21.5767	19.04	41.1967	44.77	32.6667
LOC_Os01g61310	1.69	0.266667	4.44	1.61667	0.643333
LOC_Os01g61370	0.18	0.14	0.413333	0.736667	0.57
LOC_Os01g61400	56.14	61.2767	235.767	253.92	235.097
LOC_Os01g61410	9.19	7.78	25.7467	26.93	23.5
LOC_Os01g61470	0	0	0.916667	1.42667	3
LOC_Os01g61670	71.1567	62.6633	314.183	340.107	329.83
LOC_Os01g61700	1.36	1.89667	7.02667	6.05	13.1967
LOC_Os01g61720	41.2533	41.1767	104.573	98.67	66.06
LOC_Os01g61760	2.76	3.34667	8.44	3.79667	1.77
LOC_Os01g61880	27.51	37.0533	35.6133	56.0933	51.6367
LOC_Os01g62070	56.7467	57.9467	376.99	322.007	216.61
LOC_Os01g62260	0.0433333	0.376667	0.0333333	0.163333	0.213333
LOC_Os01g62290	13.1733	8.42	44.92	17.3133	42.54
LOC_Os01g62460	55.5233	56.06	136.483	123.51	108.693
LOC_Os01g62490	0.03	0.103333	0.33	0.0233333	0.00666667
LOC_Os01g62584	0.1	0.04	0.196667	0.47	0.283333
LOC_Os01g62630	0.893333	1.20667	2.11333	2.05667	1.19
LOC_Os01g62770	0.423333	0.24	0.376667	1.05333	0.446667
LOC_Os01g62810	0.486667	0.58	65.0967	72.5467	84.03
LOC_Os01g62840	34.14	33.2533	165.527	253.06	213.59
LOC_Os01g62900	2.56333	1.82	8.51667	9.74	7.11333
LOC_Os01g62970	7.67333	16.76	12.8767	9.72	11.2367
LOC_Os01g63210	63.14	56.9933	166.247	239.033	169.157
LOC_Os01g63310	0.01	0.03	0.113333	0.306667	0.116667
LOC_Os01g63420	45.1	34.67	96.68	84.92	61.94
LOC_Os01g63480	10.9967	5.34333	73.07	51.9033	50.0833
LOC_Os01g63690	3.11333	1.91667	9.33	7.99333	2.31667
LOC_Os01g63810	10.9967	4.60333	44.77	37.7367	29.29
LOC_Os01g63854	20.9933	15.6567	46.24	37.2567	27.0467
LOC_Os01g63930	4.53667	5.19333	14.43	9.66667	8.45
LOC_Os01g63980	0.0933333	0.93	0.363333	0.46	0.59
LOC_Os01g64180	0.133333	0.166667	0.0666667	0.42	0.0533333
LOC_Os01g64310	0.766667	1.17	2.32333	0.593333	0.186667
LOC_Os01g64570	0.67	0.776667	1.32333	2.26667	3.16
LOC_Os01g64640	15.6833	15.7033	21.4167	13.0667	44.5633
LOC_Os01g64660	354.35	252.737	899.667	1012.41	622.607
LOC_Os01g64960	986.347	1058.82	1591.24	2060.54	2349.94
LOC_Os01g65080	161.093	153.667	485.973	396.787	356.307
LOC_Os01g65260	30.7567	30.6767	41.06	77.01	59.36
LOC_Os01g65410	31.53	28.8833	73.98	62.1933	29.9167
LOC_Os01g65650	3.84667	3.93667	4	7.28	8.12667
LOC_Os01g65660	6.51	1.35	21.3567	8.08	3.32667
LOC_Os01g65670	4.74667	3.88	9.81667	8.29667	7.46667
LOC_Os01g65986	6.84667	6.65	15.4533	17.8733	12.71
LOC_Os01g66150	28.88	25.7967	94.9433	78.5667	93.7933
LOC_Os01g66240	1.00667	1.24	16.1133	20.5	15.7967
LOC_Os01g66300	21.46	21.65	50.11	44.6133	50.8
LOC_Os01g66350	5.34	7.15667	73.3833	75.82	102.66
LOC_Os01g66530	0.106667	0.27	2.52	1.18333	0.71
LOC_Os01g66590	0.39	0.24	0.56	1.03333	0.353333
LOC_Os01g66710	0	0.116667	0.04	0.196667	0.04
LOC_Os01g66760	0.713333	0.713333	2.02333	2.29667	1.25333
LOC_Os01g66850	2.64667	2.30667	78.51	83.55	61.1467
LOC_Os01g67120	34.6067	26.9	277.9	358.02	424.823
LOC_Os01g67314	0.54	1.06667	2.48667	2.39333	1.17667
LOC_Os01g67390	0.06	0	0.11	0.183333	0.0566667
LOC_Os01g67480	59.7167	40.4633	265.173	162.643	47.6967
LOC_Os01g67490	10.3533	7.33333	27.4	31.2733	31.1167
LOC_Os01g67560	5.85	4.84667	14.91	10.4	6.96333
LOC_Os01g67580	0.603333	0.623333	1.83	1.64667	1.33333
LOC_Os01g67630	3.49667	3.03667	24.1833	18.4367	6.74333
LOC_Os01g67640	0.0433333	0	0.246667	0.126667	0.05
LOC_Os01g67720	8.07	9.31667	52.3933	60.4867	46.87
LOC_Os01g67950	0.0366667	0	0.263333	1.00667	0.0266667
LOC_Os01g68050	0.176667	0.106667	0.61	0.606667	0.143333
LOC_Os01g68330	7.72667	8.44	30.0533	37.5833	30.8667
LOC_Os01g68450	176.823	190.633	386.307	525.923	569.313
LOC_Os01g68480	102.397	121.37	899.123	976.083	966.4
LOC_Os01g68650	2.44333	0.913333	28.9133	11.0067	1.57
LOC_Os01g68670	1.10333	0.803333	2.73	1.79	1.43667
LOC_Os01g68680	3.47	3.00333	7.37	7.83667	7.14667
LOC_Os01g68830	3.64667	3.02667	6.75333	11.2533	7.67333
LOC_Os01g68860	21.6767	19.7933	65.6067	101.22	75.6567
LOC_Os01g69010	0.9	1.16333	1.60333	2.19333	3.05333
LOC_Os01g69030	17.9067	11.08	209.573	231.11	196.873
LOC_Os01g69080	71.4133	82.4833	133.397	167.22	128.653
LOC_Os01g69270	31.16	38.35	33	41.65	69.4567
LOC_Os01g69290	0.15	0.11	0.103333	0.563333	0.08
LOC_Os01g69830	3.54667	2.85333	8.25	4.95	3.85
LOC_Os01g69960	1.95667	3.79667	5.47	5.71	13.2567
LOC_Os01g69980	23.3533	18.18	46.5333	43	49.1733
LOC_Os01g70310	8.33667	7.01667	13.27	17.7133	15.9633
LOC_Os01g70540	4.30667	3.53667	10.92	10.3667	6.72
LOC_Os01g70560	0.00666667	0.03	0.01	0.116667	0.08
LOC_Os01g70730	0.906667	1.98667	6.21667	2.93667	2.93333
LOC_Os01g70820	5.89	7.72	23.7533	46.2833	39.47
LOC_Os01g71190	71.7633	91.51	234.913	379.453	402.32
LOC_Os01g71310	3.69	6.61333	6.88	13.68	27.99
LOC_Os01g71340	4.32667	14.6933	9.31333	20.8467	11.1467
LOC_Os01g71350	2.22333	9.14	2.03	12.52	4.49667
LOC_Os01g71380	0.403333	0.233333	1.77	1.20667	1.11333
LOC_Os01g71474	0.0366667	0.143333	0.11	0.286667	0.17
LOC_Os01g71670	2.34	1.00667	11.2033	5.76333	4.32333
LOC_Os01g71970	8.81	12.5233	27.3167	14.6067	9.79
LOC_Os01g72100	16.46	24.3767	81.9333	55.1867	112.64
LOC_Os01g72230	0.17	0.193333	0.143333	0.476667	0.14
LOC_Os01g72260	8.16667	8.08333	36.8467	36.7	25.0767
LOC_Os01g72300	0.03	0.0566667	0.556667	0.283333	0.286667
LOC_Os01g72370	0.31	0.133333	2.54	1.62333	3.88
LOC_Os01g72460	2.15333	3.31	25.51	33.72	25.6633
LOC_Os01g72480	19.0033	21.0667	60.9867	63.8133	53.6033
LOC_Os01g72570	5.77667	4.8	17.7167	19.4667	12.7967
LOC_Os01g73200	1.60667	3.98667	6.14333	2.78333	0.99
LOC_Os01g73960	94.17	95.5967	226.557	212.013	128.297
LOC_Os01g74200	0.916667	1.12	0.963333	1.38	2.10333
LOC_Os01g74300	155.38	32.2367	259.987	190.473	334.25
LOC_Os01g74450	36.06	49.9667	28.1267	13.1267	85.6467
LOC_Os02g01220	2.76333	2.22	9.78	5.83	2.68
LOC_Os02g01590	1.11667	2.62333	338.307	558.86	280.437
LOC_Os02g02340	0.903333	0.633333	45.93	41.04	31.6267
LOC_Os02g02380	0.763333	1.55333	17.3167	28.0167	35.2367
LOC_Os02g02460	0.42	0.346667	7.94333	9.4	6.64667
LOC_Os02g02470	9.92333	9.47	40.6933	41.9367	39.3267
LOC_Os02g02490	0.0466667	0.00333333	0.16	0.353333	0.0666667
LOC_Os02g02720	24.9567	19.7267	52.9467	51.9933	39.9367
LOC_Os02g02780	0.743333	0.456667	2.26	1.58333	1.76
LOC_Os02g02790	0.3	0.103333	0.71	0.24	0.263333
LOC_Os02g02840	0.826667	1.31333	1.02667	1.98	0.716667
LOC_Os02g03230	31.78	31.8367	74.6967	112.073	109.81
LOC_Os02g03350	0.0133333	0.0566667	0.07	0.13	0.0766667
LOC_Os02g03580	9.54	10.21	29.36	29.8033	24.1733
LOC_Os02g03700	16.3033	12.5167	35.26	36.23	23.84
LOC_Os02g03710	92.6867	61.4833	266.427	297.847	95.2567
LOC_Os02g03740	30.0533	37.5233	78.31	88.61	94.0333
LOC_Os02g04170	6.87667	5.02333	39.7967	69.79	42.27
LOC_Os02g04369	0.503333	0.893333	6.52333	8.42667	6.15
LOC_Os02g04380	0.0166667	0.0366667	0.0333333	0.0433333	0.0866667
LOC_Os02g04510	1.33	1.36333	131.573	243.53	370.107
LOC_Os02g04520	19.6867	15.7133	39.3633	42.3833	40.77
LOC_Os02g04540	0	0	0	0.09	0.01
LOC_Os02g04550	0.243333	0.213333	6.95667	9.68	13.5233
LOC_Os02g04710	12.3933	9.30667	139.347	123.527	92.2733
LOC_Os02g05400	2.16	2.78667	4.24333	4.65667	4.17
LOC_Os02g05630	35.67	28.9667	221.71	245.353	204.993
LOC_Os02g05744	2.9	2.65667	6.64667	7.17333	3.66333
LOC_Os02g06140	0.13	0.206667	0.37	0.293333	0.27
LOC_Os02g06300	43.72	52.4867	83.6	98.3733	95.8567
LOC_Os02g06330	2.36667	3.01667	24.8567	31.09	36.2733
LOC_Os02g06340	0.15	0.263333	0.893333	0.456667	0.206667
LOC_Os02g06410	0	0	0.03	0.106667	0.0166667
LOC_Os02g06430	3.63667	3.16333	18.1667	25.73	24.14
LOC_Os02g06550	0.0533333	0.386667	0.203333	0.76	0.39
LOC_Os02g06840	3.26	2.81	14.4967	16.24	14.2533
LOC_Os02g07160	38.9933	57.4633	114.94	123.457	145.887
LOC_Os02g07480	1.55333	1.23	3.77333	4.29	3.54333
LOC_Os02g07930	2.05	2.38333	174.207	102.06	51.4567
LOC_Os02g08150	68.1	57.1067	94.1767	90.62	185.4
LOC_Os02g08470	0.0666667	0	0.13	0.256667	0.09
LOC_Os02g09510	95.2333	85.82	192.777	148.47	134.7
LOC_Os02g09710	0.0266667	0.0333333	0.05	0.0366667	0.273333
LOC_Os02g09830	0.4	0.07	1.26667	0.533333	0.193333
LOC_Os02g09850	1.85	0.0933333	8.43667	8.38333	3.06
LOC_Os02g10000	0.07	0.0133333	2.9	2.84333	4.91667
LOC_Os02g10120	51.6367	40.49	307.95	401.587	561.98
LOC_Os02g10350	34.0733	33.3733	300.89	381.163	335.463
LOC_Os02g10390	554.657	406.77	3992.86	4366.46	6042.52
LOC_Os02g10470	2.30667	1.05333	6.11	5.33333	4.33667
LOC_Os02g10700	113.097	90.7767	356.227	152.133	121.597
LOC_Os02g10730	3.62667	2.86667	10.54	7.63333	4.41333
LOC_Os02g11000	2.51	2.17667	15.92	19.33	17.5133
LOC_Os02g11640	6.85667	6.48	133.653	184.727	134.853
LOC_Os02g11705	4.68667	5.14333	12.7267	13.92	7.12
LOC_Os02g11790	0.156667	0.306667	2.60333	2.41	1.25667
LOC_Os02g11960	0.833333	0.68	10.23	8.50667	4.26667
LOC_Os02g12200	0.146667	0.47	0.493333	0.66	0.686667
LOC_Os02g12840	0.0766667	0.09	0.243333	0.486667	0.316667
LOC_Os02g13190	3.22667	2.58333	20.9633	23.4567	29.01
LOC_Os02g13290	3.87667	6.22333	22.4133	23.6867	43.5233
LOC_Os02g13350	3.47333	7.79667	22.25	30.2267	45.5567
LOC_Os02g13620	0.296667	0.3	2.00667	1.27	3.46333
LOC_Os02g13710	0.0833333	0.21	0.61	0.716667	0.22
LOC_Os02g13800	0.866667	0.723333	17.9467	23.27	12.72
LOC_Os02g13960	12.19	9.14333	26.6567	26.5867	36.4533
LOC_Os02g13965	2.03	1.58	3.77667	4.88333	5.74
LOC_Os02g14160	0.02	0	0.18	0.236667	0.0166667
LOC_Os02g14490	3.01	1.53333	5.74667	7.69	4.81
LOC_Os02g14760	10.28	10.9067	24.53	19.24	16.84
LOC_Os02g14840	1.17	1.14	14.0667	15.59	12.63
LOC_Os02g15640	28.84	20.1133	105.733	94.16	74.48
LOC_Os02g15860	0	0	2.76667	1.62333	3.29667
LOC_Os02g16030	0.0933333	0.18	0.163333	0.48	0
LOC_Os02g16540	0.76	2.05667	1.78667	1.56	2.06333
LOC_Os02g16544	0	0.0633333	0.0233333	0.17	0.303333
LOC_Os02g16680	17.3133	11.5433	34.9767	28.74	26.0733
LOC_Os02g17350	18.6867	17.3767	44.6267	37.55	36.75
LOC_Os02g17500	32.41	29.7567	79.71	97.41	85.2567
LOC_Os02g17620	0	0.0166667	0.11	1.21	0.21
LOC_Os02g17970	21.0133	23.07	54.8933	67.5533	52.1433
LOC_Os02g18430	0.12	0.03	0.48	0.633333	0.22
LOC_Os02g18450	85.2533	112.23	424.747	542.583	499.953
LOC_Os02g18540	1.13333	1.50667	3.00667	2.03333	1.70333
LOC_Os02g19530	2.47	3.04	12.4933	8.69333	8.51333
LOC_Os02g19770	37.48	40.3267	95.9867	82.14	89.8267
LOC_Os02g19790	0.0133333	0.05	0.0166667	0.05	0.156667
LOC_Os02g20360	180.057	171.643	436.207	149.303	165.637
LOC_Os02g21110	9.31667	7.98	16.67	18.7033	11.9233
LOC_Os02g21340	3.83667	2.81	14.07	14.4167	9.33
LOC_Os02g21350	1.73	0.666667	5.57	6.57	5.95
LOC_Os02g21700	0.253333	0.723333	1.49	3.36	4.57
LOC_Os02g21810	6.68	3.53333	9.19	17.8733	8.08667
LOC_Os02g22100	35.58	26.0867	106.513	101.287	164.37
LOC_Os02g23821	0.206667	0.186667	0.603333	0.783333	0.56
LOC_Os02g23822	0.16	0.0733333	0.41	0.51	0.316667
LOC_Os02g24636	2.63	4.86333	2.72333	3.86667	5.39667
LOC_Os02g25280	0.02	0	0.0566667	0.146667	0.02
LOC_Os02g25920	0	0.166667	0.473333	0.193333	0.223333
LOC_Os02g26210	46.4667	28.38	297.053	199.12	227.737
LOC_Os02g26700	124.613	90.4367	383.09	280.18	105.693
LOC_Os02g26860	20.3567	17.6167	102.213	123.863	93.36
LOC_Os02g27050	0	0	0.0133333	0.0233333	0.0733333
LOC_Os02g27190	0.233333	0.366667	0.7	0.526667	0.366667
LOC_Os02g27200	1.26	1.23667	2.60667	1.53667	1.56667
LOC_Os02g27220	13.77	12.3167	31.21	42.7667	29.22
LOC_Os02g27300	1.15333	0.5	3.66333	4.75667	3.69667
LOC_Os02g27310	2.26667	1.46	5.24	5.70333	5.40333
LOC_Os02g27360	4.51333	6.10667	6.15	9.25667	6.25
LOC_Os02g27380	0	0	0.00333333	0.0333333	0
LOC_Os02g29150	2.33333	5.77333	0.36	0.523333	0.13
LOC_Os02g29510	6	7.41667	69.98	88.7333	64.5633
LOC_Os02g29550	38.79	47.1067	117.983	163.607	157.313
LOC_Os02g30320	250.837	270.84	548.57	549.64	696.677
LOC_Os02g31860	4.97	7.49667	11.3533	9.46	9.11333
LOC_Os02g31874	7.22	5.98	24.9533	30.37	21.7467
LOC_Os02g32009	1.15667	1.24	3.29	3.21	2.35333
LOC_Os02g32380	0.51	0.75	0.9	1.31667	0.84
LOC_Os02g32550	0.8	0.74	2.02	3.65667	3.78667
LOC_Os02g32600	0.0166667	0.0533333	0.506667	0.236667	0.0633333
LOC_Os02g32610	3.94	4.29	71.5367	55.1767	27.2867
LOC_Os02g32615	0.03	0.103333	2.11667	0.923333	0.16
LOC_Os02g32660	0.573333	0.39	1.28667	0.956667	1.02667
LOC_Os02g32840	1.06667	0.84	3.13333	2.81667	1.70667
LOC_Os02g32900	4.44	6.32667	9.42333	8.04667	8.58
LOC_Os02g32980	7.39	8.79667	34.57	22.7733	10.89
LOC_Os02g32990	21.16	21.3733	169.66	195.293	273.61
LOC_Os02g33000	0.406667	0.726667	0.623333	0.926667	0.75
LOC_Os02g33330	7.19	8.73667	17.7167	8.42	5.89333
LOC_Os02g33580	27.9167	19.98	128.397	122.843	105.66
LOC_Os02g33680	2.03333	3.53333	1.56	2.34	4.54667
LOC_Os02g34410	1.18333	0.876667	2.94667	2.7	1.19
LOC_Os02g34990	5.38667	6.97	8.74	9.34333	12.08
LOC_Os02g35010	4.83667	3.64667	10.6833	12.4467	9.69333
LOC_Os02g35090	149.793	166.797	354.173	434.56	671.397
LOC_Os02g35100	1.90667	2.42333	8.62333	11.32	9.72
LOC_Os02g35180	14.2067	18.38	57.7833	76.8367	84.6933
LOC_Os02g35190	8.39333	5.95	20.68	18.3	14.83
LOC_Os02g35240	0	0	0.27	0.0266667	0.0266667
LOC_Os02g35500	79.7833	82.2667	110.153	120.367	177.027
LOC_Os02g35730	1.56333	1.91667	4.93667	5.84333	5.06
LOC_Os02g35760	0.0766667	0.106667	0.386667	0.396667	0.583333
LOC_Os02g35820	2.28667	2.98333	6.53667	7.06333	7.25333
LOC_Os02g36030	0.283333	0.15	0.646667	1.44333	0.863333
LOC_Os02g36220	1.18	0.793333	2.16333	3.12667	3.16333
LOC_Os02g36490	2.37333	1.80667	19.7333	15.3267	10.9633
LOC_Os02g36500	0	0.01	0.633333	0.73	0.366667
LOC_Os02g36570	41.6233	42.5567	132.647	158.157	133.727
LOC_Os02g37060	579.58	517.74	503.35	1076.61	1340.28
LOC_Os02g37200	0.04	0.13	0.59	0.39	0.473333
LOC_Os02g37480	0.03	0	0	0.343333	0.11
LOC_Os02g37600	16.4933	16.74	54.4833	61.8467	60.66
LOC_Os02g37610	18.6733	13.6967	56.9433	38.5167	33.1767
LOC_Os02g37690	7.04333	11.82	19.9033	19.05	7.08667
LOC_Os02g37880	14.54	14.2067	52.38	64.2467	58.88
LOC_Os02g38020	54.5567	51.2967	154.163	195.923	188.247
LOC_Os02g38120	1.23667	0.906667	14.3867	21.3833	38.81
LOC_Os02g38860	3.64	3.30333	10.1467	5.42	3.23667
LOC_Os02g39160	93.2	94.8733	611.627	684.827	684.2
LOC_Os02g39330	3.40667	5.12	10.0867	6.23333	8.96333
LOC_Os02g39360	87.65	94.9267	798.893	759.957	429.343
LOC_Os02g39510	0.246667	0.106667	4.84333	7.01	15.28
LOC_Os02g39710	16.87	15.5533	148.973	171.397	79.0833
LOC_Os02g39730	17.33	15.7467	71.3367	90.5567	73.9
LOC_Os02g39790	143.153	126.157	457.333	444.75	501.503
LOC_Os02g39850	19.0733	14.2067	48.84	51.6667	22.1467
LOC_Os02g40454	12.2767	13.3833	30.3433	34.89	34.1067
LOC_Os02g40570	0	0.00333333	0.0133333	0.0766667	0.03
LOC_Os02g40664	0.233333	0.22	1.25667	2.97	3.33667
LOC_Os02g40690	9.57667	11.15	10.1133	11.12	19.7333
LOC_Os02g40700	2.31333	2.96	4.79333	3.25	8.27
LOC_Os02g40730	4.56667	2.7	9.20333	10.56	10.5233
LOC_Os02g40900	6.91	6.91	12.41	9.83333	14.1967
LOC_Os02g41630	30.4167	13.29	57.16	74.68	6.13333
LOC_Os02g41650	22.3233	22.4267	68.1533	61.1233	12.38
LOC_Os02g41670	0.0766667	0.386667	0.233333	0.243333	0.16
LOC_Os02g41680	1.54333	0.923333	11.69	9.46333	1.77333
LOC_Os02g41710	4.79	2.9	23.7767	23.8433	19.3867
LOC_Os02g41780	0.123333	0.00666667	0.18	0.406667	0.08
LOC_Os02g41800	2.15	1.75	3.63333	3.86	4.58333
LOC_Os02g41860	12.74	15.1	182.17	181.267	184.81
LOC_Os02g42310	27.1833	25.5633	79.7067	56.4133	49.08
LOC_Os02g42350	15.77	13.7633	34.37	34.93	39.2967
LOC_Os02g42450	1.23333	0.93	5.89667	4.38333	3.62
LOC_Os02g42600	12.2267	9.98	27.3167	26.3033	18.8867
LOC_Os02g42650	0	0.01	0.0166667	0.163333	0
LOC_Os02g42800	0.01	0.0566667	0.236667	0.0666667	0.11
LOC_Os02g42880	0.0233333	0	11.8333	20.8667	14.4733
LOC_Os02g42940	12.0367	11.9433	69.53	66.6367	55.84
LOC_Os02g43194	0.486667	0.376667	1.39333	1.49333	1.30667
LOC_Os02g43250	0.08	0.243333	0.106667	0.256667	0.0166667
LOC_Os02g43300	0.263333	0.306667	0.78	0.586667	0.246667
LOC_Os02g43330	0.183333	0.0333333	3.43	8.92667	1.34667
LOC_Os02g43340	7.83	13.5333	33.0367	41.5267	40.6
LOC_Os02g43350	57.96	63.0367	106.64	121.22	131.043
LOC_Os02g43550	5.63667	3.25	14.5733	14.3833	11.1533
LOC_Os02g43594	0.0466667	0.03	0.48	1.14667	0.483333
LOC_Os02g43620	0.106667	0.0566667	0.19	0.326667	0.153333
LOC_Os02g43660	0.09	0	0.223333	0.26	0.233333
LOC_Os02g43700	15.5367	14.9867	33.74	36.42	27.6633
LOC_Os02g43840	0.06	0.153333	0.186667	0.276667	0.17
LOC_Os02g43940	0.196667	0.163333	1.79333	1.92667	1.65
LOC_Os02g44108	0.00666667	0	0.09	0.643333	0.01
LOC_Os02g44370	15.29	14.7533	25.5867	40.8067	36.36
LOC_Os02g44630	253.09	296.717	1661.43	1345.58	1277.34
LOC_Os02g44654	0.04	0.03	0.233333	0.143333	0.0233333
LOC_Os02g44770	0.16	0.0866667	0.386667	0.473333	0.46
LOC_Os02g44880	2.79667	2.82	31.4833	16.8633	11.9433
LOC_Os02g44900	0.216667	0.383333	0.333333	0.493333	0.166667
LOC_Os02g44920	0.183333	0.18	0.97	1.08	0.806667
LOC_Os02g44940	14.6367	16.7733	70.24	94.7267	76.8667
LOC_Os02g45000	22.4067	15.3867	77.4967	111.527	69.64
LOC_Os02g45010	0.1	0.146667	3.66	2.35	1.81
LOC_Os02g45160	0	0	0.03	0.07	0
LOC_Os02g45320	6.79667	7.63667	36.99	33.37	36.9167
LOC_Os02g45520	6.24333	9.77667	67.27	103.56	113.687
LOC_Os02g45540	18.6633	17.4767	50.6067	56.9733	38.9133
LOC_Os02g45660	78.87	103.037	165.733	160.077	198.45
LOC_Os02g45670	13	16.75	111.31	133.207	131.15
LOC_Os02g45760	3.85333	2.36667	10.21	10.7633	11.9633
LOC_Os02g45930	149.833	119.28	207.677	300.573	141.6
LOC_Os02g46030	0.456667	0.63	67.12	126.267	46.7233
LOC_Os02g46100	3.74333	3.39	7.22	6.62667	7.49333
LOC_Os02g46250	0.0566667	0.22	0.193333	0.36	0.14
LOC_Os02g46340	7.57667	5.97333	56.1833	47.0067	45.73
LOC_Os02g46460	2.06333	0.183333	50.4233	41.74	8.53667
LOC_Os02g46600	1.38333	1.19	3.92667	3.69	2.26667
LOC_Os02g46620	5.51667	7.02667	13.4433	12.6733	11.3867
LOC_Os02g46660	48.5	45.6133	194.817	285.183	222.807
LOC_Os02g46780	0.0633333	0	0.496667	0.116667	0.07
LOC_Os02g46970	5.68	16.57	16.4467	21.1967	9.29
LOC_Os02g46980	17.3833	12.17	178.3	220.357	221.123
LOC_Os02g47020	522.977	414.077	1927.92	2445.33	2337.4
LOC_Os02g47200	8.48	6.67667	61.3233	74.7667	68.8833
LOC_Os02g47230	2.44	2.64667	4.8	5.29667	5.56333
LOC_Os02g47320	0.593333	0.453333	1.27333	1.06667	1.43333
LOC_Os02g47510	128.047	120.23	1080.95	800.017	1229.77
LOC_Os02g47560	5.01	6.56667	31.9933	34.7867	60.85
LOC_Os02g47580	25.0733	25.7733	59.44	72.1067	70.0767
LOC_Os02g47620	141.76	218.523	438.567	516.73	613.463
LOC_Os02g47660	2.52	2.00667	11.3667	7.29	2.16333
LOC_Os02g47670	6.87	5.74	16.7367	14.17	13.98
LOC_Os02g47744	23.0367	44.3133	36.2267	39.59	58.1467
LOC_Os02g48150	13.76	12.94	23.53	21.1667	32.39
LOC_Os02g48170	3.19333	5.23333	10.2433	9.99667	11.1967
LOC_Os02g48190	0.413333	0.76	0.37	0.926667	0.416667
LOC_Os02g48280	0.223333	0	0.51	0.473333	0.646667
LOC_Os02g48560	66.5067	56.0233	201.53	360.52	327.573
LOC_Os02g48850	0.0733333	0.146667	4.36333	2.35333	0
LOC_Os02g48870	0.31	0.686667	1.25	0.5	0.266667
LOC_Os02g49160	1.24667	1.58333	2.78667	1.9	1.04667
LOC_Os02g49340	0.69	0.0933333	0.47	0.913333	1.86667
LOC_Os02g49590	12.41	13.47	19.6533	29.0967	17.19
LOC_Os02g49680	19.94	11.2967	350.557	389.377	554.68
LOC_Os02g49790	0.0833333	0.106667	0.0466667	0.176667	0.14
LOC_Os02g49920	17.8233	11.8667	37.3167	26.35	22.3267
LOC_Os02g50240	95.8833	73.8233	501.237	370.007	344.11
LOC_Os02g50340	0.74	0.513333	1.96667	1.09333	0.45
LOC_Os02g50374	0.22	0.526667	0.88	0.443333	0.486667
LOC_Os02g50740	0.216667	0.136667	1.60333	1.39333	0.723333
LOC_Os02g50810	0.553333	0.536667	1.55667	1.44667	1.37333
LOC_Os02g50900	0.153333	0.0833333	0.583333	0.696667	0.316667
LOC_Os02g50960	6.02	3.94667	30.1533	27.9867	11.4567
LOC_Os02g51070	14.7867	12.8667	89.2	105.193	121.073
LOC_Os02g51080	134.11	130.523	579.277	761.803	1231.74
LOC_Os02g51110	7.39	7.58667	24.2167	14.4233	20.0067
LOC_Os02g51410	19.4	26.9967	32.58	33.0067	40.0567
LOC_Os02g51730	0.02	0.00666667	0.0366667	0.0633333	0.1
LOC_Os02g51740	0.436667	0.31	0.876667	0.76	0.61
LOC_Os02g51750	3.89667	2.49333	15.22	15.0067	13.7533
LOC_Os02g51760	0.143333	0.176667	0.373333	0.343333	0.23
LOC_Os02g51860	2.23667	6.46667	0.496667	0.713333	0.406667
LOC_Os02g51930	0.53	0.173333	1.03	0.98	1.54667
LOC_Os02g52190	0.873333	1.05667	3.66	6.38	4.26333
LOC_Os02g52210	1.15667	1.3	6.32333	5.91	8.76667
LOC_Os02g52270	6.7	7.48333	9.78333	6.69667	20.62
LOC_Os02g52380	0.0133333	0.00666667	0.1	0.123333	0.0233333
LOC_Os02g52650	49.18	37.0633	93.25	128.6	119.043
LOC_Os02g53140	19.66	23.7033	55.3333	76.73	74.0767
LOC_Os02g53200	1.07	1.34	3.78333	8.32	2.67333
LOC_Os02g53490	8.43	8.11667	19.0533	18.4533	15.38
LOC_Os02g53700	15.9333	13.1867	32.99	32.7033	29.5533
LOC_Os02g53720	0.0833333	0.02	0.0666667	0.253333	0.12
LOC_Os02g53810	1.11	1.74333	3.17333	1.46667	1.05667
LOC_Os02g53850	0	0.116667	0	0.1	0
LOC_Os02g53960	0.543333	0.176667	1.27	1.28333	1.06667
LOC_Os02g54140	0.86	0.806667	13.76	9.17333	12.02
LOC_Os02g54150	27.98	28.6633	49.76	59.4767	44.2767
LOC_Os02g54560	0.0166667	0.01	1.66667	3.48333	3.01
LOC_Os02g54830	0.09	0.106667	0.253333	0.153333	0.133333
LOC_Os02g55160	0.59	0.65	1.23667	1.03333	0.87
LOC_Os02g55300	9.02333	6.96667	18.8167	16.9667	15.4267
LOC_Os02g55380	0.0166667	0	3.67333	1.01333	0
LOC_Os02g55470	8.00333	14.8133	19.9233	19.2667	13.96
LOC_Os02g55480	36.5033	32.7033	76.6867	86.5067	66.01
LOC_Os02g55510	0.206667	0.02	0.603333	0.853333	0.913333
LOC_Os02g55860	0	0.03	0.0766667	0.123333	0.01
LOC_Os02g55890	2.02333	1.08333	6.36333	3.19667	0.746667
LOC_Os02g55920	7.84667	5.91667	19.4667	14.19	16.3767
LOC_Os02g56050	8.95	8.19667	22.19	26.07	21.23
LOC_Os02g56080	2.26	1.24333	5.73	6.95333	4.99667
LOC_Os02g56310	3.76667	2.4	17.7533	14.89	11.97
LOC_Os02g56380	0.13	0.683333	0.266667	0.196667	0.0133333
LOC_Os02g56400	0.03	0.0533333	0.0633333	0.206667	0.193333
LOC_Os02g56510	0.31	0.1	7.01333	6.48333	2.24667
LOC_Os02g56860	0.0233333	0	0.296667	1.26	0.0666667
LOC_Os02g56880	0.243333	0.31	0.623333	0.576667	0.986667
LOC_Os02g56900	10.8167	12.8233	42.0533	21.15	48.3967
LOC_Os02g57020	54.2133	39.2333	151.077	224.543	295.16
LOC_Os02g57030	34.4533	31.3033	30.72	46.1067	79.89
LOC_Os02g57060	1.64667	1.62	33.0533	48.8033	28.54
LOC_Os02g57160	24.4133	28.6533	387.797	495.527	457.493
LOC_Os02g57170	2.27333	1.57667	5.50333	6.25	6
LOC_Os02g57280	398.593	176.437	1514.08	604.607	583.27
LOC_Os02g57620	22.5367	15.41	49.5667	42.23	41.0433
LOC_Os02g57720	107.177	64.47	302.25	165.937	134.327
LOC_Os02g57790	1.40667	1.74333	57.2033	86.55	65.3
LOC_Os02g58000	0.21	0.226667	1.39	0.463333	0.523333
LOC_Os02g58100	0.06	0.0266667	43.17	63.2267	45.7067
LOC_Os02g58214	0.223333	0.29	0.516667	0.68	0.32
LOC_Os02g58230	20.67	26.9	48.09	66.0633	60.4733
LOC_Os02g58270	16.7233	14.14	175.107	176.987	213.203
LOC_Os02g58290	0.0466667	0	0.75	0.503333	0.25
LOC_Os02g58310	4.75	3.78333	404.017	519.663	499.187
LOC_Os02g58440	14.7267	11.4667	47.6	53.91	41.22
LOC_Os03g01012	0.473333	0.64	2.09333	1.41333	1.69333
LOC_Os03g01014	72.13	56.5733	242.07	280.2	264.31
LOC_Os03g01270	0	0	0.623333	0.513333	0.196667
LOC_Os03g01300	11.3167	11.32	42.16	11.0367	15.29
LOC_Os03g01920	20.9667	18.1367	43.0267	46.2333	46.9067
LOC_Os03g01930	3.88667	1.95333	73.2567	99.7333	101.817
LOC_Os03g02190	1.66	0.0866667	5.28333	4.26333	0.663333
LOC_Os03g02280	0.76	0.623333	13.18	1.97667	0.61
LOC_Os03g02290	0.00666667	0.04	0.08	0.156667	0.0566667
LOC_Os03g02514	19.5733	20.58	33.4933	40.9633	48.8
LOC_Os03g02530	1.10667	0.826667	2.90333	1.46	1.73
LOC_Os03g02560	18.8667	16.4067	31.7533	39.5733	39.9033
LOC_Os03g02660	0.00666667	0.0766667	0.06	0.163333	0.02
LOC_Os03g02820	0.133333	0.2	0.786667	0.7	0.666667
LOC_Os03g02920	1.90333	1.76	12.5733	12.48	7.35333
LOC_Os03g03260	28.7967	22.5367	58.7467	40.7867	22.0767
LOC_Os03g03320	10.34	8.11333	24.87	11.5067	14.0533
LOC_Os03g03440	14.2033	13.7033	57.7633	56.3267	45.9233
LOC_Os03g03510	3.63333	5.24333	47.9567	58.43	41.1433
LOC_Os03g03520	0.0333333	0.11	0.703333	1.10667	0.876667
LOC_Os03g03540	0.166667	0.546667	0.23	0.36	0.163333
LOC_Os03g03590	6.78333	13.58	38.9933	42.4733	42.4033
LOC_Os03g03670	72.2	74.39	311.363	342.597	375.597
LOC_Os03g03680	0.58	0.436667	1.64333	0.983333	0.463333
LOC_Os03g03720	441.53	439.957	1115.76	1291.98	2029.56
LOC_Os03g03730	0.923333	0.853333	5.15333	3.16	3.81
LOC_Os03g03810	0.406667	3.32667	1.34667	2.4	1.50333
LOC_Os03g03980	0.47	0.536667	1.14667	1.09667	1.67333
LOC_Os03g04000	9.75667	6.16667	35.3067	31.38	23.3833
LOC_Os03g04100	1.58667	1.39	8.87	9.41667	4.12
LOC_Os03g04140	8.91	8.31	60.5567	75.88	62.66
LOC_Os03g04380	0.86	5.26333	2.42333	2.01667	1.44667
LOC_Os03g04770	60.17	66.67	235.293	238.627	231.413
LOC_Os03g05280	19.1533	19.34	41.7767	33.1667	32.46
LOC_Os03g05290	21.3267	23.16	113.123	64.8433	124.12
LOC_Os03g05320	34.4167	37.17	187.897	182.807	188.36
LOC_Os03g05530	12.6967	28.5967	39.4633	39.8167	44.1
LOC_Os03g05590	0.02	0	0.0166667	0.09	0.253333
LOC_Os03g05640	0.173333	0.203333	0.396667	0.426667	0.193333
LOC_Os03g05740	17.05	14.61	40.0633	33.98	28.9567
LOC_Os03g05800	43.3767	36.2233	110.927	149.79	122.447
LOC_Os03g05870	10.86	9.85667	36.2767	29.8067	16.31
LOC_Os03g05880	0.41	0.136667	4.05667	4.78333	1.13667
LOC_Os03g06000	0.08	0.0966667	2.92	3.15	1.22
LOC_Os03g06090	9.38	8.51	24.99	25.8033	22.74
LOC_Os03g06520	12.0933	15.2933	206.46	207.007	170.527
LOC_Os03g06570	0.286667	0.25	3.56333	6.11	3.21
LOC_Os03g06630	5.79	3.97	71.7933	61.67	178.297
LOC_Os03g06920	0.226667	0.32	0.57	0.246667	0.23
LOC_Os03g06970	5.65	4.03	12.6667	5.49667	0.56
LOC_Os03g07440	75.3333	101.547	131.583	181.007	191.98
LOC_Os03g07450	0.0833333	0.0766667	1.09	1.57333	0.76
LOC_Os03g07770	0.0166667	0	0.02	0.0633333	0.0233333
LOC_Os03g07960	7.43667	13.0267	95.2033	135.223	102.027
LOC_Os03g08070	5.71667	6.05667	85.32	114.15	104.713
LOC_Os03g08100	1.72333	0.95	30.3833	32.0167	21.1733
LOC_Os03g08110	0.953333	0.566667	22.4967	22.8167	21.2267
LOC_Os03g08200	0.123333	0.03	0.266667	0.333333	0.15
LOC_Os03g08270	23.8167	22.06	84.4067	100.887	103.397
LOC_Os03g08330	2.94667	9.56333	2.57333	2.41667	2.56333
LOC_Os03g08390	4.04667	6.25333	13.47	14.0633	12.6433
LOC_Os03g08430	29.05	20.86	66.48	66.2867	54.96
LOC_Os03g08490	19.0833	22.0267	195.953	92.2933	17.4467
LOC_Os03g08520	0.236667	2.34667	1.01667	1.92	2.71
LOC_Os03g08720	0.0833333	0.08	0.3	0.1	0.11
LOC_Os03g08900	0.746667	0.436667	4.07333	1.30667	1.50667
LOC_Os03g08920	0.123333	0.0633333	0.0933333	0.33	0.433333
LOC_Os03g08960	2.17333	2.56	7.98333	3.49333	1.99
LOC_Os03g08999	4.30667	3.15	18.3367	5.31667	6.67
LOC_Os03g09020	0	0	0.0433333	0.116667	0.05
LOC_Os03g09070	1.66333	1.61	5.02333	6.5	8.07
LOC_Os03g09110	26.6767	28.3367	51.2933	62.7267	65.6767
LOC_Os03g09170	0.293333	0.566667	2.54	1.04333	0.226667
LOC_Os03g09220	6.70333	8.56	183.377	201.74	258.51
LOC_Os03g09250	24.0067	17.6467	120.863	206.723	151.503
LOC_Os03g09930	3.42333	1.75333	7.28333	7.55667	3.62667
LOC_Os03g09940	10.99	14.9633	35.44	30.13	19.95
LOC_Os03g10040	0.393333	0.64	0.783333	0.82	0.776667
LOC_Os03g10050	3.53	6.27333	7.48667	14.6633	30.1567
LOC_Os03g10080	4.54	3.84	257.54	298.53	274.167
LOC_Os03g10090	99.8933	65.9767	644.037	787.323	400.51
LOC_Os03g10150	0.59	0.433333	3.53	1.02667	0.353333
LOC_Os03g10180	25.4767	24.67	139.11	172.78	138.777
LOC_Os03g10210	0.19	0.136667	0.976667	0.223333	0.05
LOC_Os03g10469	0.0933333	0.15	0.303333	0.09	0.12
LOC_Os03g10478	1.12333	0.853333	2.65667	2.26333	1.58667
LOC_Os03g10500	1.58	1.98333	4.05667	4.97	4.42
LOC_Os03g10510	53.19	53.1733	110.51	106.37	69.5067
LOC_Os03g10620	202.28	135.73	454.563	346.443	259.713
LOC_Os03g10740	0.163333	0.2	1.27333	0.79	1.86333
LOC_Os03g10880	88.7	72.7567	156.377	187.913	174.027
LOC_Os03g11550	7.37667	4.64	19.0533	20.2867	13.9467
LOC_Os03g11560	6.5	5.85333	16.0833	13.58	11.7567
LOC_Os03g11614	1.33667	0.766667	10.8533	6.77667	7.71333
LOC_Os03g11734	0.46	0	8.69	5.50667	2.27333
LOC_Os03g11900	72.77	64.5867	216.393	228.59	241.407
LOC_Os03g11910	1.94	1.12	4.21333	4.34667	2.91
LOC_Os03g11950	0.0733333	0.13	0.08	0.203333	0.27
LOC_Os03g12030	12.8933	8.11333	34.3667	24.5667	17.8167
LOC_Os03g12110	0.83	1.14333	1.72333	0.836667	0.596667
LOC_Os03g12270	0.156667	0.0233333	0.683333	0.596667	0.456667
LOC_Os03g12290	9.87667	13.7133	61.62	46.8533	69.9233
LOC_Os03g12530	16.2433	18.03	146.207	121.747	90.49
LOC_Os03g12550	18.1233	17.7067	53.34	35.61	20.62
LOC_Os03g12620	7.01	6.67	12.86	17.9867	9.28667
LOC_Os03g12700	1.48333	1.89667	479.47	577.043	518.823
LOC_Os03g12710	10.3233	10.1967	21.7233	21.62	17.6433
LOC_Os03g12820	4.82333	6.69333	12.6133	11.3567	12.9233
LOC_Os03g12840	14.5633	14.46	123.007	152.053	135.597
LOC_Os03g12890	13.5067	10.2667	23.6533	39.23	35.9567
LOC_Os03g12910	24.2767	31.7867	21.95	39.5367	53.97
LOC_Os03g12990	12.8667	10.67	138.553	161.237	280.423
LOC_Os03g13010	21.6033	15.36	27.9167	35.92	45.03
LOC_Os03g13030	1.21333	1.63	3.00667	3.68667	3.52
LOC_Os03g13050	11.1067	19.5133	35.2467	40.3067	43.7733
LOC_Os03g13080	0.00666667	0.08	0.0533333	0.0233333	0.0966667
LOC_Os03g13400	0	0	0.06	0.12	0.0133333
LOC_Os03g13450	0.87	1.76333	2.34	1.17	2.19333
LOC_Os03g13520	7.50667	5.55667	22.2633	17.66	23.6567
LOC_Os03g13820	3.94333	2.91	11.17	14.78	11.4333
LOC_Os03g13870	6.65333	6.69333	8.33	5.17667	20.73
LOC_Os03g14040	52.5767	61.5067	69.7967	104.047	116.377
LOC_Os03g14510	29.3967	35.7033	52.9967	63.0667	79.5667
LOC_Os03g14560	0.193333	0	0.59	0.53	0.26
LOC_Os03g14730	6.3	9.36333	37.0567	42.32	36.1333
LOC_Os03g14850	1.44	1.37333	3.68333	3.29	2.85333
LOC_Os03g14910	3.88667	2.63667	50.6067	55.73	53.09
LOC_Os03g14915	8.76667	9.16667	133.707	135.823	142.133
LOC_Os03g15050	182.073	144.667	604.83	392.313	269.533
LOC_Os03g15340	0.0833333	0.0366667	1.25667	0.603333	0.0333333
LOC_Os03g15740	11.33	8.74667	25.33	45.5033	41.31
LOC_Os03g15790	0.116667	0.156667	0.563333	0.366667	0.26
LOC_Os03g15840	11.6733	10.6433	21.2967	25.3	35.5433
LOC_Os03g15890	26.3767	27.3467	61	42.01	69.05
LOC_Os03g16060	1.29	1.94	3.12	3.72667	1.87
LOC_Os03g16070	5.26667	4.63	11.5333	10.71	8.69333
LOC_Os03g16290	0.3	0.186667	0.623333	0.563333	0.31
LOC_Os03g16334	19.0867	20.2633	45.6833	57.11	47.1733
LOC_Os03g16350	1.06333	0.536667	4.24	1.97333	0.336667
LOC_Os03g16600	6.90333	2.84	20.48	12.9667	15.14
LOC_Os03g16670	6.32	3.55	261.49	307.33	270.46
LOC_Os03g16700	69.9633	51.7	93.1033	143.933	76.91
LOC_Os03g16860	37.7133	35.28	151.74	93.9767	188.1
LOC_Os03g16910	34.3533	35.1167	112.703	130.98	75.6833
LOC_Os03g16920	0.19	0.176667	1.61667	0.856667	1.15333
LOC_Os03g16950	0.823333	0.766667	0.203333	4.25667	0.703333
LOC_Os03g16960	0	1.46333	0.0266667	1.80667	0.133333
LOC_Os03g17110	0.243333	0.473333	0.503333	0.566667	0.163333
LOC_Os03g17200	0.733333	0	0.966667	0.586667	1.58
LOC_Os03g17350	0.0233333	0.05	0.123333	0.146667	0.0166667
LOC_Os03g17480	0.866667	0.34	0.683333	4.04667	1.95333
LOC_Os03g17590	7.81667	9.54667	20.9567	31.3367	24.07
LOC_Os03g17600	74.6333	90.9767	270.707	285.787	340.497
LOC_Os03g17610	0	0	0.22	0.136667	0.833333
LOC_Os03g17660	41.6967	30.8967	86.63	69.3133	80.65
LOC_Os03g17790	0.343333	0.233333	0.296667	0.763333	0.0933333
LOC_Os03g17850	0.59	0.373333	1.79667	2.42333	0.856667
LOC_Os03g17880	3.53333	3.03333	8.17	11.19	9.82
LOC_Os03g17960	0.04	0.05	0.173333	0.146667	0.02
LOC_Os03g18030	0.106667	0.67	0.316667	0.313333	0.07
LOC_Os03g18070	1.74333	2.62667	155.37	373.2	403.393
LOC_Os03g18160	6.19667	6.57333	31.0467	36.12	31.4067
LOC_Os03g18170	0.933333	1.38	30.1833	38.2967	80.7433
LOC_Os03g18540	2.22	2.30333	4.99333	4.17333	2.34667
LOC_Os03g18550	73.6933	90.7133	255.617	153.647	105.167
LOC_Os03g18940	10.4033	11.31	17.31	22.8967	19.4933
LOC_Os03g19090	1.04333	0.543333	2.09	1.20333	2.48667
LOC_Os03g19120	3.45667	7.73667	3.30333	4.03333	4.85667
LOC_Os03g19240	8.33667	6.37667	105.863	165.723	207.093
LOC_Os03g19310	6.69	3.81	15.2833	10.4467	7.72667
LOC_Os03g19420	0	0	0.27	0.156667	0.156667
LOC_Os03g19427	0.0466667	0.116667	0.0933333	0.06	0.39
LOC_Os03g19560	27.52	29.3267	195.137	256.753	208.957
LOC_Os03g19709	1.41667	2.02667	3.31	3.53667	4.1
LOC_Os03g19720	27.35	21.45	104.06	88.0533	245.067
LOC_Os03g19760	58.1667	58.7967	107.07	138.077	142.197
LOC_Os03g19780	0	0.38	0.103333	0.0833333	0.23
LOC_Os03g19940	5.38667	6.46333	32.09	31.7833	39.72
LOC_Os03g20020	8.56333	9.46	18.5267	21.97	19.25
LOC_Os03g20120	6.35	4.68	17.9667	25.9233	16.14
LOC_Os03g20380	26.6067	45.7	283.757	262.473	279.187
LOC_Os03g20700	33.95	22.6567	293.063	425.01	570.753
LOC_Os03g21000	137.94	122.867	536.627	596.76	631.9
LOC_Os03g21060	13.4833	10.1067	27.3867	14.2	11.3167
LOC_Os03g21260	0.6	0.236667	1.94	1.59667	0.933333
LOC_Os03g21380	11.06	10.0533	37.3	28.03	32.4433
LOC_Os03g21390	0.773333	0.706667	0.93	1.02333	1.74667
LOC_Os03g21400	0.393333	0.436667	4.34333	4.58	4.61
LOC_Os03g21419	0.04	0.04	1	1.22333	1.12667
LOC_Os03g21680	11.38	9.45333	27.62	35.5067	27.89
LOC_Os03g21890	13.4633	19.3333	86.6567	138.583	59.77
LOC_Os03g21960	0.06	0.0633333	1.96667	0.753333	0.143333
LOC_Os03g22170	0.196667	0.0266667	0.933333	0.5	0.0566667
LOC_Os03g22200	2.56333	2.19	4.02	5.70667	1.76333
LOC_Os03g22230	0.343333	2.85333	0	0.85	0.246667
LOC_Os03g22250	2.73	2.46	3.89	5.48	5.32667
LOC_Os03g22270	454.03	405.51	945.807	596.823	382.363
LOC_Os03g22490	58.47	50.7733	120.033	95.17	57.84
LOC_Os03g22620	0	0	0.126667	0.0133333	0.0333333
LOC_Os03g22634	4.26667	7.59	58.0533	61.79	65.1833
LOC_Os03g22650	0	0	0.0666667	0.193333	0.186667
LOC_Os03g22790	13.8733	6.94333	101.417	105.997	57.95
LOC_Os03g22800	9.55333	9.49667	23.25	24.36	18.7967
LOC_Os03g23980	32.8967	42.75	326.137	330.507	449.687
LOC_Os03g24590	90.18	79.6533	220.68	286.74	248.603
LOC_Os03g24950	2.51	2.57333	5.21	4.37667	4.11333
LOC_Os03g25150	3.45333	1.19333	8.12	3.68667	1.04
LOC_Os03g25850	2.83333	4.18667	48.26	62.9867	47.8967
LOC_Os03g25869	1.43667	1.66667	16.87	19.49	15.0267
LOC_Os03g26130	0.103333	0.0766667	0.753333	0.566667	0.396667
LOC_Os03g26870	1.48	1.17333	3.07667	4.16333	2.51667
LOC_Os03g26910	0.88	0.41	3.08333	5.11	3.96
LOC_Os03g26930	0.423333	3.62333	0.16	0.0933333	0.0533333
LOC_Os03g27019	28.05	23.9533	508.577	438.463	531.213
LOC_Os03g27040	8.88333	15.5433	14.3167	18.6467	30.7633
LOC_Os03g27170	1.02	1.13333	2.36333	2.32333	2.26333
LOC_Os03g28140	3.59667	3.32	14.22	16.07	12.0067
LOC_Os03g28300	19.5333	17.3333	75.9367	74.5167	71.7967
LOC_Os03g29830	9.05667	20.9733	4.35	3.65	1.90333
LOC_Os03g30120	0	0	0.05	0.146667	0
LOC_Os03g30260	0.0266667	0.113333	0.113333	0.113333	0.11
LOC_Os03g30740	0.16	0.243333	0.626667	0.476667	0.573333
LOC_Os03g31290	14.17	15.9767	56.89	61.4767	59.03
LOC_Os03g31690	1.89333	2.33667	10.2333	12.0633	11.2133
LOC_Os03g32490	89.5833	105.36	430.663	499.473	461.75
LOC_Os03g32499	4.76333	2.61333	12.6567	16.2267	24.03
LOC_Os03g32560	0.0666667	0.0433333	0.153333	0.23	0.13
LOC_Os03g35560	0	0	0.0433333	0.0833333	0.02
LOC_Os03g36750	173.09	174.257	316.87	368.267	412.08
LOC_Os03g36900	0.00666667	0	0.07	0.06	0.09
LOC_Os03g37140	0.00333333	0.00666667	0.0466667	0.0533333	0.0333333
LOC_Os03g37350	0.0433333	0.11	0.546667	0.443333	0.413333
LOC_Os03g37377	0	0.01	0.21	0.08	0.06
LOC_Os03g37411	4.9	6.58667	20.05	14.1433	16.0033
LOC_Os03g37630	0	0	0.0633333	0.116667	0.113333
LOC_Os03g37640	22.7567	35.6967	148.233	160.203	223.957
LOC_Os03g37830	28.0433	31.6767	64.1233	73.7333	61.1267
LOC_Os03g37915	0.0466667	0	0.26	0.13	0.35
LOC_Os03g37960	0.323333	0.503333	0.146667	0.6	1.01667
LOC_Os03g38170	0.0766667	0.213333	0.83	1.35333	0.85
LOC_Os03g38250	0.1	0.206667	0.213333	0.2	0.173333
LOC_Os03g38640	0.213333	0.18	0.626667	0.31	0.426667
LOC_Os03g38730	67.3367	71.5433	2556.55	2952.24	3001.93
LOC_Os03g38870	1.16667	0.53	3.11	2.61	2.27
LOC_Os03g39220	0.303333	0.166667	0.78	0.46	0.686667
LOC_Os03g39240	0.606667	0.666667	0.94	1.24	2.11
LOC_Os03g39520	0.0966667	0.166667	0.133333	0.0933333	0.263333
LOC_Os03g39610	230.017	194.443	2031.54	2148.64	5441.72
LOC_Os03g39690	0.736667	0.963333	3.21667	1.66333	0.773333
LOC_Os03g39760	3.78667	2.43667	200.19	200.317	162.677
LOC_Os03g39960	0.156667	0.12	0.276667	0.34	0.213333
LOC_Os03g40100	5.74667	6.80333	99.4133	133.127	139.63
LOC_Os03g40830	12.7933	8.58667	29.5767	23.1967	13.3367
LOC_Os03g41064	0.02	0	1.10667	1.90667	1.11
LOC_Os03g41070	0	0	0.876667	2.61	2.14
LOC_Os03g41080	55.1133	59.52	151.037	196.75	186.907
LOC_Os03g41600	0.106667	0.173333	0.17	0.28	0.0933333
LOC_Os03g42130	114.9	89.4	428.667	369.617	188.94
LOC_Os03g42630	0.0233333	0	0.113333	0.29	0.28
LOC_Os03g42710	1.07667	0.51	20.8633	22.7333	36.4633
LOC_Os03g42830	1.39333	2.85333	10.6833	10.08	6.81667
LOC_Os03g43650	0.123333	0	0.72	0.283333	0
LOC_Os03g43720	0.53	0.606667	86.93	89.92	47.1033
LOC_Os03g43930	13.9933	15.29	39.1733	37.86	31.5067
LOC_Os03g44580	6.26667	5.23	12.6267	13.5833	11.5033
LOC_Os03g44650	0	0	0.01	0.0666667	0.11
LOC_Os03g44670	8.93	12.49	54.0667	58.49	69.3867
LOC_Os03g44740	0.476667	0.926667	8.12	8.41333	6.11667
LOC_Os03g44810	1.44667	1.06667	4.01667	2.30333	1.70333
LOC_Os03g45250	0.143333	0.196667	0.966667	1.52	1.82
LOC_Os03g45960	0.416667	0.556667	1.95333	2.12333	0.786667
LOC_Os03g46260	2.99	2.19667	5.17333	6.07667	4.51
LOC_Os03g46270	0	0	0.11	0.25	0.333333
LOC_Os03g46280	0	0	0.05	0.06	0.0466667
LOC_Os03g46300	0	0.0433333	1.61333	5.31	2.24333
LOC_Os03g47016	2.65667	1.99333	11.5533	9.38333	6.8
LOC_Os03g47022	2.82	1.62333	9.14667	8.59667	4.16667
LOC_Os03g47034	1.60333	1.76	5.15667	4.57667	4.62667
LOC_Os03g47210	0.18	0.223333	2.04333	2.36667	1.82667
LOC_Os03g47810	5.96333	4.42	18.1933	15.2133	16.51
LOC_Os03g47860	0	0.183333	0.0766667	0.7	0.0733333
LOC_Os03g48000	4.89667	4.30667	184.02	202.927	181.357
LOC_Os03g48030	23.76	22.31	34.3833	76.9667	95.82
LOC_Os03g48060	9.2	10.4733	40.1167	42.82	8.13
LOC_Os03g48140	10.22	8.36	23.72	26.1767	19.0833
LOC_Os03g48235	0.706667	1.23667	3.43333	1.52	1.97667
LOC_Os03g48270	2.72333	2.51	21.4967	23.1633	14.5333
LOC_Os03g48300	27.3333	27.1633	59.9733	63.7133	56.4067
LOC_Os03g48440	0.02	0.116667	0.356667	0.336667	0.436667
LOC_Os03g48450	10.96	9.04	22.8067	25.6467	20.84
LOC_Os03g48570	0	0	0.09	0.0866667	0.17
LOC_Os03g48660	6.45333	5.77333	16.4733	18.4967	11.5367
LOC_Os03g48970	52.6467	48.98	197.263	201.893	182.42
LOC_Os03g49430	1.82333	1.42667	3.00667	1.10333	3.68667
LOC_Os03g49550	0.01	0.0333333	0.12	0.0166667	0.0433333
LOC_Os03g49590	0.506667	0.64	1.67667	1.16333	1.15667
LOC_Os03g49630	15.47	18.44	229.987	322.543	256.327
LOC_Os03g49720	42.49	67.75	195.157	186.89	254.2
LOC_Os03g49830	6.29333	8.65333	13.83	16.9867	13.5167
LOC_Os03g49940	14.94	15.7133	56.79	74.56	59.4267
LOC_Os03g50160	0.546667	2.19333	2.82333	2.57667	2.33333
LOC_Os03g50260	1.25333	0.863333	7.49	8.94667	6.96333
LOC_Os03g50310	61.0267	43.76	480.453	513.207	544.463
LOC_Os03g50860	6.61333	6.68	12.48	17.77	19.0367
LOC_Os03g50870	71.2767	78.4167	153.233	106.807	268.437
LOC_Os03g50960	14.49	55.5467	0.36	1.19	0.0633333
LOC_Os03g50970	0.38	0.916667	1.28333	2.13667	1.44667
LOC_Os03g51010	2.53	2.79333	7.76667	6.87333	6.90667
LOC_Os03g51530	0.96	0.606667	2.89	4.29333	6.26
LOC_Os03g51650	7.16333	9.83	33.2833	61.6533	86.1567
LOC_Os03g51760	0.0333333	0.0466667	0.223333	0.296667	1.05667
LOC_Os03g51920	0.49	0.403333	5.25	3.19	5.9
LOC_Os03g51930	51.84	58.22	76.8633	81.18	127.093
LOC_Os03g52010	20.26	14.4233	64.6	74.7167	60.96
LOC_Os03g52040	4.03667	4.20667	13.5333	12.83	7.25
LOC_Os03g52170	33.92	36.7733	644.733	722.67	837.403
LOC_Os03g52370	0.333333	0.373333	1.07667	2.34667	0.786667
LOC_Os03g52390	1.83333	1.73333	4.93	8.38	4.08667
LOC_Os03g52450	18.6133	21.1033	34.9633	40.4133	33.6567
LOC_Os03g52840	701.51	626.697	2047.83	2457.78	2624.05
LOC_Os03g52910	2.45667	3.20667	33.6767	19.5433	8.40333
LOC_Os03g53300	66.2233	64.6033	527.627	507.53	550.643
LOC_Os03g53860	5.72333	4.63	8.82333	13.9433	7.18333
LOC_Os03g53930	5.92667	4.91667	25.7633	26.8967	56.7833
LOC_Os03g54000	26.1767	31.56	78.95	77.9767	69.5867
LOC_Os03g54050	9.48333	8.02	14	23.5033	14.5833
LOC_Os03g54100	18.7033	19.31	147.323	165.803	112.003
LOC_Os03g54130	104.277	54.8467	2342.83	2246.43	1127.22
LOC_Os03g54170	0.756667	0.16	1.50333	4.16667	1.89667
LOC_Os03g54870	5.05	4.97333	9.62333	10.7233	8.52667
LOC_Os03g55010	8.50333	7.38	19.44	7.69333	5.17333
LOC_Os03g55020	0.626667	0.903333	0.54	1.58	4.08
LOC_Os03g55030	18.34	21.6867	97.9033	194.523	178.963
LOC_Os03g55034	1.74	0.85	1.87667	3.11	4.93333
LOC_Os03g55260	0.263333	0.21	0.53	0.186667	0.11
LOC_Os03g55310	29.51	64.6533	0.0266667	0.02	0.123333
LOC_Os03g55590	2.86667	5.18	21.4933	21.2733	35.3467
LOC_Os03g55640	22.4367	25.07	51.66	51.0633	52.7233
LOC_Os03g55760	0.433333	0.516667	0.816667	0.796667	0.94
LOC_Os03g56090	0.546667	0.4	1.29333	1.37	0.743333
LOC_Os03g56310	26.58	29.7567	71.5267	82.44	89.7967
LOC_Os03g56370	44.77	51.2633	65.4833	92.2733	93.1167
LOC_Os03g56420	11.7033	11.6	30.4333	29.8333	30.78
LOC_Os03g56930	0.08	0	3.80333	81.65	143.437
LOC_Os03g56944	0.0266667	0.0666667	0.716667	0.28	1.29333
LOC_Os03g56950	13.36	13.27	263.617	200.49	321.907
LOC_Os03g57450	1.15	1.02333	2.82667	1.99	1.38333
LOC_Os03g57660	1.84	2.48667	6.53333	6.87	5.26333
LOC_Os03g57950	0.16	0.18	0.42	0.386667	0.286667
LOC_Os03g58000	0.563333	0.75	2.65333	2.18667	2.12333
LOC_Os03g58010	5.99667	7.84333	16.3267	10.7867	8.92667
LOC_Os03g58020	4.76667	2.78	12.68	7.95333	6.44333
LOC_Os03g58080	19.9567	22.1567	45.0567	48.1267	52.45
LOC_Os03g58090	26.3667	21.9633	58.0433	49.5633	45.91
LOC_Os03g58290	0.306667	0.396667	7.32	13.05	4.42333
LOC_Os03g58420	0.04	0.0233333	0.403333	0.363333	0.103333
LOC_Os03g58630	25.08	23.0633	80.9267	61.19	57.4133
LOC_Os03g58850	0.0166667	0.0333333	0.216667	0.0566667	0.68
LOC_Os03g58940	12.1767	8.21667	35.7367	27.1067	19.1633
LOC_Os03g59040	1.85667	1.77333	10.0933	5.96333	2.72
LOC_Os03g59070	5.38333	4.22333	12.69	5.99667	5.09
LOC_Os03g59080	6.96667	7.66	19.6733	20.8667	14.1733
LOC_Os03g59090	67.6767	71.3467	303.727	313.643	356.397
LOC_Os03g59180	66.2	42.6733	151.77	93.5333	57.5567
LOC_Os03g59290	0.01	0	0.0966667	0.163333	0.01
LOC_Os03g59320	44.3067	52.51	343.517	400.107	325.317
LOC_Os03g59570	0.0433333	0.1	0.853333	0.55	0.976667
LOC_Os03g59580	6.99333	8.76333	10.13	15.4067	15.1333
LOC_Os03g59670	3.09667	10.59	0.39	0.24	0.32
LOC_Os03g60150	33.1233	35.74	67.2233	61.9633	47.6167
LOC_Os03g60260	0.843333	0.463333	2.91333	3.24333	2.64667
LOC_Os03g60340	1.05	0.556667	2.75	1.20333	0.606667
LOC_Os03g60580	3.71667	4.19333	13.16	15.2867	14.8167
LOC_Os03g60840	3.11667	3.75333	6.84333	5.66	1.41667
LOC_Os03g61040	1.74333	1.4	6.91	4.84667	4.20667
LOC_Os03g61080	0.323333	0.63	2.92667	5.31	5.68667
LOC_Os03g61090	145.21	119.603	709.64	1025.11	977.993
LOC_Os03g61360	1.86	1.86333	7.01	6.79	5.86
LOC_Os03g61530	0.2	0.26	0.326667	0.356667	0.463333
LOC_Os03g61829	16.9733	54.8767	20.3267	23.3233	25.34
LOC_Os03g61890	20.75	19.6	103.48	118.323	92.2567
LOC_Os03g62110	11.3067	10.4967	35.06	43.3933	36.6733
LOC_Os03g62170	5.51	6.36333	37.1567	39.56	54.42
LOC_Os03g62240	40.3367	48.1467	134.883	160.657	157.493
LOC_Os03g62450	0	0.03	0.0333333	0.0566667	0.0133333
LOC_Os03g62600	18.4567	15.7033	39.9967	32.54	27.23
LOC_Os03g62610	3.09667	2.89	45.9833	57.32	50.79
LOC_Os03g62670	0.146667	0.27	1.87667	3.47667	4.18667
LOC_Os03g62780	38.0733	48.7533	64.6567	78.2367	81.4967
LOC_Os03g62820	0.203333	0.636667	0.256667	0.666667	0.433333
LOC_Os03g63020	10.8133	13.4533	25.2233	24.4967	23.4867
LOC_Os03g63060	0.203333	0.263333	0.81	1.32333	0.503333
LOC_Os03g63330	1.17333	1.52667	3.61	5.60667	4.97667
LOC_Os03g63390	0	3.40667	0.763333	1.8	0.403333
LOC_Os03g63420	73.2133	81.59	185.983	190.72	210.843
LOC_Os03g63490	14.13	15.4	34.8667	28.8433	35.7167
LOC_Os03g63510	2.57333	2.75	6.60333	6.71667	5.34667
LOC_Os03g64050	4.10667	6.14333	20.91	15.9267	7.83667
LOC_Os03g64150	1.75333	0.293333	6.48333	4.22333	2.13333
LOC_Os03g64230	0.0266667	0.123333	0.303333	0.423333	0.0133333
LOC_Os04g01610	1.27	0.716667	2.88333	2.52333	2.6
LOC_Os04g01710	0.01	0	0.446667	0.443333	0.18
LOC_Os04g02050	29.3467	37.3167	54.1333	59.7633	49.9067
LOC_Os04g02620	0	0.0166667	0.0266667	0.0533333	0.08
LOC_Os04g02920	1.53	2.07667	3.41667	3.12667	2.76
LOC_Os04g02960	0.346667	0.516667	0.59	0.693333	0.776667
LOC_Os04g03050	0.236667	0.286667	4.95333	7.39333	4.73333
LOC_Os04g06230	0.01	0.0133333	0.16	0.27	0.05
LOC_Os04g08828	0.79	0.42	2.73333	2.51	2.59667
LOC_Os04g09430	1.37	0.706667	3.48	3.08333	3.07667
LOC_Os04g10434	0.166667	0.05	1.88333	0.306667	0.346667
LOC_Os04g10690	1.64	2.41	13.2	12.06	6.35333
LOC_Os04g10750	9.49667	11.39	74.8533	71.8767	40.95
LOC_Os04g10924	0.0666667	0.116667	0.16	0.09	0.376667
LOC_Os04g11970	10.8133	33.8933	3.34667	4.16	0.18
LOC_Os04g12499	3.04667	2.51333	102.647	126.697	129.917
LOC_Os04g12530	0.1	0.143333	1.74667	2.51	3.05
LOC_Os04g13140	0.0366667	0.09	37.7033	29.12	18.7967
LOC_Os04g13190	0.413333	0.226667	1	0.916667	0.883333
LOC_Os04g14150	6.03667	19.1733	3.80333	3.73667	1.58333
LOC_Os04g15840	0.24	0	0.09	0.71	0.0666667
LOC_Os04g16680	557.94	521.643	1662.07	2021.5	1900.1
LOC_Os04g17100	109.737	95.72	265.13	235.323	145.24
LOC_Os04g17940	0.09	0.0766667	0.396667	0.453333	0.336667
LOC_Os04g20280	30.51	26.0233	65.2333	49.42	39.6233
LOC_Os04g20360	0.06	0.01	0.203333	0.286667	0.15
LOC_Os04g20440	0	0.0566667	0.02	0.0366667	0.0766667
LOC_Os04g21320	27.2433	23.64	55.1	46.8633	47.36
LOC_Os04g22080	0	0.03	0.0233333	0.356667	0.1
LOC_Os04g23440	4.74667	2.71333	16.6567	12.9133	11.1833
LOC_Os04g24110	0.926667	1.29333	3.08667	3.55333	2.81333
LOC_Os04g24804	0.0266667	0.0333333	0.293333	0.183333	0.593333
LOC_Os04g25060	0.0366667	0.763333	0.18	0.433333	0.16
LOC_Os04g25440	12.2033	8.65667	105.687	59.2767	40.8567
LOC_Os04g25490	0.64	0.57	7.95667	4.76333	4.95
LOC_Os04g25570	19.45	21.02	39.9533	43.1033	43.6467
LOC_Os04g25650	0.333333	2.41667	0.286667	1.93333	0.37
LOC_Os04g25800	0.346667	0.0266667	1.93333	2.21667	1.10333
LOC_Os04g27790	2.37	7.64333	3.80333	1.83333	1.4
LOC_Os04g28000	0.0566667	0.08	0.13	0.276667	0.276667
LOC_Os04g28420	0.03	0.03	0.29	0.0433333	0.963333
LOC_Os04g28470	0.72	1.25667	2.67	2.18	1.97333
LOC_Os04g29550	21.7767	11.59	55.2767	68.9233	75.1267
LOC_Os04g29580	0.296667	0.203333	1.01667	0.17	0.2
LOC_Os04g29610	5.82	5.71333	10.2833	11.88	10.4133
LOC_Os04g29960	0.32	0.196667	0.776667	0.37	0.226667
LOC_Os04g30420	37.4433	53.37	86.74	56.84	39.21
LOC_Os04g30570	0.236667	0.0666667	1.43667	2.05333	1.70333
LOC_Os04g31120	5.11	4.4	71.0033	84.5233	66.46
LOC_Os04g31610	0.513333	1.21	2.54667	1.79667	1.22667
LOC_Os04g31870	0.55	0.303333	0.523333	0.943333	1.57
LOC_Os04g32370	6.13333	6.05	12.76	11.15	9.69667
LOC_Os04g33050	0.49	0.796667	1.03	1.05333	0.676667
LOC_Os04g33060	4.17333	6.85667	210.267	228.973	252.687
LOC_Os04g33070	0.0833333	0.06	3.84	3.94333	3.27333
LOC_Os04g33080	14.6033	15.2433	221.233	222.267	190.6
LOC_Os04g33110	41.73	47.5167	201.353	184.337	226.257
LOC_Os04g33190	6.11	4.64	221.113	242.803	212.963
LOC_Os04g33260	0.263333	0.133333	0.97	1.41333	1.22667
LOC_Os04g33370	0.01	0.0233333	0.0566667	0.356667	0.0266667
LOC_Os04g33610	22.9033	24.92	20.5167	19.5933	55.6
LOC_Os04g33640	6.06	5.36	13.1233	12.1267	10.4667
LOC_Os04g33660	18.0167	26.8833	26.0133	34.51	45.4367
LOC_Os04g33830	558.383	323.31	2982.58	3977.24	6788.72
LOC_Os04g34170	0.0333333	0.01	0.02	0.896667	0.133333
LOC_Os04g34180	0.01	1.19667	0.136667	1.15667	0.606667
LOC_Os04g34220	0.0633333	0.353333	0.06	0.0266667	0.32
LOC_Os04g34230	2.88	1.81333	9.39333	11.1567	7.73333
LOC_Os04g34240	0.02	0.0366667	0.203333	0.183333	0.07
LOC_Os04g34250	8.93	9.85667	19.6867	19.6833	28.2967
LOC_Os04g34610	8.97333	10.5033	19.1567	14.09	26.27
LOC_Os04g35030	0.02	0.156667	0.45	0.106667	0.24
LOC_Os04g35100	2.08667	1.16667	9.86667	14.8133	11.3233
LOC_Os04g35190	12.92	11.04	33.03	36.59	33.6
LOC_Os04g35390	0.21	0.623333	0.886667	0.983333	1.42333
LOC_Os04g35690	0.153333	0.0433333	0.73	0.696667	0.843333
LOC_Os04g35840	30.1167	23.5967	129.433	99.6733	58.2
LOC_Os04g35864	5.36333	7.62333	12.1033	15.2467	14.2933
LOC_Os04g35880	3.54667	3.99333	8.06667	11.3767	8.44667
LOC_Os04g36040	0.5	0.953333	3.52	1.17333	1.37667
LOC_Os04g36054	17.12	15.48	89.5167	115.063	70.3067
LOC_Os04g36058	12.2367	14.15	24.0133	26.5733	22.92
LOC_Os04g36062	20.6467	17.8367	132.763	145.913	142.9
LOC_Os04g36660	42.4167	34.0133	86.8667	84.9667	79.4267
LOC_Os04g36670	0.126667	0.0966667	2.99667	1.01333	0.253333
LOC_Os04g36720	4.58	3.29667	1198.23	1409	1145.58
LOC_Os04g36750	0.08	0.0933333	0.39	0.14	0.113333
LOC_Os04g36830	0.0333333	0.0566667	0.103333	0.0666667	0.0966667
LOC_Os04g37480	0.37	0.586667	1.18333	1.26	1.48333
LOC_Os04g37500	0.146667	0.0833333	0.753333	0.526667	0.23
LOC_Os04g37520	2.34333	1.73667	5.24667	5.54667	4.59667
LOC_Os04g37580	35.4233	45.8167	146.493	169.29	229.147
LOC_Os04g37710	35.6367	41.62	654.493	679.18	526.033
LOC_Os04g37880	10.5333	8.06	15.5967	22.8233	20.5633
LOC_Os04g37990	1.80333	1.7	7.00333	4.33667	4.19333
LOC_Os04g38220	7.88667	19.83	15.5867	16.0967	2.26667
LOC_Os04g38410	204.357	110.71	1196.84	2053.21	3303.35
LOC_Os04g38520	27.4367	20.26	50.5333	55.54	46.3633
LOC_Os04g38600	345.553	283.917	2332.96	3296.69	4003.2
LOC_Os04g38680	0.163333	0.27	0.566667	0.606667	0.386667
LOC_Os04g39100	0.5	0.946667	0.726667	1.18	0.28
LOC_Os04g39290	0.986667	0.6	57.77	51.45	63.4567
LOC_Os04g39380	0.0466667	0.0466667	0.52	0.11	0.14
LOC_Os04g39540	10.2767	10.29	20.23	24.9433	18.1033
LOC_Os04g39570	0.226667	0.226667	0.87	0.803333	0.406667
LOC_Os04g39840	1.35	1.03	2.72667	3.27	1.23667
LOC_Os04g39864	0.223333	0.423333	0.37	0.53	0.483333
LOC_Os04g39910	0.966667	1.02	1.97667	1.75	1.13
LOC_Os04g40090	13.4667	9.69667	31.4	35.2033	29.74
LOC_Os04g40150	6.72667	6.24333	15.45	18.5033	16.6667
LOC_Os04g40460	0.333333	0.27	0.366667	0.74	0.546667
LOC_Os04g40490	0.186667	0.163333	0.58	1.10333	1.22333
LOC_Os04g40560	0.303333	0.153333	1.53333	1.58333	0.326667
LOC_Os04g41160	12.5	9.99	55.7233	69.9267	80.91
LOC_Os04g41200	3.35	3.02	7.18667	8.73333	7.63
LOC_Os04g41229	0.18	0.0833333	4.42333	1.86333	0.603333
LOC_Os04g41340	224.353	209.81	830.463	1063.91	976.77
LOC_Os04g41350	2.45	2.74667	17.5267	16.4833	15.3433
LOC_Os04g41460	15.5167	13.8433	72.9767	72.4633	55.4033
LOC_Os04g41560	305.55	407.52	1344.88	1076.4	1883.05
LOC_Os04g41620	0.263333	0.213333	6.38333	0.946667	1.16
LOC_Os04g41680	1.43	0.58	8.32333	6.62667	6.19333
LOC_Os04g41810	0.33	0.316667	0.733333	0.793333	0.15
LOC_Os04g41850	6.12333	5.20333	17.6	21.82	18.92
LOC_Os04g41900	0.0566667	0.03	0.103333	0.606667	0.0233333
LOC_Os04g42020	120.353	118.5	553.97	612.31	631.373
LOC_Os04g42095	36.5133	103.947	78.2467	97.0467	81.66
LOC_Os04g42420	30.6467	24.5133	72.9433	89.8367	50.5967
LOC_Os04g42430	22.5767	26.0667	56.4533	61.8867	49.4733
LOC_Os04g42650	0.23	0.07	0.88	0.383333	0.283333
LOC_Os04g42690	5.31667	3.25	10.6333	11.7	12.63
LOC_Os04g42760	1.29667	7.84	1.03667	2.16667	2.62333
LOC_Os04g42800	33.17	47.9833	98.6	125.913	134.453
LOC_Os04g43060	32.5	30.9033	84.4867	46.07	26.8767
LOC_Os04g43070	15.84	17.67	457.28	469.337	394.973
LOC_Os04g43380	0	0.0133333	0.766667	1.34	1.41
LOC_Os04g43390	21.8733	13.67	37.3667	45.0633	34.7367
LOC_Os04g43400	0.0133333	0.07	2.46333	3.11	4.01
LOC_Os04g43560	0.803333	0.326667	10.17	5.52333	1.69
LOC_Os04g43650	35.3467	50.2667	71.87	97.8367	54.3833
LOC_Os04g43800	12.3167	40	21.0233	23.64	21.4633
LOC_Os04g43990	18.6833	10.1867	76.7967	42.3567	17.5167
LOC_Os04g44240	0.933333	0.713333	2.35	2.65	2.04333
LOC_Os04g44460	0.193333	0.233333	0.673333	0.46	0.253333
LOC_Os04g44500	1.9	0.683333	11.4267	12.03	16.4967
LOC_Os04g44510	2.02667	1.19	7.05333	6.85	7.78333
LOC_Os04g44670	0.5	0.81	0.44	0.313333	1.23333
LOC_Os04g44700	4.79667	4.85667	29.64	28.95	20.05
LOC_Os04g44710	2.76333	2.74333	5.17	6.22333	4.59333
LOC_Os04g44830	10.9233	7.19333	29.99	22.54	29.2733
LOC_Os04g44924	12.0067	9.53	44.3133	58.2233	104.653
LOC_Os04g44990	0	0.0766667	0.483333	0.356667	0.143333
LOC_Os04g45000	9.41	5.18	359.777	343.53	313.193
LOC_Os04g45290	4.47667	5.73667	10.1133	8.56667	6.85667
LOC_Os04g45370	21.9933	26.4433	61.1433	71.7733	114.123
LOC_Os04g45490	151.347	196.437	215.15	274.83	347.113
LOC_Os04g45810	7.58	11.98	88.4933	113.233	92.6867
LOC_Os04g45834	26.2867	26.9567	89.2133	77.8167	79.7867
LOC_Os04g46000	0.126667	0.123333	0.39	0.84	0.236667
LOC_Os04g46200	0.0466667	0.0566667	0.116667	0.203333	0.363333
LOC_Os04g46220	22.7	25.6	68.15	31.9633	9.95333
LOC_Os04g46390	484.61	337.143	889.35	1012.57	795.837
LOC_Os04g46730	0.196667	0.4	0.523333	0.636667	0.406667
LOC_Os04g46880	10.3733	9.76667	288.607	323.743	264.903
LOC_Os04g46990	6.62333	4.53333	15.2133	13.04	14.0433
LOC_Os04g47059	0.00666667	0	0.343333	0.62	0.133333
LOC_Os04g47080	0.0266667	0.156667	0.123333	0.113333	0.0333333
LOC_Os04g47220	120.763	81.2167	710.933	497.927	444.127
LOC_Os04g47360	79.3233	121.14	221.35	105.963	159.607
LOC_Os04g47520	4.54	2.84333	10.1233	7.24333	3.75333
LOC_Os04g47780	53.7167	43.9533	119.587	70.17	26.58
LOC_Os04g47810	1.32	1.49333	3.32667	3.52	3.01
LOC_Os04g48160	3.44333	4.58333	12.75	15.5733	20.8633
LOC_Os04g48390	8.21	7.15	45.9933	50.1367	28.4167
LOC_Os04g48530	14.89	6.73667	51.19	42.9233	36.4633
LOC_Os04g48840	3.03333	2.87	23.13	27.7567	18.8933
LOC_Os04g48880	6.3	7.33	182.717	255.353	270.357
LOC_Os04g48900	0	0	0	0.0166667	0.04
LOC_Os04g48930	0.01	0.0133333	1.30333	0.336667	0.313333
LOC_Os04g49160	1.38667	0.456667	6.74667	3.58667	1.05333
LOC_Os04g49350	19.6033	21.3167	294.637	386.79	391.827
LOC_Os04g49360	0.0233333	0.0433333	0.0633333	0.17	0.18
LOC_Os04g49460	0.373333	0.31	0.936667	0.806667	0.373333
LOC_Os04g49480	0.223333	0.24	0.46	0.696667	0.41
LOC_Os04g49570	28.49	34.5833	55.24	59.47	67.6533
LOC_Os04g49800	0.00666667	0.01	0	0.0533333	0.00333333
LOC_Os04g49850	1.46667	0.273333	3.36	2.73	2.28
LOC_Os04g49890	4.66	3.44333	29.2967	20.3367	11.9733
LOC_Os04g49900	0.513333	0.416667	0.963333	2.32333	0.766667
LOC_Os04g49950	1.38333	1.29	2.91	3.39667	5.68
LOC_Os04g49980	0.0766667	0.1	0.336667	0.45	0.476667
LOC_Os04g50100	6.72333	5.42333	6.93	9.65	14.2767
LOC_Os04g50200	0	0	0.0133333	0.226667	0.0166667
LOC_Os04g50204	5.74	3.80667	21.1467	29.5633	18.57
LOC_Os04g50700	1.7	2.7	17.9167	28.5	13.72
LOC_Os04g51040	1.07667	0.833333	3.24667	2.56333	3.13333
LOC_Os04g51400	70.9733	84.85	161.823	187.353	112.067
LOC_Os04g51404	0.733333	0.713333	1.37	1.86	0.956667
LOC_Os04g51410	12.02	13.03	32.2733	29.3233	18.6167
LOC_Os04g51610	15.1933	14.8833	22.7567	31.3367	21.3433
LOC_Os04g51792	69.66	83.69	152.403	143.967	193.753
LOC_Os04g51820	0.71	3.13333	5.3	5.56667	6.99667
LOC_Os04g52140	1.12	1.26333	2.26	2.03333	2.01333
LOC_Os04g52250	10.8533	11.04	24.6567	33.4933	30.9833
LOC_Os04g52260	7.25667	23.0833	146.457	88.1167	61.7233
LOC_Os04g52330	28.0433	29.8	74.9133	75.2867	90.7467
LOC_Os04g52410	1.50667	1.86	3.18	2.86	2.74333
LOC_Os04g52479	13.9667	20.1933	53.4967	68.32	51.1333
LOC_Os04g52800	0.07	0	0.173333	0.273333	0.493333
LOC_Os04g53180	0.02	0	2.16333	0.85	0.356667
LOC_Os04g53310	9.44667	9.04333	52.7667	54.2533	61.9867
LOC_Os04g53370	3.72333	2.95	7.13	7.55	5.71333
LOC_Os04g53580	0.1	0.0966667	0.17	0.26	1.11
LOC_Os04g53680	26.9133	31.21	82.5333	98.8433	79.6733
LOC_Os04g53780	1.09333	0.836667	2.5	2.50667	1.69
LOC_Os04g53920	0.703333	0.696667	2.79667	3.10667	3.54
LOC_Os04g53930	4.07667	8.00667	24.3233	22.1233	11.0433
LOC_Os04g53990	1.11333	1.72	2.93667	1.71667	1.94333
LOC_Os04g54002	3.17	3.25	7.18333	6.04	3.78333
LOC_Os04g54010	8.23	7.61	19.9933	17.3	18.75
LOC_Os04g54110	0.293333	0.196667	1.08	0.92	1.49
LOC_Os04g54220	0.05	0.0566667	0.99	0.276667	0
LOC_Os04g54230	0.08	0	6	5.89333	3.24667
LOC_Os04g54240	0.136667	0.0933333	4.39333	3.40667	1.66
LOC_Os04g54280	0.02	0	0.63	0.55	0.346667
LOC_Os04g54300	13.6	7.39	98.16	48.7133	24.8867
LOC_Os04g54310	2.93	0.763333	53.89	38.0067	19.3533
LOC_Os04g54550	7.21	15.1967	5.47667	4.85667	1.28
LOC_Os04g54570	0.0466667	0.0266667	0.0366667	0.26	0.0633333
LOC_Os04g54650	0.00333333	0.00666667	0.0166667	0.04	0.03
LOC_Os04g54790	18.5133	24.1133	94.13	98.7833	139.34
LOC_Os04g54810	0.0166667	0.00666667	0.183333	0.28	0.163333
LOC_Os04g55100	0.02	0	0.24	0.42	0.0733333
LOC_Os04g55180	5.32333	5.16	192.173	213.707	261.137
LOC_Os04g55740	0.113333	0.366667	0.943333	2.79	0.26
LOC_Os04g56230	31.4367	28.3233	371.867	385.333	437.64
LOC_Os04g56240	27.6867	23.3567	447.883	461.507	533.627
LOC_Os04g56309	0.213333	0.39	0.346667	0.76	0.846667
LOC_Os04g56370	0.713333	1.12333	1.3	1.35667	2.06333
LOC_Os04g56400	360.707	278.463	894.347	1124.32	1042.37
LOC_Os04g56710	39.5933	47.4867	99.8533	137.6	110.12
LOC_Os04g57160	0.0333333	0.0533333	0.05	0.38	0.163333
LOC_Os04g57180	0.276667	0.263333	0.603333	0.323333	0.2
LOC_Os04g57210	26.58	30.5	96.6067	107.04	98.6533
LOC_Os04g57310	23.9267	39.2133	57.0933	61.2867	82.73
LOC_Os04g57340	34.8833	43.0833	67.18	67.25	70.47
LOC_Os04g57410	27.94	23.38	66.83	50.1233	14.3733
LOC_Os04g57430	0.01	0.0933333	0.0366667	0.19	0.0466667
LOC_Os04g57550	24.7733	32.28	55.65	51.4533	68.9267
LOC_Os04g57720	1.86333	2.33667	4.61667	7.15667	10.2533
LOC_Os04g57970	0.293333	0.313333	0.653333	0.91	0.47
LOC_Os04g58200	22.9333	7.16	51.0367	18.73	46.8333
LOC_Os04g58330	8.84667	6.77	50.7	62.3033	50.55
LOC_Os04g58700	0.12	0.123333	0.316667	0.4	0.306667
LOC_Os04g58710	11.1033	19.19	1410.56	2082.76	1744.5
LOC_Os04g58840	0.19	0.596667	0.76	0.593333	1.07333
LOC_Os04g59120	1.18	1.19	4.59333	2.98	2.32333
LOC_Os04g59150	0.783333	0.873333	2.47333	2.1	1.60667
LOC_Os04g59210	0.01	0.0366667	0.06	0.0866667	0.04
LOC_Os04g59420	0.126667	0.266667	0.376667	0.383333	0.01
LOC_Os04g59440	82.6567	65.0167	168.76	144.24	171.653
LOC_Os04g59540	0.893333	1.04333	8.91	9.00667	9.17
LOC_Os04g59610	5.40667	7.3	117.127	159.063	139.64
LOC_Os05g01140	0.52	0.19	27.61	18.9733	11.3533
LOC_Os05g01240	5.50333	6.32667	13.39	18.8333	15.3567
LOC_Os05g01380	0.253333	0.756667	0.136667	0.8	0.176667
LOC_Os05g01470	28.2833	21.36	163.493	139.267	127.05
LOC_Os05g01520	2.19333	1.44333	7.67333	8.06333	4.85
LOC_Os05g01530	20.7533	11.58	404.16	444.083	373.26
LOC_Os05g01730	2.83667	2.39	8.74	12.9467	14.76
LOC_Os05g01760	10.7	8.35333	55.5267	60.7	46.7233
LOC_Os05g02010	19.05	18.4633	44.33	37.79	55.4233
LOC_Os05g02200	1.83333	2.02333	8.82667	6.67333	6.08667
LOC_Os05g02220	12.4133	11.9933	160.393	199.22	190.387
LOC_Os05g02420	42.9	34.26	157.823	126.567	79.8633
LOC_Os05g03174	6.25667	4.15667	10.3567	11.65	15.34
LOC_Os05g03400	0.0166667	0.06	0.0633333	0.07	0.0633333
LOC_Os05g03610	3.16333	0.88	3.91	6.35667	1.15333
LOC_Os05g03640	2.31	7.02667	7.68	7.69333	5.14
LOC_Os05g03760	159.033	179.69	332.673	319.313	329.167
LOC_Os05g03810	0.136667	0	1.85667	1.46	3.43
LOC_Os05g03960	0	0.366667	0.853333	0.66	1.86
LOC_Os05g04000	44.7067	111.91	95.63	94.2733	67.7267
LOC_Os05g04340	12.9033	7.55	59.7533	55.7067	51.2967
LOC_Os05g04530	8.29667	9.07333	24.95	24.2933	23.3433
LOC_Os05g04550	5.44333	4.09667	18.63	18.96	11.4433
LOC_Os05g04584	21.8333	8.50667	65.03	49.5167	29.8467
LOC_Os05g04600	2.73	1.19667	18.3467	18.0567	11.62
LOC_Os05g04610	8.99667	5.78	85.9	83.77	62.8433
LOC_Os05g04740	8.51333	9.13667	30.61	27.72	40.1633
LOC_Os05g05140	27.06	32.07	89.7733	117.773	244.377
LOC_Os05g05160	36.6867	38.02	102.013	112.727	95.4533
LOC_Os05g05600	14.5867	18.1833	264.4	272.9	277.357
LOC_Os05g05620	0.213333	0.56	1.03333	0.583333	0.606667
LOC_Os05g05690	1.67333	2.47	8.4	6.94667	5.80333
LOC_Os05g05940	141.31	120.187	248.427	210.223	288.29
LOC_Os05g06380	0.0233333	0.15	0.04	0.12	0.256667
LOC_Os05g06780	4.84667	2.44	18.95	21.9267	11.2867
LOC_Os05g06890	12.6	14.39	52.16	66.51	44.3133
LOC_Os05g06920	3.46667	4.54667	164.35	287.56	237.887
LOC_Os05g07060	0.18	0.3	0.613333	0.593333	0.15
LOC_Os05g07500	0	0	0.00333333	0.0666667	0.05
LOC_Os05g07632	68.0867	82.2667	362.533	414.567	429.49
LOC_Os05g07690	26.6033	25.9867	114.193	94.23	112.183
LOC_Os05g07710	0.126667	0.226667	0.173333	0.133333	0.413333
LOC_Os05g07764	0.0433333	0.0866667	1.18	1.62333	0.923333
LOC_Os05g07860	29.6567	26.31	161.057	131.55	170.4
LOC_Os05g07870	1.40333	1.74667	223.613	260.003	302.84
LOC_Os05g07880	0.0866667	0.07	6.10667	4.22333	3.08667
LOC_Os05g08430	0	0	0.88	2.49	0.533333
LOC_Os05g08480	2.9	4.19333	25.8933	48.2833	64.39
LOC_Os05g08850	0.3	0.346667	0.32	0.666667	0.956667
LOC_Os05g08854	2.31	2.88667	3.96333	5.54667	6.47
LOC_Os05g09440	4.26667	8.66667	23.6533	22.3467	17.8133
LOC_Os05g10670	42.24	19.81	132.423	96.3533	63.0767
LOC_Os05g11080	0.01	0.02	0.0266667	0.0266667	0.0766667
LOC_Os05g11130	1.42333	1.46667	3.64333	4.36667	3.62
LOC_Os05g11250	0.753333	0.373333	1.94	2.19	2.27667
LOC_Os05g11510	19.1833	18.2233	75.6933	98.9933	81.2733
LOC_Os05g11720	4.42667	3.62	12.63	9.28333	5.95333
LOC_Os05g12040	0.0666667	7.15667	0.456667	1.64667	0.0266667
LOC_Os05g12400	2.16667	2.68	2.27333	3.40333	4.66
LOC_Os05g12770	0.02	0.0433333	0.353333	0.15	0.113333
LOC_Os05g13360	0.123333	0.146667	27.42	25.5733	25.5967
LOC_Os05g13580	35.3333	43.1633	96.25	75.19	130.02
LOC_Os05g14270	4	4.14	72.0333	86.2667	86.8033
LOC_Os05g15580	0.0166667	0.0233333	0.03	0.0333333	0.06
LOC_Os05g15770	2.17	6.24667	6.63667	7.07333	2.79667
LOC_Os05g16300	0.0466667	0	0.13	0.126667	0.15
LOC_Os05g16670	7.75	5.46	17.0533	13.9633	13.7633
LOC_Os05g17010	0.0566667	0.243333	0.32	0.42	0.726667
LOC_Os05g17260	0.0133333	0.0333333	0.0166667	0.05	0.00333333
LOC_Os05g17570	0.0433333	0.06	0.0366667	0.126667	0.0533333
LOC_Os05g20020	0.00666667	0	0.87	3.76667	3.25333
LOC_Os05g20450	0.00666667	0.00666667	0.00666667	0.0566667	0.0166667
LOC_Os05g22614	113.977	83.47	184.6	269.13	359.91
LOC_Os05g22930	11.6367	12.0633	75.4467	68.9167	78.0367
LOC_Os05g23010	0.0266667	0.00666667	0.0533333	0.183333	0.126667
LOC_Os05g23020	0.243333	0.0666667	0.256667	0.543333	0.443333
LOC_Os05g23470	37.6433	37.6267	74.9067	84.2067	72.73
LOC_Os05g24500	2.02333	1.14667	3.51667	5.70667	4.07
LOC_Os05g24650	54.84	68.03	163.837	155.143	250.79
LOC_Os05g25160	0	0	0.02	0.0633333	0.07
LOC_Os05g25370	1.13667	0.666667	18.56	25.5933	32.58
LOC_Os05g25540	0	0	0.0166667	0.06	0
LOC_Os05g25640	57.3567	84.6733	134.86	132.98	87.2233
LOC_Os05g25840	46.02	55.6233	114.183	113.303	112.757
LOC_Os05g26820	5.89667	6.57333	40.9433	47.9533	52.0767
LOC_Os05g27010	12.7833	9.58333	27.1267	20.32	16.4567
LOC_Os05g27580	6.05333	8.52	16.73	13.87	19.2133
LOC_Os05g27590	0.14	0.496667	1.04	0.583333	0.67
LOC_Os05g28530	0.12	0	0.643333	0.54	0.55
LOC_Os05g28980	68.62	61.0267	136.89	154.607	148.22
LOC_Os05g29020	3.15	3.58333	12.3567	11.9033	13.9533
LOC_Os05g29030	2.86667	2.82333	46.7033	46.5933	50.8967
LOC_Os05g30190	19.41	17.1567	62.1433	64.8867	61.9233
LOC_Os05g30250	4.16	3.29	51.78	58.1467	42.7067
LOC_Os05g30350	16.2667	17.21	123.383	117.813	86.4033
LOC_Os05g31140	11.1567	3.63667	85.5633	106.1	140.897
LOC_Os05g31720	0.03	0.0166667	0.353333	0.4	0.376667
LOC_Os05g31730	0.173333	0.136667	0.776667	0.66	0.496667
LOC_Os05g31740	1.35667	0.96	3.14667	1.68667	1.08333
LOC_Os05g31785	1.17333	0.696667	3.00667	4.59333	6.4
LOC_Os05g31970	0.06	0.133333	0.113333	0.103333	0.406667
LOC_Os05g32070	0.143333	0.396667	0.133333	0.383333	0.356667
LOC_Os05g32350	0.156667	0.183333	0.29	0.37	0.233333
LOC_Os05g32420	0.686667	0.733333	4.89333	8.68667	7.27667
LOC_Os05g32460	25.99	12.9133	50.8133	51.1033	60.8167
LOC_Os05g32970	52.4833	57.36	91.18	125.1	80.7067
LOC_Os05g33010	11.5233	15.7167	27.7067	24.0933	28.3433
LOC_Os05g33080	0.02	0.05	0.25	0.146667	0.0433333
LOC_Os05g33130	0	0	0.0333333	0.0366667	0.106667
LOC_Os05g33190	0.743333	0.57	2.34	2.65333	4.50333
LOC_Os05g33570	69.0633	61.42	502.447	475.677	399.653
LOC_Os05g33810	16.0233	18.0233	41.6433	36.7233	46.8233
LOC_Os05g33840	8.49667	5.69333	58.2	86.3733	131.687
LOC_Os05g33940	22.5333	14.8633	43.7933	40.4833	46.4867
LOC_Os05g34170	0.553333	0.363333	1.24667	3.26667	0.65
LOC_Os05g34650	17.18	16.2	126.243	207.193	187.36
LOC_Os05g34660	0.103333	0.356667	0.566667	0.69	0.516667
LOC_Os05g34670	8.99	8.81667	25.8933	29.78	30.0733
LOC_Os05g34854	1.45333	0.536667	5.85333	3.99667	3.24
LOC_Os05g35140	16.9367	13.6233	117.157	159.157	131.283
LOC_Os05g35160	0.0566667	0.16	0.443333	0.55	0.41
LOC_Os05g35266	9.20333	9.85333	34.7833	25.33	23.6933
LOC_Os05g35290	2.02667	3.42333	6.09667	5.99333	1.28
LOC_Os05g35410	5.63333	5.21	22.8033	22.79	14.2567
LOC_Os05g35840	0.0366667	0.0733333	0.266667	0.273333	0.14
LOC_Os05g36010	1.17667	0.906667	4.09333	3.80333	2.87667
LOC_Os05g36184	0.756667	1.10333	1.94333	1.55667	1.16667
LOC_Os05g36186	3.69667	2.56333	7.16333	7.88333	5.10333
LOC_Os05g36900	0	0	0.07	0.126667	0.0233333
LOC_Os05g36930	0.58	0.963333	1.49667	1.15333	0.48
LOC_Os05g37050	0.3	0.69	0.713333	1.19667	2.31667
LOC_Os05g37060	0.113333	1.45	0.16	0.34	0.113333
LOC_Os05g37660	0.686667	0.393333	1.44	1.57	1.41333
LOC_Os05g37820	4.88667	5.76667	12.3167	8.29	4.18333
LOC_Os05g37830	1.8	0.683333	5.46	5.16667	2.26333
LOC_Os05g37880	1.27	0.823333	9.50667	6.87	3.41667
LOC_Os05g37910	13.8933	11.1133	36.2833	26.7	19.4467
LOC_Os05g37930	38.81	34.69	82.5667	78.5633	103.82
LOC_Os05g38000	0	0	0.0433333	0.09	0.06
LOC_Os05g38270	0.53	0.256667	8	5.68333	19.5133
LOC_Os05g38350	2.08667	1.85667	9.11	4.38333	6.77333
LOC_Os05g38490	0.28	0.193333	2.38667	3.88	1.98
LOC_Os05g38530	25.79	15.8033	63.2667	36.9833	67.4067
LOC_Os05g38680	37.4567	16.7333	116.787	95.4067	127.997
LOC_Os05g38790	0.323333	0.63	0.943333	1.76	0.87
LOC_Os05g39080	0.476667	0.273333	1.9	2.28	1.56333
LOC_Os05g39180	0.0266667	0.0866667	0.176667	0.11	0.0366667
LOC_Os05g39600	0.0433333	0.0433333	0.206667	0.416667	0.283333
LOC_Os05g39800	4.88333	7.1	14.97	18.4967	22.4267
LOC_Os05g39990	0.183333	0.0233333	4.11333	11.2467	0.74
LOC_Os05g41060	232.427	161.037	678.96	676.337	545.623
LOC_Os05g41150	1.68667	1.28333	4.34667	4.62	2.57333
LOC_Os05g41420	0.0266667	0.01	0.346667	0.93	0.0533333
LOC_Os05g41520	0	0	6.11667	2.36333	5.36667
LOC_Os05g41580	3.72333	3.74	19.7467	22.88	18.59
LOC_Os05g41610	12.1233	9.47333	30.98	23.8633	31.7233
LOC_Os05g41760	0.63	0.656667	4.93667	3.43333	4.05
LOC_Os05g41780	20.3233	27.3633	51.92	27.0067	30.3533
LOC_Os05g41820	0	0.0233333	0.343333	0.173333	0.243333
LOC_Os05g41930	66.2567	55.8767	144.277	135.66	98.7333
LOC_Os05g41950	0.3	0.2	5.31333	5.58667	3.08333
LOC_Os05g42000	1.30667	4.21667	8.11	8.67333	5.37
LOC_Os05g42190	2.94667	1.20333	29.1733	16.21	4.03
LOC_Os05g42280	23.3833	25.9833	46.37	41.3733	59.7067
LOC_Os05g42424	72.0067	54.22	174.053	131.573	92.6133
LOC_Os05g43040	39.4033	28.92	101.237	82.0033	14
LOC_Os05g43240	10.4667	14.6833	37.89	34.0733	40.6167
LOC_Os05g43300	15.42	14.1233	42.48	35.73	32.05
LOC_Os05g43310	59.0967	59.0733	78.0133	87.94	157.43
LOC_Os05g43460	30.9167	18.6867	85.72	110.06	115.21
LOC_Os05g43520	18.11	15.2933	36.62	32.7233	28.18
LOC_Os05g43640	0.0633333	0.0433333	0.373333	0.0666667	0.0533333
LOC_Os05g43650	2.73	3.33667	156.57	183.503	205.367
LOC_Os05g43880	0.23	1.04	1.86667	2.17667	1.21
LOC_Os05g43910	0.146667	0.623333	0.243333	0.7	0.15
LOC_Os05g44180	3.44333	1.87	5.35667	4.21	10.87
LOC_Os05g44290	8.53	6.34667	21.6533	19.9467	14.84
LOC_Os05g44300	0.243333	0.233333	19.31	25.8167	25.4967
LOC_Os05g44600	0.313333	0.186667	2.49	1.64333	0.363333
LOC_Os05g45080	12.6667	8.77667	30.38	27.48	20.0133
LOC_Os05g45090	0.363333	0.23	1.15333	0.663333	0.51
LOC_Os05g45150	0.0566667	0.176667	0.883333	0.793333	0.47
LOC_Os05g45170	0.106667	0.12	1.22667	0.72	0.4
LOC_Os05g45200	0.946667	2.64333	3.00667	2.57333	0.883333
LOC_Os05g45350	4.98	4.60333	106.633	93.04	89.63
LOC_Os05g45400	72.2467	67.0267	135.397	155.957	163.417
LOC_Os05g45440	4.12	5.54	42.8967	45.4733	70.7133
LOC_Os05g45700	0.0133333	0.01	0.18	0.14	0.113333
LOC_Os05g45710	29.26	33.4467	116.317	132.29	114.933
LOC_Os05g45810	1.41333	1.49667	18.86	24.5933	30.4467
LOC_Os05g46310	0.0966667	0.0433333	0.583333	0.0366667	0.746667
LOC_Os05g46360	10.2667	7.72333	66.1267	49.92	49.9733
LOC_Os05g46460	12.9567	17.9533	31.7633	36.1467	31.8
LOC_Os05g46480	0.04	0.0333333	0.0333333	0.79	0.0533333
LOC_Os05g47520	0.293333	0.736667	0.926667	1.26	0.956667
LOC_Os05g47540	14.59	13.7067	14.8533	32.5667	33.54
LOC_Os05g47560	21.8567	16.9433	355.97	383.467	460.773
LOC_Os05g47740	0	0.0333333	0.13	0.0466667	0.0266667
LOC_Os05g47750	0.733333	0.546667	1.51333	0.97	0.4
LOC_Os05g47790	0.19	0.18	0.29	0.413333	0.163333
LOC_Os05g47840	0.143333	0.95	0.283333	0.963333	0.343333
LOC_Os05g47870	3.53667	2.29667	12.3733	13.2333	8.24
LOC_Os05g47880	5.86333	4.42667	12.0767	9.5	6.27
LOC_Os05g47960	0.476667	1.04333	2.19333	0.753333	0.91
LOC_Os05g48270	0.59	0.65	0.75	1.29333	0.133333
LOC_Os05g48330	0.23	0.133333	0.35	0.62	0.133333
LOC_Os05g48580	0.376667	0.153333	3.9	1.61333	1.29333
LOC_Os05g48630	1361.1	1229.08	1600.71	2004.6	3015.77
LOC_Os05g48700	0.0666667	0.01	1.33333	0.24	0.18
LOC_Os05g48760	7.72667	7.61333	160.473	155.463	140.8
LOC_Os05g48810	2.42333	2.02333	6.67333	2.50333	8.33667
LOC_Os05g48840	0.02	0.166667	0.21	0.323333	0.0966667
LOC_Os05g48850	0.03	0.0633333	0.236667	0.17	0.00666667
LOC_Os05g48870	11.55	14.08	46.93	38.8333	19.72
LOC_Os05g49110	0.00333333	0.0133333	0.08	0.0933333	0.0833333
LOC_Os05g49140	12.79	12.44	30.4867	41.4467	43.0767
LOC_Os05g49240	5.80333	34.8533	2.21	2.51333	1.26
LOC_Os05g49290	25.5	27.93	88.22	62.8033	48.5733
LOC_Os05g49350	1.09	0.866667	20.68	25.5433	19.0567
LOC_Os05g49590	16.52	16.32	33.2233	42.99	34.5967
LOC_Os05g49840	0.01	0.0566667	0.146667	0.286667	0.266667
LOC_Os05g49880	27.5467	32.1633	55.9433	58.51	102.247
LOC_Os05g49910	6.47667	4.13667	38.4833	37.6967	44.3267
LOC_Os05g50110	0.426667	0.273333	1.32	1.37333	0.93
LOC_Os05g50260	0.00666667	0.03	0.04	0.0866667	0.0233333
LOC_Os05g50300	0.0533333	0.05	0.0733333	0.253333	0.143333
LOC_Os05g50310	1.23667	0.98	1.11	3.21667	2.11
LOC_Os05g50340	5.96333	5.91	24.0967	22.6733	41.9867
LOC_Os05g50350	0.106667	0.07	1.77667	0.19	0.556667
LOC_Os05g50380	10.0833	2.24333	50.27	68.2767	10.46
LOC_Os05g50500	0.0266667	0.0933333	38.5167	37.8167	56.8067
LOC_Os05g50550	31.0933	35.1733	334.093	445.317	518.673
LOC_Os05g50560	2.88333	2.76333	52.7633	77.64	66.43
LOC_Os05g50570	1.15333	1.62667	2.26	3.33333	1.92333
LOC_Os05g50600	5.99667	5.77667	13.45	11.2767	15.2767
LOC_Os05g50750	9.07	7.18667	11.5167	26.15	21.0733
LOC_Os05g50800	0.326667	0.66	1.00333	1.31667	0.86
LOC_Os05g50840	33.23	30.8033	295.623	317.693	260.337
LOC_Os05g50850	8.25333	6.24333	28.67	38.88	20.7467
LOC_Os05g50890	26.8667	29.97	68.4567	72.63	45.37
LOC_Os05g50900	4.27	1.75333	9.97	10.2367	6.75333
LOC_Os05g50920	0.04	0.0233333	0.76	0.72	0.643333
LOC_Os05g50930	5.21667	4.92	398.297	632.433	628.397
LOC_Os05g50990	0.37	0.166667	1.79333	1.65667	0.493333
LOC_Os05g51040	0.836667	0.396667	1.89	1.04667	1.43333
LOC_Os05g51380	2.71333	2.63	6.42	7.21333	7.00667
LOC_Os05g51610	0.01	0.02	0.433333	0.09	0.01
LOC_Os05g51630	30.0933	25.8267	67.08	81.0833	64.45
LOC_Os06g01195	0.97	0.856667	2.01	1.52	0.646667
LOC_Os06g01210	1906.53	2241.58	2987.26	3595.34	4130.59
LOC_Os06g01340	0.07	0.15	1.62	2.84667	2.12
LOC_Os06g01620	4.14	3.59667	31.2667	35.3167	25.9067
LOC_Os06g01670	13.47	12.65	32.8033	34.6867	25.85
LOC_Os06g01760	4.76	8.97333	9.35	24.4533	6.15667
LOC_Os06g01840	0.86	1.91667	0.816667	0.65	0.616667
LOC_Os06g01960	0.82	0.503333	2.41667	1.46333	0.633333
LOC_Os06g01972	1.46	0.746667	16.08	10.6967	8.00333
LOC_Os06g02590	6.11	6.39	14.1767	18.11	15.53
LOC_Os06g03180	0.0233333	0.02	0.08	0.126667	0.09
LOC_Os06g03400	0.143333	0.00666667	0.233333	0.25	0.416667
LOC_Os06g03860	14.2867	18.4133	50.31	57.6367	36.6833
LOC_Os06g03900	0.736667	0.66	1.27	1.85	0.69
LOC_Os06g04070	16.76	33.73	98.8267	138.32	180.327
LOC_Os06g04210	0.38	0.386667	13.5167	11.15	24.4267
LOC_Os06g04889	1.87333	1.70667	11.84	7.21333	3.57
LOC_Os06g04920	19.4133	70.67	45.8633	108.06	154.197
LOC_Os06g05860	15.44	10.9667	85.1533	91.42	76.15
LOC_Os06g05870	19.1433	16.03	34.0233	38.4467	37.44
LOC_Os06g05930	2.40667	3.41333	7.84667	7.44333	15.7067
LOC_Os06g06000	0	0.0366667	0.03	0.0433333	0.143333
LOC_Os06g06080	0.656667	1.50667	4.25667	2.99333	3.13333
LOC_Os06g06170	1.79	3.10667	5.46667	6.8	3.91667
LOC_Os06g06180	5.08667	5.36333	14.08	19.5667	14.1933
LOC_Os06g06230	0	0.0233333	0.313333	0.09	0.446667
LOC_Os06g06300	15.8433	7.92	34.7567	32.46	39.8033
LOC_Os06g06440	0.103333	0.176667	0.32	0.586667	0.203333
LOC_Os06g06560	21.05	14.9633	86.1833	93.2433	76.5433
LOC_Os06g06570	0.343333	0.0433333	1.03	0.893333	0.596667
LOC_Os06g06780	12.8067	7.38333	19.1	26.8767	5.14667
LOC_Os06g06940	0.05	2	0.86	0.76	0.573333
LOC_Os06g06960	1.40667	2.16667	18.67	23.7567	24.57
LOC_Os06g06990	0	5.11667	0.79	0.68	0.523333
LOC_Os06g07000	18.1267	18.6533	54.4333	60.7833	43.92
LOC_Os06g07100	2.42	2.74333	4.2	5.43667	4.98333
LOC_Os06g07120	10.6967	15.1133	50.0467	79.8333	80.92
LOC_Os06g07590	0.623333	3.59	0.763333	1.03	2.50333
LOC_Os06g07770	0.64	1.75	0.8	0.686667	0.516667
LOC_Os06g07923	0.103333	1.7	0.576667	0.39	0.273333
LOC_Os06g08023	0.0166667	1.31667	0.47	0.43	0.486667
LOC_Os06g08360	1.05	0.883333	2.46333	2.70333	2.45
LOC_Os06g08610	0.0566667	0.0633333	0.363333	0.27	0.04
LOC_Os06g08640	0.0533333	0.0633333	0.386667	0.856667	0.103333
LOC_Os06g08670	153.987	224.393	316.31	333.843	363.353
LOC_Os06g08830	4.55333	10.6267	3.11	4.6	4.42
LOC_Os06g09320	7.42333	5.75667	30.4467	37.37	24.1567
LOC_Os06g09350	1.69	0.56	3.67333	3.03667	2.39667
LOC_Os06g09620	0.0866667	0.02	0.316667	0.446667	0.413333
LOC_Os06g10100	1.05667	1.22333	2.2	1.17333	0.743333
LOC_Os06g10420	0.363333	0.556667	1.03	0.493333	0.823333
LOC_Os06g10650	14.1	16.8033	22.8267	28.5167	12.4433
LOC_Os06g10990	0.28	0.106667	1.08333	1.91667	0.816667
LOC_Os06g11280	0.213333	0.193333	1.14333	1.22333	2.19333
LOC_Os06g11304	0	0	0.07	0.12	0
LOC_Os06g11310	0.59	0.636667	27.0533	19.92	19.8067
LOC_Os06g11330	21.67	14.3667	46.7567	52.66	47.3733
LOC_Os06g11380	28.6533	34.6767	58.3033	66.2533	55.47
LOC_Os06g11420	0.0833333	0.0933333	0.24	0.233333	0.356667
LOC_Os06g11660	0.0366667	0.0933333	0.0733333	0.256667	0
LOC_Os06g11980	25.6133	18	67.0367	44.6933	29.2633
LOC_Os06g12310	58.12	43.4733	194.963	123.623	120.37
LOC_Os06g12330	0.00666667	0	0.113333	0.0466667	0.0866667
LOC_Os06g12370	1.59667	3.54333	46.1467	49.2033	70.7033
LOC_Os06g12610	0.293333	0.3	2.25333	2.16333	1.81667
LOC_Os06g12740	1.03333	0.78	23.7267	29.8567	11.2467
LOC_Os06g12960	1.13667	0.85	3.80667	4.24333	4.23333
LOC_Os06g13080	7.89667	7.97	16.6833	16.2233	14.14
LOC_Os06g13090	2.20667	1.04333	5.23	2.62	1.70333
LOC_Os06g13520	11.8933	38.8233	5.85333	8.73333	6.36333
LOC_Os06g14180	0.95	1.24	3.39	4.47333	6.21667
LOC_Os06g14240	1.22	1.05667	2.19667	0.936667	3.46
LOC_Os06g14324	68.9867	69.9267	227.007	188.403	175.497
LOC_Os06g14390	6.11	14.3667	20.98	24.2767	38.1067
LOC_Os06g14400	0.0566667	4.94	5.91	6.7	12.4733
LOC_Os06g14420	9.74667	8.79	8.49667	10.5633	20.77
LOC_Os06g14810	0.00666667	0.05	0	0.11	0
LOC_Os06g15250	0.0666667	0.24	0.556667	0.27	0.49
LOC_Os06g15400	452.263	492.79	751.767	1046.82	1092.04
LOC_Os06g15750	0.0266667	0.03	0.106667	0.0666667	0.0433333
LOC_Os06g16010	0	0.00666667	0.02	0.106667	0.06
LOC_Os06g16320	0.0133333	0.0166667	0.0233333	0.02	0.0533333
LOC_Os06g16960	0.01	0	1.62667	1.52667	0.613333
LOC_Os06g17490	0.00666667	0.0533333	0.0133333	0.13	0.01
LOC_Os06g17900	2.45	8.64333	20.06	14.9967	12.3567
LOC_Os06g17920	0.02	2.33667	6.42667	4.55667	3.63333
LOC_Os06g19590	3.95667	13.0333	1.16667	0.693333	0.263333
LOC_Os06g20040	1.47667	0.896667	4.51	5.05667	1.32667
LOC_Os06g21030	0.156667	0.0633333	0.136667	0.156667	0.416667
LOC_Os06g21140	70.1467	43.4533	41.2233	45.7967	208.787
LOC_Os06g21360	0.0966667	0.01	0.196667	0.26	0.0366667
LOC_Os06g21380	44.2167	45.0433	483.767	425.303	457.533
LOC_Os06g21590	1402.23	956.373	2274.65	2529.65	4325.71
LOC_Os06g22060	24.3667	23.93	76.8467	75.4467	73.6633
LOC_Os06g22380	0.543333	1.40667	1.77667	1.30333	1.25667
LOC_Os06g22919	0.05	0.0333333	0.233333	0.39	0.193333
LOC_Os06g22960	16.1167	14.48	39.97	15.2467	32.1
LOC_Os06g23684	1.35	1.84333	8.74333	9.69	8.98333
LOC_Os06g24070	12.7267	14.9267	125.227	116.247	108.413
LOC_Os06g25270	0.07	0.0133333	0.05	0.146667	0.0133333
LOC_Os06g25439	11.08	13.87	24.2867	22.0667	20.5
LOC_Os06g28630	3.88333	17.9133	64.1167	89.21	153.457
LOC_Os06g28670	0.13	0.266667	1.09	0.91	0.636667
LOC_Os06g28990	0.05	0.316667	0.146667	0.233333	0.126667
LOC_Os06g29790	7.62	17.27	12.0533	15.5067	23.3133
LOC_Os06g29810	8.71	7.11667	34.9267	26.54	13.9833
LOC_Os06g29844	14.7	10.2867	58.5233	35.8933	29.5233
LOC_Os06g30179	0.2	0.103333	5.74333	4.66	3.21333
LOC_Os06g30230	0.633333	1.03667	1.18333	0.743333	1.36333
LOC_Os06g32760	0	0	0	0.106667	0
LOC_Os06g32900	0.323333	0.266667	0.486667	0.68	0.83
LOC_Os06g32910	0.143333	0.316667	0.296667	0.33	0.906667
LOC_Os06g33200	54.5733	47.7133	293.333	233.203	218.94
LOC_Os06g33230	0.0166667	0	0.236667	0.186667	0.136667
LOC_Os06g33240	0.0366667	0.243333	0.363333	0.333333	0.15
LOC_Os06g34020	0	0.02	0.133333	0.0533333	0.0933333
LOC_Os06g34080	3.75667	3.20667	4.70667	8.09667	6.02333
LOC_Os06g34380	0.01	0.123333	0.27	0.183333	0.196667
LOC_Os06g34730	1.53	1.64333	15.65	12.2967	7.13333
LOC_Os06g35140	2.61333	1.83667	6.05333	6.93667	7.32333
LOC_Os06g35160	43.66	51.51	85.3733	94.48	59.7367
LOC_Os06g35520	0.266667	0.346667	0.576667	1.47333	0.116667
LOC_Os06g35940	1.44	1.50667	4.69667	1.14	4.26333
LOC_Os06g36030	0.03	0	0.0233333	0.03	0.173333
LOC_Os06g36040	7.02667	3.25333	58.8067	64.0367	114.633
LOC_Os06g36070	3.29667	4.25333	19.61	15.5767	22.5433
LOC_Os06g36090	15.03	19.9767	23.8533	30.1467	20.7233
LOC_Os06g36330	1.66333	1.56333	8.62	4.8	0.473333
LOC_Os06g36560	0.04	0.166667	0.19	0.203333	0.1
LOC_Os06g36670	0.48	0.233333	4.29333	3.34	3.32667
LOC_Os06g37010	3.71667	4.69667	9.54333	6.27667	6.31333
LOC_Os06g37150	4.52	2.24333	46.1933	18.08	2.59667
LOC_Os06g37450	35.1767	52.4233	22.1	28.1333	71.2467
LOC_Os06g38960	0.0266667	0.03	0.336667	0.296667	0.0133333
LOC_Os06g39140	36.5033	31.7667	118.637	102.363	93.4133
LOC_Os06g39230	0.78	0.403333	13.1	11.95	9.58
LOC_Os06g39240	0.226667	0.36	4.16	1.06333	4.09
LOC_Os06g39390	0	0.01	0.0266667	0.1	0.0266667
LOC_Os06g39590	2.80667	2.63667	6.65667	6.55667	4.86667
LOC_Os06g39690	50.7033	74.6333	105.467	104.273	135.923
LOC_Os06g39900	6.07667	4.67333	40.65	47.4667	40.8233
LOC_Os06g39912	46.2433	44.1833	122.417	120.687	137.047
LOC_Os06g39960	2.19	5.08667	17.5333	26.71	31.6133
LOC_Os06g40080	90.7933	87.9933	354.3	361.49	387.063
LOC_Os06g40200	7.77	8.04667	16.8733	18.71	20.3767
LOC_Os06g40210	66.97	45.9933	162.963	130.39	101.283
LOC_Os06g40360	23.7367	16.5	107.363	26.94	16.0933
LOC_Os06g40500	3.66	3.79667	24.4467	53.4933	62.1767
LOC_Os06g40510	6.47	5.58333	19.27	20.71	24.72
LOC_Os06g40818	0.166667	0.296667	0.986667	0.573333	0.46
LOC_Os06g40980	0.0733333	0.0466667	0.163333	0.153333	0.0533333
LOC_Os06g41090	1.98333	1.76333	4.77333	4.83333	4.69
LOC_Os06g42720	203.333	123.03	418.207	534.247	383.867
LOC_Os06g42730	0.95	0.763333	3.33	2.31	1.71333
LOC_Os06g42754	0.25	0.18	0.26	0.346667	0.643333
LOC_Os06g42850	22.83	18.97	44.2967	47.2333	58.87
LOC_Os06g43140	90.5367	118.093	372.01	392.26	519.763
LOC_Os06g43980	0.23	0.21	0.64	1.15667	0.76
LOC_Os06g43990	4.02	1.65333	18.1267	12.2533	11.2
LOC_Os06g44050	0.5	0.51	0.563333	1.07	0.66
LOC_Os06g44100	0.01	0.18	0.0633333	0.0366667	0.196667
LOC_Os06g44160	8.67	15.16	99.1933	53.47	43.2
LOC_Os06g44250	0.763333	0.97	2.73333	6.23667	5.2
LOC_Os06g44260	1.61333	0.643333	22.05	36.62	23.8633
LOC_Os06g44420	9.97	12.9833	19.2	18.0333	21.58
LOC_Os06g44450	245.477	173.753	983.097	1131.16	914.337
LOC_Os06g44900	0.06	0.0166667	0.15	0.213333	0.126667
LOC_Os06g45040	0.2	0.233333	13.03	14.0467	56.01
LOC_Os06g45050	0.646667	0.573333	2.74333	2.73667	2.06667
LOC_Os06g45080	5.17333	4.93	9.58	11.33	7.64667
LOC_Os06g45140	1.56	1.02333	17.2967	17.0533	27.3567
LOC_Os06g45480	92.5333	79.18	224.563	220.487	189.223
LOC_Os06g46330	4.29	3.75667	11.2533	7.46667	6.49
LOC_Os06g46670	2.44	1.64333	39.27	50.4767	41.5967
LOC_Os06g46740	0.42	0.166667	1.10333	3.36667	0.233333
LOC_Os06g46770	626.88	646.563	1692.13	1246.81	847.897
LOC_Os06g46900	4.27	1.54	10.1433	5.86667	9.33
LOC_Os06g46990	0.0566667	0.0233333	0.106667	0.293333	0.00666667
LOC_Os06g47330	8.77	8.12333	14.83	17.6367	21.4267
LOC_Os06g47360	2.35667	1.08	7.73333	3	1.88
LOC_Os06g47550	17.65	18.01	42.5767	46.88	37.1067
LOC_Os06g47620	1.21667	1.08	8.72667	6.63667	4.98
LOC_Os06g47650	1.67333	0.963333	7.67667	8.76333	5.46333
LOC_Os06g47820	1.31333	0.973333	3.72667	1.79	1.5
LOC_Os06g47910	0.0866667	0.45	0.74	0.54	2.04333
LOC_Os06g47930	1.62333	2.87333	1.74333	1.94	3.5
LOC_Os06g48560	0.0233333	0.0233333	0.763333	1.17667	2.20333
LOC_Os06g48610	3.91	3.82333	32.4233	30.4467	49.4767
LOC_Os06g48620	19.1533	17.34	48.31	64.0167	47.6933
LOC_Os06g48720	0.383333	0.136667	1.10667	0.87	0.563333
LOC_Os06g48730	0.0233333	0	0.143333	0.186667	0.326667
LOC_Os06g48800	0.186667	0.0166667	32.9667	39.0133	27.24
LOC_Os06g48810	0.07	0.206667	2.46667	2.43333	1.68
LOC_Os06g48850	0.0633333	0	1.04667	0.416667	0.28
LOC_Os06g49110	9.55	11.9233	147.503	166.087	130.067
LOC_Os06g49120	39.02	37.68	190.953	265.923	205.487
LOC_Os06g49320	3.28	2.46333	9.44333	12.5967	10.69
LOC_Os06g49640	45.84	40.8167	127.1	83.7333	63.1
LOC_Os06g49700	12.36	10.32	38.4533	30.1333	27.2733
LOC_Os06g49750	4.13667	5.95	9.18333	12.38	26.2167
LOC_Os06g49760	0.19	5	0.87	2.24667	0.973333
LOC_Os06g49790	13.3	14.1933	66.0133	77.5733	66.0167
LOC_Os06g49860	0.11	0.0633333	0.133333	0.27	0.16
LOC_Os06g50140	1.30333	3.12667	1.45333	0.15	0.05
LOC_Os06g50230	71.6733	57.7233	200.52	286.23	54.12
LOC_Os06g50870	68.6733	54.2533	336.147	326.413	478.71
LOC_Os06g50900	0.0133333	0	0.816667	1.10333	0.413333
LOC_Os06g50950	0.0933333	0.116667	0.2	1.28	0.103333
LOC_Os06g50960	0.36	0.426667	7.87	5.10667	6.55333
LOC_Os06g51050	0	0.0233333	0.103333	0.12	0.12
LOC_Os06g51060	3.5	9.58333	2.92333	13.4467	5.33333
LOC_Os06g51260	0.426667	0.586667	92.92	84.47	96.7167
LOC_Os06g51360	8.77333	13.5933	20.7467	22.9767	28.18
LOC_Os06g51390	24.1567	26.24	63.3733	80.43	64.37
LOC_Os07g01020	91.73	118.597	402.047	555.437	673.277
LOC_Os07g01030	40.7433	48.0167	141.78	154.583	144.013
LOC_Os07g01090	6.42333	6.69667	14.3333	12.1567	16.4033
LOC_Os07g01310	9.36	7.06667	39.2933	36.1833	29.5133
LOC_Os07g01340	0.05	0.01	0.573333	0.226667	0.136667
LOC_Os07g01660	6.48	6.74667	15.2633	9.93333	7.48667
LOC_Os07g02340	26.1767	15.8267	42.3167	40.9733	72.8333
LOC_Os07g02440	0.413333	0.763333	2.19	4.61667	1.99667
LOC_Os07g02480	0	0.06	0.0466667	0.09	0.0933333
LOC_Os07g02500	0.00666667	0	0.13	0.03	0.0333333
LOC_Os07g02510	0	0.02	0.0533333	0.00333333	0.01
LOC_Os07g02520	0.02	0	0.476667	0.556667	0.49
LOC_Os07g02540	19.2167	11.82	26.9033	25.8833	51.1833
LOC_Os07g02590	1.27	1.17667	4.59333	3.26667	4.42333
LOC_Os07g02620	0.04	0.03	0.193333	0.08	0.14
LOC_Os07g02624	0.0666667	0	1.88	0.676667	0.363333
LOC_Os07g02660	0	0.01	0.426667	0.116667	0.0466667
LOC_Os07g02780	0.33	0.37	1.76	1.65667	1.57333
LOC_Os07g02800	21.85	20.2233	58.4167	37.03	56.45
LOC_Os07g02810	0.0466667	0.02	0.44	1.30667	1.03
LOC_Os07g02920	0.0266667	0.0566667	0.206667	0.133333	0.253333
LOC_Os07g03730	4.30667	3.81333	9.46	5.53667	3.16667
LOC_Os07g03750	0.806667	0.766667	4.38667	4.00667	2.75333
LOC_Os07g03890	5.41333	3.6	14.1833	7.71	6.06333
LOC_Os07g03900	0.516667	0.296667	6.02667	2.01667	0.953333
LOC_Os07g03930	1.99	1.31333	6.07	5.89	5.86
LOC_Os07g04330	1.93333	16.69	5.91	4.50667	4.35
LOC_Os07g04350	0.46	4.58	1.19	1.29667	0.896667
LOC_Os07g04450	15.33	36.42	23.08	19.18	18.8133
LOC_Os07g04840	930.31	810.147	1388.6	1936.53	2721.57
LOC_Os07g04930	0.0533333	0.0366667	0.286667	0.71	0.366667
LOC_Os07g05330	0	0	0	0.0366667	0.00333333
LOC_Os07g05360	47.3467	0.24	770.54	278.087	701.083
LOC_Os07g05365	0.246667	0.123333	1.25	0.393333	0.71
LOC_Os07g05370	0.57	0.423333	2.55333	1.64333	0.4
LOC_Os07g05420	0.17	0.133333	0.42	0.383333	0.0866667
LOC_Os07g05480	402.287	359.29	3788.42	4620	5671.59
LOC_Os07g06660	24.1833	24.84	986.26	988.687	1198.38
LOC_Os07g06670	2.05667	2.51333	4.94333	4.46	3.2
LOC_Os07g06700	0.05	0	38.0433	48.8133	67.8533
LOC_Os07g06800	21.01	26.6067	114.05	173.233	175.397
LOC_Os07g06810	0.696667	1.07333	4.03	5.16	5.20333
LOC_Os07g06840	28.58	35	82.9067	87.9233	78.26
LOC_Os07g07240	29.6633	30.3267	62.7667	51.51	47.09
LOC_Os07g07260	19.9733	17.8233	50.04	56.5267	49.7467
LOC_Os07g07540	171.647	178.633	425.28	472.037	530.837
LOC_Os07g07860	0.0166667	0.0566667	0.313333	0.11	0.103333
LOC_Os07g07900	1.47333	1.02667	2.98333	3.60333	2.35333
LOC_Os07g08030	241.53	201.58	453.257	552.607	478.34
LOC_Os07g08150	15.2167	36.8867	233	148.563	351.493
LOC_Os07g08160	512.027	857.133	1058.94	648.683	1204.94
LOC_Os07g08200	2.55	2.05	7.39667	16.28	39.3533
LOC_Os07g08390	16.77	12.1233	49.09	24.58	9.58667
LOC_Os07g08420	0.06	0.0366667	0.216667	0.0933333	0.163333
LOC_Os07g08750	1.26667	0.883333	4.16	3.92667	2.32667
LOC_Os07g08970	23.3533	17.7967	119.44	131.337	165.683
LOC_Os07g09040	19.0233	16.1267	37.6833	43.3833	52.3533
LOC_Os07g10495	2.45333	1.58333	5.93667	8.14333	6.64667
LOC_Os07g10840	14.01	14.1233	36.3333	21.91	21.69
LOC_Os07g11330	0.0533333	0.06	3.55	3.85	4.25
LOC_Os07g12730	14.1167	9.73	29.66	17.94	14.1567
LOC_Os07g12890	68	100.433	141.353	87.11	134.633
LOC_Os07g13480	0	0	0.0733333	0.773333	0.813333
LOC_Os07g13490	3.06333	2.78	3.07333	8.46667	8.29
LOC_Os07g13634	3.02333	3.51333	5.68	8.61667	5.95667
LOC_Os07g13680	0	0	0.00333333	0.0366667	0.0166667
LOC_Os07g14150	17.01	11.85	72.5433	95.5267	57.13
LOC_Os07g15370	0.363333	0.0666667	3.68667	3.68667	0.77
LOC_Os07g15770	0.43	0.23	3.93	4.21333	4.29667
LOC_Os07g16600	0.62	0.393333	1.80667	1.7	1.14
LOC_Os07g16630	0	0.00333333	0.0266667	0.0166667	0.04
LOC_Os07g17970	13.1533	8.11333	26.8867	35.56	36.2833
LOC_Os07g20340	0.25	0.113333	0.743333	1.73	2.73
LOC_Os07g22930	27.9067	20.8933	288.737	307.54	373.997
LOC_Os07g23120	6.41	12.1833	43.6667	37.7233	20.06
LOC_Os07g23150	1.28	1.95667	11.3733	16.6667	15.83
LOC_Os07g23520	14.81	14.1133	25.9167	34.12	25.9933
LOC_Os07g23550	14.1467	16.0667	37.84	40.2133	35.2633
LOC_Os07g23570	0.143333	0.656667	0.00666667	0.03	1.36667
LOC_Os07g23810	4.51	5.24333	6.77667	7.50667	9.75
LOC_Os07g24230	0.966667	0.573333	56.8133	59.8067	64.55
LOC_Os07g25540	0.76	0.473333	6.38667	1.98333	2.93
LOC_Os07g26630	0.143333	0.196667	3.66667	1.97333	2.16333
LOC_Os07g26640	0.0366667	0	2.89	1.46333	1.48
LOC_Os07g26660	0.186667	0.11	1.01333	0.3	0.47
LOC_Os07g26690	39.7633	40.48	617.923	438.863	320.803
LOC_Os07g27490	19.8067	16.1167	65.7633	59.2833	47.2767
LOC_Os07g27900	0	0.00666667	0.103333	0	0.00666667
LOC_Os07g27970	0	0	0.326667	0.723333	0.543333
LOC_Os07g28000	0.00333333	0	0.0633333	0.0933333	0.0366667
LOC_Os07g28020	0	0	0.0333333	0.206667	0.05
LOC_Os07g28040	10.9467	8.24	344.233	355.893	254.587
LOC_Os07g28610	40.1633	39.3467	64.9933	106.53	167.903
LOC_Os07g28880	0.55	0.253333	0.86	1.61667	1.18667
LOC_Os07g29310	0.0366667	0.0166667	0.116667	0.316667	0.0633333
LOC_Os07g29640	17.7067	26.4067	41.6633	45.3167	39.17
[truncated: 9,189 more rows]
