# Supplementary material for: Genome-wide association study and transcriptome analysis discover new genes for bacterial leaf blight resistance in rice (Oryza sativa L.)
Source: BMC Plant Biol. 2021 Jun 3;21:255. doi: 10.1186/s12870-021-03041-2 (PMC8173721; doi:10.1186/s12870-021-03041-2)
Supplement: Supplementary file 6 — Additional file 6: Table S5. GWAS of P3 (BULP) resiatance with 259 rice lines using the SNP-set generated by mapping reads to the Nipponbare. [file 12870_2021_3041_MOESM6_ESM.xlsx]

## Sheet: Sheet1
Supplementary Table 14 The 2817 DEGs were uniquely detected in the resistance line NSIC RC154.
Gene_id	A116_0h	A116_12h	A116_24h	A116_48h	A116_72h	A50_0h	A50_12h	A50_24h	A50_48h	A50_72h
LOC_Os01g01010	18.9633	17.9633	7.89667	7.79333	10.7733	17.9567	18.9533	10.73	10.5533	11.3867
LOC_Os01g01080	49.9433	49.2467	22.6233	21.52	19.0733	55.3533	49.9667	31.62	24.4	21.2367
LOC_Os01g01120	115.577	94.5433	43.99	43.6733	51.9667	73.3	57.1533	34.9967	45.2	56.1733
LOC_Os01g01280	224.36	221.137	111.22	92	67.79	191.55	175.243	118.833	103.28	70.7633
LOC_Os01g01290	1.27	1.18667	0.58	0.516667	0.0233333	1.01667	1.02333	0.733333	0.533333	0.253333
LOC_Os01g01302	208.893	189.187	99.08	99.3767	74.77	143.063	178.527	86.38	91.2967	76.5533
LOC_Os01g01360	4.34667	4.45667	10.7533	10.4133	4.98	5.03667	3.77667	10.0367	8.26333	5.37667
LOC_Os01g01380	1.09	1.12667	2.14667	2.18333	1.92667	1.41333	2.13667	2.55333	2.64333	2.33333
LOC_Os01g01610	9.99	10.73	3.65333	2.32667	4.38	9.64	9.40333	4.79667	4.02667	4.02333
LOC_Os01g01680	0.843333	0.846667	2.29	1.38667	1.17	1.67667	0.8	1.86667	1.51667	2.01333
LOC_Os01g01720	40.5133	40.7467	16.0567	14.3333	12.9267	31.9467	33.12	17.0133	15.3133	14.15
LOC_Os01g01790	82.6767	84.65	28.2867	31.0167	27.9067	71.8933	95.59	45.2767	43.5467	33.29
LOC_Os01g01800	10.4333	11.1767	4.48	4.12	3.49	8.63333	9.16667	4.91667	4.35	3.55
LOC_Os01g01870	34.45	35.5933	15.41	15.7133	11.6367	15.9467	20.68	16.3767	15.03	14.44
LOC_Os01g01925	4.73667	6.85333	1.11	2.44	0.39	0.06	0	0.0266667	0	0
LOC_Os01g01930	1.92667	1.85	0.426667	0.436667	0.07	0.266667	0.216667	0.103333	0.136667	0.09
LOC_Os01g02000	2.9	2.62333	8.01667	7.79333	5.93	2.24333	3.27333	2.66333	2.76	4.11
LOC_Os01g02080	61.93	60	15.5033	24.68	13.9433	10.8067	8.90667	2.63333	4.12333	3.33667
LOC_Os01g02300	0.336667	0.406667	0.0266667	0.07	0.04	0.3	0.306667	0.0633333	0.143333	0.04
LOC_Os01g02360	0.386667	0.38	0.14	0.126667	0.0333333	0.13	0.146667	0.06	0.0333333	0.0933333
LOC_Os01g02370	3.05	2.62	0.99	1.29333	0.95	5.49	3.51	4.59667	3.37667	3.16333
LOC_Os01g02400	21.38	20.47	6.2	6.54	4.08	87.12	72.06	49.1533	44.5033	34.6067
LOC_Os01g02580	3.14667	3.23333	9.64667	10.1	6.20333	0	0	0	0	0
LOC_Os01g02610	5.56333	5.85	2.52	2.33667	1.32333	0	0	0	0	0
LOC_Os01g02930	0.653333	0.613333	0.32	0.63	0.0433333	0.776667	1.12	0.543333	0.756667	0.246667
LOC_Os01g03180	8.16333	8.53667	4.21667	2.60667	2.87	4.60667	3.92667	2.93333	2.40333	2.31667
LOC_Os01g03310	173.333	515.257	87.8133	53.36	48.3833	100.53	338.327	54.2133	44.8733	41
LOC_Os01g03330	0.383333	1.02667	2.01	0.446667	0.906667	2.86667	1.46667	5.34333	3.38	3.32667
LOC_Os01g03500	5.54333	5.32333	2.26667	1.68	1.53333	5.27667	6.57333	3.16333	2.24333	1.64667
LOC_Os01g03549	14.01	12.2333	16.17	14.6133	30.19	23.1367	25.5733	20.21	19.2633	30.29
LOC_Os01g03680	0	0.453333	0.0933333	0.166667	0.0833333	0	0.0466667	0.126667	0.116667	0.0233333
LOC_Os01g03830	0.09	0.126667	0	0.0166667	0	0.01	0	0.00333333	0.00333333	0
LOC_Os01g04450	10.97	10.85	6.57333	6.03333	3.02333	10.75	8.13333	7.00333	5.01667	3.98667
LOC_Os01g04490	1.08	1.16333	0.346667	0.223333	0.296667	0.92	0.733333	0.44	0.48	0.283333
LOC_Os01g04500	3.38667	2.52	1.20333	1.29667	0.57	3.73333	2.67667	1.58667	1.17333	1.62
LOC_Os01g04710	0.27	0.146667	0.696667	0.453333	0.16	0.643333	0.753333	0.46	0.616667	0.146667
LOC_Os01g04720	0.776667	0.683333	0.26	0.33	0.0966667	0.746667	0.866667	0.303333	0.453333	0.253333
LOC_Os01g04900	81.48	89.0767	34.2433	30.4567	38.2033	68.89	103.437	33.0433	33.4167	29.53
LOC_Os01g05480	0.453333	0.373333	0.0366667	0.11	0.0666667	0.44	0.126667	0.163333	0.32	0.106667
LOC_Os01g05730	0.906667	0.336667	0.243333	0.113333	0.06	0.166667	0.313333	0.436667	0.336667	0.0433333
LOC_Os01g06140	0.61	0.44	0.11	0.1	0.0366667	0.173333	0.283333	0.0733333	0.0233333	0.04
LOC_Os01g06580	0.92	0.15	0.143333	0.0266667	0	0.0733333	0.286667	2.26	0.08	0
LOC_Os01g06680	0.483333	0.546667	0.0266667	0.0633333	0	0.00666667	0	0	0	0
LOC_Os01g06790	6.61	6.48667	13.95	13.76	6.37	7.12333	5.79333	12.58	12.9867	8.75333
LOC_Os01g06882	0.316667	0.383333	0.103333	0	0.03	0.26	0.32	0.0233333	0.0166667	0.08
LOC_Os01g07800	5.29333	6.12667	15.0833	14.9833	23.9667	12.78	15.1	17.45	15.7667	19.22
LOC_Os01g07990	1.27333	1.24	0.166667	0.0666667	0.353333	0.55	0.583333	0.21	0.153333	0.316667
LOC_Os01g08500	0	0	0.116667	0.103333	0.236667	0.16	0.16	0.17	0.0566667	0.21
LOC_Os01g08780	0.53	0.61	1.60667	0.903333	0.953333	0.986667	1.08	1.91	1.28	1.72333
LOC_Os01g09100	0	0.09	0.11	0.153333	0.0133333	0.0966667	0.13	0.29	0.28	0.07
LOC_Os01g09340	0.0266667	0.0333333	0.14	0.0166667	0.05	0.0233333	0.0366667	0.0433333	0.0166667	0.0666667
LOC_Os01g09450	15.11	19.7333	8.05667	8.72333	2.59333	11.91	10.5467	18.6567	13.2133	5.6
LOC_Os01g09830	1.65333	1.83667	3.49667	4.49	0.993333	6.44	2.19667	12.1567	4.27667	2.79
LOC_Os01g10450	50.8833	48.73	166.563	135.777	218.713	30.9633	29.79	52.4867	51.0067	59.97
LOC_Os01g10900	0.436667	0.396667	0.693333	0.973333	0.55	2.05667	1.85	2.42333	3.19667	2.03
LOC_Os01g10920	0.373333	0.273333	0.29	0.17	0.02	1.44667	1.10667	0.57	0.486667	0.436667
LOC_Os01g10950	1.91667	1.57333	5.75	9.4	3.60333	4.05	6.53	3.13333	5.76	3.01
LOC_Os01g10990	0.49	0.55	0.2	0.123333	0.0466667	0.26	0.0533333	0.173333	0.01	0.00666667
LOC_Os01g11010	1.65	2.05333	0.416667	0.323333	0.07	0	0	0	0.0133333	0
LOC_Os01g11020	11.0133	12.4033	0.94	0.74	0.0233333	0	0	0	0	0
LOC_Os01g11250	9.21	9.6	6.36	5.26667	2.37	12.8	7.51	12.7933	10.8567	7.73667
LOC_Os01g11340	2.24667	3.34667	0.58	0.75	0.766667	2.2	1.42333	0.933333	0.796667	0.656667
LOC_Os01g11590	29.28	27.8067	13.1433	14.0767	14.11	21.82	26.0367	12.7067	12.1667	12.1733
LOC_Os01g11860	7.91667	10.3567	14.9433	15.7367	5.38667	4.54333	1.86	13.28	4.9	2.22333
LOC_Os01g11900	19.9967	20.4633	8.69	10.5167	6.33333	19.6067	20.49	12.73	13.0967	9.13
LOC_Os01g11960	19.4733	18.6133	10.3767	7.27333	7.36667	19.46	14.9233	11.23	8.82	9.83
LOC_Os01g12260	3.79667	4.81667	1.13667	1.24333	0.786667	1.96667	1.17333	1.17333	1.26	0.823333
LOC_Os01g12330	5.91667	5.28333	2.22667	2.21667	1.05667	0.946667	1.39	0.543333	0.52	0.426667
LOC_Os01g12490	1.77333	1.19	2.6	1.17333	3.98333	6.02333	4.26	3.6	2.58333	5.30667
LOC_Os01g12560	12.2833	12.7667	5.06667	4.58667	3.45667	3.76333	5.09	3.36667	2.73333	2.14333
LOC_Os01g12750	29.87	30.2733	13.3533	12.1867	11.7467	33.5933	19.3933	19.7533	14.39	15.7033
LOC_Os01g12760	0.26	0.633333	0.893333	0.18	0.166667	0.42	0.486667	0.28	0.593333	0.503333
LOC_Os01g12770	16.19	21.0567	4.35	6.98667	11.4833	21.8033	18.2267	16.09	24.0967	21.18
LOC_Os01g12920	2.09	1.83667	5.93	5.74667	4.96667	3.14667	2.13667	3.63667	3.08	3.45333
LOC_Os01g12950	5.95	6.38667	2.56333	1.84333	2.97667	4.61667	4.54	2.84333	2.60667	2.91333
LOC_Os01g13090	3.14667	2.48667	1.03333	0.746667	0.426667	2.65333	2.30333	1.32667	1.85667	0.92
LOC_Os01g13100	35.9333	36.0533	16.0067	16.74	13.3133	28.7033	33.0767	16.9	15.6567	13.0067
LOC_Os01g13260	1.37667	1.31	0.366667	0.35	0.37	1.17333	1.3	0.643333	0.423333	0.476667
LOC_Os01g13420	16.9867	19.33	11.1733	9.5	4.15333	19.82	11.8433	13.6167	11.3367	7.45333
LOC_Os01g13770	566.017	554.297	227.373	303.953	213.23	350.077	391.05	158.313	210.143	186.163
LOC_Os01g14660	0	0	1.03667	0.98	0	0.0433333	0.0166667	0.463333	0.253333	0.0833333
LOC_Os01g14720	0.326667	0.08	0.0166667	0.01	0.03	0.223333	0.24	0.0366667	0.0466667	0.0233333
LOC_Os01g14800	0.77	0.476667	0.0233333	0	0	0.3	0.29	0.0233333	0.0933333	0.06
LOC_Os01g14960	0.11	0.0766667	1	0.846667	0.806667	0.38	0.113333	0.616667	0.633333	0.613333
LOC_Os01g15000	6.38333	6.40333	2.74333	3.24333	2.13333	9.07667	8.43667	4.64333	4.12	3.33667
LOC_Os01g15300	2.18333	1.94333	0.683333	0.546667	0.386667	1.23667	1.63	0.703333	0.51	0.396667
LOC_Os01g15350	4.13333	4.04667	1.11667	1.58333	1.00333	3.9	5.75	2.59333	2.2	1.81
LOC_Os01g15390	3.47333	3.51	0.993333	1.08	0.543333	3.20667	3.62	1.48333	1.23667	0.916667
LOC_Os01g15470	55.5567	55.97	27.8867	25.07	27.1167	55.01	55.2667	33.5	30.8833	29.0833
LOC_Os01g15660	5.96	6.98667	2.42	2.42667	2.32667	6.73	7.30333	3.67333	3.28667	2.87
LOC_Os01g15970	0.0933333	0.323333	0.663333	0.723333	0.456667	0.556667	0.676667	0.826667	0.65	0.446667
LOC_Os01g16120	0.723333	0.503333	0.193333	0.123333	0.0433333	0.533333	0.993333	0.47	0.156667	0.1
LOC_Os01g16180	12.7867	13.93	5.26667	5.02667	5.11333	14.5933	15.7133	7.86	6.97333	6.02667
LOC_Os01g18100	2.98	3.05	5.85667	4.83	6.93333	6.25	7.45667	8.48667	8.05667	9.74333
LOC_Os01g18150	0.0133333	0.0333333	0.23	0.226667	0.29	0	0	0	0	0
LOC_Os01g19310	0.01	0.09	0.14	0.04	0.0266667	0	0.01	0.09	0.05	0
LOC_Os01g19720	0	0	0.0166667	0.04	0.0833333	0	0	0.03	0.0166667	0.02
LOC_Os01g19940	1.40667	0.876667	6.94	5.50667	7.17333	23.9667	30.7733	28.1133	31.6667	26.0133
LOC_Os01g20700	0.206667	0.72	0.606667	0.326667	0.546667	0.0266667	0.0366667	0.0666667	0.05	0.0666667
LOC_Os01g20730	0.44	0.453333	0.423333	0.32	0.01	0.32	0.41	0.286667	0.316667	0.103333
LOC_Os01g20890	20.6233	24.1533	8.56	7.7	5.99667	20.5933	23.73	14.59	13.7233	9.19333
LOC_Os01g20940	4.54333	4.89333	2.34667	2.14667	1.08667	5.12667	3.54333	3.37667	2.82333	2.03
LOC_Os01g20950	0.316667	0.75	0.0433333	0.03	0	0.396667	0.01	0.0633333	0.0633333	0.0766667
LOC_Os01g21170	2.94333	2.75667	1.01	0.59	0.733333	2.42	2.17333	0.983333	1.07	0.923333
LOC_Os01g21610	5.20333	5.65333	11.2767	14.5433	8.35333	8.28667	13.62	10.5167	11.5933	8.08667
LOC_Os01g21860	14.7133	14.2767	7.12667	5.18333	4.62333	14.6567	13.0433	8.18	6.56	6.60667
LOC_Os01g22430	11.36	14.4733	3.87	3.67333	3.68333	10	12.42	4.44333	4.39	4.25
LOC_Os01g22520	367.51	351.73	97.36	164.797	78.0233	214.26	182.47	69.4067	102.623	67.6533
LOC_Os01g22630	4.29667	3.91333	1.67667	1.80333	1.51667	4.67	6.18333	2.62667	2.07667	1.92333
LOC_Os01g22660	0.4	0.323333	0.07	0.113333	0.0666667	0.676667	0.603333	0.183333	0.403333	0.126667
LOC_Os01g23000	0.84	0.806667	0.0533333	0.193333	0	1.44	1.09	0.35	0.35	0.246667
LOC_Os01g23600	6.02	6.15	2.07333	1.75333	1.2	4.07	3.45333	2.39333	2.08667	1.74667
LOC_Os01g23970	2.83	2.01667	0.506667	0.23	0.453333	2.41667	1.08667	1.07667	0.8	1.58333
LOC_Os01g24030	0.323333	0.316667	0.703333	0.64	0.19	0	0	0	0	0
LOC_Os01g24090	17.4033	16.27	2.47333	3.05333	1.89	15.04	19.8567	7.37333	9.28667	5.31333
LOC_Os01g24780	0.163333	0.26	0.00666667	0	0.01	0.09	0.04	0	0	0
LOC_Os01g24920	1.19667	1.43333	0.183333	0.173333	0.0866667	0.69	0.72	0.32	0.516667	0.506667
LOC_Os01g25189	4.67667	5.4	0.443333	0.56	0.683333	0	0	0	0	0
LOC_Os01g25386	41.07	45.51	145.607	141.227	164.543	62.5667	48.3033	85.78	105.107	81.3
LOC_Os01g25530	30.46	34.3767	11.5667	11.2333	10.3033	29.2667	28.1267	16.3967	17.2733	13.2067
LOC_Os01g25540	2.77333	3.98	5.70667	5.24	2.69667	19.3467	16.86	17.7833	16.8233	10.6467
LOC_Os01g25810	0.46	0.483333	0.0233333	0.0633333	0.1	3.56667	4.23667	1.85667	1.83	1.77667
LOC_Os01g26920	22.9733	22.8033	7.56	8.15667	5.15667	24	31.5	14.5133	13.08	9.37333
LOC_Os01g27240	0	0.0133333	0.0733333	0.04	0	0.01	0	0.0333333	0.02	0
LOC_Os01g27360	42.9333	52.4567	69.46	88.4133	48.1367	47.9733	67.36	47.6867	61.22	40.4267
LOC_Os01g27490	1.38667	0.543333	5.00667	2.51667	0.523333	0	0.0266667	0	0	0
LOC_Os01g28500	2.20333	3.57667	2.42667	14.1933	1.84	4.78667	2.57	11.46	7.06333	3.38
LOC_Os01g28540	64.7533	64.14	22.7933	23.74	15.6267	28.3233	36.2767	14.26	15.69	9.63333
LOC_Os01g28690	8.85667	9.84333	2.97333	2.13667	2.05	7.27	5.14333	3.70667	4.11333	2.74333
LOC_Os01g28870	0.09	0.11	0.01	0.00333333	0.0266667	0.04	0.09	0.00666667	0.03	0.0266667
LOC_Os01g29507	1.34	1.26	0.323333	0.26	0.333333	1.8	1.10667	0.836667	0.823333	0.53
LOC_Os01g31850	0.0166667	0.196667	0.133333	0.303333	0.106667	0.0466667	0	0.213333	0.103333	0.176667
LOC_Os01g31870	45.27	58.09	8.67	6.94667	14.9433	39.0933	29.7367	15.7933	14.1733	17.5367
LOC_Os01g31980	2.57333	3.10333	8.81333	5.38667	8.99667	3.82333	3.86333	5.72667	3.50667	3.19
LOC_Os01g32170	2.75	2.66333	1.05667	0.913333	1.23667	3.47667	5.18	1.62	1.36333	0.97
LOC_Os01g33190	0	0	0.03	0.0266667	0	0.0233333	0	0	0.00333333	0
LOC_Os01g33260	0.0633333	0.0733333	0	0	0	0.03	0.0266667	0	0	0
LOC_Os01g33640	0.01	0.0133333	0	0	0.07	0	0	0.00333333	0	0
LOC_Os01g33970	0	0	0.0566667	0.0233333	0.0666667	0	0	0.0266667	0.00666667	0.0166667
LOC_Os01g34430	8.14	8.59	3.21333	2.56333	3.17333	8.17667	9.56333	3.75667	3.84667	3.63
LOC_Os01g34560	2.53	2.41333	4.49667	5.84	3.05667	6.35333	3.87667	5.89	4.74667	2.39667
LOC_Os01g34780	18.2633	19.9533	8.25	8.48	9.09667	19.2067	22.6467	11.5433	9.77667	11.3933
LOC_Os01g34860	2.58333	3.26	1.05667	0.66	0.636667	2.01667	1.28333	0.826667	0.916667	0.743333
LOC_Os01g36240	0.06	0.0666667	1.11667	0.796667	0.206667	0.6	0.523333	0.653333	0.86	0.61
LOC_Os01g36390	0.163333	0.133333	0.0666667	0.0833333	0.00333333	0.0733333	0.203333	0.0966667	0.0633333	0.01
LOC_Os01g36820	6.25	6.61333	1.40333	1.5	0.816667	0	0	0	0	0
LOC_Os01g37490	1.97333	2.54333	1.89667	0.913333	0.31	1.38333	2.13667	2.55667	0.826667	0.426667
LOC_Os01g37670	3.31333	4.21667	1.28333	1.39667	0.816667	3.33	2.91	1.95333	1.88667	1.23333
LOC_Os01g37980	22.5433	20.8233	7.05333	8.11	5.54	28.2933	20.8267	19.94	15.0667	14.33
LOC_Os01g38244	5.06	5.24	2.45333	1.56667	1.22667	13.3533	13.6533	7.78	6.45	4.95
LOC_Os01g38660	11.18	10.4767	19.48	22.9067	9.59667	25.02	17.2833	44.23	31.3367	24.8667
LOC_Os01g38970	42.2433	42.4533	12.9433	13.1367	8.98333	35.5	32.1867	20.3	16.1567	15.6167
LOC_Os01g39000	21.86	26.87	16.61	10.8933	5.59667	18.0833	14.5067	13.0767	9.30667	8.39
LOC_Os01g39040	0.806667	0.983333	0.18	0.0466667	0.113333	0	0.08	0.0166667	0	0
LOC_Os01g39060	26.54	29.2733	8.06	8.92	7.16333	8.13	8.2	8.46333	8.36	8.76333
LOC_Os01g39100	2.89333	2.89	0.99	0.876667	1.04667	2.61	2.29667	1.17333	1.18	1.12667
LOC_Os01g39600	0.203333	0.243333	0.0866667	0.146667	0.02	0.203333	0.31	0.193333	0.15	0.0933333
LOC_Os01g39790	12.7733	12.0633	4.2	4.58333	2.02	32.19	25.87	17.3533	13.4567	11.4667
LOC_Os01g39890	5.29667	5.40333	11.1967	13.0267	8.59	9.67	8.92	17.28	18	14.91
LOC_Os01g39990	0.0166667	0.0733333	0.123333	0.263333	0.0166667	0.183333	0.0366667	0.3	0.313333	0.0566667
LOC_Os01g40260	1.58333	3.5	3.55	7.22667	3.54333	3.16333	3.41	4.69667	4.00333	4.08333
LOC_Os01g40550	0.0466667	0.06	0.123333	0.31	0.04	0.05	0.0333333	0.0466667	0.0133333	0.01
LOC_Os01g40560	2.82667	2.75667	0	0.03	0.0233333	0.12	0.113333	0	0	0
LOC_Os01g41190	17.32	16.7167	8.49	7.72	6.04667	17.04	17.0667	10.2267	7.97667	7.05333
LOC_Os01g41740	2.09667	1.84667	0.366667	0.293333	0.0866667	0	0	0	0	0
LOC_Os01g41770	0.493333	0.623333	0.0633333	0.0366667	0.04	0	0.00666667	0	0	0
LOC_Os01g41890	0.636667	1.04	3.47	3.02333	3.41667	0.996667	1.09333	1.22333	1.03333	1.02667
LOC_Os01g41930	0.506667	0.456667	0.206667	0.28	0.0433333	4.96	4.84333	4.57	4.99	4.14333
LOC_Os01g42000	0.276667	0.26	0.64	0.266667	0.266667	0.503333	0.42	0.636667	0.633333	0.59
LOC_Os01g42080	7.25	7.67667	3.44667	2.84333	2.26667	7.10667	6.84667	4.35	3.89667	2.98
LOC_Os01g42770	65.8033	62.3433	22.18	20.6667	17.0267	57.6167	61.41	33.23	26.34	22.1467
LOC_Os01g42830	23	22.6933	8.74333	7.73	7.62333	22.5333	23.4733	11.7467	9.55667	10.24
LOC_Os01g42840	0.773333	0.77	0.166667	0.0166667	0.0933333	0.636667	0.526667	0.0833333	0.156667	0.0466667
LOC_Os01g42970	14.0433	15.9167	6.72667	5.47	4.81	14.18	13.9767	7.72333	6.72667	5.25667
LOC_Os01g43460	0.983333	1.26333	3.29667	1.48667	1.59667	1.06	1.95667	0.69	0.973333	0.323333
LOC_Os01g43700	9.36	7.01333	25.91	24.8267	34.8133	22.7067	20.64	28.4867	42.9333	36.0533
LOC_Os01g43740	0.0133333	0	0.01	0.0566667	0.26	0.563333	0.756667	0.45	0.22	0.456667
LOC_Os01g43980	0	0.25	0.1	0.0933333	0	0	0	0	0	0
LOC_Os01g44110	1.83667	2.21	0.373333	0.553333	0.253333	1.10667	0.75	0.293333	0.53	0.233333
LOC_Os01g44260	2.25333	0.686667	6.24333	3.79	0.8	0	0	0.0233333	0	0.00666667
LOC_Os01g44390	261.353	264.817	104.86	112.317	55.23	125.75	240.37	105.573	138.63	94.4467
LOC_Os01g44980	3.44667	3.49333	1.11333	0.78	1.63333	2.56667	2.78	1.40667	1.28	1.25333
LOC_Os01g45030	0.27	0.283333	0.0233333	0.0366667	0.0266667	0.246667	0.226667	0.0533333	0.06	0.05
LOC_Os01g45290	6.17667	4.96	3.2	3.48333	1	0.03	0.0166667	0	0	0.00333333
LOC_Os01g45640	2.69	3.96333	0.826667	0.746667	0.233333	20.7667	16.7	12.7233	7.94	4.27333
LOC_Os01g45760	0.32	0.146667	0.0366667	0.0566667	0.00666667	0.176667	0.246667	0.163333	0.0766667	0.08
LOC_Os01g46370	0.63	0.596667	0.0866667	0.09	0.0433333	0.366667	0.233333	0.303333	0.163333	0.0766667
LOC_Os01g46380	97.43	106.337	67.1867	58.1067	26.85	94.2333	64.96	95.7433	84.0033	46.4267
LOC_Os01g46570	7.45333	7.80333	2.45333	3.78333	6.22667	4.57667	7.65333	4.31	6.16	8.37333
LOC_Os01g47070	3.62667	5.76	11.2	35.97	7.98667	35.93	24.4033	49.8467	35.1733	19.84
LOC_Os01g47600	17.94	18.78	6.37667	4.83	3.88	16.9733	19.6233	8.78333	6.63667	6.96667
LOC_Os01g47610	2.00667	2.25667	4.26333	3.00333	2.55667	3.57333	3.84667	4.14667	4.37	4.12667
LOC_Os01g47730	55.42	50.58	21.24	23.8533	19.75	56.0933	49.5067	30.81	25.6467	21.2267
LOC_Os01g47760	3.31333	1.51	4.60667	4.77	8.45	8.36667	4.62	13.5	9.14333	14.5367
LOC_Os01g47800	5.36333	5.61667	1.79333	1.44333	2	5.70667	6.21	2.5	2.26667	2.3
LOC_Os01g47810	1.94333	1.82	0.533333	0.526667	0.65	1.33	1.17667	0.46	0.536667	0.693333
LOC_Os01g48010	0.846667	0.993333	0.0866667	0.116667	0.13	0.57	0.553333	0.186667	0.116667	0.163333
LOC_Os01g48446	1.70667	1.42333	4.49333	3.33333	3.24333	3.43667	4.32667	4.76667	5.11333	3.46
LOC_Os01g48700	1.68333	1.80667	0.54	0.296667	0.383333	0.993333	1.30333	0.48	0.506667	0.423333
LOC_Os01g49060	14.6833	16.57	6.68667	5.39667	6.61	13.6667	13.87	7.72333	6.76667	6.43667
LOC_Os01g49180	3.70667	3.81667	1.03333	0.93	0.856667	2.91667	2.47333	1.32333	1.45667	1.15667
LOC_Os01g49219	19.0867	20.4633	4.69667	4.28333	3.64667	0	0	0.00333333	0	0
LOC_Os01g49240	3.14	6.05333	0.276667	0.03	0.09	0.216667	0.39	0.03	0.07	0.0133333
LOC_Os01g49390	0.743333	0.59	0.09	0.0866667	0.11	0.72	1.05	0.356667	0.266667	0.226667
LOC_Os01g50000	4.22	4.45333	1.47333	1.67	0.71	2.13333	1.01333	1.47667	1.56	0.946667
LOC_Os01g50170	1.57	2.14333	3.29667	8.73	2.91	4.74667	4.25	6.97667	4.37	3.21
LOC_Os01g50340	8.82	9.07333	4.06	4.21	3.86667	8.05333	7.70333	4.91	3.92667	4.64667
LOC_Os01g50610	0.903333	0.953333	2.92667	1.81	1.54333	2.85667	2.12	2.58333	3.54	3.39
LOC_Os01g50770	36.4367	35.5433	20.35	17.7567	12.7867	40.6667	34.3733	22.0833	19.6333	15.77
LOC_Os01g50820	1.5	1.65333	5.31	4.76667	4.42	3.04333	2.85333	1.66333	2.62	2.84667
LOC_Os01g50830	11.9533	13.1367	4.5	4.77	4.92333	12.79	16.35	6.04	5.84667	4.98
LOC_Os01g51020	0.91	0.88	0.19	0.313333	0.0966667	0.75	0.546667	0.263333	0.113333	0.326667
LOC_Os01g51210	12.2667	11.0933	14.2	9.06	2.56667	10.2767	9.3	18.6933	9.65333	3.5
LOC_Os01g51360	97.72	98.7033	31.6167	40.49	17.36	85.06	96.3133	39.4833	40.2933	31.08
LOC_Os01g51570	2.40333	5.49	1.12667	10.5833	2.05667	5.75333	5.11	9.52667	5.18667	3.19667
LOC_Os01g51634	1.05667	1.02333	1.12	0.91	0.493333	0.623333	0.14	1.05333	1.34	0.63
LOC_Os01g52030	13.6167	11.6467	9.12333	6.66667	2.50333	11.9867	9.77667	13.2133	6.06667	4.44667
LOC_Os01g52120	2.72333	1.9	2.27667	1.84333	0.46	1.74333	1.68333	1.23333	0.953333	1.04667
LOC_Os01g52270	4.75	4.73667	1.79333	1.56	1.75333	4.18	5.64333	2.54667	1.79667	1.34333
LOC_Os01g52610	0.32	0.303333	0.0133333	0.07	0.136667	0.266667	0.506667	0.136667	0.116667	0.0633333
LOC_Os01g52851	8.03667	7.59667	3.11	2.73667	3.98333	7.62333	10.25	3.42333	3.16	3.13
LOC_Os01g52920	51.9333	53.3167	23.0333	22.4633	15.67	52.19	46.9767	33.07	30.0567	24.0267
LOC_Os01g52950	0.126667	0.12	0	0	0	0.09	0.0366667	0	0.00666667	0
LOC_Os01g53000	50.7233	52.0167	34.7733	26.2833	14.8067	48.7433	39.9267	43.71	34.5433	20.7467
LOC_Os01g53130	1.55333	1.47333	0.47	0.39	0.283333	1.44333	1.19333	0.98	0.983333	0.613333
LOC_Os01g53430	0.86	0.78	2.56667	2.06667	1.93667	1.99667	1.79333	3.21	2.88667	2.82333
LOC_Os01g53750	0.25	0.126667	0.0166667	0.01	0	0.17	0.26	0.03	0.133333	0.05
LOC_Os01g53930	23.02	25.2667	43.2367	46.1167	43.9633	24.7933	19.83	40.2467	44.74	37.5933
LOC_Os01g54020	21.86	20.99	7.67667	11.9	7.75667	13.0167	15.8867	7.03667	8.04333	7.07
LOC_Os01g54340	12.4067	13.5833	3.61667	4.93	7.44667	13.41	19.7133	10.9633	10.1467	13.0533
LOC_Os01g54350	45.0033	44.5367	18.8067	17.3333	18.2567	25.2567	25.8233	10.8867	12.7567	15.0633
LOC_Os01g54630	0.44	0.423333	0.17	0.286667	0.896667	0.0166667	0	0	0	0
LOC_Os01g54940	8.84667	8.05333	19.9333	27.4567	18.9133	16.05	17.0933	23.4233	24.99	25.2633
LOC_Os01g55094	11.36	11.4167	4.76333	4.39	3.82667	10.37	10.79	6.06333	5.15333	4.45333
LOC_Os01g55480	0	0.0266667	0.0433333	0.07	0.04	0.01	0	0.02	0.0366667	0.02
LOC_Os01g55610	1.52	1.35333	0.65	0.836667	0.11	1.16667	0.616667	0.64	0.816667	0.35
LOC_Os01g55650	7.41667	7.09667	3.34	2.93333	1.96667	8.08667	6.74	4.84333	3.8	3.05667
LOC_Os01g55799	28.4033	26.3333	15.55	15.5633	7.53	36.3567	35.31	24.6667	19.7967	13.0633
LOC_Os01g55950	91.3067	75.4067	35.0567	16.48	29.7633	94.2567	85.8467	52.0367	50.44	57.66
LOC_Os01g56390	13.2133	15.98	24.34	24.0567	34.1867	17.8733	19.01	26.1867	24.3267	30.9267
LOC_Os01g56480	5.44333	5.6	1.07333	0.76	1.01	3.89	4.08333	1.27333	1.27	1.74333
LOC_Os01g56670	8.81667	8.42333	4.08667	3.38	3.33	9.48667	11.43	5.58	4.09333	3.80333
LOC_Os01g56980	10.23	11.0167	4.49333	3.91667	4.69	8.38333	8.34667	5.22667	5.06667	4.45333
LOC_Os01g57004	5.73667	5.69	6.16	22.6433	7.65	8.23667	20.27	8.74667	13.39	15.9733
LOC_Os01g57270	0.17	0.2	0.463333	0.476667	0.226667	0.33	0.416667	0.536667	0.433333	0.323333
LOC_Os01g57280	8.60333	9.68	3.78333	2.95333	3.05667	8.42667	9.41667	5.19	4.02667	2.93333
LOC_Os01g57520	0.453333	0.57	0.0533333	0	0	0.436667	0.4	0.06	0.0933333	0.146667
LOC_Os01g57770	1.04	0.793333	0.783333	0.746667	0.123333	1.91667	2.25333	1.47333	1.01667	0.42
LOC_Os01g57920	1.97333	1.97	0.253333	0.276667	0.41	0.03	0	0.0133333	0	0
LOC_Os01g58039	3.13667	2.24	1.44	1.64333	0.676667	0.466667	0.79	0.263333	0.516667	0.18
LOC_Os01g58290	0.613333	0.613333	0.43	0.51	0.11	0.66	0.453333	0.8	1.12333	0.156667
LOC_Os01g58470	139.303	134.423	48.0533	54.8933	39.0967	102.427	125.19	49.24	50.6033	35.9233
LOC_Os01g58780	7.77667	6.75	4.21	3.47333	2.24	7.69667	6.46	4.72	3.7	3.05
LOC_Os01g58790	28.2767	29.92	8.91	9.76	7.75333	19.3567	20.8367	10.8067	9.85333	7.83667
LOC_Os01g59250	0.656667	0.786667	2.79667	1.85	1.22	0	0.0133333	0.00666667	0	0
LOC_Os01g59265	8.68667	4.89	2.03	2.54	0.91	5.87667	5.58	1.70333	1.19333	1.28
LOC_Os01g59540	0.313333	0.0366667	0	0.0233333	0	0.0433333	0.176667	0.18	0.0566667	0.0433333
LOC_Os01g60020	1.97333	2.95667	4.35	2.89	1.60333	7.30333	7.41667	6.09667	3.03333	2.77667
LOC_Os01g60340	0.01	0.05	0.1	0.14	0	0.0333333	0.0266667	0.0633333	0.0733333	0.0633333
LOC_Os01g60420	0.36	0.42	0.73	0.5	0.326667	0.84	0.993333	0.74	0.363333	0.58
LOC_Os01g60569	0.453333	0.403333	0.08	0	0	0.433333	0.203333	0.0233333	0.0866667	0
LOC_Os01g60640	0.0233333	0.0766667	0.13	0.22	0.0533333	0.27	0.17	0.29	0.05	0.0433333
LOC_Os01g60910	3.70333	4.23667	5.76	6.23333	7.99	8.25667	5.83	8.30667	8.57	7.30667
LOC_Os01g61070	6.18333	5.35	17.36	14.41	18.9467	10.8833	10.21	17.7567	16.4633	17.96
LOC_Os01g61080	3.20667	4.41333	3.93	6.77333	3.66333	9.55667	7.38	7.55667	5.51667	6.14333
LOC_Os01g61190	1.51333	1.64	3.18	2.95333	1.80333	2.49333	2.10667	4.22667	2.66333	2.16667
LOC_Os01g61930	13.77	15.6967	5.42	4.86667	5.60333	12.72	15.5667	6.16667	6.06333	5.18667
LOC_Os01g62430	1.34	1.41333	1.34667	4.48333	1.05333	3.98	3.19333	3.5	2.23667	2.66
LOC_Os01g62610	1.35667	1.47	0.706667	0.493333	0.283333	2.81667	3.17333	2.68667	1.80333	1.44333
LOC_Os01g62850	1.23667	1.54667	4.47333	5.93667	3.57667	3.34667	2.59	5.6	4.99667	3.66333
LOC_Os01g62870	10.1667	10.8733	26.1233	35.2933	42.5767	26.4233	37.46	25.6733	20.8167	25.5033
LOC_Os01g63050	40.4833	38.9267	17.8233	20.6567	10.6367	39.1033	28.5033	30.8633	20.91	23.09
LOC_Os01g63180	0.0133333	0.06	0.473333	0.523333	0.346667	2.90333	1.66667	1.55333	0.21	0.153333
LOC_Os01g63190	10.51	13.8	2.16	4.01333	0.3	2.18667	2.39333	3.58333	3.59	0.813333
LOC_Os01g63240	2.19667	2.28667	0.776667	1.42667	0.373333	1.77	1.64667	0.786667	1.06	0.61
LOC_Os01g63340	0	0.04	0	0.0133333	0.0666667	0	0	0	0.00666667	0
LOC_Os01g63770	13.7233	16.71	27.92	26.0767	12.99	20.0033	12.81	32.2567	26.19	16.2833
LOC_Os01g63910	17.01	17.19	7.16333	7.11	7.13333	14.0967	14.44	8.95	7.21	7.35
LOC_Os01g64120	0.473333	0.35	1.57	1.98333	0.716667	0.993333	1.01	1.45	0.42	0.523333
LOC_Os01g64262	14.4833	14.37	26.1067	24.8233	33.35	19.9633	16.3833	23.4633	28.7	27.72
LOC_Os01g64270	257.727	233.493	90.19	113.52	59.4767	167.457	166.37	56.7267	74.7	47.5833
LOC_Os01g64360	1.74	2.71333	0.603333	0.333333	0.59	2.79	3.48333	1.56667	1.02667	1.5
LOC_Os01g64540	6.29667	6.29333	1.95667	1.72667	0.913333	3.40667	4.39333	3.81	1.38333	1.93667
LOC_Os01g64890	5.48667	5.47	14.3333	14.55	13.9167	10.2567	9.15	20.2533	15.94	15.88
LOC_Os01g65110	0.0333333	0.08	0.00666667	0	0.186667	0.556667	0.306667	0.42	0.316667	0.53
LOC_Os01g65230	53.7933	57.7	20.8067	24.0933	14.2367	35.49	33.2833	27.12	23.2833	15.89
LOC_Os01g65460	0.276667	0.293333	0.04	0.0333333	0.0166667	0.176667	0.133333	0.07	0.1	0.03
LOC_Os01g65480	2.11	2.05	0.793333	0.896667	0.36	2.21667	1.70333	1.44333	2.51	0.82
LOC_Os01g65850	0.336667	0.363333	0.0566667	0.0333333	0.05	0.233333	0.166667	0.0633333	0.12	0.103333
LOC_Os01g65940	2.87	3.22	1.23333	0.976667	1.09	3.18667	2.71333	1.49	1.63	0.993333
LOC_Os01g65992	0.276667	0.17	0.57	0.56	0.146667	0.536667	0.423333	0.736667	1.04	0.23
LOC_Os01g66020	14.8933	16.7967	4.91333	4.51667	3.02	11.79	9.01333	7.91	8.13	5.22
LOC_Os01g66100	9.42333	15.8767	22.4367	3.83667	32.2967	13.1067	16.4367	21.56	10.3033	14.7333
LOC_Os01g66180	2.09667	2.46333	1.12333	1.11667	0.156667	1.14667	0.873333	1.48667	1.08333	0.356667
LOC_Os01g66230	5.58333	6.03667	2.89	1.82333	2.87	5.46	6.25667	2.97333	2.46667	2.2
LOC_Os01g66440	0.626667	0.273333	0.0833333	0.136667	0.02	0.266667	0.0733333	0.0666667	0.0433333	0.0233333
LOC_Os01g66630	0.666667	0.843333	0.126667	0.18	0.203333	0.52	0.7	0.173333	0.0933333	0.21
LOC_Os01g66720	3.98	2.82667	8.88333	10.84	2.86333	3.52667	6.99667	5.82	6.55667	3.10667
LOC_Os01g66810	0.66	0.266667	0.05	0.02	0	0.453333	0.133333	0.0233333	0	0
LOC_Os01g66840	0.203333	0.16	0.79	0.776667	0.343333	0.56	0.456667	1.03	0.616667	0.606667
LOC_Os01g66920	3.93667	3.89	8.03	7.51	9.14	5.31333	3.76	8.03	8.44333	7.70333
LOC_Os01g67180	31.8167	33.6	14.7967	13.51	9.31	33.1733	27.19	25.1467	18.2133	13.13
LOC_Os01g67220	22.0033	23.39	44.61	40.03	31.44	32.4567	19.4233	48.0733	43.0767	28.7167
LOC_Os01g67260	0.333333	0.316667	0	0	0	0.116667	0.276667	0	0	0
LOC_Os01g67430	0.05	0.0166667	0.0566667	0.0166667	0.316667	0.06	0.0266667	0.116667	0.03	0.113333
LOC_Os01g67540	0.93	5.33667	4.36333	3.56667	4.50333	2.30667	4.46333	4.16667	2.43	0.68
LOC_Os01g67870	0.706667	0.923333	2.69333	2.41667	2.51667	1.09667	0.88	0.926667	0.723333	0.416667
LOC_Os01g68020	34.4	29.6467	15.59	20.2733	45.92	33.2367	36.0367	22.2833	15.53	17.88
LOC_Os01g68130	0.00666667	0.0333333	0.183333	0.246667	0.153333	0.03	0.0133333	0.113333	0.06	0.0366667
LOC_Os01g68269	53.69	34.9633	15.6933	12.9267	7.53	22.3367	16.2633	22.1567	21.7667	21.1333
LOC_Os01g68760	14.7033	14.6167	7.35	5.71	5.77667	14.7633	13.7767	9.08333	7.31	6.8
LOC_Os01g68950	280.53	247.103	172.573	121.56	80.8067	348.187	187.88	209.903	187.567	187.423
LOC_Os01g68960	0.693333	0.726667	0.636667	0.05	0.16	1.41	0.7	0.996667	0.916667	0.97
LOC_Os01g69020	0.406667	0.263333	0.00666667	0.00666667	0	0.13	0.0933333	0	0.01	0
LOC_Os01g69140	0	0	0.04	0.0966667	0.0166667	0.14	0.05	0.0866667	0.0266667	0.0833333
LOC_Os01g69220	6.49	6.91	13.37	13.1967	15.3867	7.50667	6.72333	12.3133	14.7167	11.21
LOC_Os01g70210	38.7533	44.3567	86.3133	67.92	89.6867	81.3333	81.47	109.28	94.5833	98.5
LOC_Os01g70230	0.673333	0.413333	0.0933333	0.143333	0.03	0.716667	0.183333	0.166667	0.113333	0.1
LOC_Os01g70380	20.6767	20.37	10.6633	9.98	5.68	20.98	17.2567	16.5567	11.1133	8.96
LOC_Os01g70430	4.86667	4.89667	2.23333	1.76667	1.77667	5.2	6.31667	2.64667	2.04667	1.85667
LOC_Os01g70520	109.013	118.487	48.5533	47.0167	38.3133	104.043	130.677	77.1333	77.4033	49.8133
LOC_Os01g70550	27.5767	32.8667	12.01	8.92	10.6267	26.0233	22.4167	19.9767	12.5267	17.68
LOC_Os01g70770	4.84333	5.02333	9.70667	13.3733	3.21333	8.85667	8.32667	7.78667	5.21333	4.11333
LOC_Os01g70800	5.79667	6.45333	9.89667	11.62	10.72	5.99	7.26667	9.35667	9.88667	9.94667
LOC_Os01g70870	0.00666667	0.0333333	0.186667	0.04	0	0.02	0	0.35	0.136667	0.0433333
LOC_Os01g71130	0.273333	0.196667	0.0133333	0.0833333	0.0266667	0.11	0.0366667	0.106667	0	0.0833333
LOC_Os01g71180	3.17667	3.08	1.29333	0.943333	1.76333	3.31	3.72667	3.59333	1.94333	1.91
LOC_Os01g71200	2.09	2.6	0.703333	0.553333	0.393333	1.66333	1.53333	1.00333	0.87	0.57
LOC_Os01g71810	0	0.0833333	0.18	0.0766667	0.0166667	0.01	0	0.0466667	0.01	0.02
LOC_Os01g71830	0	0.01	0.0966667	0.0366667	0	0.01	0	0.02	0	0
LOC_Os01g71840	1.26667	0.603333	0.436667	0.426667	0.0666667	0	0	0	0	0
LOC_Os01g72090	12.5667	11.9467	3.57667	3.75667	2.86333	8.78	10.6	5.31667	3.4	3.52333
LOC_Os01g72160	0.543333	0.606667	0.123333	0.0266667	0.0333333	0.536667	0.7	0.05	0.0833333	0.0866667
LOC_Os01g72360	0.09	0.176667	0.723333	0.38	0.186667	0.103333	0.05	0	0	0
LOC_Os01g72380	16.5767	18.8133	5.09	4.78	5.71	13.1033	9.76667	6.91333	6.17667	6.40333
LOC_Os01g72390	0.313333	0.203333	0.103333	0.1	0	0	0	0	0	0
LOC_Os01g72490	2.7	2.50333	2.69	3.20333	13.0967	5.23333	9.75333	2.36667	3.18667	3.47667
LOC_Os01g72620	0	1.90333	0.256667	0.19	0.0233333	0	0	0	0	0
LOC_Os01g72650	1.47333	1.40667	0.57	0.513333	0.34	0.04	0.08	0.04	0.01	0.0133333
LOC_Os01g72760	0.45	0.833333	0.366667	0.46	0	0.0833333	0	0.123333	0.04	0.00666667
LOC_Os01g73220	1.59667	1.31667	0.806667	1.12667	0.293333	2.34	3.26	1.12667	1.58	0.503333
LOC_Os01g73234	109.707	96.8733	44.1067	55.03	38.2167	79.6367	104.573	39.6167	35.55	30.2767
LOC_Os01g73250	2148.25	974.893	1224.93	835.64	547.18	2807.85	1574.03	2668.69	2067.85	2065.85
LOC_Os01g73310	6.9	7.03333	1.93333	2.06667	0.343333	26.1967	30.97	31.02	42.4467	44.38
LOC_Os01g73390	0.723333	0.64	0.156667	0.176667	0.0533333	0.31	0.143333	0.0633333	0.0266667	0.05
LOC_Os01g73460	2.46667	2.31333	0.823333	0.91	0.843333	1.86333	2.21667	1.28333	0.953333	1.18
LOC_Os01g73500	14.25	10.2833	29.3733	38.4233	22.6167	75.2833	59.8233	39.72	37.24	34.0833
LOC_Os01g73680	15.47	13.2467	4.56667	3.73333	4.08	20.3367	20.94	11.4767	12.3767	10.86
LOC_Os01g73760	7.94333	7.53667	3.28667	2.43333	2.63	11.52	12.1133	6.06667	5.15333	4.96
LOC_Os01g73910	149.233	146.65	287.377	222.19	467.01	267.447	316.55	313.577	252.59	385.683
LOC_Os01g73990	40.8667	46.22	23.5133	20.0133	12.0433	37.9833	31.8033	29.6033	26.76	15.9533
LOC_Os01g74300	241.89	139.417	304.42	407.577	236.427	155.38	32.2367	259.987	190.473	334.25
LOC_Os01g74410	57.5167	76.4367	43.5933	48.23	9.41333	66.9133	34.0967	87.7133	56.1967	27.9467
LOC_Os01g74470	7.13667	7.36667	3.39	2.74	2.76667	7.66	6.66667	5.15	4.63333	3.52333
LOC_Os01g74500	0.263333	0.22	0	0.0566667	0.0566667	0.136667	0.3	0.106667	0.02	0.07
LOC_Os02g01080	3.88	3.97333	0.963333	0.953333	0.943333	2.68667	2.19667	0.933333	1.03667	0.766667
LOC_Os02g01110	12.65	13.1133	5.75	4.96667	4.12667	13.6333	13.3367	7.69667	6.53	5.12667
LOC_Os02g01150	1188.47	1260.01	591.107	580.247	356.403	834.673	747.347	496.087	554.987	344.37
LOC_Os02g01210	103.923	128.043	85.8167	66.17	18.65	115.71	51.39	82.83	65.3	37.19
LOC_Os02g01820	0.916667	1.07333	2.03667	2.69	1.31667	0	0	0	0	0
LOC_Os02g01870	29.2133	33.6867	8.70333	6.81667	4.34333	0	0	0	0	0
LOC_Os02g01960	24.96	25.64	18.81	14.8833	7.16	33.36	22.4733	20.1167	16.2133	12.2633
LOC_Os02g01970	4.85333	5.37	2.08667	2.03	2.02333	4.52667	4.98333	2.09667	1.99	2.19667
LOC_Os02g02040	3.60333	2.56667	4.92	5.48	0.716667	2.29	5.06	1.74	3.28333	0.416667
LOC_Os02g02250	0.5	0.456667	0.0466667	0.06	0.0166667	0.266667	0.393333	0.126667	0.0766667	0.0366667
LOC_Os02g02350	12.95	12.3167	5.43333	5.75667	4.74333	14.61	16.7433	7.72	6.67	5.58
LOC_Os02g02540	5.38333	6.38333	1.65667	1.42667	1.53	3.1	3.48667	2.14333	2.05	1.54333
LOC_Os02g02550	64.2933	59.1133	24.6667	31.1733	26.5833	46.7967	55.6033	25.2267	26.0333	22.2333
LOC_Os02g02670	1.38333	1.53	0.603333	0.346667	0.563333	1.43333	0.916667	0.943333	0.606667	0.536667
LOC_Os02g02880	6.47	7.11333	2.53333	2.13333	2.23333	7.15	7.15667	3.67333	2.68667	3.04
LOC_Os02g03430	5.45333	4.94333	4.45333	6.04667	1.37333	2.1	3.49667	1.30333	1.00667	0.926667
LOC_Os02g03640	12.4033	15.3733	3.86667	3.71	3.54667	14.47	15.4867	6.8	7.21333	6.59667
LOC_Os02g03970	9.35667	9.89333	4.04	3.81333	4.79	9.53333	12.23	5.54667	4.91333	4.39333
LOC_Os02g04080	1	0.693333	0.293333	0.183333	0.153333	0.793333	0.956667	0.313333	0.256667	0.253333
LOC_Os02g04330	13.3733	13.5933	25.6133	25.4833	29.48	14.78	16.4067	17.28	18.6667	19.9367
LOC_Os02g04760	0.806667	0.766667	0.0966667	0.2	0.363333	0.64	0.226667	0.166667	0.22	0.36
LOC_Os02g04924	0.176667	0.2	0.0666667	0.0266667	0	0.0933333	0.143333	0.06	0.0466667	0.0433333
LOC_Os02g05000	26.5767	26.2167	9.55333	8.43667	10.16	24.33	26.7133	12.2	11.5967	11.24
LOC_Os02g05244	10.8267	9.79667	5.34667	3.26667	3.45	10.6867	12.7	4.81	3.09667	4.97
LOC_Os02g05350	5.59333	4.53333	1.2	0.7	0.473333	3.52333	4.64	0.96	1.18	0.78
LOC_Os02g05410	6.62667	7.73333	3.31333	2.53333	3.44667	2.50333	2.63667	1.88667	1.76667	1.54
LOC_Os02g05500	20.74	18.6733	10.0567	8.17333	7.85	19.49	19.7867	10.3333	8.86333	9.00667
LOC_Os02g05600	0.433333	0.336667	0.0666667	0.0666667	0.05	0.41	0.63	0.0666667	0.1	0.106667
LOC_Os02g05640	2.11333	1.97	0.346667	1.62	0.396667	1.53667	1.23667	0.863333	1.40667	0.466667
LOC_Os02g05686	3.48667	3.66	1.45	1.45667	0.756667	3.69	4.88	2.56333	2.35333	1.92333
LOC_Os02g05692	10.5167	10.2267	4.56	3.66667	3.07	9.81667	8.95333	6.62667	4.77667	3.64667
LOC_Os02g05930	10.8867	11.27	4.19333	3.78667	3.15667	9.94333	10.7533	5.45667	4.65667	4.21667
LOC_Os02g06010	0.696667	0.67	0.236667	0.24	0.0933333	0.386667	0.48	0.296667	0.143333	0.0933333
LOC_Os02g06120	1.31333	1.18667	0.673333	0.443333	0.44	1.30333	1.15667	0.736667	0.506667	0.496667
LOC_Os02g06290	3.12667	3.16333	6.22667	6.88333	4.55	3.35	4.08667	6.06	4.14667	2.74667
LOC_Os02g06420	0.92	0.643333	0.343333	0.296667	0.09	0.386667	0.3	0.26	0.14	0.21
LOC_Os02g06500	10.4167	11.1967	3.26	3.24333	2.75333	9.70333	10.0967	4.6	4.49667	4.19667
LOC_Os02g06580	0.133333	0.193333	0.01	0.0433333	0.0733333	0.0966667	0.116667	0.0666667	0.0333333	0.04
LOC_Os02g06605	21.0133	20.9733	9.35	11.4433	5.63333	14.5533	14.1533	9.68333	11.2967	6.97
LOC_Os02g06610	2.84333	3.56667	1.53333	1.78333	0.346667	2.63667	3.11	1.43333	2.02	0.803333
LOC_Os02g06630	0.396667	0.303333	0.11	0.106667	0.0133333	0.0233333	0.02	0.02	0	0
LOC_Os02g06980	0.116667	0.0366667	0.626667	0.58	0.0633333	0.326667	0.19	0.3	0.41	0.273333
LOC_Os02g07000	1.60667	1.04	0.496667	0.406667	0.736667	1.49667	1.53333	0.68	0.426667	0.683333
LOC_Os02g07410	19.52	21.8133	5.52	5.23333	2.42333	14.1667	17.11	5.73333	5.80667	4.92667
LOC_Os02g07650	0.21	0.06	0.0566667	0	0.0233333	0.0666667	0.13	0.00666667	0.02	0.0166667
LOC_Os02g07830	1.57333	1.97667	3.08667	2.29	4.11667	3.42667	2.24	3.86667	2.96	2.52667
LOC_Os02g07880	12.37	12.7333	4.17333	3.55333	3.57	17.11	17.02	9.75	7.87667	7.58667
LOC_Os02g08100	3.85	6.05667	9.33	7.59	2.21333	14.4967	6.45	22.58	15.7567	4.18667
LOC_Os02g08170	0.483333	0.366667	0.5	0.19	0	1.32	0.936667	1.93667	0.433333	0.466667
LOC_Os02g08490	3.07	2.87333	2.55	0.736667	1.73	3.90667	4.23667	2.71333	1.65667	3.53667
LOC_Os02g09130	13.8567	15.73	6.16333	5.60333	4.42	13.8	14.67	8.74667	6.95	5.12
LOC_Os02g09150	210.417	221.547	57.6333	73.0167	58.6033	134.97	120.48	98.9367	89.5067	96.0167
LOC_Os02g09240	2.98667	2.26333	8.79333	10.2233	6.15667	7.36667	4.27333	8.73333	9.04667	6.53333
LOC_Os02g09470	15.0367	13.1233	5.9	5.64	6.12333	11.97	11.06	5.27667	5.52	6.08
LOC_Os02g09740	0.286667	0.263333	0.0566667	0.1	0.0533333	0.27	0.316667	0.0833333	0.14	0.0866667
LOC_Os02g09750	64.56	65.6467	26.62	31.7333	35.7433	62.36	87.0267	27.6133	34.7333	35.9367
LOC_Os02g09770	29.3833	29.8667	14.8567	14.4233	8.99667	26.3267	21.1933	15.0233	14.5233	11.1733
LOC_Os02g09810	1.72667	1.43333	0.386667	0.573333	0.426667	1.98333	1.77333	2.76667	1.34333	0.76
LOC_Os02g09980	5.36333	4.95333	5.59667	7.16333	20.4533	7.39	4.69667	2.47667	4.19	6.47
LOC_Os02g10030	0.12	0.0966667	0.706667	0.32	0.206667	0.303333	0	0.366667	0.92	0.0233333
LOC_Os02g10200	84.9833	76.09	56.0833	48.6133	31.17	159.83	136.833	91.44	69.4133	60.9533
LOC_Os02g10380	4.45667	4.30333	2.60333	2.65	1.14667	5.41667	5.67667	3.06667	2.49667	1.86333
LOC_Os02g10450	0.68	0.733333	0.193333	0.0966667	0.05	1.94667	2.36333	1.13333	2.39333	0.916667
LOC_Os02g10520	9.06667	8.71333	3.21333	4.34667	0.896667	5.5	6.15667	5.73333	7.05667	2.35333
LOC_Os02g10550	2.69	3.8	1.02	0.156667	0.383333	0.316667	0.0733333	0.456667	0.0633333	0.163333
LOC_Os02g10720	94.18	91.3733	38.85	38.1267	30.8667	81.63	92.06	41.6733	32.4367	30.8067
LOC_Os02g10860	7.45333	8.45	13.02	20.95	33.5	10.46	12.2567	6.68	10.6533	18.8133
LOC_Os02g10990	1.66333	1.78	3.65	4.55333	9.79333	3.03667	3.48	3.74333	4.11	4.03333
LOC_Os02g11700	0.716667	0.486667	27.3033	28.0367	20.3433	0.00666667	0.01	0	0	0.0133333
LOC_Os02g12010	1.64	1.76667	1.11667	0.936667	0.37	0.57	0.336667	0.503333	0.313333	0.12
LOC_Os02g12480	0.493333	0.01	0.0533333	0.0833333	0.0266667	522.273	591.453	663.893	456.16	384.183
LOC_Os02g12660	4.29	4.89667	1.43	1.25333	1.78333	3.79	4.7	2.11	1.74667	1.74
LOC_Os02g12790	25.56	37.7033	11.6167	20.2633	59.8933	20.5067	31.2167	7.79	13.95	31.4333
LOC_Os02g12870	7.11	7.77667	14.6267	16.6833	18.4167	9.92333	13.6733	17.4333	16.88	15.4667
LOC_Os02g12900	0.346667	0.283333	0.31	0.746667	0.33	0.983333	0.84	1.04667	0.656667	0.556667
LOC_Os02g13130	123.523	139.15	54.2333	48.94	48.1267	132.547	130.107	76.85	69.7233	58.2167
LOC_Os02g13160	0.736667	0.966667	0.43	0.0466667	0.38	0.71	0.643333	0.743333	0.91	0.893333
LOC_Os02g13330	0.646667	0.86	1.34333	1.09	0.89	1.15667	0.763333	1.42667	1.08	1.41333
LOC_Os02g13370	0.796667	1.42333	0.0266667	0.153333	0.0666667	0.71	0.31	0.196667	0.15	0.133333
LOC_Os02g13460	0.603333	0.33	0.16	0.223333	0.0533333	0.613333	0.256667	0.37	0.176667	0.206667
LOC_Os02g13870	0.51	0.5	0.846667	0.87	1.05667	0.363333	0.53	0.436667	0.396667	0.426667
LOC_Os02g13900	0.283333	0.296667	0.05	0.0966667	0	0.313333	0.27	0.36	0.21	0.153333
LOC_Os02g13970	67.4133	65.66	126.383	115.427	135.743	69.12	74.13	114.63	123.84	137.117
LOC_Os02g14120	12.81	13.3333	4.92333	5.03	5.20333	12.9967	13.5533	5.97	6.65	6.49
LOC_Os02g14530	14.5967	14.5367	4.44	4.01667	3.98333	9.81667	11.58	5.33	4.13667	4.46667
LOC_Os02g14970	0.29	0.443333	0.463333	0.823333	0.266667	0.536667	0.653333	0.5	0.71	0.363333
LOC_Os02g15660	122.383	136.897	44.2467	40.6	41.1767	94.64	158.313	50.69	48.4167	50.5733
LOC_Os02g15700	0.913333	0.966667	0.24	0.14	0.133333	0.206667	0.0666667	0.0733333	0.0266667	0.12
LOC_Os02g15704	0.336667	0.463333	0.0166667	0.0833333	0	0.156667	0.186667	0.0133333	0.0633333	0.02
LOC_Os02g16270	0.29	0.183333	0.2	0.166667	0.0433333	0.306667	0.14	0.316667	0.196667	0.24
LOC_Os02g16450	5.83333	6.03	2.95667	1.92333	2.81	5.51	5.63333	2.92	2.33333	3.38333
LOC_Os02g16630	6.70667	6.61	3.08	2.40667	2.25	7.53	10.8367	4.65333	4.06667	2.94667
LOC_Os02g16730	0.483333	0.906667	2.21667	1.43667	0.79	0.506667	0.613333	0.32	0.383333	0.106667
LOC_Os02g17330	34.6533	34.8167	12.8	13.0467	18.08	7.08	9.68333	4.34333	4.94667	3.94333
LOC_Os02g17680	3.07	3.34667	1.64333	1.71333	0.776667	4.09667	4.46333	2.25	2.32	1.39
LOC_Os02g17760	2.08333	2.21333	0.146667	0.04	0.133333	0.42	0.183333	0.176667	0.143333	0.11
LOC_Os02g17780	1.85667	2.06	0.516667	0.453333	0.116667	0.436667	0.406667	0.676667	0.56	0.0966667
LOC_Os02g17910	20.3033	20.69	9.16	7.41667	6.86333	15.8433	14.59	9.42333	8.49	7.10667
LOC_Os02g18410	0.0333333	0.0133333	0.12	0.216667	0.0766667	0.01	0.0366667	0.0366667	0.0466667	0.0466667
LOC_Os02g18460	0	0.0333333	0.14	0.04	0.05	0.0333333	0.0333333	0.09	0.06	0.103333
LOC_Os02g18880	0.48	0.46	0.28	0.236667	0	0.813333	0.296667	1.71	0.43	0.183333
LOC_Os02g19440	20.58	20.33	7.18333	6.95667	6.50667	19.6	19.3967	9.33333	7.95333	6.23667
LOC_Os02g19750	0.256667	0.19	0.0166667	0.0766667	0.00666667	0.1	0.0633333	0.0933333	0.01	0.0266667
LOC_Os02g19820	88.0333	76.1933	58.9567	52.5433	28.35	93.0067	131.697	58.7167	68.0633	40.29
LOC_Os02g20160	4.09333	3.83333	2.17333	1.42667	1.89	4.27	3.65	2.77333	2.13333	2.22
LOC_Os02g20430	6.49667	6.63	1.55	1.53	1.19667	5.42667	7.04667	2.60667	1.94667	1.77333
LOC_Os02g21009	18.4467	21.6033	27.5	28.4833	43.8533	27.4233	47.9067	24.0033	31.48	31.1867
LOC_Os02g21070	0.373333	0.513333	0.92	0.873333	0.31	0.53	0.196667	0.26	0.356667	0.186667
LOC_Os02g21090	0.453333	0.933333	0.846667	1.08333	0.503333	0.7	0.566667	0.633333	0.376667	0.263333
LOC_Os02g21185	2.32	1.52	0.493333	0.456667	0.44	1.90667	1.92333	0.546667	0.606667	0.57
LOC_Os02g21520	5.97333	6.10667	1.92	1.94667	1.95667	5.10667	6.35667	2.25333	2.09	2.32333
LOC_Os02g21550	0.14	0.206667	0.316667	0.24	0.13	0.18	0.153333	0.286667	0.226667	0.213333
LOC_Os02g21780	0.79	0.803333	0.13	0.13	0.116667	0.69	0.48	0.143333	0.22	0.103333
LOC_Os02g22020	0.206667	0.33	0.326667	0.33	0.53	0.503333	1.21	1.21	0.883333	0.47
LOC_Os02g22084	5.46333	6.08667	1.90333	1.18	1.17333	5.50667	5.80667	3.89667	2.63667	2.12333
LOC_Os02g24205	6.26	6.11667	1.74333	1.68333	2.08667	4.75333	5.45667	1.83667	2.13333	1.57667
LOC_Os02g25060	21.9133	22.5333	11.3267	10.6733	5.50667	22.4567	19.05	13.9567	10.9667	8.38
LOC_Os02g25620	0.04	0.226667	0.333333	0.14	0.103333	0.106667	0.0866667	0.193333	0.316667	0.28
LOC_Os02g25640	0.00666667	0.0266667	0.216667	0.21	0.256667	0.0433333	0.01	0.09	0.126667	0.113333
LOC_Os02g25780	4.57	4.34333	3.38	2.35667	0.7	4.17333	2.25333	6.25667	2.53333	1.62
LOC_Os02g25840	11.37	10.83	5.71333	4.33333	3.23	11.1333	8.16667	6.2	5.72333	4.34667
LOC_Os02g25960	0.556667	0.66	0.22	0.126667	0.0933333	0.48	0.526667	0.29	0.173333	0.223333
LOC_Os02g26560	3.01667	3.11	1.49	1.14	1.56667	2.86	3.46667	1.98	2.01667	1.65333
LOC_Os02g26670	0.266667	0.236667	0.886667	0.566667	0.0833333	1.20333	0.296667	2.07333	1.14333	0.196667
LOC_Os02g26890	3.59	3.53667	1.72	1.27	1.51333	3.08667	3.47333	2.28	2.51	1.84333
LOC_Os02g28170	0.466667	0.393333	0.876667	0.96	1.11667	0.0833333	0	0.0166667	0.01	0
LOC_Os02g28465	2.21667	2.17	0.896667	0.733333	1.07333	1.24	1.21667	0.816667	1.12	1.15667
LOC_Os02g28720	15.1567	16.9167	29.39	35.5067	37.6367	27.5667	30.5733	45.59	47.0733	50.9
LOC_Os02g29130	0.01	0.446667	0.19	0.103333	0.0466667	0.74	1.90667	0.563333	0.56	0.323333
LOC_Os02g29140	0.766667	1.29333	0.49	0.536667	0.07	1.95	3.65	1.16667	1.61	0.656667
LOC_Os02g29160	1.69667	1.59667	0.636667	0.49	0.0833333	0.646667	1.13	0.773333	0.403333	0.396667
LOC_Os02g29190	2.43	1.93667	0.65	0.34	0.1	0.123333	0.393333	0.12	0.05	0.0866667
LOC_Os02g29210	28.1367	32.0433	10.3	9.41333	9.08333	36.2533	42.2533	18.3767	16.59	16.1333
LOC_Os02g29340	13.7	12.92	6.26333	5.3	4.75	12.2567	15.2467	7	5.56	5.13333
LOC_Os02g29500	17.73	19.8333	4.94	3.28667	1.63667	16.2567	16.07	11.7167	7.04667	5.39
LOC_Os02g29530	10.8733	12.3967	3.7	4.31	4.76	10.1467	15.6667	6.9	7.68333	5.26333
LOC_Os02g29960	34.2767	36.2967	13.62	13.86	23.8333	59.3733	55.6167	37.9133	27.87	40.2367
LOC_Os02g30050	200.3	219.297	101.627	130.52	62.0167	263.463	263.77	182.143	158.53	88.2667
LOC_Os02g30060	0	0.0266667	0.0933333	0.15	0.0566667	0	0.04	0.0333333	0	0
LOC_Os02g30080	0.683333	0.746667	2.64	2.47333	0.573333	0.766667	0.296667	1.36	0.813333	0.703333
LOC_Os02g30150	1.71667	1.69667	0.67	0.503333	0.266667	2.08333	1.41	1.41667	1.13	0.663333
LOC_Os02g30300	0.433333	0.416667	1.31667	1.10667	1.43333	0.996667	1.04	0.636667	0.89	1.95333
LOC_Os02g30380	0.806667	0.733333	0.24	0.0166667	0.12	0.32	0.156667	0.07	0.0533333	0.0433333
LOC_Os02g30840	11.6133	12.65	4.30333	4.45333	4.96333	12.37	16.2867	6.28667	5.87	5.19
LOC_Os02g30930	0.23	0.39	0	0.00666667	0.0333333	0	0	0	0	0
LOC_Os02g30955	0.0166667	0.02	0.246667	0.0333333	0.04	0.07	0.02	0.0133333	0.0533333	0.0633333
LOC_Os02g31890	0.93	1.25667	0.42	0.15	0.44	2.47333	1.26333	2.95	4.01333	3.78667
LOC_Os02g31920	7.09	4.71667	2.03333	2.56333	1.75667	7.4	6.46667	4.66333	4.36	3.41333
LOC_Os02g31960	11.6633	10.9667	4.65	4.32333	5.54	11.59	10.8967	5.68	5.62667	5.83333
LOC_Os02g32140	0.16	0.263333	0.243333	0.19	0.386667	0.283333	0.796667	0.39	0.56	0.146667
LOC_Os02g32250	16.6867	18.2467	4.70333	6.48667	3.41667	78.41	67.1233	55.32	64.17	42.8767
LOC_Os02g32469	99.33	96.77	68.7633	30.7633	26.3067	142.55	159.52	181.047	52.6867	41.3067
LOC_Os02g32770	0.143333	0.166667	0	0.0233333	0	0.0166667	0	0	0	0
LOC_Os02g32940	0.323333	0.25	0.0266667	0	0	0.266667	0.19	0.02	0.02	0
LOC_Os02g33010	41.85	41.6967	69.6967	74.0933	86.3233	45.1567	63.2033	64.4967	75.13	73.89
LOC_Os02g33110	17.5133	24.1867	60.5133	55.2167	46.3933	24.3933	25.9033	47.5333	46.8033	42.3467
LOC_Os02g33149	34.9933	34.23	11.83	12.5267	12.24	47.0233	73.06	38.47	29.3433	25.23
LOC_Os02g33310	0.986667	0.873333	0.25	0.113333	0.34	0.416667	0.4	0.163333	0.3	0.0833333
LOC_Os02g33750	6.9	8.33	2.81	2.25667	2.21333	8.57	9.55667	5.30667	4.51	4.42667
LOC_Os02g33944	0.576667	0.653333	0.03	0.06	0.04	0.18	0.316667	0.0966667	0.163333	0.0266667
LOC_Os02g34300	0.0233333	0.0766667	0.0866667	0.106667	0.06	0.00666667	0.0466667	0.00333333	0.00666667	0.0166667
LOC_Os02g34590	6.9	6.73	3.71	2.67333	2.78333	6.64667	5.61	4.49333	3.81667	3.80667
LOC_Os02g34760	0.723333	0.356667	0.136667	0.05	0.25	0.363333	0.516667	0.4	0.193333	0.306667
LOC_Os02g34790	0.496667	0.363333	0.123333	0.296667	0.0966667	0.63	0.286667	0.633333	0.386667	0.24
LOC_Os02g35000	0.606667	0.376667	1.24	1.01	0.426667	0.803333	0.47	1.17	1.15667	1.03
LOC_Os02g35070	17.09	16.5067	12.6233	10.58	5.78	18.7	17.34	16.9833	14.37	12.2367
LOC_Os02g35310	8.92333	8.77333	4.06667	3.64	2.35333	10.2767	11.7833	4.74333	5.45667	3.75333
LOC_Os02g35320	1.64333	2.11	7.55	6.38667	9	8.46333	11.2833	11.1767	9.17	9.09333
LOC_Os02g35740	0.04	0.133333	0.366667	0.233333	0.173333	0.13	0.166667	0.256667	0.256667	0.0566667
LOC_Os02g36330	0.87	0.553333	1.47	1.70667	2.07333	1.47333	1.86	2.16333	1.64	2.23333
LOC_Os02g36780	4.48333	3.9	1.4	1.31667	2.81	3.56	5.34667	2.01333	2.19333	1.68667
LOC_Os02g36924	0.0133333	0.0466667	0.21	0.0933333	0.0733333	0.1	0.146667	0.1	0.193333	0.183333
LOC_Os02g36960	6.34	6.6	3.15667	2.48333	1.96	8.29	7.87	5.27	3.43333	2.99333
LOC_Os02g37050	2.67333	2.79333	4.84333	5.34	6.02	3.33667	3.06	6.19	6.50667	4.84333
LOC_Os02g37120	12.9833	13.37	8.72333	7.45667	4.24667	13.16	10.06	7.31333	5.26333	5.45
LOC_Os02g37150	9.57	9.17667	3.52333	3.58	2.01333	10.9833	11.0467	5.42	4.29333	3.28333
LOC_Os02g37290	0.643333	1.01333	1.74667	1.63	0.8	2.25667	1.98667	1.63667	1.84333	1.74333
LOC_Os02g37300	1.15	2.25	2.50667	2.55333	1.55333	5.10667	6.59667	3.16	2.49667	3.67
LOC_Os02g37654	24.7033	23.05	91.3067	92.4267	11.7367	23.8833	52.23	43.2767	47.5767	17.1367
LOC_Os02g37694	1.56	1.80333	4.00333	3.03	1.59667	2.18	1.81667	2.47667	1.75333	1.05333
LOC_Os02g37760	0.663333	0.316667	1.36667	0.836667	0.0533333	0	0	0	0	0
LOC_Os02g37770	2.00333	3.07	10.94	9.13667	0.896667	0	0	0	0	0
LOC_Os02g37780	1.19	1.93333	5.50333	3.69667	0.366667	0	0	0	0	0
LOC_Os02g37800	8.67667	9.00333	25.4467	19.33	2.40333	0	0	0	0	0
LOC_Os02g37950	7.86667	9.23667	3.39	2.94	3.70667	8.46333	8.49	4.14333	4.15	3.47333
LOC_Os02g38190	86.2467	90.2533	59.9033	56.6067	25.3567	85.6233	80.4667	81.3333	65.2433	38.2167
LOC_Os02g38220	3.01	3.67667	6.78667	7.93333	6.97333	5.20667	4.76667	7.57333	8.50667	7.51333
LOC_Os02g38370	0.136667	0.133333	0.0466667	0.0266667	0	0.26	0.216667	0.0533333	0.21	0.07
LOC_Os02g38386	0.846667	0.953333	0.566667	0.0566667	0.35	2.04333	1.82667	0.79	0.546667	0.91
LOC_Os02g38690	1.11667	1.05	0.153333	0.153333	0.296667	0.153333	0.273333	0.0533333	0.0466667	0.0366667
LOC_Os02g38710	0.32	0.253333	0.0333333	0.0366667	0.0433333	0.03	0.03	0	0	0.0166667
LOC_Os02g39030	8.03667	7.7	3.17333	2.54333	1.54	7.19667	6.33667	4.48667	4.42	2.88667
LOC_Os02g39490	1.54333	1.53667	2.39	3.18667	1.24333	2.78	1.31	3.11667	2.26	1.70333
LOC_Os02g39600	60.3767	55.8233	21.73	28.3733	23.96	41.9067	46.0533	15.59	20.05	17.3567
LOC_Os02g39795	0.0466667	0	0.333333	0.16	0.193333	0.173333	0.163333	0.48	0.483333	0.266667
LOC_Os02g39950	1.27333	1.45333	1.14333	1.05333	3.24	2.25	3.25333	0.87	1.57	1.72667
LOC_Os02g40010	2.34	4.03333	3.60333	3.00333	0.143333	2.36333	2	3.89	2.84	1.52
LOC_Os02g40130	3.07	5.43667	1.30333	1.85667	0.31	0	0	0	0	0
LOC_Os02g40530	0.393333	1.49333	0.293333	0.393333	0.00666667	0.23	0.33	0.116667	0.0866667	0.0266667
LOC_Os02g40770	0.0966667	0.503333	0.24	0.13	0.05	0.0833333	0.11	0.03	0.0566667	0.0766667
LOC_Os02g41460	0.393333	0.26	0.0166667	0.0233333	0	0.55	0	0.166667	0.203333	0.02
LOC_Os02g41840	0.333333	0.633333	0	0.25	0.05	0.323333	0.396667	0.18	0.16	0.0333333
LOC_Os02g42150	29.08	31.52	9.63	9.72	9.59	0	0	0	0	0
LOC_Os02g42250	0.353333	0.326667	0	0.0433333	0.0433333	0	0	0	0	0
LOC_Os02g42330	60.4833	47.6467	23.7133	30.1933	16.1167	61.0867	57.5433	26.4233	30.5267	23.9933
LOC_Os02g42360	6.95667	7.94333	1.90333	1.66667	1.50333	0	0	0	0	0
LOC_Os02g42370	7.48	6.96333	3.16333	3.36667	2.22	10.67	10.84	7.82333	7.16667	5.78
LOC_Os02g42820	0	0	0.203333	0.0866667	0.103333	0.0333333	0.0333333	0.03	0.08	0.0533333
LOC_Os02g42920	3.79667	3.59333	8.85333	9.23667	10.82	3.55667	4.95667	3.08667	2.66333	2.25333
LOC_Os02g43050	0	0	0	0.64	0.88	0.51	2.17667	0.133333	0.38	0.996667
LOC_Os02g43220	0.176667	0.216667	0.623333	0.246667	0.303333	0.393333	0.16	0.74	0.526667	0.75
LOC_Os02g43290	1.20667	1.25	2.81	2.86333	0.856667	1.10333	0.696667	1.44	0.876667	0.296667
LOC_Os02g43560	0.326667	0.42	0.136667	0.07	0.04	0.313333	0.136667	0.1	0.186667	0.0833333
LOC_Os02g43740	0.0866667	0.196667	0.19	0.156667	0.0666667	0.0433333	0.166667	0.0666667	0.0733333	0.0366667
LOC_Os02g43770	0.103333	0.263333	0.233333	0.62	0.0733333	0.286667	0.236667	0.49	0.543333	0.263333
LOC_Os02g43820	1.04	0.77	1.59667	0.726667	2.39	1.3	0.43	1.25333	0.84	1.29
LOC_Os02g44010	46.9767	47.2967	16.6733	23.14	21.6333	46.39	61.69	18.5733	23.4167	26.3867
LOC_Os02g44132	8.71	8.11	3.07333	3.23333	3.07333	7.16333	9.98	4.41333	2.93333	3.00667
LOC_Os02g44642	6.73667	7.48333	2.94333	2.47	2.38333	4.67333	4.60667	3.18667	2.41667	1.75333
LOC_Os02g44730	0.616667	0.53	1.82333	1.44333	2.05	0.776667	0.83	1.37333	1.12333	0.903333
LOC_Os02g45070	21.43	23.4433	49.53	50.6333	33.77	20.6333	19.4433	37.7133	41.2367	31.64
LOC_Os02g45250	19.61	19.46	8.86667	9.32667	11.4	20.9333	20.8867	9.59667	10.14	11.44
LOC_Os02g45390	0.226667	0.233333	0.0166667	0.07	0	0.213333	0.113333	0.106667	0.0133333	0.0533333
LOC_Os02g45590	1.55	1.43667	0.58	0.223333	0.373333	1.57667	1.43333	0.633333	0.583333	0.446667
LOC_Os02g45780	0.0766667	0.213333	0.29	0.146667	0.2	0.15	0.296667	0.226667	0.133333	0.213333
LOC_Os02g45860	4.43667	6.53	0.69	1.27	1.53333	1.53	1.72333	0.333333	0.986667	1.09
LOC_Os02g46473	9.83333	8.48333	3.39667	5.83333	3.15	5.17333	4.41667	3.99	3.76	1.64333
LOC_Os02g46480	14.8533	15.61	31.31	26.7167	16.6633	24.28	20.9467	34.4133	24.9367	17.6267
LOC_Os02g46680	0.0133333	0.03	0.0366667	0.0233333	0.0733333	0.0666667	0.0233333	0.0466667	0.0266667	0.0233333
LOC_Os02g46760	0.0766667	0.0866667	0.193333	0.41	0.226667	0.223333	0.16	0.313333	0.313333	0.32
LOC_Os02g46850	8.96	9.98333	2.52	2.92	1.39333	6.34333	4.32333	5.97	3.83333	2.19667
LOC_Os02g46860	2.02667	2.47333	0.466667	0.433333	0	1.14333	0.513333	1.94	1.20333	0.36
LOC_Os02g47000	47.92	47.5867	102.19	87.2967	88.4533	48.7833	40.7833	93.2667	92.03	91.6233
LOC_Os02g47160	2.45	2.32667	0.706667	0.476667	0.543333	2.63	2.99	0.896667	1.05333	0.943333
LOC_Os02g47570	43.4967	42.9867	17.2833	18.47	19.7433	33.9933	40.3433	17.6467	17.3033	17.95
LOC_Os02g47810	0.0733333	0.123333	0.226667	0.313333	0.583333	0.57	0.463333	1.02333	0.823333	0.473333
LOC_Os02g47860	17.8267	16.9433	6.86667	5.73	5.56333	16.06	14.2633	9.73667	7.39	8.49
LOC_Os02g47940	24.6033	22.76	12.7567	10.72	7.53333	31.46	37.3533	17.39	15.3767	13.46
LOC_Os02g48070	1.44667	0.91	0	0	0.0366667	0	0	0	0	0
LOC_Os02g48400	0.413333	0.366667	0.0166667	0.0833333	0.0833333	0.2	0.613333	0.0166667	0.09	0.0366667
LOC_Os02g48470	1.62333	1.47667	4.56333	5.23	0.56	4.60667	3.86	5.61667	6.12667	1.89333
LOC_Os02g48620	35.3467	39.2133	14.5233	16.86	17.4367	35.03	36.6833	18.2333	18.5	19.0033
LOC_Os02g48710	3.07667	2.39667	3.40667	5.10667	7.58333	15.8267	10.4333	8.07	3.94667	7.43333
LOC_Os02g48730	0.0166667	0	0.26	0.373333	0.0733333	0.01	0	0.00666667	0.03	0
LOC_Os02g48770	0.373333	0.34	0.0433333	0.02	0.0133333	0.353333	0.443333	0.183333	0.0866667	0.123333
LOC_Os02g48860	1.48667	1.84333	3.20667	2.90333	1.72	2.35333	3.98333	3.23667	2.41667	1.21333
LOC_Os02g48880	1.68	2.01667	4.90333	4.58667	3.66667	2.59667	2.36	2.9	2.93667	2.17
LOC_Os02g49050	12	11.42	7.94	6.24	3.96	14.0367	9.22	9.57333	8.21	5.36667
LOC_Os02g49140	2.41	1.77333	0.656667	0.96	0.836667	3.96	2.96667	2.26	1.68333	1.48333
LOC_Os02g49260	0.0566667	0.0833333	0.0966667	0.206667	0.1	0	0	0.01	0.07	0.0666667
LOC_Os02g49310	1.23667	1.36333	5.58	5.25333	2.63333	1.93667	2.46333	2.83667	3.55333	3.06667
LOC_Os02g49480	0.103333	0.133333	0.55	0.743333	0.83	0.91	1.02333	1	0.943333	1.01
LOC_Os02g49570	71.86	67.3433	22.9333	28.4767	19.0533	47.9867	56.1933	24.5867	23.79	15.85
LOC_Os02g49670	2.43	2.37333	5.20333	5.29667	5.16667	15.07	13.5967	19.1867	17.14	16.98
LOC_Os02g50050	1.10667	1.37333	0.0633333	0.0933333	0.0433333	0.21	0.343333	0.05	0.0533333	0
LOC_Os02g50060	1.46667	0.72	0.633333	0.693333	0.206667	0.7	0.773333	0.486667	0.366667	0.196667
LOC_Os02g50460	0.14	0.333333	0.27	0.583333	0.25	1.35667	1.34	0.713333	0.453333	0.583333
LOC_Os02g50470	1.55333	2.03	9.76	12.8433	16.7667	2.37333	1.52667	2.36667	1.56333	2.29
LOC_Os02g50490	1.88667	2.15333	3.97	4.44333	2.13	5.51	3.62	7.35	5.94	4.24333
LOC_Os02g50560	73.4533	75.1633	30.0567	32.6033	29.0333	57.1567	67.0433	27.15	31.6267	23.7867
LOC_Os02g50620	97.5567	94.33	173.64	234.447	181.757	88.5067	118.22	141.23	167.837	143.087
LOC_Os02g50640	1.02333	0.98	0.193333	0.15	0.11	0.27	0.303333	0.11	0.343333	0.12
LOC_Os02g50799	9.05667	10.1967	3.83667	3.49	2.73667	8.34333	4.86333	5.14	5.77333	3.66333
LOC_Os02g50970	18.85	17.6967	11.13	10.2367	6.53333	17.4867	15.9567	13.9467	11.7533	9.09
LOC_Os02g51050	0.666667	0.65	0.313333	0.15	0	0.653333	0.943333	0.156667	0.223333	0.1
LOC_Os02g51100	55.3233	52.0567	22.5267	22.14	20.22	48.6433	62.1333	32.63	26.61	23.1233
LOC_Os02g51160	3.02	2.66667	0.443333	0.406667	0.32	1.63333	1.89333	0.686667	0.846667	0.456667
LOC_Os02g51164	3.27667	3.29667	0.806667	0.91	0.78	2.32	3.38	1.01	0.86	0.766667
LOC_Os02g51280	0.793333	1.32	0.16	0.22	0.01	0.453333	0.113333	0.58	0.31	0.193333
LOC_Os02g51450	47.38	42.7267	17.9133	23.52	28.62	34.8	40.0733	15.5233	18.5933	19.1267
LOC_Os02g51670	350.98	374.6	421.427	414.58	725.177	335.33	400.033	469.007	435.403	595.517
LOC_Os02g51770	31.1167	30.08	12.6233	11.16	9.97333	28.76	24.5067	15.6133	13.18	12.4
LOC_Os02g51840	11.4467	10.44	4.82667	5.95667	4.40333	14.6533	14.65	8.56667	7.15	5.3
LOC_Os02g51950	0.66	0.373333	0.443333	0.57	0	1.34333	0.846667	0.976667	0.576667	0.2
LOC_Os02g52316	3.85667	4.27667	1.20333	0.98	0.363333	3.48	2.42667	1.63	1.09333	1.53
LOC_Os02g52540	0	0	0.196667	0.323333	0.11	0.03	0.256667	0.13	0.233333	0.133333
LOC_Os02g52640	0.526667	0.563333	0.576667	1.14	0.353333	0.713333	0.49	0.836667	0.866667	0.563333
LOC_Os02g52730	1.30333	1.51333	8.64	18.5567	19.9833	0.0266667	0.0266667	0	0.00666667	0.00666667
LOC_Os02g52860	44.9667	46.3533	93.6067	114.757	114.413	59.94	76.9467	101.997	97.95	94.3933
LOC_Os02g52930	0.876667	0.8	27.9733	21.0133	6.62667	3.04	3.38667	2.61667	3.27667	2.41333
LOC_Os02g52940	195.917	182.923	81.5967	85.3133	74.3233	138.17	165.95	79.23	79.35	67.6433
LOC_Os02g53030	0.263333	0.233333	0.01	0	0	0.18	0.536667	0.01	0.0166667	0
LOC_Os02g53080	8.30333	8.01667	3.95333	4.13667	4.13333	8.31667	10.12	8.16333	5.18333	6.06667
LOC_Os02g53130	0	0	0.01	0.00666667	0.233333	0.09	1.46333	0.0166667	0.1	0.0966667
LOC_Os02g53180	25.3767	17.59	10.3167	8.49333	4.19667	38.45	25.8133	19.11	14.7733	23.67
LOC_Os02g53240	0.276667	7.68667	1.44333	1.66667	1.13	0.0266667	0.7	0.353333	0.07	0.383333
LOC_Os02g53380	0.106667	0.17	0.00333333	0.0366667	0.01	0.323333	0.323333	0.08	0.0866667	0.06
LOC_Os02g53680	6.67667	5.97333	3.36	2.43667	3.38667	6.42333	5.51333	3.06667	3.11333	3.17333
LOC_Os02g53990	2.79333	3.15667	1.30333	0.923333	1.40333	2.87333	2.3	1.52333	1.30667	1.24
LOC_Os02g54030	1.65333	2.3	0.323333	0.116667	0.0733333	1.04	1.33	0.426667	0.303333	0.17
LOC_Os02g54060	2.90667	1.92	0.143333	0.8	0.136667	0.516667	1.40333	0.14	0.23	0.0966667
LOC_Os02g54080	56.5267	55.1967	41.74	40.03	18.4533	48.3733	38.8367	46.9433	41.85	29.4067
LOC_Os02g54310	1.48	1.42667	0.233333	0.313333	0.203333	1.05667	1.41333	0.346667	0.35	0.186667
LOC_Os02g54590	0.01	0.03	0.0866667	0.0233333	0.03	0.01	0.0333333	0.0266667	0.0366667	0.0366667
LOC_Os02g54950	0.0133333	0	0.153333	0.03	0.116667	0	0	0.02	0.0766667	0.02
LOC_Os02g55120	110.697	116.223	46.15	49.1067	41.79	90.5067	135.103	54.7033	52.1867	43.02
LOC_Os02g55130	0.0233333	0.0533333	0.07	0.11	0.343333	0.153333	0.176667	0.12	0.143333	0.163333
LOC_Os02g55200	111.2	102.587	55.1133	44.5233	35.9367	88.6733	105.903	45.8933	43.2133	35.8033
LOC_Os02g55330	1.03333	0.796667	2.1	1.51333	0.42	0.39	0.396667	0.623333	0.56	0.416667
LOC_Os02g55430	54.6033	58.3733	126.94	121.953	117.847	76.71	74.13	144.897	127.95	125.393
LOC_Os02g55689	4.88333	4.67	2.08333	1.57667	2.61667	6.27333	7.23333	5.28333	5.81	5.64
LOC_Os02g55840	22.6167	24.6067	11.6933	12.2033	6.68667	20.1933	17.6767	18.32	14.4367	11.7667
LOC_Os02g56120	0.193333	0.446667	0.696667	0.546667	0.186667	1.22667	1.11	1.44	0.653333	0.573333
LOC_Os02g56219	39.72	35.3767	11.6933	9.71333	13.31	7.49667	12.0233	3.54	3.2	3.57333
LOC_Os02g56410	0.193333	0.233333	0.276667	0.32	0.57	0.43	0.31	0.103333	0.443333	0.503333
LOC_Os02g57090	0.146667	0.113333	0	0.0166667	0	0.06	0.0633333	0	0	0
LOC_Os02g57110	0.173333	0.0666667	0.32	0.406667	0.48	0.193333	0.08	0.146667	0.16	0.193333
LOC_Os02g57280	504.577	540.183	790.727	353.427	294.727	398.593	176.437	1514.08	604.607	583.27
LOC_Os02g57330	2.60333	2.78333	0.79	0.66	0.93	2.65667	2.34667	1.06667	0.89	1.09
LOC_Os02g57340	1.54333	1.54333	0.736667	0.453333	0.75	1.13667	0.806667	0.426667	0.383333	0.38
LOC_Os02g57820	8.99	8.46333	3.87333	3.86667	2.86333	10.3233	8.04	4.91333	4.56333	4.91667
LOC_Os02g57850	1.11	1.62333	0.573333	0.136667	0.66	2.03	1.85667	0.853333	0.64	0.53
LOC_Os02g58250	1.33	1.82667	3.31667	3.88333	6.58667	2.16333	2.24667	3.28	3.05667	4.07667
LOC_Os02g58490	13.1533	13.78	5.36667	5.56	5.43667	12.3367	10.7867	6.55333	6.50333	5.43
LOC_Os02g58520	0.423333	0.346667	0.12	0.14	0.0233333	0.683333	0.73	0.256667	0.28	0.21
LOC_Os02g58554	18.3567	19.4567	7.54333	6.94333	5.11	23.0033	12.4	14.4833	18.1567	8.51667
LOC_Os02g58740	0.64	0.68	0.0433333	0.0933333	0.206667	0.256667	0.173333	0.05	0.123333	0.0366667
LOC_Os03g01120	0.1	0.0966667	0.0133333	0.02	0	0.0233333	0.00333333	0.00666667	0.0166667	0.00333333
LOC_Os03g01200	16.42	19.6233	2.92667	2.91667	7.74333	5.64333	9.78333	2.67667	2.58667	3.30333
LOC_Os03g01710	4.31667	4.37333	2.91	2.92	1.37333	4.37667	4.25667	4.01	3.62667	1.73667
LOC_Os03g01820	0.0466667	0.1	0.0966667	0.29	0.0566667	0	0.04	0.06	0.0233333	0.0433333
LOC_Os03g02300	0.28	0.186667	0.286667	0.646667	0.733333	0.266667	0.343333	0.4	0.21	0.483333
LOC_Os03g02460	0.266667	0.306667	0.436667	0.916667	0.16	0.286667	0.14	0.493333	0.543333	0.316667
LOC_Os03g02570	3.60667	2.71	0.363333	0.453333	0.103333	1.04333	0.503333	0.133333	0.116667	0.146667
LOC_Os03g02670	39.8333	48.5133	11.5433	13.4533	9.93667	14.8033	9.73333	7.00667	9.99333	6.37333
LOC_Os03g02685	18.9	16.3133	59.1933	44.6133	41.9067	35.01	36.43	52.8	36.6367	57.1567
LOC_Os03g02750	0.593333	0.383333	0.733333	0.82	2.00667	0.943333	0.983333	0.303333	0.67	0.956667
LOC_Os03g02780	5.04667	5.77333	5.36333	3.90667	19.3033	4.51	2.98	4.49333	2.06667	7.50667
LOC_Os03g03034	0.206667	0.503333	0.186667	0.513333	0.316667	4.23667	2.13667	4.06	2.85	0.646667
LOC_Os03g03150	13.18	13.8733	8.58333	7.04667	3.03	12.29	15.4	10.2567	7.56	5.21667
LOC_Os03g03350	0.1	0.133333	0.456667	0.483333	0.0433333	0.223333	0.07	0.506667	0.246667	0.123333
LOC_Os03g03550	0.0966667	0.163333	0.476667	0.586667	0.303333	0.423333	0.38	0.26	0.37	0.253333
LOC_Os03g03660	38.93	34.21	21.1533	21.65	6.29333	24.8733	21.6167	17.8833	15.5233	10.2433
LOC_Os03g03790	0.336667	0.493333	1.13333	1.67333	0.39	3.62333	1.52667	1.32667	1.28333	0.72
LOC_Os03g03949	58.83	57.7533	23.1133	22.5433	27.9433	54.1367	76.32	27.4433	26.01	26.21
LOC_Os03g04020	46.56	62.55	19.3133	31.0133	17.9233	44.95	34.23	51.9267	51.8767	22.8967
LOC_Os03g04120	3.73333	3.64333	2.53667	2.74333	0.966667	3.9	2.60333	4.37333	3.34333	1.89333
LOC_Os03g04130	3.12667	3.05333	1.49333	0.966667	0.8	3.66333	3.53	3.3	1.72667	2.24333
LOC_Os03g04610	20.7167	20.8167	34.41	31.8233	52.83	26.5867	41.1133	33.9867	33.4367	48.6067
LOC_Os03g04680	7.99	9.12667	30.3233	18.13	7.18	10.92	8.52	19.3833	16.08	9.94667
LOC_Os03g04890	0.00333333	0.08	0.03	0.0933333	0.00333333	0.03	0.166667	0.123333	0.0366667	0.0366667
LOC_Os03g05210	0.74	0.883333	1.56667	1.39333	0.986667	0.573333	0.88	0.546667	0.993333	1.04333
LOC_Os03g05310	16.8533	18.75	54.26	42.3733	51.9233	39.4467	36.3767	59.32	44.7933	47.8267
LOC_Os03g05330	10.3333	11.6467	4.6	4.21	5.25667	9.33333	7.01	6.83667	5.58333	5.32
LOC_Os03g05560	0.456667	0.46	0.0333333	0.0666667	0.0333333	0.446667	0.216667	0.06	0.153333	0.0833333
LOC_Os03g05780	19.0333	20.2367	9.91667	7.91	5.31333	23.7467	22.7767	15.94	12.31	8.94333
LOC_Os03g06170	0.353333	0.516667	0.396667	0.88	0.133333	0.0233333	0.06	0.106667	0.09	0.0133333
LOC_Os03g06180	0.11	0.0433333	0.153333	0.176667	0	0.04	0.03	0.0966667	0.0166667	0.01
LOC_Os03g06290	0.46	0.503333	0.12	0.113333	0.0866667	0.56	0.31	0.13	0.14	0.143333
LOC_Os03g06330	1.63667	1.85333	2.44	3.28667	2.51333	3.71	5.16333	3.43	4	2.99333
LOC_Os03g06440	5.37333	5.57333	1.44667	1.54333	0.84	2.99667	2.89	1.34333	1.54	1.09
LOC_Os03g06670	0.0933333	0.0133333	0.14	0.36	0	0.03	0.05	0.26	0.14	0
LOC_Os03g06730	13.7367	18.6167	3.49667	2.99	3.35333	9.18667	7.80667	4.57667	4.69	3.21667
LOC_Os03g06910	1.49667	1.51667	0.386667	0.256667	0.233333	1.32	1.12333	0.743333	0.553333	0.416667
LOC_Os03g06930	138.5	140.857	69.1867	58.92	35.7333	149.7	117.223	114.563	77.2667	61.8767
LOC_Os03g07130	23.9433	29.0533	10.83	9.03	9.31	23.3	26.5167	15.95	12.6267	11.84
LOC_Os03g07200	0.02	0.156667	0.26	0.28	0.02	0.456667	0.476667	0.1	0.186667	0.0666667
LOC_Os03g07226	0.566667	0.5	0.15	0.05	0.236667	0.483333	0.746667	0.266667	0.166667	0.15
LOC_Os03g07360	85.5133	64.8733	183.77	192	97.37	147.907	112.883	183.983	208.35	163.677
LOC_Os03g07370	61.03	59.1867	19.1867	24.1267	12.9767	73.11	89.83	44.13	42.08	39.16
LOC_Os03g07430	41.6967	40.6567	19.31	17.6733	18.5333	50.4967	59.2167	29.9867	23.17	25.34
LOC_Os03g07530	16.6133	16.0267	35.89	33.3967	26.53	32.9933	32.28	42.6767	38.04	33.1533
LOC_Os03g07780	0.106667	0.136667	0.00333333	0.0466667	0.0233333	0.143333	0.156667	0.0833333	0.153333	0.04
LOC_Os03g07870	8.92667	9.35333	11.1067	13.3367	19.8367	9.30667	10.6467	14.7733	16.59	17.0233
LOC_Os03g07880	35.8467	38.1533	15.5433	12.9667	13.22	33.4567	30.2333	19.39	15.74	15.8033
LOC_Os03g07920	1.74	2.17667	0.536667	0.583333	0.2	1.47667	0.756667	1.05	1.04667	0.406667
LOC_Os03g08170	2.11	2.35	5.45333	6.32	2.67667	4.72333	2.23	8.86667	6.23667	2.91
LOC_Os03g08310	0.0133333	0.136667	0.0933333	0.123333	0.173333	0.146667	0.276667	0.13	0.193333	0.05
LOC_Os03g08320	0.946667	1.49	1.24667	3.09667	1.07667	2.22667	5.11667	3.26333	1.32667	1.45667
LOC_Os03g08400	0.196667	0.12	0	0.00666667	0.0233333	0.0733333	0.07	0.04	0.0166667	0.0766667
LOC_Os03g08570	106.967	104.797	37.26	41.9667	34.3467	99.0067	128.357	45.0767	43.6967	38.51
LOC_Os03g08624	0.706667	0.96	0.0833333	0.156667	0.263333	0.223333	0.0133333	0.28	0.173333	0.173333
LOC_Os03g08800	2.82667	3.1	0.663333	0.68	0.266667	3.44333	5.61667	1.06667	0.733333	0.583333
LOC_Os03g08950	0.0133333	0.0233333	0.0233333	0.0433333	0.14	0.0133333	0.06	0	0.05	0.0366667
LOC_Os03g09200	0	0.0566667	0.0566667	0.04	0	0	0.0133333	0.0666667	0.0133333	0
LOC_Os03g09260	7.34333	6.92333	2.52	1.83333	2.75667	5	4.3	2.7	3.18	2.53667
LOC_Os03g09270	10.47	10.1733	4.76333	3.55667	5.56667	8.99	13.5733	5.73333	4.33667	5.39
LOC_Os03g09850	1.78667	2.62333	5.40667	5.73667	3.7	3.49	3.61	5.47	6.22	4.59667
LOC_Os03g09880	2.86333	3.54333	6.98	6.66667	4.08667	5.64333	4.09667	5.49667	6.5	5.99667
LOC_Os03g10100	2.37333	2.79667	8.73333	11.9233	6.91333	23.11	10.19	28.6467	14.8033	7.77
LOC_Os03g10110	0.0833333	0.08	0.236667	1.1	0.16	4.45667	1.91333	4.44333	1.07333	1.03667
LOC_Os03g10250	2.05667	1.95667	1.10333	1.33	0.28	1.25667	1.36333	1.51	1.19667	0.74
LOC_Os03g10300	0.0666667	0.293333	0.22	0.14	0.386667	0.423333	0.393333	0.0966667	0.183333	0.203333
LOC_Os03g10430	2.17	2.09333	0.603333	0.393333	0	0.03	0.11	0.03	0.0666667	0
LOC_Os03g10750	9.78667	9.92	5.03667	3.83667	3.79667	12.2433	11.6533	6.79333	5.02	4.54667
LOC_Os03g10780	4.16	4.8	1.66333	1.22333	1.14	3.79667	3.65	1.99667	1.81	1.66667
LOC_Os03g11060	16.0467	14.5533	6.5	9.35667	7.84667	14.1967	13.1933	7.88	6.84333	6.58
LOC_Os03g11220	22.86	19.65	16.0133	12.76	6.96667	31.41	26.3567	19.37	15.4633	13.1533
LOC_Os03g11300	6.17333	6.52667	4.63667	3.49667	1.57667	10.1033	11.1067	5.69333	5.49333	3.98667
LOC_Os03g11470	15.5433	17.3233	6.66333	6.92	7.01333	16.2933	18.19	9.50333	8.33	7.44667
LOC_Os03g11874	0.33	0.55	0.13	0.0166667	0.0166667	0.203333	0.2	0.06	0.0533333	0.0333333
LOC_Os03g12020	414.077	392.917	177.4	219.98	140.99	277.34	290.247	165.247	171.563	99.87
LOC_Os03g12150	8.57	5.73	1.25333	3.31333	0.0866667	5.70333	3.18667	2.32667	1.25333	0.79
LOC_Os03g12230	3.82	3.10333	1.67	1.83	0.736667	0.433333	1.12	0.273333	0.65	0.18
LOC_Os03g12236	2.41667	2.41667	0.97	0.816667	0.833333	1.85667	2.65	0.896667	0.976667	0.603333
LOC_Os03g12500	0.0233333	0.0433333	0.0633333	0.18	0.0466667	0.0666667	0.0133333	0.113333	0.0866667	0.03
LOC_Os03g12520	0.323333	0.46	0.89	1.3	0.583333	0.58	0.0733333	0.52	0.53	0.42
LOC_Os03g12560	35.72	33.99	16.2933	13.95	16.68	31.3467	43.9567	18.7567	16.2933	14.7767
LOC_Os03g13040	1.72333	1.93333	4.84667	4.67333	3.29333	3.06333	4.41667	3.38667	3.64333	4.34667
LOC_Os03g13060	0.253333	0.426667	0.42	0.54	0.396667	0.55	0.72	0.653333	0.493333	0.57
LOC_Os03g13110	0.0633333	0.426667	0.226667	0.16	0.06	0.0333333	0.0766667	0.0466667	0.0433333	0.0566667
LOC_Os03g13540	14.12	14.6	27.1567	29.41	24.35	27.2233	30.61	37.99	36.0133	22.21
LOC_Os03g13560	0.64	0.726667	0.903333	1.27333	1.89	1.31667	2.29	1.34	1.55	1.42333
LOC_Os03g13640	1.66	1.14	0.373333	0.263333	1.88	2.06333	1.68333	1.03	0.476667	3.48667
LOC_Os03g13740	0.0866667	0.203333	0.106667	0.193333	0.206667	0.196667	0.29	0.256667	0.12	0.206667
LOC_Os03g13930	1.11333	0.883333	0.72	0.806667	0.16	1.23333	0.786667	1.45333	1.64333	0.583333
LOC_Os03g13984	0.246667	0.323333	0	0	0.00666667	0.156667	0.286667	0.0133333	0.0366667	0
LOC_Os03g14110	2.40667	2.19333	5.09333	4.49667	5.55	4.98333	7.67667	6.79333	5.19667	6.12667
LOC_Os03g14410	0.0866667	0.106667	0	0.01	0	0.0633333	0.0133333	0.00333333	0.0233333	0
LOC_Os03g14460	3.99667	5.38333	1.51333	1.36	0.553333	2.39	2.99333	1.79	1.21333	1.19
LOC_Os03g14500	4.33	5.27333	9.24667	8.13667	7.11333	8.20667	7.49	7.81333	7.19333	7.07333
LOC_Os03g14570	90.1233	113.387	167.053	183.087	94.4533	129.85	80.2667	220.537	188.817	144.14
LOC_Os03g14630	0.0366667	0.0166667	0.0133333	0.323333	0.12	0.0333333	0.11	0.08	0.106667	0.05
LOC_Os03g14900	0.753333	0.686667	2.28333	3.40667	1.96	1.00333	1.04667	1.65	1.55333	1.50333
LOC_Os03g15000	36.2267	39.75	73.7533	67.7233	85.1567	45.7867	44.0233	75.46	80.1	78.5467
LOC_Os03g15220	0.04	0.06	0.166667	0.263333	0.02	0	0	0	0	0
LOC_Os03g15580	5.36667	5.60667	2.15333	2.05333	1.52	4.92333	4.80333	3.08333	2.60333	2.08333
LOC_Os03g16369	33.4933	34.3	17.03	16.1433	12.4733	32.6967	34.77	23.08	19.63	15.53
LOC_Os03g17520	22.16	19.9667	52.7	42.9333	45.7633	28.3867	31.43	55.9367	47.0733	44.3167
LOC_Os03g17800	3.25667	2.83667	8.33333	7.13667	6.64667	6.93333	6.03333	11.0967	10.1967	9.87667
LOC_Os03g18140	1.47333	1.42667	3.52	4.43	2.51333	2.99	2.23	5.42333	4.28667	3.59
LOC_Os03g18250	0	0	0.146667	0	0.183333	0.153333	0	0	0	0
LOC_Os03g18264	25.0767	27.7667	9.45	8.11667	7.73667	22.07	23.71	13.0167	14.3733	9.09
LOC_Os03g18530	0.193333	0.186667	0.7	0.483333	0.0533333	0.836667	0.866667	0.946667	0.656667	0.366667
LOC_Os03g18720	32.5	34.0567	14.8667	14.52	10.7933	36.42	32.88	20.89	16.55	14.1533
LOC_Os03g18850	2.31667	1.53	1.33	0.38	0.16	3.86667	1.93667	5.2	3.81667	2.48
LOC_Os03g19250	17.8567	20.35	6.54667	3.69	5.03667	28.0567	16.2233	18.09	9.69	10.9367
LOC_Os03g19300	6.79667	6.39667	2.68667	1.80333	2.03	7.36	8.42	4.01	3.17667	2.65
LOC_Os03g19390	18.0367	18.7033	9.70667	5.54	6.76	20.6	19.43	15.3133	11.3633	6.86667
LOC_Os03g19436	7.89667	8.51667	3.07333	2.85667	2.70667	7.47	5.90333	4.34333	2.88	3.09333
LOC_Os03g19700	0.12	0.21	0.166667	0.293333	0.63	0.7	0.476667	0.573333	0.446667	1.14333
LOC_Os03g20010	54.1033	48.8967	81.0067	78.38	111.67	61.14	68.3467	67.95	66.76	95.5467
LOC_Os03g20100	566.4	540.993	263.927	344.32	187.243	352.177	364.367	223.653	268.063	149.543
LOC_Os03g20500	3.97	2.54	9.88	11.1633	6.81	5.87	3.15	10.2	8.66667	9.76333
LOC_Os03g20580	0.66	0.47	0.0666667	0.08	0.143333	0.506667	0.703333	0.17	0.116667	0.12
LOC_Os03g20730	66.88	65.4467	34.2733	21.9633	15.5267	68.0767	43.7967	81.4233	42.4333	26.1833
LOC_Os03g21140	9.16	9.26333	4.22	4.15667	2.6	8.57	7.58	4.90333	4.08333	3.58667
LOC_Os03g21900	115.657	121.95	38.73	45.9367	57.4433	81.4033	81.6067	37.09	37.39	48.4067
LOC_Os03g22060	3.63667	3.21	0.986667	0.826667	0.886667	2.62667	2.77	1.44667	0.936667	1.11
LOC_Os03g22230	0.0866667	0.216667	0.0533333	0.153333	0.176667	0.343333	2.85333	0	0.85	0.246667
LOC_Os03g22550	6.71333	6.39	2.98	2.12	2.45333	6.07333	5.66333	3.9	2.74333	2.90333
LOC_Os03g22670	11.22	13.9233	5.9	4.42	5.62333	9.22667	11.18	9.10333	9.06667	5.77
LOC_Os03g22810	59.2233	60.11	132.253	129.113	110.517	78.07	89.38	131.01	81.0067	91.5667
LOC_Os03g22890	58.5967	63.7333	36.3833	33.6367	19.26	48.26	42.24	46.6467	40.3833	28.2433
LOC_Os03g22960	5.43667	4.75	1.70667	1.57333	0.596667	4.9	2.50667	2.86667	2.28667	1.56667
LOC_Os03g23030	2.38667	2.43667	0.916667	0.886667	0.916667	1.97333	2.15333	1.10333	1.09333	0.966667
LOC_Os03g23900	10.13	10.18	4.92333	3.77667	2.93	11.2267	10.4167	6.74333	4.92667	5.31
LOC_Os03g23920	19.0867	19.4333	9.29	7.81667	5.77667	20.9833	22.3533	14.1267	11.71	10.0533
LOC_Os03g23935	16.6433	17.93	8.16	6.86333	6.02333	16.6233	16.47	9.45	8.27	7.62
LOC_Os03g23960	2.49	2.09667	1.36	0.796667	0.726667	2	2.25667	1.12667	1.35333	0.723333
LOC_Os03g24160	0.816667	0.726667	0.96	0.986667	1.71667	0.756667	1.17333	0.536667	1.21333	1.07
LOC_Os03g24180	16.5767	18.0767	6.78	6.73	5.39667	14.72	12.84	6.76333	6.83667	5.60333
LOC_Os03g24560	1.12	0.556667	3.12	1.72	0.243333	9.57333	5.76	7.08333	6.03	2.64667
LOC_Os03g24620	0.17	0.14	0	0.0333333	0	0	0.00333333	0.01	0	0
LOC_Os03g24860	40.2567	37.38	36.27	34.0233	12.34	15.75	14.9967	17.0933	19.2633	14.54
LOC_Os03g24940	7.01333	6.94333	3.27667	2.4	2.37	5.77333	5.66333	4.18	2.96333	2.26667
LOC_Os03g25070	19.8667	20.2767	8.99667	8.50333	6.31	21.22	20.4867	11.2467	10.85	8.22333
LOC_Os03g25270	29.9433	25.9567	19.4067	19.84	7.57	24.6267	27.92	22.76	20.9233	13.1467
LOC_Os03g25460	0.186667	0.38	0.556667	0.566667	0.853333	1.30667	0.553333	0.916667	0.973333	1.57
LOC_Os03g25600	6.77667	6.21667	2.91333	2.46667	2.61	5.93333	5.53	3.28333	3.26	3.07667
LOC_Os03g25640	0.146667	0.0333333	0.0466667	0	0	0.0733333	0	0	0	0
LOC_Os03g26360	4.81333	4.67667	1.58	1.49333	2.78333	4.95667	5.08	3.09333	2.55333	2.49333
LOC_Os03g26590	0.206667	0.11	0.04	0.0366667	0	0.00666667	0.0166667	0	0.00666667	0
LOC_Os03g26670	1.28667	0.733333	0.0233333	0	0	0	0	0	0	0
LOC_Os03g27003	6.91333	7.02333	2.41	2.60333	3.05667	7.2	4.71333	4.19667	3.87667	3.17667
LOC_Os03g27010	15.4867	17.45	35.6467	30.94	26.2667	20.9767	16.74	40.8367	39.0567	27.2133
LOC_Os03g27350	12.0333	10.1167	4.93333	4.07	1.62667	4.69333	5.52333	2.65333	2.53333	2.21667
LOC_Os03g27610	0	1.02333	0.78	0.483333	1.22	2.61667	3.44	1.54	1.78333	1.14
LOC_Os03g27990	8.92667	10.59	3.74	4.21667	0.233333	8.32667	3.69667	6.44333	6.15	1.22
LOC_Os03g28160	50.59	40.0133	158.403	226.257	20.99	78.6333	171.507	105.683	106.66	31.9167
LOC_Os03g28170	7.03333	3.75	15.94	19.1933	0.146667	2.18667	5.77	3.03	3.32	0.616667
LOC_Os03g29340	0.483333	1.67	1.59667	0.826667	1.87	3.82667	4.54333	5.83333	3.43	2.95333
LOC_Os03g29680	59.95	64.97	24.9833	27.5767	29.2933	62.62	59.7233	33.8967	31.7933	31.7367
LOC_Os03g29730	36.8233	36.9467	12.9267	15.4467	15.3933	31.1467	36.18	13.0533	14.17	11.1667
LOC_Os03g29750	16.58	17.8033	5.29	4.55667	5.64667	16.8867	18.42	15.3533	14.97	15.75
LOC_Os03g29830	3.68667	5.19667	1.66	1.68667	1.79	9.05667	20.9733	4.35	3.65	1.90333
LOC_Os03g29864	0.11	1.28	0.736667	0.433333	1.25333	4.02	4.01333	2.23333	1.66667	2.13
LOC_Os03g29980	8.57333	10.71	19.3567	24.1167	31.1233	16.4667	25.0467	14.9233	23.4433	25.8433
LOC_Os03g30130	0.626667	0.59	0.16	0.22	0.0433333	0.426667	0.44	0.296667	0.216667	0.08
LOC_Os03g30460	16.5067	16.74	8.79333	7.80333	5.1	17.9033	13.5733	11.4067	9.53	7.29333
LOC_Os03g30470	0.643333	0.513333	0.04	0.113333	0	0.346667	0	0.233333	0.44	0
LOC_Os03g30934	40.9467	39.1367	19.14	18.75	14.6067	35.6667	32.11	24.9933	21.0767	17.4333
LOC_Os03g30950	0.01	0.0333333	0.0733333	0.156667	0.263333	0.326667	0.213333	0.13	0.383333	0.36
LOC_Os03g31026	57.0433	62.32	20.58	18.0467	17.9133	53.1467	71.8833	27.8367	25.24	22.3133
LOC_Os03g31170	84.3833	85.0633	46.09	40.2633	28.66	93.4467	102.02	71.9033	53.04	37.0933
LOC_Os03g31730	12.3533	12.3933	12.4433	17.6167	54.85	9.46333	12.6633	10.57	10.3333	13.5167
LOC_Os03g32090	0.416667	0.353333	0.0233333	0.176667	0	0.133333	0.29	0.0766667	0.05	0.01
LOC_Os03g32100	0	0	0.276667	0.0533333	0.07	0	0	0.15	0.06	0.08
LOC_Os03g32150	6.52667	5.91333	1.50667	1.68	0.553333	4.47	3.18667	2.69	1.29	1.46
LOC_Os03g32302	0	1.03667	1.49667	1.38667	3.36333	3.83333	4.17	4.26	3.56333	3.16667
LOC_Os03g34310	33.19	36.22	15.1767	14.1733	14.6367	23.89	32.23	18.6233	17.1167	13.4367
LOC_Os03g35950	0	0.173333	0.09	0.0566667	0.333333	0.896667	1.22667	0.133333	0.216667	0.126667
LOC_Os03g36110	4.61667	4.6	1.61667	1.34333	0.806667	0.57	1.54667	0.406667	0.356667	0.27
LOC_Os03g36540	167.69	157.72	72.0967	109.593	163.587	110.103	117.137	51.4833	67.34	96.52
LOC_Os03g37580	19.78	18.79	7.73667	6.45667	5.93	15.6867	18.55	9.53	7.52667	7.66333
LOC_Os03g37770	0	0.07	0.473333	0	0	0	0	0.0366667	0.133333	0
LOC_Os03g37780	0	0.0733333	0.0433333	0.0566667	0.0966667	0.346667	0.1	0.243333	0.253333	0.316667
LOC_Os03g37810	3.82333	4.23333	7.22333	4.63667	0.21	0.306667	0.14	0.0466667	0.0866667	0.173333
LOC_Os03g38375	0.14	0.0833333	0.65	0.436667	0.163333	0	0.0233333	0	0	0
LOC_Os03g39129	10.0133	11.5167	4.33	3.87667	4.19	9.40333	9.89667	5.57333	4.07333	4.63
LOC_Os03g39160	1.00333	0.736667	0.26	0.173333	0.163333	0.283333	0.08	0.106667	0.0766667	0.0866667
LOC_Os03g39407	8.1	8.31333	2.85333	2.24	2.27333	8.12333	9.72333	4.62667	3.7	3.43667
LOC_Os03g39910	0.646667	0.74	0.0733333	0.0233333	0.0233333	0.123333	0.223333	0.133333	0.0466667	0.0766667
LOC_Os03g39940	4.87667	5.01667	0.376667	0.366667	0.323333	0.183333	0.123333	0.0166667	0.1	0.01
LOC_Os03g40000	15.5767	15.5267	9.74333	13.5533	3.39667	2.83	1.37333	5.55	5.05333	2.12667
LOC_Os03g40170	1.55333	1.86	0.753333	0.41	0.36	1.93	1.2	0.71	0.583333	0.483333
LOC_Os03g40560	0.09	0.1	0	0.00333333	0	0.03	0.01	0	0.00666667	0
LOC_Os03g40690	1.82333	2.26667	0.52	0.386667	0.74	2.30667	2.93333	1.57667	1.13333	1.30333
LOC_Os03g41060	1.72	1.42333	4.14333	2.39	1.67333	1.51667	0.846667	1.43667	1.94667	2.47333
LOC_Os03g41330	0.456667	0.74	1.32667	2.75667	1.28	1.19333	0.92	1.79	2.28333	1.85
LOC_Os03g41530	11.67	12.2267	4.72667	3.24	3.68	11.85	12.0367	6.81	5.19667	4.99
LOC_Os03g41662	5.29667	4.93333	1.67	1.24	1.02333	0.506667	0.32	0.316667	0.38	0.386667
LOC_Os03g41675	1.39	1.81667	0.44	0.296667	0.116667	0.0633333	0.203333	0.0233333	0.08	0.0766667
LOC_Os03g42070	1.46	2.00333	0.543333	0.276667	0.0866667	1.36667	0.756667	1.24333	0.726667	0.28
LOC_Os03g42100	0.286667	0.363333	0.0666667	0	0.05	0.136667	0.05	0.0266667	0.0533333	0.0133333
LOC_Os03g42280	0.583333	0.513333	0.176667	0.12	0.15	0.636667	0.473333	0.223333	0.2	0.173333
LOC_Os03g42650	8.27667	9.04	3.46667	2.86333	3.1	7.24667	6.68667	3.96333	3.44667	3.24
LOC_Os03g42810	2.35667	2.74	7.58333	6.22333	3.96	3.27667	3.99667	6.55333	4.73333	4.91
LOC_Os03g42820	10.81	11.5667	22.7133	26.3533	19.22	15.1667	15.02	27.6367	26.0033	18.4533
LOC_Os03g42880	3.05333	3.49333	1.35	1.08667	1.25	3.5	3.32333	2.3	1.81333	1.6
LOC_Os03g43020	30.4467	27.5933	14.4733	10.4533	9.36667	36.24	30.8033	19.49	15.9267	15.8533
LOC_Os03g43540	0.363333	0.286667	0	0.03	0.0266667	0.14	0.273333	0.0833333	0	0.0166667
LOC_Os03g43770	0.92	1.36667	5.03	3.88	3.25	2.11	1.23	3.62333	2.53333	2.47333
LOC_Os03g43810	11.07	10.1667	38.2767	36.7467	21.77	17.8967	20.7433	25.9333	24.7333	21.7767
LOC_Os03g44010	55.2233	56.5467	30.14	26.8633	19.03	50.6033	67.2567	36.84	33.0233	22.8
LOC_Os03g44020	0.0333333	0	0.146667	0.23	0.1	0.0366667	0.0466667	0.11	0.0433333	0.0433333
LOC_Os03g44210	8.93667	8.17667	3.70333	3.33333	4.90333	8.43667	10.3333	4.35667	4.68333	5.19333
LOC_Os03g44350	1.05667	1.14	0.35	0.226667	0.0666667	0	0	0	0	0
LOC_Os03g44440	0.33	0.246667	0.0733333	0.0466667	0.02	0.18	0.146667	0.0666667	0.0533333	0.0766667
LOC_Os03g44450	2.10667	1.58667	0.463333	0.583333	0.22	2.17	1.95667	0.75	0.63	0.456667
LOC_Os03g44710	6.83333	5.1	11.4133	15.4967	7.26667	12.0333	8.02	22.0467	17.91	18.1333
LOC_Os03g44780	3.01667	3.06667	1.51	0.773333	1.39667	3.48333	3.23	2.07667	1.39	2.02667
LOC_Os03g44890	0.22	0.19	0.0666667	0.0733333	0.02	0.12	0.21	0.136667	0.08	0.0466667
LOC_Os03g45220	34.6833	33.09	15.6167	22.1567	9.60667	29.1467	24.5367	18.22	17.1567	11.7667
LOC_Os03g45230	0.273333	0.323333	0.1	0.0466667	0	0.15	0.06	0.11	0.0233333	0.0166667
LOC_Os03g45300	15.3567	16.2333	7.21	6.02333	7.14333	15.8133	17.54	9.51667	8.76	7.64667
LOC_Os03g45370	4.58333	4.74	12.6967	11.7467	8.47667	9.54667	12.3667	15.6267	15.8967	13.1067
LOC_Os03g45390	6.32333	6.37	2.84333	4.91	0.996667	5.25667	4.22	4.80667	5.27	2.12333
LOC_Os03g45450	0.956667	1.04333	5.02667	5.15333	2.58667	2.06333	1.9	3.70333	2.18667	2.11667
LOC_Os03g45770	62.8467	36.1067	17.11	16.4733	17.1567	25.2267	27.0067	17.9567	24.0367	16.2033
LOC_Os03g45779	88.9233	51.35	9.94	10.83	9.36667	25.4833	25.4433	8.20667	15.4667	7.33333
LOC_Os03g45870	34.6033	34.63	23.1167	17.0867	11.7967	39.8	39.7567	22.9867	17.55	14.2767
LOC_Os03g46070	5.71	13.0633	6.73667	14.8467	5.18	18.8133	28.0733	9.72667	20.01	9.82
LOC_Os03g46250	0.32	0.196667	0.0433333	0	0	0.216667	0.723333	0.0366667	0.06	0.0266667
LOC_Os03g46420	3.53	5.11667	0.89	1.00667	0.763333	3.10333	1.76	1.46	2.17	1.19667
LOC_Os03g46590	0.08	0.0266667	0.04	0	0.0133333	0.0166667	0.02	0.00666667	0.00333333	0.0333333
LOC_Os03g47140	0.603333	0.65	1.62	2.24333	1.45667	0.886667	1.2	0.92	1.67667	1.16333
LOC_Os03g47160	0.54	0.236667	0.116667	0.04	0	0.21	0.323333	0.0966667	0.153333	0.0466667
LOC_Os03g47500	15.2533	19.7167	10.6933	8.45333	4.9	11.8933	9.87333	12.6767	7.95	8.01
LOC_Os03g47530	0.456667	0.62	0.02	0.00666667	0.0166667	0.27	0.546667	0.0266667	0.173333	0.07
LOC_Os03g47930	5.76667	6.26333	4.11333	3.46667	1.96333	6.76667	5.67667	5.19	3.83667	2.86
LOC_Os03g47940	0.68	0.79	0.0966667	0.17	0.103333	0.65	0.746667	0.276667	0.206667	0.126667
LOC_Os03g48090	12.49	11.9167	5.43667	4.80667	4.17	14.9267	18.9267	8.27	6.23333	5.65333
LOC_Os03g48560	0.113333	0.08	0.363333	0.333333	0.0533333	0.33	0.21	0.22	0.336667	0.136667
LOC_Os03g49150	80.5667	75.5167	41.7467	37.2967	28.3267	67.12	66.1367	47.0433	38.6067	33.6667
LOC_Os03g49160	0.816667	0.59	0.396667	0.276667	0.0333333	1.07333	1.18667	0.19	0.233333	0.263333
LOC_Os03g49210	37.9967	41.0333	12.0333	12.21	5.71333	36.12	37.3	22.9467	18.1367	10.8267
LOC_Os03g49270	3.40667	3.16333	1.24333	0.983333	0.65	4.33333	4.22667	1.85333	1.92667	1.53
LOC_Os03g49380	2.17667	1.67667	3.98667	4.88333	2.77	3.20333	4.15667	4.76	3.49	3.28667
LOC_Os03g49420	20.2233	21.5667	8.39	7.69333	7.94333	18.1133	23.4367	9.51	8.75	8.67333
LOC_Os03g49500	41.28	39.1	34.0933	32.75	13.59	46.4433	39.58	40.7833	37.3333	19.23
LOC_Os03g49750	0.253333	0.413333	0.0166667	0.02	0.01	0.21	0.296667	0.106667	0.0766667	0.0466667
LOC_Os03g50070	46.8167	50.7267	109.423	126.937	96.11	72.3133	75.4767	123.977	126.97	105.853
LOC_Os03g50100	0.996667	1.17333	2.57667	1.66667	1.96667	1.11	0.7	2.04	1.95333	1.82
LOC_Os03g50280	2.95	2.53	6.79333	7.4	7.26667	4.44333	4.80667	6.25333	6.50667	8.22667
LOC_Os03g50364	0.353333	0.296667	0	0.0366667	0.02	0.106667	0.0666667	0.0333333	0.01	0
LOC_Os03g50470	1.79	1.87667	0.853333	0.59	1.82333	1.94	1.88667	0.943333	0.826667	1.32333
LOC_Os03g50570	7.66	6.61	2.65667	1.98667	2.35667	7.45667	6.80667	5.22667	2.86	3.64333
LOC_Os03g50885	24.8467	25.4433	53.0067	56.5867	51.2533	36.8467	36.56	56.7567	55.5067	44.85
LOC_Os03g50980	20.4833	20.5067	6.86	6.23333	6.36667	13.4467	15.49	7.51	5.95	5.70667
LOC_Os03g51000	21.7567	22.8033	12.3233	7.75	9.09	21.08	30.96	17.3733	10.6233	11.6533
LOC_Os03g51110	2.94667	3.14667	1.43	1.71	0.68	2.87333	1.42333	2.12333	1.65667	1.02
LOC_Os03g51120	0.843333	0.493333	0	0.0633333	0	0.43	0.35	0.0266667	0	0.0933333
LOC_Os03g51240	1.73667	1.76	1.27333	1.23333	0.11	0.826667	0.36	1.05	0.976667	0.236667
LOC_Os03g51390	1.05	1.3	16.4433	7.43667	13.4767	3.49	4.30667	2.67	2.67	3.62333
LOC_Os03g51620	9.62	8.28333	1.77333	2.13	0.603333	0.0166667	0	0.02	0.00666667	0
LOC_Os03g51670	4.37	3.88333	1.40333	1.32667	1.34	5.02333	5.26667	3.05333	2.31667	2.84
LOC_Os03g51680	4.28667	4.71333	1.80667	1.30333	1.64	3.95	5.12	2.05667	1.74333	1.81
LOC_Os03g51960	42.2267	36.4633	75.5633	73.65	97.8733	81.2233	92.8767	103.973	75.4333	108.94
LOC_Os03g51980	0.0266667	0	1.35333	1.28333	0.02	0.0566667	0.0333333	0.46	0.223333	0.2
LOC_Os03g52070	0.126667	0.0633333	0.253333	0.536667	0.0533333	0.363333	0.703333	0.29	0.343333	0.123333
LOC_Os03g52090	3.77333	3.68	1.70333	1.42	1.36667	2.98333	2.29667	1.53667	1.84667	1.46667
LOC_Os03g52310	38.7833	38.26	19.6067	15.4167	17.6233	39.89	33.5267	22	20.93	19.8667
LOC_Os03g52410	0.26	1.15	0.316667	0.743333	0.263333	1.20333	3.46	0.513333	0.316667	0.403333
LOC_Os03g52620	4.68667	3.33667	0.996667	1.18667	1.31	3.57667	3.91	1.48	1.37667	1.43
LOC_Os03g52660	75.48	88.96	41.68	56.1733	163.147	67.4267	101.243	42.0467	50.5367	101.837
LOC_Os03g52794	7.24	7.6	2.66667	2.73	2.98	7.28	5.94	3.75	4.05	3.29
LOC_Os03g52880	5.02667	4.20333	3.52333	3.43667	1.26333	5.34	5.75333	2.77333	3.15333	1.84667
LOC_Os03g53540	14.9267	36.1733	20.1233	18.23	10.6	8.80333	14.5867	4.58667	12.3067	4.03333
LOC_Os03g53630	8.74667	8.77	3.53667	3.00333	2.58667	8.04667	5.87333	4.34	3.46333	3.88667
LOC_Os03g53910	17.4867	18.6633	13.0333	6.44333	9.65333	24.1933	17.0633	23.6433	19.96	23.87
LOC_Os03g53920	2.39	2.21333	0.98	0.836667	0.663333	0.716667	1.06	0.376667	0.286667	0.28
LOC_Os03g54063	10.7633	11.6233	4.69667	3.78667	6.27667	13.5867	14.5567	6.64	5.27333	5.25667
LOC_Os03g54200	117.677	111.617	50.7733	46.67	51.68	175.23	111.55	83.69	80.7933	80.3567
LOC_Os03g54804	0.0733333	0.09	0	0	0	0	0	0	0	0
LOC_Os03g54910	0.403333	0.566667	2.03667	3.76	0.446667	2.58	4.52667	1.68333	2.74	0.966667
LOC_Os03g55050	1.38333	1.42667	0.43	0.423333	0.5	1.87667	1.82333	0.936667	0.746667	0.893333
LOC_Os03g55240	29.6633	31.2233	8	6.88667	8.52	29.96	25.76	15.5033	13.9467	17.55
LOC_Os03g55250	5.53	5.85333	3.94667	3	0.733333	3.02	1.8	3.73	2.11333	0.963333
LOC_Os03g55400	0	0	0.0533333	0.0133333	0.116667	0.0166667	0	0.0233333	0	0.0333333
LOC_Os03g55770	3.12667	0.933333	1.26	0.533333	0.683333	2.27333	2.41667	1.04	0.86	0.233333
LOC_Os03g55830	0.333333	0.32	0.12	0.193333	0.0366667	0.21	0.163333	0.0933333	0.116667	0.186667
LOC_Os03g55960	0.353333	0.34	0.0566667	0.03	0	0.326667	0.476667	0.156667	0.0433333	0.0233333
LOC_Os03g55980	5.77667	5.48667	2.92333	4.38667	0.473333	3.45667	1.96	3.5	2.71333	1.62
LOC_Os03g56180	0.02	0.0433333	0.0466667	0.0966667	0.03	0.03	0.0566667	0.0833333	0	0.0466667
LOC_Os03g56260	1.72667	1.97333	3.05667	3.73667	3.44	1.82	1.69333	1.35667	1.93333	1.44
LOC_Os03g56290	0.59	0.8	0.306667	0.173333	0.0166667	0.41	0.61	0.196667	0.0566667	0.126667
LOC_Os03g56360	1.59	1.32667	0.6	0.393333	0.376667	1.68667	2.54	0.756667	0.62	0.78
LOC_Os03g56820	1.83333	1.91333	0.22	0.136667	0.14	0.293333	0.24	0.146667	0.126667	0.06
LOC_Os03g56970	5.81333	6.26	3.49667	2.14333	2.58333	7.13	9.09667	4.79	2.61	3.53333
LOC_Os03g57080	1.20333	1.21	0.453333	0.863333	0.07	1.13667	1.49	1.55333	1.02667	0.323333
LOC_Os03g57200	2.38	3.52333	1.96667	1.40667	0.38	17.1633	10.35	17.3267	17.9533	18.7267
LOC_Os03g57240	10.2267	14.5867	23.44	28.88	16.95	12.9033	16.44	17.7133	23.4433	19.89
LOC_Os03g57290	38.8367	39.1367	18.71	18.1633	13.0333	37.2667	41.2867	23.78	20.1033	16.4667
LOC_Os03g57340	132.197	117.933	315.397	219.543	220.43	141.223	162.747	271.563	196.327	249.42
LOC_Os03g57520	0.643333	0.503333	1.01	0.536667	1.34333	0.89	0.52	0.906667	0.436667	0.873333
LOC_Os03g57530	10.3267	11.6067	16.7867	17.4333	21.0433	10.6267	6.81667	16.28	16.5333	19.1967
LOC_Os03g57680	1.59667	2.02	0.5	0.443333	0.503333	3.28667	3.2	2.89	2.4	1.86
LOC_Os03g57750	6.03	4.94667	10.2333	16.4667	12.6433	7.38333	5.34667	7.73	11.4267	11.02
LOC_Os03g57900	5.09667	7.09667	2.02667	1.44333	1.35333	2.55667	2.83	1.82	1.29333	1.33333
LOC_Os03g58040	25.1533	24.51	13.54	15.4933	6.89	23.16	34.6133	13.6567	15.1133	12.18
LOC_Os03g58180	0	0	0	0.12	0.316667	0.166667	0	0.28	0.14	0.166667
LOC_Os03g58520	17.8667	21.4033	7.91	6.14667	5.95667	20.55	18.0567	11.83	8.27333	7.58
LOC_Os03g58580	13.4833	19.12	34.4967	37.8467	27.4867	25.8333	27.26	39.65	36.4933	24.59
LOC_Os03g58670	0.676667	0.743333	0.16	0	0.09	0.296667	0.333333	0	0	0
LOC_Os03g58780	20.1567	20.94	12.4467	9.61667	6.29667	21.2133	16.88	14.63	12.0333	8.57333
LOC_Os03g58820	10.6433	9.46	4.31333	3.78	3.02	8.59	6.85667	4.63	4.92667	3.45
LOC_Os03g58880	0.376667	0.44	0.256667	0.123333	0.0333333	0.343333	0.386667	0.153333	0.19	0.0966667
LOC_Os03g58910	4.19667	4.32667	1.69667	1.72667	1.82	4.76667	5.71	3.11333	2.86667	2.45667
LOC_Os03g59330	0	0.05	0.0633333	0.23	0	0.0466667	0	0.06	0	0
LOC_Os03g59360	177.793	214.167	253.333	149.713	52.4667	230.17	213.023	361.79	226.157	84.9133
LOC_Os03g59390	28.7333	29.9467	15.4433	12.8467	9.48	38.9333	40.8333	22.28	17.1967	15.4367
LOC_Os03g59760	69.44	65.8167	44.2367	38.3567	22.4167	78.35	71.2833	63.45	43.78	38.4333
LOC_Os03g60080	15.8067	22.4867	61.18	44.7933	76.9667	42.36	66.8833	77.54	46.4967	74.82
LOC_Os03g60240	13.6933	14.49	6.00667	4.04333	5.36333	12.0267	11.27	6.30333	5.46667	6.03
LOC_Os03g60380	30.57	39.5667	13.3033	13.3133	6.06667	10.0267	11.3233	5.12	10.2367	3.26
LOC_Os03g60630	1.16	1.61333	2.32667	2.54	2.42	2.14	2.53333	2.96667	2.00333	2.31667
LOC_Os03g60920	35.1333	34.0867	15.6967	14.66	11.8667	35.3633	36.3533	22.72	20.4833	16.0033
LOC_Os03g60939	11.6333	11.2233	5.78333	5.20667	3.70667	11.7467	9.40667	8.04	5.98667	5.15333
LOC_Os03g61060	17.01	18.4133	13.0733	12.3733	5.61333	19.1033	17.3367	16.5133	9.79333	8.53667
LOC_Os03g61200	22.37	22.85	13.5667	9.65	7.85667	23.8633	26.8067	21.95	13.09	11.7467
LOC_Os03g61310	6.00667	6	2.26333	2.31333	1.65	18.0133	16.6867	10.75	8.85667	6.89333
LOC_Os03g61540	12.4	12.8133	7.63	6.01	3.32667	8.50333	6.01667	9.46667	6.51	4.97667
LOC_Os03g61580	7.62667	7.2	2.66333	2.42333	2.60667	7.45	7.92333	4.08	3.30667	3.01333
LOC_Os03g61690	2.25	2.81667	5.19333	5.52667	3.81	3.74667	3.27	5.91667	6.37667	3.75667
LOC_Os03g61700	1.33	1.04333	0.57	0.726667	0.29	1.09	1.28333	0.486667	0.74	0.396667
LOC_Os03g61780	2.34333	3.49667	2.44333	2.40667	0.456667	3.51333	2.02667	4.38333	4.40333	1.97667
LOC_Os03g61910	14.1633	21.2533	4.72	5.21	1.58333	0	0.01	0.00666667	0.01	0
LOC_Os03g62190	0	0	0.00666667	0	0.0366667	0	0.02	0	0	0.00666667
LOC_Os03g62230	0.0533333	0.163333	0.12	0.22	0.123333	0.246667	0.22	0.04	0.1	0.01
LOC_Os03g62280	25.6233	24.9867	10.7133	10.2933	8.03	27.8567	36.48	15.3533	12.7933	10.6233
LOC_Os03g62370	14.6767	17.02	29.3667	24.0533	38.9833	25.0833	23.17	33.5067	37.3433	36.77
LOC_Os03g62388	6.00667	6.52667	2.17667	2.18667	2.95333	6.88667	6.98333	4.97667	5.19333	5.67
LOC_Os03g62640	68.2867	79.95	27.44	25.95	29.21	59.9267	59.79	33.6333	32.2767	32.2533
LOC_Os03g62700	21.5833	19.8033	10.8067	7.83	5.6	19.4933	22.2033	12.69	10.1733	8.42
LOC_Os03g62790	17.2233	17.4967	31.7633	32.5833	36.3867	30.9433	26.8267	49.6533	45.39	43.7167
LOC_Os03g62860	0.106667	0.283333	0.273333	0.256667	0.07	0.0866667	0.113333	0.176667	0.143333	0.0933333
LOC_Os03g63124	0.886667	1.07333	0.04	0.0833333	0.0233333	0.03	0	0	0	0
LOC_Os03g63310	4.83333	13.48	19.33	10.0933	7.13333	6.61333	7.94667	12.2067	9.09667	4.64
LOC_Os03g63370	5.85	6.83333	21.9533	23.6867	15.67	15.3967	14.2367	20.84	21.52	24.2167
LOC_Os03g63480	236.357	255.357	417.467	420.383	540.403	242.923	270.267	375.427	386.733	423.643
LOC_Os03g63870	0.0133333	2.74333	2.93667	2.66333	0.01	0	0	0	0	0
LOC_Os03g63900	18.84	18.36	10.9833	12.11	3.46667	18.0433	14.4667	13.27	14.3033	6.51333
LOC_Os03g64010	45.33	54.9867	18.16	19.22	5.74667	77.4133	59.5167	52.5133	50.1267	25.6933
LOC_Os03g64100	1.69667	1.66	4.22333	2.78333	2.12667	2.79667	2.42667	2.52333	2.79667	3.17667
LOC_Os03g64310	0.07	0.136667	0.15	0.06	0.2	0.433333	0.57	0.506667	0.56	0.476667
LOC_Os04g01140	3.65667	5.06667	3.33	2.44667	0.87	6.64	2.45667	7.01	5.59	2.11333
LOC_Os04g01470	3.13	4.27333	6.42333	7.44667	2.72	3.95667	2.27	4.88	6.62	4.66667
LOC_Os04g01500	0.483333	0.516667	0.6	1.04	0.376667	0.16	0.223333	0.146667	0.14	0.07
LOC_Os04g01660	1.29667	1.15333	3.93667	2.14	2.91667	1.93667	2.02	3.54	2.79333	2.62667
LOC_Os04g01674	8.63667	8.29333	20.1933	15.2867	14.16	17.2433	11.7067	24.4967	17.0333	17.4067
LOC_Os04g01740	0.05	0.11	0.133333	0.183333	0.00666667	0.01	0	0.00666667	0	0.02
LOC_Os04g01810	0.103333	0.44	1.48	1.76667	1.10667	0.01	0.0166667	0	0.0533333	0
LOC_Os04g02510	1.85667	1.92333	1.03	1.10667	0.393333	1.04667	0.763333	0.85	0.75	0.343333
LOC_Os04g02650	0.26	0.0333333	0.0266667	0.0133333	0	0	0.06	0	0.0666667	0.04
LOC_Os04g02680	4.89	4.23333	1.68333	1.89333	1.47	4.14333	4.01667	2.18333	2.12333	2.17
LOC_Os04g02820	86.9033	83.32	35.9367	38.17	28.2133	101.98	85.7067	55.72	50.22	47.6933
LOC_Os04g02900	41.3	47.5	19.21	22.36	14.4533	34.88	35.3233	24.9367	23.04	16.19
LOC_Os04g03810	1.17	1.09	0.0566667	0.03	0	0.186667	0.13	0.02	0.03	0.0333333
LOC_Os04g03850	0.03	0.126667	0.04	0.0566667	0.186667	0.0166667	0.0666667	0.01	0	0
LOC_Os04g03884	26.6333	26.3167	10.49	9.47667	6.28667	0	0	0	0	0
LOC_Os04g03990	0.76	0.74	0.106667	0.286667	0.276667	0.656667	0.69	0.123333	0.186667	0.23
LOC_Os04g04254	15.3	16.1433	7.1	6.84667	5.93	15.2967	13.7067	9.30333	9.51	7.16667
LOC_Os04g06590	0.206667	0.0433333	0.0266667	0.01	0.0433333	0	0	0	0	0
LOC_Os04g07160	0.03	0.0533333	0.0733333	0.0933333	0.0333333	0.0266667	0.01	0.0966667	0.08	0.0266667
LOC_Os04g07890	1.23667	1.25333	1.69333	2.70667	0.473333	0.1	0.1	0.246667	0.106667	0.0566667
LOC_Os04g08034	12.2167	13.3167	5.36667	6.01333	5.41333	11.1167	15.2333	8.09333	7.04667	5.84667
LOC_Os04g08080	0	0	0.0133333	0.0733333	0	0	0	0	0	0
LOC_Os04g08390	0.12	0.0966667	0.03	0.05	0.00333333	0.01	0.0166667	0.02	0.0133333	0.01
LOC_Os04g09604	10.4167	11.9133	2.29	1.35333	1.08333	5.56	4.51	3.74667	3.41333	1.99
LOC_Os04g09800	0.133333	0.0866667	0.00666667	0.00333333	0	0.0433333	0.0733333	0.0133333	0.03	0
LOC_Os04g09900	0.366667	0.733333	0.263333	0.956667	0.263333	0.853333	0.96	1.19	0.893333	1.47
LOC_Os04g10610	0.413333	1.6	1.54333	1.71333	1.77667	0.186667	0.23	0.316667	0.226667	0.0933333
LOC_Os04g12090	0	0	0.16	0.306667	0.58	0.01	0	0	0	0
LOC_Os04g12390	1.49	0.81	0.363333	0.276667	0.19	1.13	0.74	0.436667	0.416667	0.373333
LOC_Os04g12580	1.58	1.95333	0.466667	0.51	0.47	1.31667	1.55	0.706667	0.433333	0.39
LOC_Os04g12600	4.54	4.78	1.82667	1.94667	1.57667	4.08667	4.19	2.4	2.11	1.72667
LOC_Os04g13364	0.0866667	0.0866667	0	0	0	0.0233333	0.0533333	0.00666667	0	0
LOC_Os04g13540	0.236667	0.14	0.496667	0.786667	0.39	0.43	0.333333	0.536667	0.543333	0.406667
LOC_Os04g13550	0.0266667	0.0233333	0.0533333	0.03	0.0966667	0.0933333	0.0666667	0.15	0.0766667	0.0366667
LOC_Os04g13630	0.0366667	0.07	0.06	0.103333	0.0533333	0.0833333	0.0166667	0.09	0.0866667	0.0433333
LOC_Os04g14450	7.19	7.91	3.05667	2.60333	3.02333	7.35667	6.41667	4.33	3.32	3.24333
LOC_Os04g14680	0.72	0.443333	0.59	1.77	0.32	0.216667	0.3	0.09	0.0766667	0.0533333
LOC_Os04g15570	0	0.0333333	0.0433333	0.05	0.0366667	0	0	0.00666667	0	0
LOC_Os04g16450	5.82667	6.84667	3.24	3.31333	1.22333	3.73	3.83667	4.61	3.09667	2.32
LOC_Os04g16726	1.03333	0.536667	0.883333	0.07	0.42	0.456667	0.53	0.406667	0.366667	0.276667
LOC_Os04g16740	102.503	85.6067	62.7133	38.9533	89.3067	57.3533	40.3933	37.5033	47.7533	54.8233
LOC_Os04g16762	0.0466667	0.0166667	0.33	0.256667	0.456667	0.46	0.03	0.196667	0.303333	0.303333
LOC_Os04g17320	0.06	0.0633333	0	0	0	0.00666667	0	0	0	0
LOC_Os04g18090	3592.12	3648.65	1107.56	943.173	5579.51	3027.92	1947.63	1206.34	1312.66	3532.35
LOC_Os04g19684	35.1933	37.9767	12.9233	10.3367	8.12	25.6	28.63	15.0267	12.34	10.7133
LOC_Os04g20400	3.55	2.9	2.39	1.91333	0.903333	3.84667	2.91	2.51667	2.23333	2.01
LOC_Os04g20510	1.76	1.62	0.186667	0.07	0	0.96	0.58	0.596667	0.16	0.126667
LOC_Os04g20920	10.3033	11.1533	5.92	4.65667	3.23667	10.85	9.02	6.88	5.59667	4.19667
LOC_Os04g20960	2.40333	2.65	1.11333	0.753333	1.01333	1.92	2.3	1.42	1.05667	1.08667
LOC_Os04g21150	0	0.226667	0	0	0.0533333	0.21	0.17	0.0766667	0.08	0.0333333
LOC_Os04g22330	0.396667	0.213333	0.0733333	0	0.07	0.163333	0.07	0	0	0
LOC_Os04g23550	1.36667	1.99667	0.14	0.11	0.00666667	0.11	0.1	0.0266667	0.08	0.0533333
LOC_Os04g23580	3.19667	3.26	8.16333	8.19333	10.5133	6.78667	7.39667	11.7133	11.77	12.4367
LOC_Os04g23700	0.803333	0.88	0.136667	0.133333	0.16	0.66	0.873333	0.2	0.233333	0.166667
LOC_Os04g24140	141.5	169.707	45.59	69.8167	52.7033	93.89	132.667	55.5867	67.7833	37.3767
LOC_Os04g24165	38.6467	38.3767	16.75	19.87	19.54	32.8967	37.9333	17.87	18.1167	19.16
LOC_Os04g24180	46.3167	48.2	21.8833	20.3167	16.2467	46.02	44.65	27.6667	24.1267	18.5667
LOC_Os04g24220	3.19667	3.58667	7.81333	7.32667	3.07	4.31	3.15	8.20667	5.52333	5.17
LOC_Os04g24610	14.31	15.2	6.88667	7.71667	4.98333	13.3267	11.7033	8.19333	7.39333	5.93333
LOC_Os04g24690	0	0	0.00333333	0.00333333	0.04	0	0	0.00666667	0.0133333	0.02
LOC_Os04g26320	45.28	34.2567	12.4333	9.69667	9.58	44.4567	40.4133	20.4767	16.8567	16.8633
LOC_Os04g26350	2.64	2.61	0.85	0.87	0.546667	1.93667	1.22	1.04333	0.963333	0.616667
LOC_Os04g27020	0.206667	0.186667	0	0.0233333	0	0.106667	0.0433333	0.0133333	0.01	0
LOC_Os04g27060	0.783333	2.32667	0.11	0.193333	0.0433333	0.696667	0.346667	0.43	0.28	0.0833333
LOC_Os04g27250	0.61	0.113333	0.0233333	0.183333	0.263333	2.12667	3.19333	1.53333	1.63333	1.80333
LOC_Os04g27540	0.456667	1.31667	1.37333	2.11	0.736667	0.483333	1.11333	0.193333	0.426667	0.386667
LOC_Os04g28010	12.5	12.9667	6.27667	5.55333	4.2	14.0567	15.7467	7.62667	7.18667	5.35333
LOC_Os04g28250	0.636667	0.93	0.813333	1.39	0.08	0.58	0.206667	0.71	0.576667	0.35
LOC_Os04g29680	6.23333	3.99333	3.27	1.54333	0.0866667	0.0333333	0.02	0.0833333	0	0.0266667
LOC_Os04g29780	0	0.72	0.183333	0.0433333	0	1.08	1.30667	1.05	0.68	0.436667
LOC_Os04g30490	10.94	18.68	44.5933	16.89	15.16	40.5767	26.06	70.9333	33.34	22.6833
LOC_Os04g30790	0.723333	0.796667	0.0533333	0.0866667	0.06	0.866667	1.12	0.316667	0.263333	0.203333
LOC_Os04g30810	0.203333	0.273333	0	0	0	0.163333	0.403333	0.0166667	0.03	0.0433333
LOC_Os04g31010	8.67333	8.4	3.78	2.25333	3.53667	5.27667	6.88333	2.71667	3.48	3.21333
LOC_Os04g31620	15.32	15.61	7.70333	6.51667	5.56	15.2867	14.2033	8.62333	8.05667	7.5
LOC_Os04g31730	0.996667	0.77	0.04	0.05	0	0.26	0.23	0.04	0.0333333	0.05
LOC_Os04g31971	10.7567	10.2967	2.93667	2.46333	2.64667	0	0	0.00666667	0	0
LOC_Os04g32020	91.2867	97.3033	39.7033	37.47	24.0767	86.65	80.7033	55.09	42.43	33
LOC_Os04g32460	37.43	35.71	19.4567	16.3167	9.11	34.57	24.9733	30.7933	19.47	13.2767
LOC_Os04g32560	291.72	300.33	142.087	148.697	106.92	272.313	328.64	175.447	160.493	112.827
LOC_Os04g32740	0.0666667	0.103333	0.443333	0.18	0.333333	0.75	0.54	0.836667	0.36	0.106667
LOC_Os04g32980	12.6367	15.05	29.6333	23.24	46.25	29.2467	26.8233	27.3133	25.1433	35.03
LOC_Os04g33390	2.63333	2.83333	10.6533	16.4033	3.03	6.62	12.1733	9.57667	11.5833	4.83
LOC_Os04g33530	0.0233333	0.09	0.0666667	0.14	0.0933333	0.44	0.623333	0.0333333	0.12	0.0666667
LOC_Os04g33650	2.13667	1.85333	0.173333	0.226667	0.7	2.05	1.40667	0.926667	0.56	0.386667
LOC_Os04g33680	0	0	0.0366667	0.08	0.07	0.02	0.0266667	0.0633333	0.0533333	0.0633333
LOC_Os04g34530	1.52333	2.68333	0.57	0.3	0.173333	1.38	0.626667	1.63667	0.943333	0.363333
LOC_Os04g34984	15.35	14.74	6.63333	5.11	5.70667	13.7867	12.3	7.96333	6.34	5.97
LOC_Os04g35080	2.55	1.78333	4.05333	5.33667	2.78333	6.48667	5.44667	7.03667	10.7467	3.63333
LOC_Os04g35410	14.9667	15.29	27.2633	34.38	27.7	14.36	14.11	17.3833	22.2367	20.2333
LOC_Os04g36570	39.13	38.5033	5.95667	4.43667	5.71	0.0166667	0	0	0	0
LOC_Os04g36580	0.736667	0.72	0.0833333	0.05	0.07	0.0533333	0.0466667	0.0133333	0.03	0.01
LOC_Os04g36590	3.72667	3.67333	1.45667	1.28333	1.33	1.07667	0.916667	0.876667	0.57	0.54
LOC_Os04g36730	9.03333	9.49667	49.3733	48.38	30.5833	15.6033	17.7133	13.89	11.3033	7.48667
LOC_Os04g36770	0.06	0.0566667	0.21	0.28	0.246667	0.04	0.0833333	0.03	0.06	0.0333333
LOC_Os04g36820	0.0566667	0.0866667	0.133333	0.36	0.0333333	0.153333	0.0666667	0.126667	0.35	0.25
LOC_Os04g36880	0.0333333	0.29	0.29	0.303333	0.686667	0.23	0.19	0.06	0.246667	0
LOC_Os04g37430	3.03333	3.96333	9.81333	10.6933	6.96333	5.65667	5.43	9.47667	8.78	8.04667
LOC_Os04g37490	1.25333	1	2.82333	2.84333	1.99333	19.71	12.8267	15.41	5.37	4.97
LOC_Os04g37810	3.16	3.78667	1.15333	0.78	0.913333	2.80667	3.54	1.66	1.48333	0.916667
LOC_Os04g38230	0.01	0	0.0433333	0.14	0	0.0233333	0.0433333	0.00666667	0.01	0.0166667
LOC_Os04g38310	2.02667	1.52333	0.98	0.593333	1.16667	2.38667	1.51333	0.933333	0.89	1.06667
LOC_Os04g38330	51.5867	49.5833	23.2067	26.22	19.0867	32.8033	32.6367	18.0367	19.2	14.96
LOC_Os04g38540	0.87	1.01333	0.173333	0.0466667	0.14	0.816667	0.113333	0.343333	0.19	0.113333
LOC_Os04g38650	0.0433333	0.0466667	0	0.0766667	0.276667	0.1	0.05	0	0.136667	0.1
LOC_Os04g38880	2.80667	2.77333	0.726667	1.50667	0.993333	3.39	4.51667	1.20333	1.29667	1.40333
LOC_Os04g38960	16.9167	17.1433	8.39333	7.22667	5.84667	14.6133	17.4133	8.92	7.13667	8.12667
LOC_Os04g39270	101.04	96.6833	31.2567	39.7333	32.4467	74.8033	95.76	31.0333	35.3567	27.7867
LOC_Os04g39350	6.75667	6.40667	10.4133	14.5067	5.37667	19.1333	10.16	26.6867	10.8833	11.4333
LOC_Os04g39430	2.18333	2.16333	0.666667	0.596667	0.326667	1.81333	2.09	0.723333	0.67	0.67
LOC_Os04g39440	34.7533	35.44	17.83	17.76	11.94	57.6967	63.9533	36.4733	29.5567	22.2
LOC_Os04g40060	17.8433	17.0767	9.28	7.6	7.05667	16.8133	15.78	11.5433	9.7	8.27
LOC_Os04g40190	75.34	82.73	34.28	33.5033	16.1267	108.33	69.4333	66.4367	54.41	36.7467
LOC_Os04g40320	22.1567	20.2	11.7867	8.16	7.50667	23.98	22.7367	16.36	10.7167	11.7767
LOC_Os04g40410	1.40333	1.77667	2.89333	2.96333	2.77667	2.39	2.32	2.68333	1.70333	2.42333
LOC_Os04g40440	0.723333	0.56	0.646667	1.03333	0.12	3.19667	2.23333	2.17	1.66667	1.06
LOC_Os04g40470	0	0.0166667	0.1	0.0266667	0.0133333	0.68	0.36	0.77	1.22333	0.643333
LOC_Os04g40540	18.9333	21.4567	8.10333	6.46333	7.13333	23.79	24.66	11.34	11.0067	9.71
LOC_Os04g40580	0.106667	0.17	0.323333	0.223333	0.05	0.373333	0.306667	0.373333	0.34	0.123333
LOC_Os04g40630	1.95	1.66667	9.31667	7.52667	1.79	5.68333	1.84333	24.29	7.53667	3.51333
LOC_Os04g40730	9.4	9.19333	18.88	21.5433	11.2767	11.98	10.37	14.8767	13.0933	13.2567
LOC_Os04g41130	0.633333	0.573333	0.07	0.146667	0.303333	0.493333	0.743333	0.213333	0.14	0.17
LOC_Os04g41220	12.8967	13.0067	3.51333	3.07333	3.58667	13.4433	17.3667	7.15333	6.05333	5.95667
LOC_Os04g41370	0.316667	0.316667	0.0633333	0.103333	0.00666667	0.306667	0.296667	0.443333	0.6	0.346667
LOC_Os04g41875	3.69	4.40333	2.27333	0.856667	0.416667	2.68667	0.95	2.35333	1.42333	1.05333
LOC_Os04g41910	14.0633	14.05	7.84667	5.31	6.72667	12.4533	13.2967	9.47667	6.81333	8.94
LOC_Os04g41930	2.41	2.23333	0.43	0.393333	0.486667	2.1	1.63333	1.16333	0.826667	1.08667
LOC_Os04g41950	10.2167	11.0567	4.82667	4.1	5.43667	11.5933	13.6867	6.95333	5.95667	5.14667
LOC_Os04g42090	197.54	164.9	270.8	430.293	407.137	227.88	262.247	351.283	412.967	326.58
LOC_Os04g42140	22.9	25.09	10.3967	9.22333	8.85667	29.07	42.02	18.4233	13.3433	14.57
LOC_Os04g42250	12.11	14.2867	39.1733	29.33	34.65	17.4833	10.75	32.0567	29.4167	18.8967
LOC_Os04g42260	0.32	0.43	0.0266667	0	0.0366667	0.05	0.0233333	0	0	0
LOC_Os04g42451	4.06	3.82667	1.47667	0.873333	1.44	3.73667	3.42667	2.01333	2.28	1.95667
LOC_Os04g42470	92.6467	94.9467	50.0733	36.04	30.99	70.7633	55.1767	69.92	52.84	46.7433
LOC_Os04g43090	0.08	0.966667	0.27	0.216667	0.77	0	0	0	0	0
LOC_Os04g43200	0.503333	0.316667	0.04	0.01	0.0233333	0.8	0.866667	0.163333	0.586667	0.13
LOC_Os04g43220	39.7533	36.7833	16.4267	11.5833	13.32	33.71	34.97	17.81	15.35	15.6967
LOC_Os04g43430	5.11333	5.39667	1.72	1.72333	1.72333	4.12333	4.53667	1.84	1.95333	1.56667
LOC_Os04g43670	0.346667	1.05	0.846667	0.87	0.226667	1.29667	1.43	0.69	0.806667	0.423333
LOC_Os04g43700	10.5133	9.87667	5.1	4.48333	3.13667	10.64	9.57333	7.46	5.55333	4.16667
LOC_Os04g44250	0.5	0.41	0.586667	0.786667	1.70333	1.26667	0.85	0.986667	1.12333	2.15333
LOC_Os04g44330	0.143333	0.11	0.03	0.01	0	0.123333	0.04	0.00333333	0.01	0.00333333
LOC_Os04g44340	159.303	147.35	72.5933	64.9833	54.99	122.19	123.03	60.3667	56.1067	47.99
LOC_Os04g44600	1.22	0.926667	0.633333	0.763333	0.0966667	1.36333	1.97	0.723333	0.343333	0.383333
LOC_Os04g44730	0.576667	0.753333	0.293333	0.276667	0.0466667	0.47	0.333333	0.203333	0.223333	0.0866667
LOC_Os04g44800	17.2033	17.06	7.37	6.67667	5.88	16.2667	18.2933	9.05333	7.34	6.12333
LOC_Os04g44980	0.09	0.156667	0.26	0.243333	0.0433333	0.403333	0.286667	0.513333	0.393333	0.0733333
LOC_Os04g45160	4.06	3.75667	1.85	1.41333	1.56333	4.41333	5.24667	2.56333	2.13	1.92
LOC_Os04g45170	2.43667	3.05	4.96667	4.62333	1.90333	2.79667	3.40667	3.58	3.12333	2.52667
LOC_Os04g45520	2.69333	3.13	0.106667	0.303333	0	1.19333	0.57	0.563333	0.373333	0.57
LOC_Os04g45750	0.77	1.06333	0.296667	0.566667	0.07	0.756667	0.533333	0.603333	0.553333	0.143333
LOC_Os04g45950	0.136667	0.0533333	0.323333	0.223333	0.423333	0.0933333	0.193333	0.09	0.0833333	0.06
LOC_Os04g45960	0.55	0.66	0.28	0.216667	0.0633333	1.79	1.69333	1.20667	0.88	0.646667
LOC_Os04g45970	5.71667	6.08667	3.39333	3.3	1.44	9.68333	8.14	6.32	5.19	3.7
LOC_Os04g46079	3.36333	3.33667	1.05	1.23333	1.65333	1.73	1.31333	0.583333	0.876667	0.753333
LOC_Os04g46330	0.01	0	0.36	0.14	0.05	0	0	0.116667	0.0233333	0.06
LOC_Os04g46470	0.07	0.143333	1.51333	0.943333	0.83	0.366667	0.48	0.693333	0.49	0.513333
LOC_Os04g46560	0.146667	0.113333	0.236667	0.406667	0.0533333	0.0166667	0	0.0533333	0.07	0.01
LOC_Os04g46940	1.41667	0.836667	1.00667	1.06333	0.296667	1.19667	0.553333	2.02	1.29667	0.653333
LOC_Os04g46960	137.377	129.623	338.103	332.173	296.757	221.833	291.877	409.44	341.837	314.773
LOC_Os04g47020	71.1933	70.6967	23.9733	27.1833	27.3333	56.1533	58.9433	20.06	25.1167	21.6567
LOC_Os04g47170	2.12	2.15667	0.646667	1.22667	0.09	1.86667	0.74	0.9	1.11	0.373333
LOC_Os04g47330	0	0.06	0.13	0.12	0.0166667	0.0933333	0.416667	0.136667	0.0666667	0.0733333
LOC_Os04g47420	4.18333	2.92333	15.6633	11.6267	9.86	8.88667	7.78333	17.0667	11.1967	12.7567
LOC_Os04g47480	0.0533333	0.00666667	0.15	0.16	0.00666667	0.0266667	0.01	0.17	0.103333	0.0133333
LOC_Os04g47660	1.39333	1.27333	0.31	0.353333	0.38	0.19	0.14	0.0866667	0.116667	0.14
LOC_Os04g47720	0.6	0.55	1.22667	0.806667	0.306667	0.68	0.963333	0.67	0.386667	0.126667
LOC_Os04g47770	23.6867	25.9733	60.88	58.8233	50.16	43.2067	38.7033	74.0933	76.6033	56.6933
LOC_Os04g48030	1.79667	2.03667	3.85667	1.82	2.93333	3.16333	3.99333	5.25667	3.42	5.09
LOC_Os04g48290	0.686667	0.663333	0.87	1.07	1.79	0.853333	1.18	0.74	0.73	1.39667
LOC_Os04g48480	0.723333	0.816667	0.563333	0.543333	2.20333	1.61	1.16333	1.42	1.57667	2.89667
LOC_Os04g48490	2.34667	2.70333	0.0366667	0.193333	0.0366667	0.243333	0.813333	0.0966667	0.0633333	0.0133333
LOC_Os04g48520	7.52	7.39667	3.53	2.57	2.48333	7.67667	8.14667	4.71	3.83333	3.19667
LOC_Os04g48830	0.446667	0.416667	0.993333	1.01667	0.803333	0.326667	0.25	0.453333	0.566667	0.496667
LOC_Os04g48850	0.236667	0.24	1.04333	1.17667	0.676667	0.5	0.396667	0.636667	0.41	0.256667
LOC_Os04g49194	0.356667	0.826667	1.26	1.79333	0.793333	3.28333	1.48	4.31	1.75	0.863333
LOC_Os04g49210	0.0333333	0.08	0	0.203333	0	2.41667	0.903333	0.65	0.173333	0.03
LOC_Os04g49270	1.56	1.7	0.313333	0.243333	0.626667	0.01	0.0433333	0	0.00666667	0
LOC_Os04g49370	8.76	10.3333	2.54	4.22333	0.983333	8.64333	7.86	10.1733	13.0233	2.62333
LOC_Os04g49440	6.37	5.37667	1.46333	1.78333	2.12667	2.6	3.11667	1.9	2.00667	1.68667
LOC_Os04g49954	115.12	115.607	39.78	30.1533	25.3433	81.5967	115.677	63.5433	53.1567	52.9733
LOC_Os04g49990	38.0667	35.6933	20.5533	18.9933	12.6267	43.0867	41.43	28.96	25.6033	20.2233
LOC_Os04g50730	1.67	1.89667	0.473333	0.593333	0.33	1.00333	0.916667	0.566667	0.363333	0.266667
LOC_Os04g50970	1173.05	1393.59	481.827	339.19	199.003	950.123	888.583	670.533	474.093	415.48
LOC_Os04g51190	2.22333	2.26333	1.52667	1.25333	0.43	1.83333	2.09	0.873333	1.06	0.54
LOC_Os04g51320	4.59333	5.27667	18.4767	17.45	28.13	10.8033	12.1733	9.83667	9.35	8.78667
LOC_Os04g51340	0.18	0.0333333	0.91	0.713333	0.273333	0.23	0.293333	0.346667	0.3	0.15
LOC_Os04g51454	21.05	19.01	10.8967	5.06333	17.74	0	0	0	0	0
LOC_Os04g51660	7.40333	7.43333	0.573333	0.926667	0.62	1.75667	0.983333	0.356667	1.18667	0.84
LOC_Os04g51680	1.75333	1.5	0.0466667	0	0	0.79	0.33	0	0	0
LOC_Os04g51920	13.9133	13.0167	2.64333	3.35333	3.32333	2.19333	2.33	2.98667	2.17667	1.87667
LOC_Os04g51930	0.0566667	0.0266667	0	0.01	0	0.0933333	0.0333333	0.01	0.0133333	0.01
LOC_Os04g51950	7	7.30333	3.31667	2.61333	2.24	9.66333	8.81667	5.79667	4.35333	3.85333
LOC_Os04g52090	3.17667	2.86333	5.91	6.44667	10.3067	6.62	11.0067	12.4367	7.09333	12.2367
LOC_Os04g52310	0.966667	1.71667	0.156667	0.15	0.153333	0.406667	0.27	0.266667	0.356667	0.21
LOC_Os04g52460	8.86333	8.03667	3.89667	3.51333	2.78667	8.13667	4.98	6.06	4.64333	4.91
LOC_Os04g52640	8.25	9.10667	3.67	4.05	2.04	6.81667	4.64333	4.78667	3.83667	2.62667
LOC_Os04g52710	24.4667	24.2567	8.88667	7.94667	8.71	27.15	37.15	13.3833	12.6767	10.9633
LOC_Os04g52970	4.13	4.06333	0.123333	0.153333	0.0933333	3.63	3.30667	2.89667	3.1	1.69333
LOC_Os04g53050	6.49667	6.75333	2.45333	2.02667	3.8	0.06	0.0166667	0.02	0.08	0.00666667
LOC_Os04g53060	0.19	0.156667	0.0233333	0.03	0.0166667	0.263333	0.326667	0.103333	0.0533333	0.0466667
LOC_Os04g53130	1.8	2.10333	0.446667	0.37	0.276667	0.306667	0.0333333	0.243333	0.14	0.266667
LOC_Os04g53150	1.10667	0.28	0.293333	0.173333	0	0	0	0	0	0
LOC_Os04g53160	1.29333	1.20333	0.273333	0.173333	0.193333	1.78	2.08	1.41	0.96	0.66
LOC_Os04g53170	71.6167	69.4633	10.1367	5.44	8.84667	31.44	24.4067	25.67	19.9833	22.5433
LOC_Os04g53190	32.4367	41.4	17.86	10.3933	8.14667	30.4567	36.44	24.7333	19.3033	20.5167
LOC_Os04g53210	5.3	4.72667	1.39	1.02	0.43	5.03	1.53	5.14667	4	1.81333
LOC_Os04g53214	3.77667	1.83667	0.933333	0.833333	0.31	14.5167	12.2133	7.49333	6.80667	8.41
LOC_Os04g53300	0	0	0.0766667	0.0333333	0.06	0.0166667	0	0.00666667	0.03	0.0233333
LOC_Os04g53440	55.7267	57.6033	31.39	31.7867	20.6733	50.69	46.18	38.6067	35.42	23.87
LOC_Os04g53496	1	1.00667	0.396667	0.366667	0.253333	0.323333	0.373333	0.106667	0.123333	0.0733333
LOC_Os04g53540	31.7333	31.8067	61.7767	67.2667	36.7867	36.1167	30.2	51.91	44.99	44.7133
LOC_Os04g53750	2.27667	3.17667	6.80667	5.77	6.63333	0	0	0	0	0
LOC_Os04g53790	0.0366667	0.0666667	0.173333	0.06	0.2	0	0	0	0	0
LOC_Os04g53820	1.16333	1.16	0.31	0.373333	0.176667	0.886667	0.83	0.906667	0.59	0.503333
LOC_Os04g53994	3.83333	3.60667	1.56667	1.39333	1.11333	3.43667	2.92667	2.01	1.88333	1.59667
LOC_Os04g54020	9.99333	9.28	10.01	9.14	2.55333	8.24667	6.51333	8.58333	5.60667	3.90333
LOC_Os04g54070	2.86333	3.18667	1.63333	1.77	0.626667	2.84667	1.70333	1.40333	1.00667	0.866667
LOC_Os04g54350	5.58667	5.29667	2.37333	1.97667	1.37333	4.38667	3.49667	2.54667	1.97667	1.62667
LOC_Os04g54390	0.113333	0.156667	0.293333	0.45	0.143333	0.523333	0.793333	0.263333	0.256667	0.213333
LOC_Os04g54474	20.6867	19.57	11.6467	11.8767	5.21667	22.84	15.8133	19.9433	16.2033	10.3667
LOC_Os04g54510	10.5767	10.4567	4.53	3.80333	4.56333	9.41333	10.4733	4.68	4.25333	3.95667
LOC_Os04g54830	1.50333	1.02333	2.13	2.45667	3.49667	1.95333	2.41333	3.41333	2.91	3.56667
LOC_Os04g54870	14.9	14.8433	8.17	6.55333	6.41667	15.86	17.8933	11.5567	9.26	6.42333
LOC_Os04g55060	10.8867	11.8733	4.16	4.67333	4.56667	10.47	15.3633	4.97667	4.74	4.07
LOC_Os04g55270	16.8133	15.29	7.51667	4.26333	1.43333	7.15	9.13333	9.41333	6.29	2.08
LOC_Os04g55280	0.09	0.0766667	0.176667	0.0833333	0.183333	0.09	0.08	0.0833333	0.193333	0.136667
LOC_Os04g55420	0.903333	0.786667	0.283333	0.28	0.31	0.876667	0.666667	0.523333	0.39	0.343333
LOC_Os04g55440	4.00333	4.16333	1.64667	2.43667	0.966667	4.07667	3.31667	3.38333	3.52333	1.67333
LOC_Os04g55510	22.61	24.4133	42.2533	45.67	32.0767	21.31	19.06	39.8633	42.1267	28.77
LOC_Os04g55560	8.24	8.6	17.77	16.1467	12.39	15.9933	11.1267	18.6933	16.1333	11.6833
LOC_Os04g55730	4.06333	4.26	1.69667	1.70333	2.09667	4.00333	5.98667	2.19	2.37	1.6
LOC_Os04g56160	375.28	384.543	221.337	197.46	148.177	359.743	388.627	286.773	231.007	189.817
LOC_Os04g56350	10.6767	10.9633	6.07333	5.75667	3.48	12.9233	12.16	7.16667	5.51	5.06333
LOC_Os04g56620	26.2567	26.3167	10.2967	10.6867	8.51333	21.7033	24.2733	14.6067	11.7733	8.71
LOC_Os04g56700	0.63	0.25	3.35667	1.62667	0.193333	0.0966667	0.0833333	0.0966667	0	0
LOC_Os04g56770	0.64	0.3	0.14	0	0	0.44	0.333333	0.0366667	0.0233333	0.0433333
LOC_Os04g57060	0.476667	0.396667	0.12	0.11	0.0933333	0.316667	0.333333	0.16	0.176667	0.13
LOC_Os04g57150	7.84667	9.19667	4.13667	2.96667	1.79333	8.67	9.57667	4.52333	3.69	2.85
LOC_Os04g57154	6.28	6.12	2.76667	1.97667	3.25	6.32333	7.10667	2.6	2.70667	2.85333
LOC_Os04g57240	1.23667	1.23	0.18	0.07	0.206667	1	0.576667	0.206667	0.166667	0.133333
LOC_Os04g57330	7.12667	9.14333	13.5967	16.3533	20.0667	10.4533	16.94	14.81	16.2267	16.9867
LOC_Os04g57400	54.9233	50.6533	54.1	39.8333	13.4467	57.9467	54.89	104.293	72.57	31.0133
LOC_Os04g57570	0.34	0.223333	0.18	0.0366667	0.116667	0.0233333	0.0233333	0.00666667	0.00333333	0.00333333
LOC_Os04g57730	2.68333	3.04	1.01667	0.75	1.40667	3.04	4.68667	1.19667	1.26333	1.09333
LOC_Os04g57800	0.16	0.256667	0.35	0.31	0.0733333	0.313333	0.223333	0.453333	0.343333	0.163333
LOC_Os04g57819	6.37	5.95333	2.97333	2.24667	2.07	6.90667	6.19333	3.7	2.87	2.91667
LOC_Os04g57840	0.0266667	0.0366667	0.0566667	0.173333	0.05	0.283333	0.383333	0.38	0.356667	0.323333
LOC_Os04g58100	0.0433333	0.1	0.1	0.133333	0.146667	0.28	0.363333	0.223333	0.156667	0.17
LOC_Os04g58160	67.1267	71.1533	34.5633	32.6167	23.97	66.4067	60.0733	38.1533	30.11	26.04
LOC_Os04g58340	0	0.276667	0.166667	0.34	0.133333	0.196667	0.126667	0.0566667	0.203333	0.28
LOC_Os04g58600	2.93333	2.54333	1.24333	0.67	0.893333	2.27667	3.37667	1.19	1.31	1.07333
LOC_Os04g58720	0.0766667	0.13	0.33	0.223333	0.39	0.13	0.12	0.233333	0.23	0.196667
LOC_Os04g58740	0.973333	0.66	0.0233333	0	0.0966667	0.603333	0.806667	0.273333	0	0
LOC_Os04g58800	137.487	120.88	127.583	86.9133	40.6933	128.207	113.94	145	117.38	84.4467
LOC_Os04g58880	21.5767	23.5933	11.8533	11.32	6.69333	23.2967	23.11	15.2033	11.61	9.48667
LOC_Os04g58900	63.8167	60.3367	24.2533	25.5467	27.6	64.33	83.1433	33.72	28.56	28.1133
LOC_Os04g58990	11.5667	12.6767	4.99333	3.61333	4.78	10.7533	10.8733	6.84667	5.22333	5.46333
LOC_Os04g59520	9.34333	8.68	18.9867	20.3667	6.64	16.52	13.8133	17.8333	22.8067	11.87
LOC_Os04g59580	34.5367	33.7833	11.6133	8.47	7.44667	5.03	4.27333	4.39333	3.39333	2.69667
LOC_Os04g59620	0.76	0.59	0.246667	0.18	0.24	1.19333	1.23333	0.673333	0.633333	0.406667
LOC_Os05g01570	13.8433	18.5767	14.6533	12.7467	2.89	13.02	10.8367	11.27	11.0267	5.86
LOC_Os05g01600	60.28	62.2633	30.71	31.0467	15.7633	36.68	25.2	24.47	21.3167	15.7
LOC_Os05g01610	2.67333	2.65	1.39333	0.89	0.686667	1.52333	1.44333	0.86	0.726667	0.586667
LOC_Os05g01950	346.633	308.323	150.98	174.16	85.2867	326.533	284.11	160.367	227.523	139.27
LOC_Os05g02070	109.703	43.2367	117.99	188.12	12.2133	18.5533	3.10667	32.98	22.0267	20.8067
LOC_Os05g02130	11.1067	12.84	7.05	5.26667	2.68333	14.2833	9.27	10.0067	9.12667	5.71
LOC_Os05g02140	1.28	0.783333	3.39	2.03	1.45667	3.08333	2.61333	4.93	4.15	4.50333
LOC_Os05g02250	14.4533	11.5567	25.9733	29.2233	37.6533	21.84	18.1667	32.95	35.5967	37.4633
LOC_Os05g02450	0.286667	0.4	1.18667	0.77	0.0733333	0.536667	0.303333	0.793333	0.5	0.0566667
LOC_Os05g02680	28.2067	26.7467	11.62	10.56	10.02	22.59	25.0067	13.0933	11.1933	10.4967
LOC_Os05g02720	2.44	3.34667	0.733333	0.51	0.3	0.56	0.83	0.253333	0.123333	0.23
LOC_Os05g02740	18.0133	15.8533	8.37	7.31333	5.39667	11.8267	11.21	8.29667	5.61667	5.28333
LOC_Os05g02750	11.2333	12.9167	19.9667	41.2033	44.12	17.6	14.47	15.2833	26.48	20.9
LOC_Os05g02820	0.276667	0.22	0.0966667	0.0733333	0	0.0966667	0.0733333	0.153333	0.143333	0.00666667
LOC_Os05g02990	85.83	87.5267	54.9067	49.3333	30.0967	126.693	119.56	126.77	78.2733	65.9633
LOC_Os05g03040	132.38	137.467	100.463	97.5467	41.5167	165.993	170.293	117.617	111.797	71.3233
LOC_Os05g03120	0.746667	0.763333	2.16333	2.83333	1.87333	2.09	1.54333	2.35667	2.58667	2.05667
LOC_Os05g03130	0.636667	1.05667	0.113333	0.123333	0	0.383333	0.57	0.12	0.1	0.13
LOC_Os05g03210	1.25333	0.933333	0.273333	0.156667	0.116667	0.24	0.196667	0.05	0.0166667	0.0333333
LOC_Os05g03390	5.51333	3.64333	1.76667	1.49	0.04	16.7967	23.89	21.6267	24.2333	21.0433
LOC_Os05g03590	2.88	2.84667	6.84667	7.42	4.10667	2.69	1.50667	3.30333	2.26	2.27
LOC_Os05g04090	0.0233333	0.576667	0.233333	0.296667	0.373333	0.41	1.44333	0.296667	0.633333	0.35
LOC_Os05g04170	26.75	22.6033	9.82333	11.6033	7.67667	19.9467	19.0533	10.66	9.52333	9.21
LOC_Os05g04180	11.48	9.85333	6.37	4.44333	4.40333	7.76333	6.45	6.48333	5.96333	3.90333
LOC_Os05g04370	8.25	8.27333	3.78333	2.86	2.5	6.81667	7.64	3.65333	2.98333	2.84
LOC_Os05g05640	0	0.01	0.106667	0.123333	0.02	0.0933333	0.0533333	0.126667	0.16	0.133333
LOC_Os05g05680	19.1233	17.3033	71.87	70.8267	16.2367	44.5967	32.66	79.42	46.7133	20.6767
LOC_Os05g06300	5.07667	5.96667	1.73667	1.56333	1.21333	0.0133333	0	0	0	0
LOC_Os05g06680	4.26333	4.68333	1.54333	1.24	1.43667	4.49667	4.42333	2.22	2.13333	2.08333
LOC_Os05g06760	44.1333	41.91	24.1933	17.92	12.28	41.4	37.0433	30.2133	23.5333	18.1533
LOC_Os05g07030	57.69	58.4167	27.9433	32.9433	19.76	51.1867	57.8967	27.2533	27.7867	20.0833
LOC_Os05g07680	1.16	1.18667	1.15	1.25333	2.33	3.09	2.03667	1.32333	1.23667	0.903333
LOC_Os05g07810	3.90333	3.89667	1.79	1.39667	0.583333	1.57	0.483333	1.34667	0.82	0.63
LOC_Os05g08420	81.95	94.2333	63.41	68.4733	16.5733	79.0667	93.4667	74.8433	75.4233	34.4033
LOC_Os05g08450	8.11667	8.73	3.47	3.30333	1.82333	0.176667	0.13	0.02	0.07	0.00666667
LOC_Os05g09280	0.236667	0.216667	0.0566667	0.0333333	0.00666667	0.01	0	0	0	0.00666667
LOC_Os05g09630	11.0167	11.8767	5.86	4.90667	5.45667	11.2233	10.1267	7.40333	5.86	5.38333
LOC_Os05g10240	0.0166667	0.0166667	0.1	0.0833333	0.01	0.0633333	0.02	0	0.01	0.0233333
LOC_Os05g10520	0.14	0.1	0	0	0	0.1	0.0766667	0.00333333	0.0133333	0
LOC_Os05g10625	1.74333	1.62667	0.646667	0.47	0.136667	2.42	1.65	1.71667	0.853333	0.696667
LOC_Os05g10690	8.02	10.0667	20.5567	13.4033	8.46667	9.05333	6.16667	18.02	16.2967	10.6467
LOC_Os05g10730	21.1867	26.1833	46.4333	38.5633	61.96	48.7433	43.66	55.1	61.2633	59.2733
LOC_Os05g10754	28.2567	31.4167	3.54	2.01	4.30667	37.3033	45.19	28.4767	17.2433	33.0967
LOC_Os05g11064	38.8967	43.62	13.3367	15.7833	18.1633	0	0	0	0	0
LOC_Os05g11210	52.9967	19.95	16.2267	39.7867	3.29	0.626667	0.62	0.376667	0.42	0.163333
LOC_Os05g11260	2.42	0.226667	0.0366667	0.636667	0.793333	5.02667	5.91667	3.15	2.83333	3.09
LOC_Os05g11428	34.48	39.48	13.5133	12.9667	11.44	14.73	17.7567	9.33333	9.58667	6.7
LOC_Os05g11780	29.9567	32.07	90.6467	99.0233	73.43	50.0867	47.6633	96.5267	93.04	67.4133
LOC_Os05g11840	2.20333	2.32667	4.38333	5.17667	3.58667	3.54	4.27	4.56	3.44667	2.68
LOC_Os05g11910	1	0.77	2.11	1.99667	1.41	1.89	1.06667	3.22333	2.69667	2.06667
LOC_Os05g12320	8.38	6.30333	34.3867	37.5867	10.8467	13.2933	7.94667	11.0833	8.95	7.72333
LOC_Os05g12390	0.1	0	0.846667	0.766667	0.663333	0.106667	0.0566667	0.05	0.186667	0.0433333
LOC_Os05g12410	11.5633	13.2933	2.90333	2.39	1.36	0	0	0	0	0
LOC_Os05g12460	0.45	0.473333	0.08	0.00666667	0.0266667	0.0333333	0.03	0.0166667	0	0.00666667
LOC_Os05g12630	0.213333	0.353333	0.703333	0.37	0.27	0.186667	0.28	0.136667	0.18	0.256667
LOC_Os05g12640	0.256667	0.233333	0.35	0.0633333	0.75	0.11	0.51	0.346667	0.196667	0.213333
LOC_Os05g12670	0.0333333	0.0433333	0.0366667	0.226667	0.0533333	0.26	0.163333	0.353333	0.13	0.143333
LOC_Os05g13370	3.88667	3.52333	1.19333	1.10333	1.56667	3.03667	4.72667	1.53667	1.57	1.65333
LOC_Os05g13860	4.60667	4.47333	0.753333	0.56	0.556667	2.63667	2.52	0.606667	0.5	0.586667
LOC_Os05g14194	67.3	73.7067	33.3967	35.37	23.8567	73.77	90.4767	41.54	36.9	29.2833
LOC_Os05g14300	12.64	12.5633	4.36333	3.89667	3.50667	18.4333	16.1233	9.10667	7.92333	7.57333
LOC_Os05g15040	11.5967	14.08	3.26667	3.18333	1.42667	0.523333	0.366667	0.26	0.18	0.106667
LOC_Os05g15150	0.683333	0.976667	0.126667	0.11	0.0866667	0.22	0.23	0.116667	0.163333	0.0666667
LOC_Os05g15350	1.06667	0.936667	0.0833333	0.11	0	0	0	0	0	0
LOC_Os05g15510	8.51333	11.9667	2.14667	0.953333	0.846667	6.76667	7.06	4.42333	5.92333	3.39
LOC_Os05g15570	0	0.05	0.0533333	0.15	0.0533333	0	0	0	0	0
LOC_Os05g15630	0.0766667	0.0433333	0.366667	0.193333	0.103333	0.0466667	0.183333	0.166667	0.146667	0.07
LOC_Os05g16720	0.0966667	0.0366667	0.01	0.0133333	0	0	0	0	0	0
LOC_Os05g17000	0.00333333	0.0166667	0.0466667	0.06	0.00333333	0	0	0	0	0
LOC_Os05g17604	1.77333	2.39	0.676667	0.77	0.403333	0.793333	0.696667	0.37	0.246667	0.28
LOC_Os05g17970	0.183333	0.143333	0.0266667	0.00666667	0	0.0766667	0.0766667	0.01	0.0266667	0.01
LOC_Os05g18500	0.49	0.0733333	0.0633333	0.166667	0.0266667	0.186667	0.363333	0.19	0.116667	0.06
LOC_Os05g18524	2.29	3.02	1.08667	0.636667	0.683333	4.73333	4.44	4.50333	3.74667	3.99667
LOC_Os05g18660	14.87	17.67	6.76	5.47333	4.56333	9.25667	6.57333	6.52667	5.07667	3.91333
LOC_Os05g19010	7.29	6.00667	0.39	0.563333	0.273333	0	0	0	0	0
LOC_Os05g19110	1.71333	1.71	0.54	0.713333	0.333333	1.62333	0.886667	1.32	1.18	0.566667
LOC_Os05g19140	0.22	0.163333	0.00666667	0.00666667	0.00666667	0	0	0	0	0
LOC_Os05g19630	18.58	21.0567	8.34	7.46	9.03333	18.7567	23.0033	10.9367	9.86667	10.32
LOC_Os05g19974	9.20667	8.70667	3.26333	2.77667	2.53667	7.32333	6.98	4.64667	3.78333	3.01333
LOC_Os05g20304	18.53	19.3433	5.46333	5.71667	4.05	0	0	0	0	0
LOC_Os05g20560	0.623333	0.61	0.0933333	0.14	0.13	0.196667	0.206667	0.263333	0.33	0.23
LOC_Os05g20954	1.33333	1.01333	0.06	0.08	0.0233333	0.3	0.4	0.0166667	0.0533333	0.0566667
LOC_Os05g22730	141.693	156.73	199.947	275.457	321.807	118.44	127.497	174.343	221.91	236.617
LOC_Os05g22870	13.0633	12.7667	6.34	5.04333	6.06333	12.7133	12.9933	6.87	5.89	6.75
LOC_Os05g22894	20.7133	21.42	9.4	8.27667	7.57333	13.0067	12.8733	8.53	7.62667	6.54333
LOC_Os05g22940	39.19	40.8833	12.5633	14.8567	10.7033	24.7967	22.8033	17.5133	19.3233	15.68
LOC_Os05g23194	0.196667	0.166667	0.15	0.176667	0.45	0	0	0	0	0
LOC_Os05g23890	0.166667	0.0366667	0.02	0.0233333	0	0.12	0.263333	0.03	0.0433333	0.00666667
LOC_Os05g24160	22.5733	22.14	10.31	11.6867	7.83	14.7933	17.0333	9.99	8.80667	6.78
LOC_Os05g24330	0.173333	0.123333	0.0166667	0.00333333	0.01	0	0	0	0	0
LOC_Os05g24340	0.256667	0.363333	0.0166667	0	0	0	0	0	0	0
LOC_Os05g24520	0.63	0.766667	2.34667	2.33667	1.29667	1.5	0.576667	1.99	2.38333	2.21
LOC_Os05g24580	2.05333	1.15333	0.523333	0.99	0	4.64333	4.15	3.35667	2.42	2.68667
LOC_Os05g25430	7.47333	6.65667	7.80667	8.36333	1.98333	8.68333	7.34333	8.65333	7.61	5.25
LOC_Os05g25480	3.42333	4.47	8.03333	7.8	4.66	4.26	3.62333	6.4	5.23	5.45667
LOC_Os05g25600	0.606667	0.886667	3.89	4.48667	5.79667	0	0	0	0	0
LOC_Os05g25650	1.54667	1.86667	4.97333	6.15	4.84	0	0	0	0	0
LOC_Os05g25974	2.32667	2.70667	0.72	0.536667	0.976667	6.16667	4.87667	3.03667	2.69333	2.08667
LOC_Os05g26020	1.41	1.76333	0.05	0.153333	0.0566667	0	0.0133333	0	0	0
LOC_Os05g26194	0.79	0.73	0.106667	0	0.153333	0.89	1.25667	0.25	0.14	0.146667
LOC_Os05g26890	30.67	31.3367	12.3733	13.19	12.6	28.4933	35.87	14.49	12.86	12.7067
LOC_Os05g27340	7.38	7.87333	4.05333	3.44667	2.11	11.97	12.5167	7.96333	5.58667	4.73667
LOC_Os05g27880	27.6833	30.31	12.6733	11.1267	9.09667	28.4767	28.3567	20.54	14.98	11.5667
LOC_Os05g27950	61.02	52.7767	26.18	28.0033	20.6767	70.2233	71.97	33.7767	26.39	26.1833
LOC_Os05g28010	58.85	59.0833	22.8533	23.16	19.4867	44.4067	50.9633	26.89	21.5933	19.8633
LOC_Os05g28940	24.4	25.8367	11.3167	10.3167	9.60333	24.49	25.6033	14.2867	12.4133	11.7233
LOC_Os05g29790	0.206667	0.523333	0.00333333	0.04	0	0.0566667	0.23	0.00333333	0.0566667	0
LOC_Os05g30140	4.89333	5.52333	2.96	1.67667	2.99333	6.42667	7.21667	4.59	3.01667	4.85333
LOC_Os05g30220	3.66333	4.16333	1.82667	1.40333	0.446667	2.26333	2.03333	1.81667	1.25667	0.756667
LOC_Os05g30430	1.14333	1.22667	0.326667	0.286667	0.193333	0.763333	0.546667	0.453333	0.35	0.19
LOC_Os05g30920	13.58	12.5067	6.35	4.65667	5.14667	15.6933	15.8067	7.64	7.19333	6.28
LOC_Os05g31160	25.52	23.1933	6.87667	13.1567	7.38333	14.7767	19.62	5.50667	8.33	8.89333
LOC_Os05g31220	1.60667	1.39	0.0433333	0.0533333	0.0233333	0	0	0	0	0
LOC_Os05g31570	0.256667	0.23	0.0433333	0.0466667	0.0333333	0.963333	0.863333	0.87	0.47	0.393333
LOC_Os05g31680	54.2467	50.2233	20.3167	19.7533	22.15	39.8867	50.6633	18.0833	19.67	18.18
LOC_Os05g31750	5.13667	13.0367	8.90667	3.92333	1.66	4.80333	10.8067	8.89	5.4	4.19
LOC_Os05g31760	7.35667	17.7033	8.38333	3.84	2.16667	5.60667	10.75	5.21667	4.9	3.96667
LOC_Os05g31910	0.0933333	0.04	0.19	0.05	0.06	0.21	0.2	0.236667	0.2	0.176667
LOC_Os05g32130	1.06667	0.796667	0.806667	2.21667	0.32	1.53	1.23333	2.4	2.05	2.62333
LOC_Os05g32220	419.83	410.89	129.59	122.017	88.4267	336.723	428.253	188.1	164.1	133.833
LOC_Os05g32330	21.9667	20.5467	8.69	9.33333	7.88333	13.6	16.7133	6.5	6.98	5.26
LOC_Os05g32380	6.91667	6.63	15.96	14.4867	5.24333	11.95	9.12	17.46	14.32	10.3733
LOC_Os05g33040	8.46	9.72333	4.03	3.70333	1.52333	6.72333	4.85667	4.45667	4.09	2.45
LOC_Os05g33100	69.54	66.8367	35.21	38.45	24.5433	72.2667	61.58	45.3633	35.6533	31.4233
LOC_Os05g33310	10.5333	10.8067	27.61	27.71	16.32	14.3533	14.8367	25.89	22.73	18.8167
LOC_Os05g33320	5.81333	7.16667	15.22	14.9467	5.7	10.5533	5.79333	18.6633	15.69	11.2233
LOC_Os05g33520	34.9033	39.3267	13.5967	16.3933	13.2533	114.83	147.54	92.9133	103.05	96.2367
LOC_Os05g33560	25.3467	21.3667	5.88	5.78	5.51667	0.0266667	0	0	0	0
LOC_Os05g33580	0.57	0.726667	0.866667	1.18667	0.566667	1.29	0.293333	0.563333	0.683333	0.68
LOC_Os05g33590	9.41667	10.6367	24.9367	27.47	33.3267	15.01	13.33	24.78	29.29	22.38
LOC_Os05g33690	0.473333	0.63	0.113333	0.256667	0.0333333	0.156667	0.156667	0.0733333	0.14	0.07
LOC_Os05g34220	6.91	7.43	2.45333	2.36	1.68	6.36	6.97333	4.29667	2.82667	2.45667
LOC_Os05g34490	0.836667	0.363333	0.0666667	0.0133333	0.07	0.0666667	0.01	0	0.00666667	0
LOC_Os05g35010	0.61	1.68333	0.33	0.0633333	0.00666667	1.97	0.34	3.38333	1.78667	0.663333
LOC_Os05g35440	14.1767	15.0467	25.0967	27.91	34.8767	19.0467	20.9133	34.8433	37.1767	35.1667
LOC_Os05g35910	1.41333	1.65	0.143333	0.23	0.0333333	0.81	0.676667	0.263333	0.453333	0.33
LOC_Os05g35930	1.36333	1.99	0.693333	2.80667	0.933333	4.46	6.36	2.02333	1.27	1.26
LOC_Os05g36040	0.13	0.216667	0.00333333	0.02	0	0.02	0.00666667	0	0	0
LOC_Os05g36280	0.0333333	0.0833333	0.25	0.27	0.0333333	0.266667	0.25	0.23	0.336667	0.17
LOC_Os05g36960	1.56667	1.89	0.34	0.736667	0.496667	0.903333	1.04	0.42	0.546667	0.313333
LOC_Os05g36970	1.56667	1.66	0.62	0.763333	0.126667	0.99	1.15333	0.333333	0.576667	0.246667
LOC_Os05g36990	0	0.01	0.0266667	0.13	0.0166667	0	0.04	0.0933333	0.0466667	0.01
LOC_Os05g37170	1.21	1.65667	0.816667	0.313333	0.936667	3.14	2.69667	1.42	1.56667	1.28
LOC_Os05g37190	1.79	2.69667	6.00333	6.45333	3.46	4.23	6.48333	5.45	3.01	2.58667
LOC_Os05g37730	6.65333	8.80333	11.59	12.2667	17.4067	10.5733	10.91	9.22333	12.5433	17.75
LOC_Os05g37900	3.91	4.34	3.69	4.52667	8.68	3.76333	3.79333	1.88333	3.05333	6.54667
LOC_Os05g38140	18.65	19.2033	43.6733	61.7667	42.4933	57.26	76.2833	35.0433	29.74	26.21
LOC_Os05g38460	0.7	0.79	0.213333	0.126667	0.19	0.813333	1.06667	0.343333	0.283333	0.196667
LOC_Os05g38720	1.56333	2.15333	3.26	3.03	3.24	3.30333	3.18	2.46667	2.10333	1.39
LOC_Os05g38800	5.72	6.38333	2.94667	2.41	1.76333	6.36	5.24667	3.51667	3.44333	2.76333
LOC_Os05g38850	0.613333	0.506667	0.08	0.0633333	0.04	0.47	0.876667	0.23	0.136667	0.166667
LOC_Os05g38890	1.1	0.64	0.313333	0.263333	0.1	1.03333	0.576667	0.82	0.383333	0.263333
LOC_Os05g39050	22.2867	22.7067	19.51	15.5933	45.4533	23.7033	15.4667	21.9267	14.5567	30.6767
LOC_Os05g39410	2.25	2.86667	4.95	3.02333	5.55333	4.83333	4.60333	7.76	7	5.70333
LOC_Os05g39490	0.03	0.24	0.173333	0.12	0.0166667	0	0	0	0.00333333	0
LOC_Os05g39930	1.79333	2.31	4.28667	5.04	3.11667	5.70667	3.2	4.72	5.15	4.48
LOC_Os05g40000	0.806667	1.36	0.133333	0.303333	0.12	1.51333	1.19	0.95	0.57	0.413333
LOC_Os05g40030	0.536667	0.756667	0	0	0	0.26	0.566667	0	0	0
LOC_Os05g40212	20.4	20.7767	6.06	7.41	3.98	3.10667	2.78	1.95667	1.59667	0.776667
LOC_Os05g40384	1.64	1.70333	2.86667	3.6	2.1	3.45	2.27333	2.33333	2.38667	2.70333
LOC_Os05g40400	3.31333	3.45667	2.06667	2.28	0.293333	2.8	2.66	2.98667	1.4	0.87
LOC_Os05g40430	0.23	0.2	0	0	0	0.113333	0.36	0	0.0233333	0
LOC_Os05g40630	0.0566667	0.106667	0.136667	0.06	0.296667	0.193333	0.0666667	0.163333	0.213333	0.293333
LOC_Os05g40770	4.04667	4.87333	1.95333	1.47	1.21	4.10333	2.66333	2.83	2.29333	1.75
LOC_Os05g40790	0.316667	0.283333	0.01	0.05	0.0766667	0.15	0.136667	0.0433333	0.0266667	0.0333333
LOC_Os05g40890	7.62667	9.33333	3.11	2.90667	1.50333	5.77333	7.50333	3.2	2.85333	2.55667
LOC_Os05g41030	17.07	16.0567	51.31	53.6233	47.2533	39.2967	35.62	54.7433	54.1167	41.6667
LOC_Os05g41290	1.15667	1.34667	0.12	0.0433333	0.0966667	0.776667	0.543333	0.413333	0.313333	0.246667
LOC_Os05g41620	14.9033	15.6033	4.96333	3.92667	2.66	13.8267	12.6667	9.00667	7.20333	5.10333
LOC_Os05g41800	12.48	11.4167	4.33667	4.89667	4.74333	10.51	13.4533	4.12667	4.88667	3.68667
LOC_Os05g42040	27.92	31.68	10.9833	12.92	8.68	2.20667	1.29667	2.64	2.44667	3.09
LOC_Os05g42210	3.61	5.16333	1.11333	0.893333	0.21	1.83667	1.06667	1.51	1.26667	0.336667
LOC_Os05g42340	0.37	0.233333	0.01	0.0133333	0.01	0.223333	0.343333	0.06	0.26	0
LOC_Os05g43800	0.2	0.236667	0.04	0.01	0.0733333	0.23	0.643333	0.0733333	0.0333333	0.06
LOC_Os05g43830	5.71667	4.14667	4.54333	4.75667	1.44667	8.25333	7.82	6.05667	5.60333	3.85667
LOC_Os05g44020	122.61	122.04	49.34	53.7067	35.22	89.7267	103.143	48.3167	64.5233	37.14
LOC_Os05g44080	8.73667	9.33667	16.59	14.8267	18.3333	10.8233	8.89667	17.2133	17.8733	15.71
LOC_Os05g44570	33.4833	18.7867	10.8367	4.78333	14.0467	13.6367	20.3167	6.15	4.59667	11.0333
LOC_Os05g44630	2.07333	2.12	4.57	4.85667	2.46667	2.72667	2.39333	4.12667	3.03667	2.46667
LOC_Os05g44770	9.28667	12.6867	4.22333	2.96333	3.73333	11.47	11.1767	6.44	4.53667	6.46
LOC_Os05g44800	8.7	9.16667	2.73333	2.47333	2.58333	6.81	5.11667	2.89667	2.42	2.02
LOC_Os05g44810	0.67	0.61	0.0733333	0.36	0.0466667	0.57	0.306667	0.68	0.58	0.173333
LOC_Os05g45060	0.69	1.10667	2.21	2.44333	3.17	1.72	1.93667	1.51333	1.86	2.14
LOC_Os05g45070	0.906667	1.3	4.01667	3.99333	4.25333	2.56333	1.30333	1.07333	0.72	1.62333
LOC_Os05g45140	0	0	0.123333	0.176667	0.163333	0	0.0333333	0.11	0.0166667	0.0566667
LOC_Os05g45180	0	0	0.18	0.13	0	0.03	0	0.126667	0.11	0
LOC_Os05g45240	0.806667	0.76	0.04	0.09	0.0566667	0.536667	1.03667	0.153333	0.0933333	0.15
LOC_Os05g45340	0.26	0.146667	0.00333333	0.0466667	0.02	0.133333	0.116667	0.0366667	0.0333333	0.0133333
LOC_Os05g45450	0.333333	0.476667	0.47	0.78	0.313333	0.633333	0.583333	0.323333	0.24	0.33
LOC_Os05g45580	0.926667	0.53	0.113333	0.153333	0.0633333	0.493333	0.556667	0.12	0.323333	0.14
LOC_Os05g45690	0.486667	0.44	0.02	0.0733333	0.0166667	0.123333	0.0933333	0.183333	0.0466667	0.02
LOC_Os05g45750	11.5633	12.43	5.07333	3.62667	4.76	10.6467	8.98333	7.37	5.34333	5.99
LOC_Os05g45860	2.49333	2.35333	0.0466667	0.01	0.02	0.06	0.24	0	0	0
LOC_Os05g45875	1.02	1.32	0.266667	0.25	0.263333	2.48333	2.98	1.87	1.45	1.43
LOC_Os05g45880	0.576667	0.546667	0.276667	0.0966667	0.17	0.81	0.896667	0.373333	0.143333	0.26
LOC_Os05g45954	0.123333	0.123333	1.06667	1.07667	1	0.0233333	0.01	0.01	0.01	0
LOC_Os05g45980	1.15667	1.46333	0.143333	0.09	0.28	0.16	0.103333	0.0333333	0	0.04
LOC_Os05g46320	9.26667	9.78	5.78667	3.72333	3.69333	5.57333	6.45667	3.2	2.76333	3.09
LOC_Os05g46380	0.516667	0.423333	0.0966667	0.136667	0.06	0.413333	0.21	0.15	0.11	0.126667
LOC_Os05g46610	0.25	0.313333	0.02	0.08	0	0.193333	0.11	0.17	0.0366667	0.0166667
LOC_Os05g46620	23.0867	21.83	46.64	45.8	34.6167	23.7767	20.2733	38.96	37.8033	36.8867
LOC_Os05g47545	0	0	0	0.0133333	0.0866667	0.123333	0.02	0.02	0	0.32
LOC_Os05g47700	1.79667	3.96333	1.59	2.09	0.19	13.12	2.22667	9.24	15.59	0.963333
LOC_Os05g47780	9.02333	9.51	3.46333	4.38333	3.75	8.04	8.31333	4.04	5.05667	3.63667
LOC_Os05g48160	78.0467	73.94	224.617	252.01	206.993	104.647	167.363	208.387	205.04	203.437
LOC_Os05g48260	0.506667	0.623333	1.63667	2.12333	0.71	2.28333	2.14333	2.09	2.49333	1.10333
LOC_Os05g48360	14.9867	17.0933	34.3167	31.8667	26.6967	20.8933	14.2533	38.7867	30.5833	35.07
LOC_Os05g48390	51.3833	62.39	28.2033	24.8767	16.5467	49.3533	38.5	46.01	36.9333	25.7367
LOC_Os05g48660	3.32667	2.90667	9.39	8.64667	4.97333	6.11333	4.81333	8.20667	6.26667	5.04667
LOC_Os05g48860	1.79	1.16333	0.53	0.346667	0.333333	1.45667	0.75	0.696667	0.68	0.726667
LOC_Os05g48930	0.47	0.56	1.53333	0.946667	4.11	2.23	1.83333	1.49333	1.55	3.26
LOC_Os05g49210	0	0.00666667	0.0133333	0.02	0.0733333	0.00666667	0.0133333	0.00666667	0.0133333	0.0566667
LOC_Os05g49270	10.2933	10.33	5.90333	4.30667	3.15333	15.6133	13.2733	11.6767	8.11	5.96333
LOC_Os05g49640	0.71	0.563333	0.3	0.256667	0.106667	0.82	0.88	0.28	0.176667	0.123333
LOC_Os05g49800	326.99	356.157	108.42	128.677	89.1033	181.12	245.047	88.31	93.6167	72.7167
LOC_Os05g49900	0.71	0.766667	1.72333	1.44667	0.27	0.876667	0.98	1.69	0.75	0.313333
LOC_Os05g50100	7.44667	10.5667	16.1867	18	17.8167	22.3	18.0433	17.1167	18.86	25.4
LOC_Os05g50120	0.456667	0.496667	1.38667	1.12	0.596667	0.613333	0.32	1.07	1.10667	0.856667
LOC_Os05g50510	5.74667	6.33333	13.8	14.51	15.6367	8.69333	10.36	13.46	14.11	12.7233
LOC_Os05g50720	7.09333	6.76333	13.8933	14.98	9.44	8.09667	5.42	10.82	9.20333	9.54333
LOC_Os05g50815	1.23667	1.32667	0.37	0.22	0.383333	2.27	1.14333	0.65	0.643333	0.9
LOC_Os05g50910	0.05	0.04	0.0633333	0.156667	0.0766667	0.0733333	0.0566667	0.0466667	0.07	0.02
LOC_Os05g51060	0.673333	0.91	0.1	0.146667	0.173333	0.486667	0.3	0.266667	0.333333	0.206667
LOC_Os05g51480	25.2333	25.62	13.0433	11.5533	9.22667	26.7267	26.0967	16.06	14.2267	11.9033
LOC_Os05g51570	0.31	0.46	0.8	0.63	0.0333333	1.14667	0.823333	0.946667	0.463333	0.393333
LOC_Os05g51670	17.56	20.9233	43.0333	34.37	25.7833	32.77	28.8567	48.3567	39.9967	30.1867
LOC_Os05g51850	17.7933	17.1533	9.23	7.69333	5.66667	22.0233	17.9667	12.6367	9.29667	8.4
LOC_Os05g52120	0.57	0.203333	0.02	0.03	0.12	0.08	0.07	0.04	0	0.0266667
LOC_Os06g01230	9.87333	9.55667	5.47	5.41333	1.83667	9.71667	10.2967	5.57667	5.76333	3.31
LOC_Os06g01250	90.4133	77.2933	252.377	313.863	37.7	131.22	209.82	201.933	211.477	67.3433
LOC_Os06g01320	6.20667	6.51	2.64	2.07667	3.30667	6.33	5.91667	3.37	3.10667	3.18333
LOC_Os06g01390	68.71	71.48	40.3867	35.9533	24.2433	78.71	77.9933	46.9267	35.89	33.99
LOC_Os06g01660	0.16	0.356667	0.7	0.89	0.03	0.803333	0.98	0.44	0.253333	0.203333
LOC_Os06g02160	3.71	4.36667	1.8	1.29333	1.70667	3.7	4.29667	2.20333	1.86	2.02667
LOC_Os06g03486	24.23	16.0633	14.4933	9.95667	6.42667	24.33	24.0233	11.93	12.65	11.7
LOC_Os06g03500	0.613333	0.603333	0.156667	0.2	0.06	0.0566667	0	0.0166667	0	0
LOC_Os06g03720	1.02	0.616667	0.34	0.446667	0.03	0.523333	0.796667	0.483333	0.176667	0.05
LOC_Os06g03910	12.46	13.2233	4.31333	4.31333	3.3	21.1633	26.3233	12.0733	8.97	7.83
LOC_Os06g04040	5.44667	5.58	3.05	1.68667	4.44	5.40333	5.66	3.34667	2.56667	4.78
LOC_Os06g04200	0.303333	0.193333	0.113333	0.0466667	0.0166667	0.156667	0.156667	0.0433333	0.0466667	0.0566667
LOC_Os06g04230	0.386667	3.11	0.58	0.506667	0.196667	3.28667	4.80667	1.96667	1.15667	1.55333
LOC_Os06g04350	14.0467	14.02	3.26	2.73667	2.96667	1.13	1.41	0.48	0.43	0.36
LOC_Os06g04360	0.596667	0.676667	0.13	0.153333	0.0333333	0.04	0.0933333	0.0166667	0.03	0.0166667
LOC_Os06g04520	4.06	3.98	1.52667	1.17	1.62	3.43	3.05333	1.96	1.78333	1.61333
LOC_Os06g04580	20.33	19.1	9.03667	6.76333	6.91333	20.4233	22.7567	10.31	8.72	8.63667
LOC_Os06g04680	1.92667	2.26	4.46	4.84333	5.91	3.66	3.03333	3.86333	3.31667	3.17333
LOC_Os06g04690	4.57333	3.84	2.28333	1.73	1.31	3.78	4.24667	2.70667	2.19333	1.79667
LOC_Os06g04990	2.41667	4.58	0.183333	0.126667	0.04	0.4	0.06	0.186667	0.12	0.106667
LOC_Os06g05000	0.38	0.383333	0.143333	0.0366667	0	0.0533333	0.12	0.193333	0.11	0.0866667
LOC_Os06g05020	1.91	2.92667	0.07	0.02	0.163333	0.423333	0.39	0.0933333	0.08	0.0466667
LOC_Os06g05040	0.09	0.113333	0.00333333	0.00666667	0.01	0	0	0	0	0.00333333
LOC_Os06g05080	3.46667	3.21667	7.11667	7.79	3.36667	3.63	4.71333	6.96333	5.39	4.63
LOC_Os06g05130	4.15	4.26	15.58	14.35	13.3067	2.32333	2.54667	4.36667	4.32333	4.35
LOC_Os06g05160	13.9833	19.34	3.10667	2.41333	1.37333	6.66667	5.56333	3.48333	2.30667	2.10667
LOC_Os06g05420	0.203333	0.0166667	0.06	0.103333	0.893333	0	0	0	0	0
LOC_Os06g05424	0	0	0.103333	0.27	0.383333	0	0	0	0	0
LOC_Os06g05430	1.46333	1.98333	1.60667	3.20333	2.43	0	0	0.04	0.0233333	0
LOC_Os06g05440	633.087	647.43	135.723	143.843	28.5933	0.0433333	0	0.0266667	0	0
LOC_Os06g05510	1.56333	1.56	0.143333	0.103333	0	0	0.07	0.0166667	0	0
LOC_Os06g05804	6.8	5.55	3.70667	3.34333	1.86667	4.19667	3.53333	3.26	3.01	1.86667
LOC_Os06g05990	0.01	0	0.0133333	0.1	0.03	0	0	0.01	0.0433333	0.0466667
LOC_Os06g06120	26.7033	31.59	12.4067	11.5533	7.56333	25.9967	27.2567	15.2467	12.4067	9.79
LOC_Os06g06210	4.63333	4.65	1.21667	1.44	1.14333	1.86667	1.86333	0.806667	0.65	0.673333
LOC_Os06g06320	2.48	4.80333	9.30333	5.69667	3.16	21.5267	11.86	25.9567	21.2567	29.0767
LOC_Os06g06370	12.64	13.07	6.89333	6.62	4.12333	11.0333	9.73333	10.89	9.38667	5.99667
LOC_Os06g06390	0.81	0.683333	0.156667	0.16	0.166667	0.223333	0.223333	0.08	0.1	0.05
LOC_Os06g06450	0.663333	0.48	0.0533333	0.0966667	0.00666667	0	0	0	0	0
LOC_Os06g06470	13.1367	13.79	5.63	5.69333	2.16667	2.14	0.626667	1.27667	0.996667	0.596667
LOC_Os06g06490	1.71333	1.80333	3.47	1.58667	2.01667	0.00666667	0	0.01	0	0
LOC_Os06g06510	0.16	0.103333	0.326667	0.436667	0.0133333	0.0533333	0.113333	0.0866667	0.0533333	0
LOC_Os06g06640	1.45333	1.13667	0.03	0	0.0766667	0.82	1.21333	0.0666667	0.04	0.216667
LOC_Os06g06920	1.01	0.773333	2.14333	2.23667	1.19	1.1	0.53	1.83	1.84333	1.56333
LOC_Os06g06950	0	0.00666667	0.0466667	0.07	0.04	0	0.01	0.04	0.0633333	0.07
LOC_Os06g07040	0	0	0.05	0.06	0.0966667	0.07	0	0.0866667	0.0966667	0.15
LOC_Os06g07490	4.62333	5.98	1.59333	1.43333	1.14	4.24	3.25667	2.91667	2.09	2.05333
LOC_Os06g07540	116.593	122.173	62.93	48.1967	31.8133	119.697	104.477	88.0433	63.9433	58.35
LOC_Os06g07570	0.953333	0.613333	0.03	0.0333333	0	0.0466667	0	0	0	0
LOC_Os06g07620	0.396667	0.15	0.01	0.01	0	0.226667	0.29	0.0333333	0.03	0.0233333
LOC_Os06g08041	2.43333	2.13333	13.6033	9.79667	10.65	18.4833	9.42	17.1633	12.6833	10.9333
LOC_Os06g08090	3.31333	2.87	0.77	0.953333	0.756667	0.713333	0.813333	0.273333	0.656667	0.513333
LOC_Os06g08154	3.91667	5.02333	1.36667	1.49667	1.3	2.85667	2.89333	1.54667	1.3	0.963333
LOC_Os06g08300	9.84	10.1767	4.56	3.54333	3.95333	8.57	11.3867	4.34	3.97667	3.54333
LOC_Os06g08560	3.22	3.42	1.37667	1.34667	1.24333	3.01333	3.17	1.57667	1.83667	1.34333
LOC_Os06g08650	3.16333	2.76333	0.953333	0.856667	0.886667	2.69667	2.84667	1.42667	1.23	1.15667
LOC_Os06g08850	31.05	30.6567	16.4133	16.49	10.6267	35.54	31.0933	25.77	22.8467	16.75
LOC_Os06g08990	37.7333	34.62	9.75333	7.33	9.25	0	0	0	0	0
LOC_Os06g09020	35.5167	34.1233	8.79667	7.37	8.1	2.32667	2.55667	1.69667	1.09667	1.01
LOC_Os06g09170	7.09333	7.46667	2.89	1.99	1.90667	5.04667	5.11667	3.69	2.41667	1.89
LOC_Os06g09370	18.28	16.24	3.44	3.29667	2.40667	20.0067	27.2267	18.4433	16.91	10.14
LOC_Os06g09390	215.493	209.837	107.667	108.483	52.2933	197.757	153.427	142.257	123.677	85.5533
LOC_Os06g09410	0.413333	0.26	0.04	0.04	0	0.32	0.59	0.0333333	0.02	0.0166667
LOC_Os06g09570	23.15	24.5133	11.6767	11.21	4.55667	20.82	19.1867	13.7367	10.8333	6.05667
LOC_Os06g09600	1.46333	1.65667	3.42	4.81	2.27	3.48667	3.15	3.69333	4.41333	3.09
LOC_Os06g09660	0.58	0.613333	1.53	1.24667	0.813333	1.31667	1.02	0.753333	0.963333	0.473333
LOC_Os06g09900	83.8033	112.083	169.28	205.057	100.417	227.92	163.69	292.9	353.477	211.223
LOC_Os06g10170	0.253333	0.283333	0.626667	0.526667	0.103333	0.396667	0.536667	0.376667	0.7	0.243333
LOC_Os06g10290	0.72	0.603333	0.126667	0.09	0.116667	0.416667	0.5	0.0866667	0.14	0.116667
LOC_Os06g10350	1.88	0.966667	6.65667	9.93667	2.49333	2.88333	4.12333	4.78	3.66333	3.36
LOC_Os06g10510	7.09	7.19667	7.59333	6.32	19.65	28.9633	21.45	22.2967	18.0733	32.6667
LOC_Os06g10670	0.23	0.12	0.0866667	0.09	0	0.223333	0.32	0.243333	0.0833333	0.0533333
LOC_Os06g10790	4.14	3.11333	2.63333	2.18	0.69	3.71	1.48667	2.85	1.66333	1.10333
LOC_Os06g11070	19.8867	17.4267	7.55667	8.76667	6.09333	23.8533	23.91	13.4967	9.93	10.1567
LOC_Os06g11090	0.356667	0.366667	1.06333	0.866667	0.296667	1.71	1.06667	3.06667	2.11	1.04
LOC_Os06g11130	6.33667	4.87	13.19	12.72	15.1633	10.2	7.54	15.1567	12.8467	14.5967
LOC_Os06g11290	0.993333	0.723333	2.67667	2.07333	2.17667	11.5333	16.66	12.3633	10.2433	6.79333
LOC_Os06g11720	1.06667	2.46333	0.13	0.0733333	0.0933333	0.23	0.9	0.0633333	0.113333	0.126667
LOC_Os06g11760	0.06	0.463333	0.31	0.423333	0.376667	0	0.41	0.0333333	0.0266667	0.0266667
LOC_Os06g11860	1.38	2.93	2.70333	4.45333	1.42333	4.93667	6.76	6.89333	4.88667	2.86333
LOC_Os06g12070	2.15667	2.22	0.836667	0.643333	0.383333	2.57	1.84667	1.12667	1.02333	0.996667
LOC_Os06g12090	1.02333	1.24667	0.396667	0.133333	0.353333	1.79667	1.62333	0.61	0.856667	0.623333
LOC_Os06g12110	3.96333	4.38333	1.53333	1.50333	1.03333	4.05667	4.24667	2.27333	1.81	1.9
LOC_Os06g12250	0.313333	0.396667	0.76	0.996667	0.81	0.913333	1.08667	1.33333	1.21	1.08
LOC_Os06g12320	2.32667	2.11	8.90667	3.62	4.09667	7.36333	3.38	14.05	11.63	12.1367
LOC_Os06g12455	0.266667	0.846667	1.06667	0.99	1.10667	0.0866667	0.583333	0.346667	0.28	0.0966667
LOC_Os06g12480	0.0166667	0.0133333	0.01	0.12	0.0666667	0.763333	0.693333	0.906667	0.783333	0.613333
LOC_Os06g12500	0.593333	0.52	0.0666667	0.07	0	0.68	0.976667	0.533333	0.323333	0.563333
LOC_Os06g12560	0	0.02	0.0833333	0.16	0.0166667	0.263333	0.196667	0.0833333	0.2	0.08
LOC_Os06g12600	34.86	31.4467	6.75	7.13	4.74	37.1733	50.0967	21.8167	22.7133	23.3167
LOC_Os06g13030	11.1367	12.4967	3.55	3.50667	2.69667	5.16667	4.95333	3.07667	3.10667	2.37667
LOC_Os06g13050	18.9733	19.1033	4.12667	3.5	2.90667	13.8767	20.1833	8.52667	8.34333	7.24
LOC_Os06g13180	0.136667	0.206667	0.156667	0.29	0.0766667	0.146667	0.266667	0.146667	0.103333	0.0866667
LOC_Os06g13470	0	0	0.2	0.48	0.213333	0	0	0	0	0
LOC_Os06g13560	0.32	0.966667	1.88667	2.58	0.1	0.00666667	0.01	0	0.0266667	0
LOC_Os06g13640	2.4	2.25	0.566667	0.516667	1.12333	0.923333	1.27667	0.463333	0.49	0.236667
LOC_Os06g13720	1.47667	1.85	3.35667	2.99333	1.70667	2.23667	0.786667	2.91	3.11333	2.8
LOC_Os06g13830	0.97	1.03	3.07	2.92	1.73333	1.32667	1.64	2.03333	1.97	1.81333
LOC_Os06g14200	0.57	0.333333	0.04	0.0166667	0	0.48	0.57	0	0.05	0.0833333
LOC_Os06g14310	0.0366667	0.0233333	0.243333	0.186667	0.0333333	0.00666667	0.00666667	0.0166667	0.0333333	0.0266667
LOC_Os06g14510	68.6133	67.9933	17.8533	31.85	20.1933	45.0067	45.7467	19.58	37.9367	23.3133
LOC_Os06g14530	1.71	1.46333	0.823333	1.06	0.24	2.21667	2.73333	1.91	2.13667	1.14
LOC_Os06g14730	0.00666667	0.39	0.113333	0.196667	0.216667	0	0	0	0	0
LOC_Os06g14870	0.496667	0.22	0.79	1.15667	1.02	0	0	0	0	0
LOC_Os06g15620	0.276667	0.243333	0	0.1	0.0233333	0.03	0.156667	0.03	0.05	0.0266667
LOC_Os06g15680	2.49333	2.36333	0.496667	0.363333	0.373333	0.06	0.09	0.0266667	0.156667	0.04
LOC_Os06g15810	1.81333	1.26667	0.33	0.36	0.436667	3.06333	3.93667	2.04333	1.59	2.63667
LOC_Os06g16200	0.313333	0.336667	0.0133333	0	0.03	0.0166667	0.116667	0.0266667	0	0
LOC_Os06g16330	19.97	20.37	9.39667	7.99333	6.24667	7.95667	7.08	4.39	5.14	5.07
LOC_Os06g16400	6.83	7.92	2.94667	2.24333	2.76667	7.66667	6.68	4.28667	3.33	3.38667
LOC_Os06g16780	0.5	0.653333	0.683333	0.713333	1.22	1.10333	0.77	0.476667	0.7	0.92
LOC_Os06g17140	0.973333	1.21	0.05	0.07	0.0333333	0.183333	0.483333	0.0533333	0.1	0.0366667
LOC_Os06g17440	7.74333	7.63333	3.92	3.74667	2.21333	6.25667	8.97	6.52	4.67333	4.34667
LOC_Os06g17750	0.103333	0.0833333	0	0	0	0	0.0166667	0.00333333	0.00333333	0
LOC_Os06g17970	0.103333	0.00333333	0	0.01	0.00666667	47.3267	47.54	48.7033	51.8733	45.78
LOC_Os06g18010	14.21	12.14	22.6933	31.09	8.41667	34.8967	59.5167	50.4033	56.0667	19.6667
LOC_Os06g18150	2.08667	1.51	0.163333	0.06	0.1	0	0	0	0	0
LOC_Os06g18880	0.113333	0.0966667	0.05	0	0	0.0433333	0	0	0	0
LOC_Os06g18930	2.61	2.20667	6.15667	4.29333	1.93667	4.54667	2.75667	8.26	5.94333	5.78333
LOC_Os06g18990	1.68	1.84	3.73667	3.93333	1.98667	5.23333	7.91	9.39333	6.15	5.89667
LOC_Os06g19170	0.353333	0.296667	0.04	0.0833333	0.0233333	0.31	0.27	0.49	0.58	0.256667
LOC_Os06g19400	7.57667	8.29	3.36	3.07667	3.24667	8.14667	9.02667	6.64	5.26667	4.44667
LOC_Os06g19530	0.04	0.293333	0.223333	0.326667	0.29	0.33	0.34	0.166667	0.253333	0.233333
LOC_Os06g19970	5.35	5.62333	8.41333	6.26667	11.5967	0	0	0	0	0
LOC_Os06g20150	1.74667	2.39	0.126667	0.106667	0.0633333	0.0866667	0.09	0.0233333	0	0
LOC_Os06g20440	2.47	2.33	0.516667	0.543333	0.296667	1.46	1.03667	0.746667	0.45	0.363333
LOC_Os06g20610	5.51	5.23667	2.44	2.1	1.56333	5.44667	6.00667	3.57667	2.44667	2.17333
LOC_Os06g21210	10.2967	7.47	2.88	1.62333	2.58	2.95333	0.916667	1.14667	1	1.35
LOC_Os06g21450	1.11	0.533333	0.24	0.0566667	0.146667	0.0266667	0	0.0566667	0	0
LOC_Os06g21690	1.36667	1.31	0.533333	0.306667	0.386667	0.866667	0.713333	0.636667	0.396667	0.336667
LOC_Os06g22330	1.09	1.59667	0.336667	0.436667	0.153333	0.606667	0.453333	0.356667	0.403333	0.166667
LOC_Os06g22460	2.67333	2.46667	0.903333	0.676667	0.396667	0.336667	0.19	0.206667	0.0566667	0.0566667
LOC_Os06g22850	8.38333	8.4	3.35333	2.53333	1.92333	3.04	3.38667	1.65	1.42667	1.17333
LOC_Os06g23160	19.6333	20.9933	7.43	8.39	5.82	20.6333	22.5033	11.7567	8.99667	7.95667
LOC_Os06g23190	12.4367	15.9467	3.82333	3.39667	2.89667	11.68	13.73	5.84	5.71	4.14
LOC_Os06g23460	14.7	14.8833	7.8	6.26667	4.73333	15.37	13.0833	10.25	9.02333	7.15333
LOC_Os06g23530	28.4	27.7633	14.4267	11.5267	10.0733	24.2333	22.7933	16.8133	15.0767	11.87
LOC_Os06g24594	22.58	20.2433	9.13	9.28667	8.26	18.33	20.01	13.2867	13.4833	9.97667
LOC_Os06g27540	0.00666667	0.0533333	0.0866667	0.02	0.0266667	0.03	0.00666667	0.07	0.0133333	0.01
LOC_Os06g27590	0.616667	0.463333	0	0.0433333	0	0.263333	0.243333	0.0166667	0	0.04
LOC_Os06g27760	36.0667	37.6333	126.387	141.577	152.933	67.23	83.55	127.94	127.627	129.637
LOC_Os06g27890	32.4367	32.0033	14.8133	14.6067	13.3467	31.8267	35.1	19.75	16.42	15.12
LOC_Os06g28030	0.61	0.553333	0.0266667	0	0.0533333	0.09	0.06	0.0466667	0	0
LOC_Os06g28590	28.6333	27.8333	14.3133	12.99	9.05333	28.6933	26.3967	18.45	16.65	13.56
LOC_Os06g28820	0.493333	0.383333	0.343333	0.39	0.103333	0.376667	0.426667	0.143333	0.193333	0.0933333
LOC_Os06g28870	0.773333	0.923333	0.0333333	0.0333333	0.183333	0	0	0	0	0
LOC_Os06g28880	3.26	2.79	1.33333	1.12667	1.34667	3.17	4.55667	1.63	1.40667	1.52
LOC_Os06g28950	216.653	229.223	78.4733	108.88	116.27	152.427	199.653	59.4367	79.9533	87.53
LOC_Os06g29350	1.4	1.2	0.653333	0.453333	0.556667	0.586667	0.416667	0.226667	0.26	0.2
LOC_Os06g29950	0.14	0.376667	0.333333	0.183333	0.196667	0.71	0.176667	1.25667	0.506667	0.723333
LOC_Os06g30090	4.24333	5.74333	9.34333	7.1	6.31667	0	0	0.0366667	0.0166667	0.0166667
LOC_Os06g31540	0.0933333	0.06	0	0.00333333	0	0	0	0	0	0
LOC_Os06g32060	0.103333	0.18	0.00666667	0.00666667	0.01	0.01	0	0	0	0
LOC_Os06g32260	0.01	0.06	0.1	0.0733333	0	0	0	0	0	0.0166667
LOC_Os06g32650	4.70667	3.83333	2.35	1.54667	0.82	3.90667	3.98	2.67333	2.34	1.51333
LOC_Os06g33330	36.8133	46.5967	9.69	9.33667	15.8867	24.03	20.5167	8.78333	10.6267	11.36
LOC_Os06g33370	0.656667	1.06667	0.123333	0.246667	0.07	0.75	0.74	0.216667	0.153333	0.216667
LOC_Os06g33610	3.24	3.58333	1.82333	1.29667	0.56	3.90667	3.83333	1.74333	1.51333	1.16
LOC_Os06g33880	0.74	0.883333	0.1	0.353333	0.01	0.376667	0.423333	0.273333	0.33	0.11
LOC_Os06g34780	0.713333	0.72	0.2	0.0166667	0.153333	0.83	0.743333	0.4	0.106667	0.33
LOC_Os06g35670	6.90667	7.45333	3.43667	2.52667	4.03667	7.25667	7.24333	5.37667	4.98667	4.98667
LOC_Os06g35850	0.506667	0.576667	0.0433333	0.0666667	0.0566667	0.413333	0.686667	0.0966667	0.103333	0.1
LOC_Os06g36180	20.2	25.14	35.6533	39.4633	41.4467	22.3167	21.2267	32.83	44.03	39.3733
LOC_Os06g36320	0.77	0.87	0.346667	0.576667	0.133333	0.92	1.08667	0.66	0.403333	0.363333
LOC_Os06g36360	51.6633	52.7	30.12	22.5267	26.96	51.9333	45.91	40.42	31.6267	36.53
LOC_Os06g36880	0.926667	1.75333	0.183333	0.166667	0.203333	0.386667	0.226667	0.18	0.0733333	0.07
LOC_Os06g37500	0.37	0.0833333	0.0133333	0.07	0.0166667	0.00666667	0	0.05	0.06	0.0133333
LOC_Os06g37630	0.833333	0.853333	0.373333	0.216667	0.32	0.853333	0.813333	0.4	0.37	0.24
LOC_Os06g38320	5.99	6.48	20.2267	22.7367	14.4033	10.8033	9.16667	20.6233	21.2833	12.31
LOC_Os06g38490	0.243333	0.306667	0.136667	0.213333	0.00333333	0.14	0.09	0.126667	0.163333	0.0366667
LOC_Os06g38590	0.173333	0.126667	0.643333	0.67	0.896667	0	0	0.00333333	0	0
LOC_Os06g38594	1.12333	1.2	2.9	3.08667	3.16333	0	0	0	0	0
LOC_Os06g38640	0.09	0.15	8.83	8.63	9.34	0.376667	0.673333	0.143333	0.126667	0.14
LOC_Os06g38670	0.17	0.296667	0.0966667	0.126667	0.0133333	0	0	0	0	0
LOC_Os06g38764	1.23333	2.05667	1.85	3.20667	3.21333	6.39667	6.87	6.57333	3.42333	4.01333
LOC_Os06g39070	0.0933333	0.0266667	0.193333	0.213333	0.216667	0.18	0.17	0.0733333	0.296667	0.163333
LOC_Os06g39120	4.16333	5.37333	0.81	4.05333	2.22333	0.0266667	0.0666667	0	0.04	0
LOC_Os06g39470	4.82667	6.14	9.61	9.66667	4.79	12.0133	8.75667	10.77	9.38333	7.99667
LOC_Os06g39718	6.91	4.07	1.12	0.583333	1.85667	4.66333	3.60667	1.49667	1.43	1.04
LOC_Os06g39750	0.816667	0.916667	3.49	2.88667	1.56667	1.66333	1.32	1.46	0.976667	1.08667
LOC_Os06g40030	3.52	4.09	7.44333	4.37333	2.77333	9.09667	5.35667	16.85	7.83	3.27
LOC_Os06g40050	61.4833	71.4733	28.7233	30.7267	19.4433	47	52.9767	27.23	27.9067	17
LOC_Os06g40170	7.81667	8.00667	2.84667	2.72667	2.13	5.12	3.59667	1.21333	2.23667	1.64
LOC_Os06g40180	6.18333	5.85667	16.1867	15.44	14.21	3.80667	2.14667	4.18333	3.50333	6.58
LOC_Os06g40320	0.313333	0.433333	0.713333	0.576667	0.686667	2.51667	3.08	4.12	2.54	2.96333
LOC_Os06g40330	3.34667	2.72333	1.55	0.846667	0.576667	6.96667	7.81333	5.83333	4.11	4.06
LOC_Os06g40440	118.617	115.637	274.15	201.18	348.1	180.92	105.147	226.667	173.43	280.567
LOC_Os06g40450	40.96	41.04	27.6967	24.7333	14.0133	41.1433	26.2533	29.57	24.8233	19.6167
LOC_Os06g40730	24.7233	25.7767	52.65	51.4333	46.4133	21.99	21.37	38.7033	39.8267	37.4
LOC_Os06g40760	2.10333	2.57333	4.00333	4.65333	8.16667	3.54667	3.37	3.02333	2.75667	4.49667
LOC_Os06g40840	5.98	5.49333	1.99333	1.95333	0.863333	8.36333	5.32	4.98667	3.97333	3.22
LOC_Os06g40960	1.30333	1.47333	0.766667	0.596667	0.25	0.843333	0.673333	0.9	0.45	0.53
LOC_Os06g41450	7.78333	7.3	6.18	3.79667	1.04	5.40333	2.82667	6.83667	3.13	1.43
LOC_Os06g41700	0.726667	0.696667	0.143333	0.243333	0.08	0.593333	0.303333	0.2	0.373333	0.183333
LOC_Os06g41980	2.30333	2.17333	1.3	1.07667	0.41	2.18667	1.03333	1.82667	0.853333	0.9
LOC_Os06g42130	0.0733333	0.0566667	0.473333	0.31	0.0733333	0.0233333	0	0	0.0133333	0
LOC_Os06g42770	3.19	3.12667	1.45333	0.883333	2.44667	3.08333	3.19333	1.40333	1.45333	2.24
LOC_Os06g42790	56.9567	81.2033	145.257	138.327	160.53	71.62	94.6067	126.147	133.84	131.27
LOC_Os06g43020	1.25667	1.54333	0.646667	0.543333	0.0633333	1.53667	0.723333	1.70667	1.28	0.443333
LOC_Os06g43840	13.7367	14.2067	5.39	5.31	4.56333	13.21	12.2733	7.03	7.43667	6.57333
LOC_Os06g44140	24.0367	28.8267	12.8633	12.1	6.71	29.06	24.0967	20.5967	17.1733	10.2467
LOC_Os06g44170	15.0033	15.0233	36.5933	25.49	36.4967	44.4833	35.5867	49.0467	29.7867	23.0167
LOC_Os06g44200	1.31667	1.47	0.696667	0.653333	0.32	1.91667	1.50667	0.896667	0.763333	0.61
LOC_Os06g44210	29.02	29.44	15.9533	15.24	9.31667	30.69	30.27	19.98	15.4567	13.38
LOC_Os06g44500	30.3333	28.9233	74.0033	65.6833	55.5433	29.7333	21.9267	59.44	55.57	57.9333
LOC_Os06g44610	12.05	10.8867	32.6667	34.97	20.23	12.9233	8.93	15.5	10.7667	8.84667
LOC_Os06g44690	0.0133333	0.0133333	0.01	0.03	0.0866667	0.01	0.02	0	0	0
LOC_Os06g45020	26.6033	25.1367	8.66667	11.65	5.8	12.96	10.2167	5.97	9.07667	5.24667
LOC_Os06g45670	4.80333	5.24	2.80333	2.51333	0.946667	5.28333	5.08667	4.06333	3.13333	1.49
LOC_Os06g45970	0.0333333	0.03	0.36	1.18667	0.35	1.77	0.6	1.80333	0.736667	0.616667
LOC_Os06g46120	0.903333	0.55	0.02	0.06	0.166667	0.613333	0.88	0.17	0.316667	0.07
LOC_Os06g46240	4.66667	4.31333	2.57	1.69	1.75333	5.51	5	3.84667	2.92667	2.43
LOC_Os06g46340	0.09	0.143333	0.14	0.223333	0.0733333	0.676667	0.37	0.586667	0.21	0.153333
LOC_Os06g46460	82.1767	76.99	63.55	48.0533	19.64	71.21	59.1633	56.03	51.0533	39.9967
LOC_Os06g46550	0.9	0.876667	0.106667	0.1	0.0366667	0.873333	1.16667	0.216667	0.16	0.133333
LOC_Os06g46890	15.96	17.1567	8.27667	6.80667	7.11333	21.7667	22.3867	14.8533	11.01	10.0767
LOC_Os06g46970	0.563333	0.366667	0.946667	1.98	2.06	1.16	0.986667	1.42	1.08	1.26333
LOC_Os06g47220	12.7667	12.2833	37.71	30.21	16.39	17.87	10.8333	24.7267	17.2533	14.63
LOC_Os06g47230	4.74	5.56	9.73667	2.31667	3.97	6	3.94667	8.46667	7.91333	10.2433
LOC_Os06g47470	2.19	2.30667	0.693333	0.613333	0.853333	1.87667	1.32333	0.873333	0.503333	0.646667
LOC_Os06g47480	2.92333	1.90667	0.26	0.403333	0.383333	0	0	0	0	0
LOC_Os06g47810	0.0633333	0.0666667	0	0	0.0133333	0.106667	0.17	0.04	0.0133333	0
LOC_Os06g47900	8.66333	7.93	4.93667	4.97	2.48	9.29333	9.03333	5.62667	4.3	3.71667
LOC_Os06g48030	3.25333	4.50333	4.96333	9.12667	1.86667	4.30333	6.81667	5.21333	6.65667	2.14
LOC_Os06g48060	2.39	2.68	3.05	4.74667	5.69333	2.83	4.13333	3.27333	4.2	2.67
LOC_Os06g48210	0.436667	0.436667	0.126667	0.106667	0.00333333	0.546667	0.39	0.106667	0.133333	0.133333
LOC_Os06g48355	2.18667	0.823333	0.853333	0	0.04	0	3.15333	0.703333	0.713333	0
LOC_Os06g48500	68.65	88.6	13.53	17.1067	8.12333	40.5667	19.1033	45.08	22.5667	12.7967
LOC_Os06g48640	36.3867	36.1433	14.9133	14.0667	12.2067	40	38.59	21.17	19.2233	15.8667
LOC_Os06g48860	0.18	0.0366667	0.77	0.626667	0.0966667	0.293333	0.19	0.746667	0.47	0.186667
LOC_Os06g48990	3.35333	3.45667	1.34	0.906667	1.31667	2.56333	2.33333	1.34	1.26667	1.04333
LOC_Os06g49080	5.16	5.22667	2.45	1.68	2.16333	4.35667	4.48	2.57333	2.38333	3.04333
LOC_Os06g49090	22.35	20.67	12.07	9.70667	8.94333	21.0867	22.2267	14.48	11.5633	11.1067
LOC_Os06g49160	132.897	128.3	49.7833	87.3633	56.8333	79.6867	101.663	31.1467	44.41	39.17
LOC_Os06g49180	25.15	25.75	10.8033	9.58	9.04333	23.83	25.3867	12.2367	11.2167	9.62667
LOC_Os06g49190	0.103333	0.26	0.48	0.546667	0	0.25	0.0666667	0.12	0.196667	0.0166667
LOC_Os06g49300	0.126667	0.0833333	0.35	0.296667	0.106667	0.17	0.0966667	0.133333	0.223333	0.15
LOC_Os06g49350	2.54333	1.50333	1.25667	1.06333	0.323333	0.0166667	0.02	0.0233333	0.01	0.00333333
LOC_Os06g49440	7.85333	8.71	3.16333	2.29333	3.22	9.13667	6.95667	4.54667	3.94667	4.13
LOC_Os06g49660	0.0666667	0.133333	0.366667	0.07	0.0466667	0.463333	0.156667	0.786667	0.546667	0.09
LOC_Os06g49780	10.1833	8.98667	19.3267	23.75	25.8267	19.0467	19.84	18.78	20.06	21.7533
LOC_Os06g49880	8.01333	12.5367	4.77333	4.24333	1.50333	9.44	8.67	10.2	9.47	5.00333
LOC_Os06g50220	50.7633	55.0633	23.78	19.2433	14.52	47.0167	44.35	35.14	24.4	20.44
LOC_Os06g50310	35.0867	35.57	85.6967	86.3967	53.6533	44.0633	36.6867	84.78	83.3067	59.9733
LOC_Os06g50390	8.48333	8.35667	16.71	20.3	9.75667	11.7167	7.35	17.3967	13.6867	11.4433
LOC_Os06g50706	3.92333	0.97	7.37667	2.36	15.5133	4.41	0.916667	5.79333	9.46	3.87667
LOC_Os06g50890	12.4567	12.5367	6.26	4.66	6.06333	12.79	10.3867	7.43333	5.99667	6.64667
LOC_Os06g51200	0.186667	0.523333	0.416667	0.353333	0.186667	0.353333	0.133333	0.13	0.19	0.203333
LOC_Os06g51220	1597.36	1499.31	501.617	481.98	524.147	1416.66	1446.99	794	679.2	660.84
LOC_Os06g51320	0	0	0	0.246667	0	0	0	0	0.0333333	0.0366667
LOC_Os06g51380	1.73	1.79667	0.316667	0.326667	0.436667	1.71	2.18333	0.343333	0.42	0.376667
LOC_Os06g51410	3.80667	4.02333	2.03333	1.94	0.816667	3.95	3.17333	3.38333	2.00667	1.2
LOC_Os06g51430	14.68	14.3333	8.65667	7.82333	5.03333	17.2667	13.2567	12.2967	10.5033	8.07667
LOC_Os07g01250	13.8267	15.13	30.9433	34.81	35.1667	22.8933	26.71	28.4867	25.96	26.1567
LOC_Os07g01390	2.72667	3.39667	1.14	1	0.673333	1.84	1.76	1.13333	1.00667	0.783333
LOC_Os07g01620	12.3167	11.79	4.6	5.99333	3.56667	5.10667	3.15333	1.95	2.83667	1.45333
LOC_Os07g01810	4.08333	5.07	2.77667	3.95667	0.546667	2.47	1.49	1.27667	1.57667	0.603333
LOC_Os07g02330	14.64	16.1467	6.03667	5.21	3.18	12.1067	8.86333	9.31667	5.13667	5.1
LOC_Os07g02350	53.47	48.32	23.5067	26.7	17.49	51.7533	57.9933	31.2167	25.91	22.0167
LOC_Os07g02450	8.37333	8.46333	1.95333	2.19333	0.51	0.0133333	0.106667	0.00666667	0.0166667	0
LOC_Os07g02470	0.223333	0.346667	0.0433333	0	0.143333	0.386667	0.31	0.136667	0.0433333	0.113333
LOC_Os07g02490	0.233333	0.253333	0.62	0.596667	0.51	0	0	0.01	0.00333333	0
LOC_Os07g02550	1.32667	0.59	0.133333	0.14	0.0466667	0.443333	0.0966667	0.13	0.0566667	0.0366667
LOC_Os07g02560	0	0	0.126667	0.0466667	0.05	0	0.00666667	0	0	0
LOC_Os07g02570	0.216667	0.343333	0.906667	0.423333	0.993333	0.366667	0.553333	0.376667	0.17	0.396667
LOC_Os07g02850	0.0366667	0.03	0.346667	0.03	0.92	0.146667	0.113333	0.393333	0.123333	0.35
LOC_Os07g02910	1.82667	1.89	0.71	0.52	0.586667	3.35667	2.65333	2.12	1.82667	1.46333
LOC_Os07g02950	3.24	3.51	1.22	0.846667	1.19667	3.23	3.2	1.6	1.47667	1.25
LOC_Os07g03100	3.62333	4.21	1.99333	1.07667	1.01333	4.76667	4.54	4.04667	2.86667	2.49333
LOC_Os07g03710	0.9	2.18667	1.73667	8.66333	0.946667	4.68333	8.37333	4.51	8.58667	2.39333
LOC_Os07g03880	23.3967	17.9833	18.99	23.1767	6.32667	19.3367	14.9367	16.6233	19.3067	12.5633
LOC_Os07g03910	7.16	6.91	15.8933	12.7467	16.64	23.8167	20.9567	23.57	20.1367	19.5
LOC_Os07g03920	2.27333	2.27	7.22	6.94	7	2.1	1.25	0.95	0.76	0.453333
LOC_Os07g03960	11.4167	10.5833	24.3833	22.4333	25.9667	57.3467	45.1167	37.61	28.78	26.2067
LOC_Os07g04010	0.173333	0.173333	0.13	0.116667	0	0	0	0.0166667	0.0233333	0
LOC_Os07g04110	1.24	1.18	0.74	0.596667	0.116667	0.0666667	0.0333333	0.0333333	0.00666667	0
LOC_Os07g04240	44.49	41.9933	25.6833	23.7533	15.8967	59.8833	50.42	35.4167	27.49	23.98
LOC_Os07g04530	13.7367	14.7167	5.77667	5.33	6.48	13.1867	14.7067	6.98667	6.25667	6.44667
LOC_Os07g04860	4.78	5.30667	2.14333	1.30667	1.86	4.18667	5.08	2.57333	1.79333	2.03333
LOC_Os07g05174	2.71	3.14	0.823333	1.03333	0.306667	2.24	1.55	1.56	1.07	0.613333
LOC_Os07g05360	52.6367	84.36	496.637	84.06	191.193	47.3467	0.24	770.54	278.087	701.083
LOC_Os07g05620	22.7233	21.41	11.2033	8.79667	7.19333	23.06	33.5267	15.8567	13.3367	14.44
LOC_Os07g05750	0.163333	0.13	0.02	0.0433333	0.0133333	0.596667	0.733333	0.233333	0.31	0.18
LOC_Os07g05850	0.456667	0.963333	0.156667	0.366667	0.0233333	0.0466667	0.0166667	0.01	0.08	0.0133333
LOC_Os07g06190	0	0	0	0	0.0433333	0	0	0	0.0366667	0
LOC_Os07g06250	1.89	1.86667	0.06	0.16	0.14	0	0	0	0	0
LOC_Os07g06390	3.68	4.36333	1.28333	1.51	0.713333	3.48667	1.71667	2.03667	2.16667	1.02667
LOC_Os07g06470	0.856667	0.813333	0.266667	0.13	0.166667	0.82	0.613333	0.32	0.49	0.24
LOC_Os07g06500	4.45333	5.59	2.05333	1.9	1.45	3.32	2.69667	1.92	1.34	1.24667
LOC_Os07g06570	0.35	0.216667	0.00666667	0.0366667	0.00666667	0.123333	0.0833333	0.0266667	0.07	0.0533333
LOC_Os07g06600	8.75	7.39	3.75	3.07	2.29	6.51667	7.34333	3.42667	3.52	2.83333
LOC_Os07g06620	4.02	4.76667	2.28	2.70667	0.426667	1.01667	0.91	1.36667	1.3	0.646667
LOC_Os07g06880	19.82	16.8267	1.95667	2.44667	1.13333	4.19333	3.29333	2.66	1.68333	1.36
LOC_Os07g07280	3.19	3.15667	1.24	0.78	1.36333	2.98333	4.03333	1.27	1.16	1.10667
LOC_Os07g07290	17.17	15.21	37.5533	21.7667	27.49	34.32	31.75	44.4167	29.2233	41.41
LOC_Os07g07410	3.53333	4.56	7.39667	6.50333	5.87667	9.96333	8.81	16.6367	8.27	7.09667
LOC_Os07g07440	0.106667	0.173333	0.116667	0.03	0.3	0.84	0.626667	0.0833333	0.226667	0.413333
LOC_Os07g07450	0.816667	0.553333	0.0266667	0	0.0166667	0.71	0.77	0.0733333	0.303333	0.146667
LOC_Os07g07530	0.123333	0.0633333	0	0	0	0.0133333	0.116667	0	0	0
LOC_Os07g07550	10.2167	9.07	5.60667	4.21667	3.32333	12.1967	13.7333	6.87333	5.84	4.47333
LOC_Os07g07920	0.0566667	0.103333	0.393333	0.206667	0.07	0.04	0.146667	0.206667	0.19	0.12
LOC_Os07g08220	14.8967	17.4433	5.99	4.5	3.99333	14.41	12.9433	9.3	6.06667	4.93
LOC_Os07g08320	0.18	0.193333	0	0.0366667	0.00666667	0.0933333	0.12	0.0466667	0.0366667	0.0133333
LOC_Os07g08640	0.23	0.183333	0	0.0266667	0	0.173333	0.103333	0	0	0.0133333
LOC_Os07g08820	12.2967	11.4033	23.3767	23.37	26.3333	17.1633	12.69	22.24	22.6433	24.86
LOC_Os07g09000	38.11	32.4067	13.8167	16.21	11.7067	28.5567	24.7633	20.31	17.6067	11.9733
LOC_Os07g09460	0.963333	0.893333	0.153333	0.286667	0.0866667	1.03333	1.37	0.353333	0.416667	0.193333
LOC_Os07g09814	4.49	5.43333	0.36	0.37	0.0966667	0.246667	0.356667	0.233333	0.23	0.243333
LOC_Os07g09870	52.4233	58.13	25.6167	24.5233	15.6733	45.77	47.65	34.4633	31.6767	20.2633
LOC_Os07g10030	4.42667	4.63667	3.80667	2.69667	0.786667	2.51667	1.98667	2.16	1.66667	1.44667
LOC_Os07g10490	186.563	168.127	76.8067	93.7967	76.67	159.04	202.35	98.8867	86.29	75.9067
LOC_Os07g10530	0.11	0.13	0.15	0.26	0.0533333	0.37	0.166667	0.53	0.52	0.31
LOC_Os07g10540	26.5333	25.2033	9.88	9.23	9.03667	33.0533	38.0833	14.7933	13.9967	12.0933
LOC_Os07g10780	35.5067	38.4133	19.8833	21.9967	11.68	36.0967	31.9733	19.5033	21.4733	15.56
LOC_Os07g10850	2.17	1.14667	0.93	0.873333	0.0833333	0.1	0.0133333	0.0166667	0	0.00666667
LOC_Os07g10940	21.6967	27.41	18.71	14.0633	5.89333	24.0067	15.4067	10.5833	12.75	7.96667
LOC_Os07g11000	6.94333	8.33333	21.82	19.2467	16.8833	11.9867	12.47	19.2467	18.9	14.69
LOC_Os07g11110	603.577	608.233	243.227	339.933	225.553	348.397	350.543	167.32	270.67	184.903
LOC_Os07g11120	1.26667	1.24333	0.36	0.493333	0.1	0.856667	0.573333	0.43	0.543333	0.403333
LOC_Os07g11150	29.3767	40.8067	9.61	9.21667	8.77	38.8767	36.3067	18.87	22.1067	16.5233
LOC_Os07g11380	0	0.03	0.0266667	0.01	0.12	0	0.02	0.0433333	0.02	0.0333333
LOC_Os07g11980	0	0	0.49	0.35	0.1	0	0	0	0	0
LOC_Os07g12340	4.38667	3.72	11.62	8.19	6.74333	17.8833	16.39	20.3833	12.3667	11.0733
LOC_Os07g12530	59.1467	61.4733	131.157	121.137	132.963	79.1	94.1167	122.62	123.433	137.853
LOC_Os07g12600	3.21	3.28	0.9	0.813333	1.38667	3.87333	3.74667	1.66667	1.50333	1.74333
LOC_Os07g12800	5.14333	6.03	1.52667	1.19667	1.82333	6.65333	5.53	3.24333	2.98667	2.06667
LOC_Os07g12820	0.06	0.306667	0.21	0.21	0.556667	0	0	0	0	0.04
LOC_Os07g13234	0.836667	0.653333	0.00333333	0.0133333	0.00666667	0.03	0.0133333	0.02	0	0
LOC_Os07g13460	2.90667	2.89	0.826667	0.923333	0.583333	3.08	3.42667	1.66333	1.13333	1.13
LOC_Os07g13580	0.19	0.03	0	0	0	0.06	0.07	0	0	0.0266667
LOC_Os07g13660	0.27	0.216667	0.666667	0.343333	0.523333	0.186667	0.31	0.153333	0.226667	0.323333
LOC_Os07g13790	0.946667	0.453333	0.123333	0	0	0.35	0.296667	0	0.0366667	0.0333333
LOC_Os07g13890	9.37667	10.0467	3.95333	2.63333	2.52667	6.9	6.94	4.96	3.39333	2.88667
LOC_Os07g14890	58.4967	59.3133	13.18	21.1733	25.1833	38.9667	24.7167	13.1533	24.7867	23.8233
LOC_Os07g15190	0.843333	0.853333	0	0	0.06	0.42	0.403333	0.0366667	0.133333	0
LOC_Os07g15640	2.32	2.15	0.536667	0.406667	0.48	1.81	1.57667	1.04667	1.07	0.926667
LOC_Os07g17280	3.83333	4.02	1.67	1.42333	1.65333	3.85667	4.09667	2.53333	2.31	2.04333
LOC_Os07g17330	4.03	5.12667	8.28333	7.23667	5.88667	11.2333	15.5767	5.24	4.71667	4.51
LOC_Os07g17360	6.93	7.18333	3.71333	3.1	1.93	8.20333	6.85	5.40667	4.59667	3.38
LOC_Os07g17689	3.99	3.94333	1.29	1.13	1.44667	0	0	0	0	0
LOC_Os07g18110	0.0366667	0.17	0.326667	0.366667	0.14	0.0766667	0.04	0.24	0.27	0.213333
LOC_Os07g18154	1.12	1.31333	0.51	0.44	0.2	0.456667	0.503333	0.56	0.6	0.276667
LOC_Os07g19210	1.19333	0.61	0.266667	0.37	0.803333	0.07	0.0533333	0	0	0
LOC_Os07g19400	7.51	7.73	2.76667	2.05333	2.53	7.84667	6.60667	4.49667	4.18333	3.98333
LOC_Os07g20310	3.18333	3.78	0.756667	0.97	0.686667	5.70667	5.53333	2.47	2.50667	2.09667
LOC_Os07g22024	8.86667	8.78667	2.94333	3.44667	3.16667	12.1633	15.11	5.95333	5.51	5.17667
LOC_Os07g22220	33.13	32.5967	15.0767	13.7133	11.1267	31.39	31.48	17.5533	15.2467	13.7533
LOC_Os07g22390	47.46	50.6767	17.04	16.01	14.17	53.6933	67.0533	33.34	30.25	25.1767
LOC_Os07g22400	0.563333	1.15	0.0866667	0.0633333	0	0.103333	0.166667	0.0566667	0.0133333	0
LOC_Os07g22650	46.7767	44.4533	14.6967	17.21	16.4067	32.42	38.4867	11.2667	13.8033	11.75
LOC_Os07g23270	1.88667	1.69667	0.546667	0.406667	0.786667	1.49667	1.17	0.586667	0.556667	0.643333
LOC_Os07g23280	4.09333	3.99667	1.04667	0.906667	1.71667	3.68667	2.58	1.43	1.62333	1.25333
LOC_Os07g23980	0.35	0.423333	0	0	0	0	0	0	0	0
LOC_Os07g23990	63.7167	71.3567	27.2167	26.0733	44.3233	50.7367	67.1967	32.8867	31.4467	30.7833
LOC_Os07g24940	0.01	0.0633333	0.1	0.0533333	0.0233333	0.0333333	0.0233333	0.0233333	0.0833333	0.0566667
LOC_Os07g25410	13.7333	14.4033	5.48	4.75	4.59333	12.8833	17.95	7.37	6.77	5.78333
LOC_Os07g25730	5.62333	5.94	2.15	1.99333	1.84333	5.91667	6.78667	3.04	2.7	2.28667
LOC_Os07g25800	0.243333	0.49	0.686667	0.356667	0.433333	0.326667	0.156667	0.36	0.206667	0.196667
LOC_Os07g26550	0.186667	0.206667	0.36	0.19	0.453333	0.106667	0.176667	0.27	0.19	0.14
LOC_Os07g27120	10.5	11.0367	4.11333	3.39667	3.00333	9.19	9.59333	5.71667	5.13	4.88667
LOC_Os07g27300	16.1767	17.53	8.05333	6.18	9.05	18.8167	16.47	8.44	7.97	9.95667
LOC_Os07g27320	11.1233	11.41	4.67	4.15667	5.24333	12.29	12.87	6.28667	6.19667	5.54667
LOC_Os07g27350	9.6	9.82667	4.13333	3.38667	3.50667	10.0167	10.2667	5.60667	4.52667	3.99
LOC_Os07g27430	7.16	6.91333	2.55333	2.34667	1.61	5.25333	4.99333	2.56	2.36	1.52667
LOC_Os07g27760	34.6133	34.8133	16.3233	16.5233	15.1167	29.0333	31.5633	15.9867	16.58	13.6267
LOC_Os07g27780	24.97	29.65	8.70667	8.78333	7.88	22.5667	24.92	13.23	9.85333	10.5833
LOC_Os07g28400	185.84	156.507	61.4433	82.3967	39.4967	160.533	215.957	64.11	70.6567	56.9533
LOC_Os07g28890	0.656667	0.793333	2.19667	2.92667	1.12667	0.98	0.99	1.80333	1.67667	1.67333
LOC_Os07g28900	0.996667	0.896667	0.21	0.296667	0.16	0.87	0.556667	0.33	0.236667	0.193333
LOC_Os07g29000	0	0.0133333	0.00333333	0.0133333	0.0466667	0.02	0.00666667	0	0.0166667	0.02
LOC_Os07g29410	157.197	130.527	277.553	243.657	404.707	302.223	322.113	279.873	253.087	518.277
LOC_Os07g29480	1.85333	1.85333	0.706667	0.46	0.543333	1.65	1.80667	1.03667	0.713333	0.536667
LOC_Os07g29500	0.17	0.176667	0	0.0166667	0	0	0	0	0	0
LOC_Os07g30154	0	0	0.286667	0.35	0.0933333	0	0	0.06	0.21	0
LOC_Os07g30170	19.1467	19.2333	10.5267	7.15	7.21	18.1233	14.4333	14.4233	10.58	8.74
LOC_Os07g30330	1.48333	1.00333	0.606667	0.703333	0.11	0.21	0.13	0.0666667	0.0266667	0.06
LOC_Os07g30369	0.0233333	0.07	0	0.176667	0	0	0	0	0	0
LOC_Os07g31070	0.0933333	0.0266667	0	0	0	0.00666667	0	0	0	0
LOC_Os07g32620	1.67667	1.35	3.69667	4.59667	0.86	3.98667	8.25	7.26333	6.99333	2.07333
LOC_Os07g32890	4.70667	5.10333	2.07667	1.74667	2.86	4.41667	4.38	2.26	2.49333	2.29667
LOC_Os07g33360	0.663333	0.503333	0.146667	0.216667	0.07	0.32	0.606667	0.0666667	0.09	0.08
LOC_Os07g33440	0.0366667	0.18	0.206667	0.15	0.0833333	0.22	0.17	0.2	0.0833333	0.1
LOC_Os07g33540	1.35667	1.46	0.406667	0.166667	0.376667	0	0	0	0	0
LOC_Os07g33690	2.30667	2.18333	0.41	0.466667	0.296667	0.116667	0.153333	0.0933333	0.09	0.03
LOC_Os07g33740	0.963333	0.973333	0.436667	0.41	0.213333	0	0	0	0	0
LOC_Os07g33850	7.73	7.05	3.06667	3.62333	3.70667	5.94	7.77333	5.49	4.71	4.54
LOC_Os07g33954	0.713333	0	0	0	0.166667	0.336667	0.283333	0.726667	0.526667	0.256667
LOC_Os07g34020	1.59	1.96333	0.39	0.31	0.05	1.21	1.95	0.303333	0.373333	0.226667
LOC_Os07g34240	0.646667	0.75	0.0266667	0.0366667	0.01	0	0	0	0	0
LOC_Os07g34260	0.926667	1.15	0.123333	0.163333	0.0233333	1.16333	0.426667	0.593333	0.51	0.29
LOC_Os07g34290	0.656667	0.973333	0.993333	1.01	1.79333	1.12	0.943333	1.31333	1.55333	2.16667
LOC_Os07g35130	2.06667	2.49667	1.18667	0.96	0.53	1.94667	1.14333	1.28667	0.983333	0.753333
LOC_Os07g36000	0.04	0.06	0.343333	0.113333	0.303333	0.00333333	0	0	0	0
LOC_Os07g36250	79.1433	82.2267	27.65	28.0267	22.5833	53.4833	64.5033	27.4333	26.0833	19.87
LOC_Os07g36600	29.3333	28.34	17.95	14.95	10.2633	25.1433	25.5033	23.8033	17.2033	15.02
LOC_Os07g36770	0.98	1.07	0.256667	0.176667	0.19	1.00333	0.82	0.623333	0.483333	0.31
LOC_Os07g36960	0.743333	0.676667	0.183333	0.163333	0.07	0.96	0.78	0.333333	0.256667	0.183333
LOC_Os07g37010	3.57333	4.45333	1.84667	1.87333	0.726667	2.61667	3.25333	1.7	1.54	0.806667
LOC_Os07g37150	0.15	0.276667	0.593333	0.346667	0.08	0.3	0.253333	0.343333	0.293333	0.126667
LOC_Os07g37210	0.2	0.32	0.686667	0.383333	0.58	0.716667	0.7	0.65	0.553333	0.4
LOC_Os07g37310	24.1067	25.59	51.5433	52.0433	63.5033	31.28	25.2133	40.19	44.9433	37.99
LOC_Os07g37620	4.05667	7.04	0.886667	1.12333	0.803333	8.62333	5.58667	3.37	11.8033	3.28333
LOC_Os07g37830	60.4467	60.9267	23.2367	26.68	16.1667	46.2867	43.03	26.7767	31.4433	21.8667
LOC_Os07g37920	0.54	1.27333	1.19667	0.76	0.626667	1.72667	0.863333	1.58667	1.10333	0.833333
LOC_Os07g38280	11.27	13.2667	4.56	4.46	4.21	6.51	6.66	4.39667	3.43667	3.21
LOC_Os07g38290	0.0466667	0.0266667	0.21	0.183333	0.0833333	0.16	0.13	0.106667	0.183333	0.07
LOC_Os07g38340	0.0366667	0.0266667	0.0333333	0.0866667	0.0133333	0.0533333	0.0833333	0.0733333	0.0533333	0.0366667
LOC_Os07g38370	1.39	1.29	1.68333	1.75667	3.12667	2.15667	2.19667	1.53333	1.55333	1.79333
LOC_Os07g38580	36.94	35.43	20.42	16.9767	12.3867	36.1367	33.9633	23.58	18.9967	16.6267
LOC_Os07g38590	1.01333	1.09667	0.576667	0.433333	0.123333	0.796667	0.583333	0.696667	0.446667	0.24
LOC_Os07g39220	2.45	2.5	4.19667	5.83333	5.34333	4.52667	3.18333	7.68667	6.19667	6.50333
LOC_Os07g39520	4.86	5.75667	12.0667	13.3733	8.01	7.58333	6.73	13.5867	12.56	8.77667
LOC_Os07g40020	0.0433333	0.07	0.123333	0.02	0.0366667	0.203333	0.0733333	0.156667	0.113333	0.163333
LOC_Os07g40040	0.71	0.993333	1.67333	1.40333	1.73	2.32667	2.10667	2.39333	2.62667	2.97333
LOC_Os07g40220	2.90667	4.73333	0.476667	0.94	0.8	3.17	1.84333	1.99	1.64333	0.86
LOC_Os07g40290	0	0.0433333	0.16	0.0866667	0.0566667	0.316667	0.67	0.196667	0.266667	0.173333
LOC_Os07g40300	4.08	3.25	1.57	1.46	0.0366667	2.41333	0.826667	2.63333	2.23667	0.84
LOC_Os07g40690	23.14	24.72	1.71667	1.98667	0.183333	12.7233	9.73	4.69	9.94	2.79
LOC_Os07g40710	34.3133	36.7833	15.74	12.1667	12.98	30.6767	24.6167	22.9867	17.75	21.9633
LOC_Os07g40770	6.74333	6.01667	2.39667	2.44667	2.12667	6.03333	5.99	2.83667	2.34333	2.36
LOC_Os07g40920	11.78	14.1833	5.16333	3.73	6.82	13.3967	13.4867	7.85667	8.12333	7.27
LOC_Os07g41220	2.37	3.33667	0.983333	1.06667	0.433333	2.72667	2.16333	3.32	2.30667	2.06333
LOC_Os07g41250	3.1	2.91667	6.51	7.99333	10.4433	4.50333	3.64667	6.54	6.92	7.17
LOC_Os07g41380	0.35	0.37	0.103333	0.123333	0.05	0.51	0.45	0.276667	0.153333	0.123333
LOC_Os07g41580	13.4267	11.38	4.85	6.75333	3.34	11.62	9.96333	6.51	5.99667	4.61333
LOC_Os07g41810	13.8867	15.12	6.56667	5.20667	5.87333	14.8867	16.7833	8.27667	6.71667	7.12667
LOC_Os07g42000	1.68	2.62667	0.73	0.47	0.826667	1.63333	1.21333	0.82	0.733333	0.623333
LOC_Os07g42200	14.7667	16.46	35.89	31.9767	24.5133	24.7367	29.3367	37.1167	32.8667	31.84
LOC_Os07g42300	135.957	132.557	57.8	63.8867	30.5167	156.227	160.713	91.1833	75.9133	50.1233
LOC_Os07g42626	0.806667	0.606667	0.33	0.206667	0.0666667	0.763333	0.853333	0.516667	0.65	0.313333
LOC_Os07g42714	59.54	60.86	25.2867	23.4433	20.4467	38.37	34.7767	21.98	16.2933	15.85
LOC_Os07g42730	59.9267	61.84	25.0667	21.9633	18.5267	37.9067	24.9567	24.85	20.2033	21.8633
LOC_Os07g42790	0.776667	0.593333	0.0933333	0.16	0	0.396667	0.78	0.113333	0.106667	0.07
LOC_Os07g42924	0.25	0.276667	0.55	0.606667	0.296667	0.253333	0.16	0.483333	0.483333	0.3
LOC_Os07g42960	15.0467	11.7733	27.03	42.1767	8.23667	22.9033	35.3867	23.41	32.8567	19.31
LOC_Os07g43316	3.64	3.58	1.78	1.72	0.863333	3.30667	2.40333	2.15	1.88667	1.35667
LOC_Os07g43420	11.76	10.2567	4.42333	5.04	4.74	11.7	11.1267	5.82	5.94333	4.52667
LOC_Os07g43870	40.58	41.29	17.2067	16.98	15.0433	39.8267	48.69	23.2967	19.58	17.0633
LOC_Os07g43940	11.0767	11.46	33.97	27.9667	10.8467	17.2233	15.9833	31.5467	30.25	18.6
LOC_Os07g43960	0.0166667	0.0766667	0.21	0.15	0.0533333	0.15	0.09	0.216667	0.286667	0.09
LOC_Os07g44320	1.56667	1.55333	3.37	4.17	2.78333	1.63667	1.45667	2.44	2.53	2.06
LOC_Os07g44780	0.48	0.746667	0.0766667	0.166667	0.03	0.0866667	0.13	0.06	0.0733333	0.0266667
LOC_Os07g44950	2.17667	1.96333	5.20667	2.96333	2.54333	3.82667	3.55	6.45	4	4.53333
LOC_Os07g45100	1.98667	2.12333	1.17	1.27333	0.386667	1.55	1.1	0.816667	0.783333	0.356667
LOC_Os07g45160	9.68333	10.58	4.93667	4.17	4.36	10.0667	10.3367	6.12667	5.95	4.65667
LOC_Os07g46030	0.14	0.13	0	0.0166667	0.01	0.0566667	0.116667	0.01	0.0166667	0.00666667
LOC_Os07g46110	0.0266667	0.01	0.16	0.08	0.0466667	0	0	0	0.0166667	0
LOC_Os07g46240	7.64667	8.99333	15.8967	15.76	22.4367	11.7333	9.10333	15.5033	16.1	20.58
LOC_Os07g46450	4.19667	4.57	1.51333	1.92333	1.42	4.1	4.42333	2.33667	2.17333	1.84667
LOC_Os07g46490	1.63667	1.56667	0.636667	0.503333	0.316667	1.15333	0.593333	0.6	0.466667	0.29
LOC_Os07g46820	0.513333	0.276667	0.216667	0.193333	0.07	0.326667	0.203333	0.143333	0.0966667	0.0566667
LOC_Os07g46940	0.116667	0.0766667	0.403333	0.23	0.306667	0.796667	0.263333	0.416667	0.49	0.44
LOC_Os07g47090	3.33667	2.86	9.29667	5.73	9.55333	10.08	11.52	14.62	13.1267	12.14
LOC_Os07g47430	0.34	0.62	0.806667	0.473333	0.81	0.836667	0.413333	0.67	0.483333	0.98
LOC_Os07g47500	19.3733	20.59	6.92333	8.21333	6.13667	21.2533	22.6933	10.5967	9.50667	7.66667
LOC_Os07g47700	26.2133	28.5467	40.4133	54.43	29.1667	30.13	28.3867	32.6133	44.9867	31.1067
LOC_Os07g48020	2.12667	3.96	33.79	15.9567	8.82667	39.88	65.5633	77.3267	29.86	8.59667
LOC_Os07g48080	0.00666667	0.0233333	0	0	0.0966667	0.0633333	0.0433333	0.01	0	0.116667
LOC_Os07g48130	10.9733	12.0767	5.39333	3.40667	2.35667	9.97667	10.9033	7.14333	6.33333	3.83333
LOC_Os07g48470	0.00333333	0.0366667	0.0666667	0.0366667	0.0466667	0	0	0	0	0
LOC_Os07g48490	883.253	609.35	521.88	269.467	332.567	555.63	642.56	434.177	308.93	281.503
LOC_Os07g48596	3.97667	4.21667	10.1633	6.85	5.32333	9.63	9.08667	9.75667	8.28333	8.66
LOC_Os07g48710	0.15	0.203333	0.32	0.113333	0.876667	0.67	0.573333	0.44	0.963333	0.756667
LOC_Os07g48770	2.54667	1.91	10.0533	11.1967	0.66	3.11333	5.53	6.05	2.67	1.14333
LOC_Os07g48830	4.43333	1.80333	9.76	3.26667	2.42	2.13667	0.293333	11.9067	9.09667	1.99667
LOC_Os07g48880	9.26333	9.71	4.81	3.63	4.12333	8.34667	9.30667	5.07667	4.34333	4.65667
LOC_Os07g48980	4.03667	1.52333	2.6	3.18667	0.596667	5.22333	1.09	7.92667	1.57667	2.87
LOC_Os07g49100	2.32	2.27	3.73	4.15667	7.74	3.43	1.18333	3.43667	3.93333	5.26333
LOC_Os07g49270	12.1133	12.57	4.97667	4.89333	3.09667	12.23	13.2	7.47	6.71333	4.52333
LOC_Os07g49530	4.73667	4.9	1.86667	1.09667	0.996667	4.68333	4.74667	2.54333	2.49333	1.51667
LOC_Os08g01040	6.66667	7.58667	3.09	2.53333	2.75333	7.25333	6.15667	4.16667	3.43667	2.85333
LOC_Os08g01530	0.0366667	0.15	0.22	0.12	0.0966667	0.48	0.38	0.223333	0.13	0.0466667
LOC_Os08g01830	0.566667	0.63	0.133333	0.15	0.0733333	0.496667	0.58	0.35	0.18	0.166667
LOC_Os08g01930	75.23	84.1733	33.5267	29.2433	33.1533	76.3	79.72	44.02	42.4167	39.93
LOC_Os08g01940	12.5467	16.2733	6.44667	3.78667	10.3633	20.6233	23.5233	12.7	9.09333	11.6
LOC_Os08g02070	45.62	40.6167	19.88	17.4267	13.7733	13.23	9.32667	11.75	9.98667	12.2
LOC_Os08g02250	0.21	0.13	0.0133333	0.0666667	0	0.163333	0.11	0.0666667	0.0433333	0.00666667
LOC_Os08g02370	5.99	5.7	2.70333	1.98667	1.75667	4.79	5.98	3.19333	2.67667	1.44333
LOC_Os08g03130	0.0933333	0.07	0	0.01	0	0.00333333	0	0.00333333	0	0
LOC_Os08g03210	0.293333	0.116667	0.03	0.0266667	0.0366667	0.153333	0.236667	0.0433333	0.0266667	0
LOC_Os08g03650	24.2967	25.8733	10.4033	7.84333	8.27	36.77	36.27	24.5133	18.29	15.76
LOC_Os08g03825	0.68	0.76	0.15	0.113333	0.126667	0	0	0	0	0
LOC_Os08g03840	20.6	22.3467	7.5	7.33	5.94667	0	0.00666667	0	0	0
LOC_Os08g04090	20.88	19.8733	8.92	8.38667	6.52667	0	0	0.00666667	0.01	0
LOC_Os08g04150	7.73667	7.75333	2.97667	2.51333	1.93	7.99667	8.67667	4.13	3.52333	3.18333
LOC_Os08g04350	0	0.263333	0.0433333	0.0433333	0.14	0.336667	0.353333	0.203333	0.123333	0.206667
LOC_Os08g04780	15.18	16.6633	9.1	9.46667	4.9	12.6267	12.8	10.3633	10.13	6.45
LOC_Os08g05010	1.33333	0.906667	0.233333	0.243333	0.196667	0.75	0.816667	0.13	0.21	0.256667
[truncated: 819 more rows]
