# Supplementary material for: Genome-wide association study and transcriptome analysis discover new genes for bacterial leaf blight resistance in rice (Oryza sativa L.)
Source: BMC Plant Biol. 2021 Jun 3;21:255. doi: 10.1186/s12870-021-03041-2 (PMC8173721; doi:10.1186/s12870-021-03041-2)
Supplement: Supplementary file 7 — Additional file 7: Table S6. GWAS of P3 (2018) resiatance with 259 rice lines using the SNP-set generated by mapping reads to the Nipponbare. [file 12870_2021_3041_MOESM7_ESM.xlsx]

## Sheet: Sheet1
Supplementary Table 12 The list of DEGs in resistant line NSIC RC154 at different inoculation times
up-regualtion genes
Gene_id	0h	12h	24h	48h	72h
LOC_Os01g01160	7.16333	8.51333	230.513	195.54	301.13
LOC_Os01g01170	0.03	0.0466667	4.60667	4.69667	2.87667
LOC_Os01g01295	4.37333	5.53	7.25667	7.07	12.5133
LOC_Os01g01360	4.34667	4.45667	10.7533	10.4133	4.98
LOC_Os01g01380	1.09	1.12667	2.14667	2.18333	1.92667
LOC_Os01g01680	0.843333	0.846667	2.29	1.38667	1.17
LOC_Os01g01710	152.003	166.203	305.77	249.543	310.47
LOC_Os01g02000	2.9	2.62333	8.01667	7.79333	5.93
LOC_Os01g02310	0.203333	0.18	0.396667	0.416667	0.23
LOC_Os01g02580	3.14667	3.23333	9.64667	10.1	6.20333
LOC_Os01g02870	4.06333	4.34667	10.74	7.37667	1.62667
LOC_Os01g03040	34.68	34.0767	156.973	150.927	183.793
LOC_Os01g03320	1.39667	61.28	3.95	0.923333	4.00333
LOC_Os01g03330	0.383333	1.02667	2.01	0.446667	0.906667
LOC_Os01g03340	0.01	0.983333	0.24	0.0866667	0.116667
LOC_Os01g03549	14.01	12.2333	16.17	14.6133	30.19
LOC_Os01g03680	0	0.453333	0.0933333	0.166667	0.0833333
LOC_Os01g03810	0.366667	0.313333	1.27333	1.04667	1.26333
LOC_Os01g03940	2.26333	0.983333	18.2833	17.06	18.4667
LOC_Os01g04230	0.07	0.0266667	0.17	0.17	0.173333
LOC_Os01g04300	0.1	0.13	1.10667	1.02667	0.603333
LOC_Os01g04640	0.463333	0.72	0.733333	1.94667	0.31
LOC_Os01g04710	0.27	0.146667	0.696667	0.453333	0.16
LOC_Os01g04800	0.0233333	0	0.39	0.373333	0.103333
LOC_Os01g04920	6.41	7.24667	45.5367	44.89	59.1167
LOC_Os01g05430	0.14	0.2	2.69	3.10333	3.64
LOC_Os01g05660	4.16	4.62333	8.20667	7.31667	14.47
LOC_Os01g05840	1.16667	1.30333	45.3433	56.3667	59.3033
LOC_Os01g06230	0.11	0	3.98	1.83667	0.92
LOC_Os01g06240	0.263333	0.293333	0.743333	1.04333	0.343333
LOC_Os01g06490	4.36333	5.13333	16.0067	16.3967	10.58
LOC_Os01g06790	6.61	6.48667	13.95	13.76	6.37
LOC_Os01g07170	3.85333	3.82	7.84667	11.9567	12.0233
LOC_Os01g07280	2.03333	3.2	8.21333	4.37	6.54333
LOC_Os01g07310	11.0367	11.0867	34.5167	29.5633	26.87
LOC_Os01g07370	20.73	21.15	71.7	85.19	59.49
LOC_Os01g07376	8.82	10.03	25.2833	25.3233	19.1467
LOC_Os01g07530	2.75333	2.97667	5.52333	5.98333	4.99667
LOC_Os01g07560	0.12	0.136667	0.33	0.296667	0.0533333
LOC_Os01g07620	0.913333	0.54	5.98333	8.79667	15.52
LOC_Os01g07700	8.55	11.18	65.2367	82.1167	72.7567
LOC_Os01g07770	4.8	5.45667	22.55	22.3267	13.3167
LOC_Os01g07800	5.29333	6.12667	15.0833	14.9833	23.9667
LOC_Os01g07880	4.60667	3.72	9.44333	7.04333	13.5633
LOC_Os01g08020	0.16	0.14	173.92	254.027	221.543
LOC_Os01g08100	0.863333	1.00333	2.08	1.97	0.48
LOC_Os01g08130	0	0	1.69	2.59333	1.13
LOC_Os01g08140	0	0.206667	0.906667	1.15	0.833333
LOC_Os01g08220	0.136667	0.0566667	0.603333	1.39333	0.686667
LOC_Os01g08310	0.95	1.39333	26.55	29.59	32.4467
LOC_Os01g08320	3.61	3.22667	50.7267	47.4267	24.0833
LOC_Os01g08440	7.58333	7.12	162.987	185.92	346.407
LOC_Os01g08460	2.21	2.09667	64.5767	70.6333	141.453
LOC_Os01g08470	0.09	0.106667	1.09333	1.34333	1.55
LOC_Os01g08500	0	0	0.116667	0.103333	0.236667
LOC_Os01g08780	0.53	0.61	1.60667	0.903333	0.953333
LOC_Os01g09100	0	0.09	0.11	0.153333	0.0133333
LOC_Os01g09300	30.3633	35.99	61.9767	95.1867	26.23
LOC_Os01g09305	3.62	4.94333	18.83	20.9	22.2233
LOC_Os01g09310	1.63	1.62667	6.48	6.12	6.61667
LOC_Os01g09320	11.1733	11.2933	256.423	270.92	203.057
LOC_Os01g09340	0.0266667	0.0333333	0.14	0.0166667	0.05
LOC_Os01g09570	24.4533	23.76	85.3967	70.3833	46.6
LOC_Os01g09640	14.96	18.1533	31.0233	17.0667	9.13667
LOC_Os01g09770	2.97	3.53333	8.41333	7.29667	7.48667
LOC_Os01g09830	1.65333	1.83667	3.49667	4.49	0.993333
LOC_Os01g09880	0.206667	0.0366667	1.89	3.27333	0.38
LOC_Os01g09930	2.62667	2.75667	9.4	10.0833	4.06
LOC_Os01g10100	5.67333	6.81	10.68	13.4667	16.1767
LOC_Os01g10110	0.04	0.483333	0.45	0.203333	0.04
LOC_Os01g10210	3.91333	6.06667	381.84	298.287	283.243
LOC_Os01g10250	2.33667	2.08667	138.123	121.263	80.3367
LOC_Os01g10260	1.05	0.79	16.6667	18.2833	9.89667
LOC_Os01g10270	0.16	0.08	0.9	1.29	1.49
LOC_Os01g10450	50.8833	48.73	166.563	135.777	218.713
LOC_Os01g10504	0.31	0.433333	0.94	0.353333	0.423333
LOC_Os01g10680	7.49333	9.39667	46.5167	38.8367	40.9667
LOC_Os01g10810	14.5567	15.12	30.73	32.5067	25.3433
LOC_Os01g10890	17.7933	12.7433	60.9533	66.43	34.15
LOC_Os01g10900	0.436667	0.396667	0.693333	0.973333	0.55
LOC_Os01g10950	1.91667	1.57333	5.75	9.4	3.60333
LOC_Os01g11620	0.716667	0.206667	5.25	5.26333	0.803333
LOC_Os01g11700	0.12	0.286667	0.223333	0.27	0.01
LOC_Os01g12000	0.09	0.04	4.87333	5.61	0.27
LOC_Os01g12080	16.1767	22.1233	41.78	59.0867	78.6833
LOC_Os01g12130	3.13	2.27667	40.94	35.22	26.7667
LOC_Os01g12190	28.0067	36.26	172.013	105.303	86.9733
LOC_Os01g12210	2.58	2.27333	30.97	23.7033	42.1467
LOC_Os01g12420	0	0.01	0.0733333	0.0766667	0
LOC_Os01g12490	1.77333	1.19	2.6	1.17333	3.98333
LOC_Os01g12580	0	0.03	1.83667	1.86667	2.53333
LOC_Os01g12640	0.0433333	0.103333	0.0666667	0.176667	0
LOC_Os01g12680	0.0566667	0.0666667	14.7867	20.6167	22.7133
LOC_Os01g12730	16.9033	16.82	62.3367	59.0733	52.5367
LOC_Os01g12740	27.0767	32.28	93.1333	83.2333	69.5133
LOC_Os01g12760	0.26	0.633333	0.893333	0.18	0.166667
LOC_Os01g12810	9.43667	13.6033	205.527	238.813	146.633
LOC_Os01g12830	43.8933	43.95	123.367	128.707	107.337
LOC_Os01g12920	2.09	1.83667	5.93	5.74667	4.96667
LOC_Os01g13130	2.32333	3.52333	13.8333	6.09333	0.33
LOC_Os01g13390	3.45333	3.98	222.19	238.03	278.18
LOC_Os01g13480	26.25	27.7067	235.083	259.88	240.82
LOC_Os01g13490	1.23	1.41333	2.46667	2.59	2.50333
LOC_Os01g13540	21.08	23.2633	104.807	106.837	121.557
LOC_Os01g13550	11.8333	12.41	48.3833	43.17	47.2633
LOC_Os01g13690	15.2467	14.3067	421.94	493.337	338.447
LOC_Os01g13740	28.5	31.8867	172.483	150.063	173.45
LOC_Os01g13930	1.06667	2.80333	7.52333	4.44333	3.92667
LOC_Os01g14410	6.68333	5.75	314.443	524.487	375.527
LOC_Os01g14520	0.01	0.00666667	0.31	0.643333	0.9
LOC_Os01g14660	0	0	1.03667	0.98	0
LOC_Os01g14960	0.11	0.0766667	1	0.846667	0.806667
LOC_Os01g15240	0.02	0.0366667	0.653333	0.886667	0.72
LOC_Os01g15270	109.62	127.72	578.923	500.77	528.66
LOC_Os01g15380	0.0266667	0	0.123333	0.17	0.0166667
LOC_Os01g15770	5.21	6.81333	6.7	11.19	16.84
LOC_Os01g15900	1.68	1.84	43.5433	57.2667	19.6967
LOC_Os01g15970	0.0933333	0.323333	0.663333	0.723333	0.456667
LOC_Os01g16170	1.08	1.37	124.95	132.133	171.75
LOC_Os01g16260	8.96	9.60667	29.2467	20.85	18.5933
LOC_Os01g16450	0.0633333	0.106667	0.0666667	0.203333	0.0133333
LOC_Os01g16750	0.01	0.02	4.04333	4.65	3.09
LOC_Os01g16980	0.0966667	0.326667	20.3867	19.9	35.31
LOC_Os01g17160	0	0.00666667	0.19	0.116667	0.22
LOC_Os01g17170	188.827	208.75	1400.7	1347.55	1617.82
LOC_Os01g17390	25.6567	30.2933	163.533	182.7	142.583
LOC_Os01g17396	0.3	0.263333	52.5833	62.4033	44.85
LOC_Os01g17402	0.02	0	0.41	0.233333	0.42
LOC_Os01g18100	2.98	3.05	5.85667	4.83	6.93333
LOC_Os01g18150	0.0133333	0.0333333	0.23	0.226667	0.29
LOC_Os01g18220	0.173333	0.28	2.35333	2.2	0.723333
LOC_Os01g18360	0.196667	0.126667	1.44333	1.33333	0.17
LOC_Os01g18620	0.123333	0.0266667	0.193333	0.12	0.423333
LOC_Os01g18800	19.41	15.6067	331.87	272.117	329.387
LOC_Os01g19170	0.68	2.28333	7.29667	8.50667	4.43
LOC_Os01g19310	0.01	0.09	0.14	0.04	0.0266667
LOC_Os01g19480	0.18	0.0966667	0.636667	1.15333	0.286667
LOC_Os01g19720	0	0	0.0166667	0.04	0.0833333
LOC_Os01g19940	1.40667	0.876667	6.94	5.50667	7.17333
LOC_Os01g20160	0.116667	0.183333	1.75667	1.68	0.826667
LOC_Os01g20700	0.206667	0.72	0.606667	0.326667	0.546667
LOC_Os01g20980	0	0.146667	0.00333333	0.08	0
LOC_Os01g21250	1.31	1.06	55.2233	79.2933	152.813
LOC_Os01g21420	0.99	0.99	9.34667	6.01333	11.5767
LOC_Os01g21610	5.20333	5.65333	11.2767	14.5433	8.35333
LOC_Os01g22010	15.1433	13.6	249.457	286.627	172.81
LOC_Os01g22249	0.0333333	0.0333333	0.21	0.3	0.28
LOC_Os01g22510	28.95	31.0267	73.14	84.2167	70.58
LOC_Os01g22570	0.0333333	0.03	0.0266667	0.196667	0.32
LOC_Os01g22600	5.67333	6.82	20.77	23.8133	21.8967
LOC_Os01g24030	0.323333	0.316667	0.703333	0.64	0.19
LOC_Os01g24440	2.73	2.87333	27.6767	32.2633	30.69
LOC_Os01g25010	0.186667	0.0866667	0.776667	0.366667	1.25
LOC_Os01g25386	41.07	45.51	145.607	141.227	164.543
LOC_Os01g25484	14.4	13.72	23.5233	74.8033	24.5567
LOC_Os01g25540	2.77333	3.98	5.70667	5.24	2.69667
LOC_Os01g25990	10.6933	13.1867	42.1467	42.1167	49.8733
LOC_Os01g26039	10.5567	12.03	95.6867	90.5533	83.1167
LOC_Os01g26120	20.22	30.91	62.9867	50.2533	31.71
LOC_Os01g27240	0	0.0133333	0.0733333	0.04	0
LOC_Os01g27360	42.9333	52.4567	69.46	88.4133	48.1367
LOC_Os01g27490	1.38667	0.543333	5.00667	2.51667	0.523333
LOC_Os01g28500	2.20333	3.57667	2.42667	14.1933	1.84
LOC_Os01g28600	0.03	0.06	0.123333	0.19	0.143333
LOC_Os01g29150	0.3	0.363333	1.81	1.79667	0.613333
LOC_Os01g29240	0.986667	1.43333	3.11	3.54667	1.13
LOC_Os01g31360	29.9967	33.35	240.503	203.57	287.02
LOC_Os01g31370	0.0766667	0.303333	0.0433333	0.286667	0.04
LOC_Os01g31690	3342.65	3122.14	5027.2	5340.16	6876.59
LOC_Os01g31850	0.0166667	0.196667	0.133333	0.303333	0.106667
LOC_Os01g31980	2.57333	3.10333	8.81333	5.38667	8.99667
LOC_Os01g32460	0.653333	2.44	1.88667	0.403333	0.643333
LOC_Os01g32770	0.0633333	0.0933333	3.23	2.16	1.80333
LOC_Os01g33190	0	0	0.03	0.0266667	0
LOC_Os01g33204	0.423333	0.35	1.19	1.19667	0.406667
LOC_Os01g33640	0.01	0.0133333	0	0	0.07
LOC_Os01g33784	5.63667	6.79333	18.27	16.6433	16.4033
LOC_Os01g33869	0.00666667	0.0166667	0.106667	0.113333	0.0566667
LOC_Os01g33970	0	0	0.0566667	0.0233333	0.0666667
LOC_Os01g34560	2.53	2.41333	4.49667	5.84	3.05667
LOC_Os01g34850	0.126667	0.113333	13.5467	16.3667	9.81
LOC_Os01g35000	0	0	0.126667	0.353333	0
LOC_Os01g35030	2.1	2.72333	5.59	5.36667	5.69667
LOC_Os01g35184	9.14333	9.81	61.0333	63.42	51.74
LOC_Os01g36070	0.713333	1.47333	1.87333	0.856667	0.356667
LOC_Os01g36220	16.86	16.2367	83.0733	72.8033	41.5567
LOC_Os01g36240	0.06	0.0666667	1.11667	0.796667	0.206667
LOC_Os01g36580	0	0.0766667	19.1067	16.1867	12.8567
LOC_Os01g36720	0.0766667	0.336667	69.6233	83.3067	35.1033
LOC_Os01g37040	5.75	7.80667	27.4733	28.1967	34.5867
LOC_Os01g37460	1.4	1.75667	10.5033	9.01333	18.1367
LOC_Os01g37470	1.21333	1.32667	2.64333	2.11333	0.233333
LOC_Os01g37590	154.45	154.323	516.973	444.37	470.47
LOC_Os01g37690	28.8833	34.5567	400.74	373.457	503.487
LOC_Os01g38610	1.54667	1.98	24.7367	19.3267	6.40667
LOC_Os01g38660	11.18	10.4767	19.48	22.9067	9.59667
LOC_Os01g39890	5.29667	5.40333	11.1967	13.0267	8.59
LOC_Os01g39990	0.0166667	0.0733333	0.123333	0.263333	0.0166667
LOC_Os01g40260	1.58333	3.5	3.55	7.22667	3.54333
LOC_Os01g40280	1.28667	1.57667	14.12	11.53	16.85
LOC_Os01g40310	209.073	189.44	571.437	608.663	636.467
LOC_Os01g40550	0.0466667	0.06	0.123333	0.31	0.04
LOC_Os01g40860	64.7267	58.5167	98.4033	131.6	73.6167
LOC_Os01g41160	1.18	0.983333	5.31667	3.71	0
LOC_Os01g41240	9.61	7.54667	35.9133	36.22	17.1233
LOC_Os01g41710	1670.03	1650.69	4444.26	3644.86	10968.4
LOC_Os01g41720	0.183333	0.296667	1.24333	0.59	1.1
LOC_Os01g41834	0.12	0.526667	0.16	0.496667	0.0233333
LOC_Os01g41890	0.636667	1.04	3.47	3.02333	3.41667
LOC_Os01g41900	15.52	15.53	69.33	108.207	57.25
LOC_Os01g41990	0.696667	0.57	6.61	5.87667	5.17
LOC_Os01g42000	0.276667	0.26	0.64	0.266667	0.266667
LOC_Os01g42520	0.0766667	0	0.05	1.18667	0
LOC_Os01g42690	0.143333	0.0533333	0.26	0.6	0.123333
LOC_Os01g42730	6.84667	6.24	16.61	23.7733	22.62
LOC_Os01g43140	0.0533333	0.0366667	0.266667	0.34	0.253333
LOC_Os01g43370	2.45333	2.13667	17.6467	19.5367	31.1767
LOC_Os01g43372	1.43	1.73667	15.3833	16.6667	24.4267
LOC_Os01g43460	0.983333	1.26333	3.29667	1.48667	1.59667
LOC_Os01g43480	2.96333	3.16	28.0333	27.0067	31.94
LOC_Os01g43580	0.9	0.75	3.64	4.57333	1.74
LOC_Os01g43590	1.13667	0.66	2.9	3.40667	2.68
LOC_Os01g43700	9.36	7.01333	25.91	24.8267	34.8133
LOC_Os01g43740	0.0133333	0	0.01	0.0566667	0.26
LOC_Os01g43870	22.1433	23.9767	63.9633	72.5167	72.1
LOC_Os01g43980	0	0.25	0.1	0.0933333	0
LOC_Os01g44090	0.146667	0.29	0.34	0.4	0.166667
LOC_Os01g44250	1.2	1.5	4.05	1.68333	1.04667
LOC_Os01g44260	2.25333	0.686667	6.24333	3.79	0.8
LOC_Os01g44970	0.0266667	0.0933333	0.32	0.66	0.0633333
LOC_Os01g45090	0.12	0.07	0.336667	0.47	0.47
LOC_Os01g45110	0.0566667	0.0366667	0.0833333	0.13	0.453333
LOC_Os01g45200	8.08333	7.47667	27.6133	38.33	20.4167
LOC_Os01g45439	5.62333	6.73	26.7467	26.0033	39.6367
LOC_Os01g45460	0.18	0.0666667	9.46	9.96	22.53
LOC_Os01g45550	0.206667	0.246667	0.92	0.953333	0.426667
LOC_Os01g45700	0.276667	0.276667	9.81	14.42	10.42
LOC_Os01g45750	54.3167	62.68	239.523	244.233	235.01
LOC_Os01g45914	84.6867	34.2433	109.943	119.673	502.77
LOC_Os01g46030	0.08	0.13	1.05	1.24333	0.45
LOC_Os01g46260	0.22	0.123333	0.683333	0.87	0.393333
LOC_Os01g46290	0.0233333	0.0133333	0.136667	0.36	0.136667
LOC_Os01g46926	62.81	65.49	477.727	452.217	286.793
LOC_Os01g46950	0.02	0.0766667	0.0933333	0.143333	0.153333
LOC_Os01g47050	0.15	0.16	2.24667	1.40333	1.26
LOC_Os01g47070	3.62667	5.76	11.2	35.97	7.98667
LOC_Os01g47340	161.063	143.367	590	574.977	773.017
LOC_Os01g47610	2.00667	2.25667	4.26333	3.00333	2.55667
LOC_Os01g47630	0.87	0.47	453.627	419.893	462.607
LOC_Os01g47760	3.31333	1.51	4.60667	4.77	8.45
LOC_Os01g48130	0.0533333	0.31	0.386667	0.46	0.03
LOC_Os01g48446	1.70667	1.42333	4.49333	3.33333	3.24333
LOC_Os01g48790	16.7733	15.6967	41.2167	49.5967	48.34
LOC_Os01g49210	0.823333	1.10667	7.06	10.1933	11.7567
LOC_Os01g49260	0.226667	0.23	0.593333	0.663333	0.456667
LOC_Os01g49280	0.07	0.0933333	3.74333	3.23	2.72667
LOC_Os01g49830	45.3167	50.7233	101.247	58.3267	12.2767
LOC_Os01g50040	3.41333	3.65	10.54	8.25333	16.3067
LOC_Os01g50050	19.26	21.3733	99.7667	88.6667	107.68
LOC_Os01g50070	0.31	0.286667	4.33	1.99333	1.66
LOC_Os01g50080	2.89	2.94	32.8167	30	16.7333
LOC_Os01g50170	1.57	2.14333	3.29667	8.73	2.91
LOC_Os01g50200	0.106667	0.11	1.19333	1.34333	0.383333
LOC_Os01g50370	0.243333	0.25	6.88667	10.0867	14.6133
LOC_Os01g50450	9.99	11.2967	137.043	108.88	74.8933
LOC_Os01g50460	0.05	0.0133333	225.333	243.587	148.467
LOC_Os01g50470	0.263333	0.323333	0.75	0.79	0.576667
LOC_Os01g50610	0.903333	0.953333	2.92667	1.81	1.54333
LOC_Os01g50760	9.39333	11.5767	217.893	186.593	188.803
LOC_Os01g50820	1.5	1.65333	5.31	4.76667	4.42
LOC_Os01g50910	0.0266667	0	0.0633333	0.143333	0.193333
LOC_Os01g50940	0.4	0.373333	4.96667	7.03	1.34
LOC_Os01g51040	0.556667	0.46	7.65667	10.8167	10.65
LOC_Os01g51050	0.846667	0.543333	1.56333	2.30667	2.93667
LOC_Os01g51060	1.55333	1.81667	3.28333	3.59	3.87333
LOC_Os01g51290	6.62	8.52667	73.54	72.3967	77.11
LOC_Os01g51320	1.49667	1.34333	5.78667	5.14	4.28667
LOC_Os01g51400	0.0666667	0.0533333	0.126667	0.02	0.306667
LOC_Os01g51410	42.61	51.2267	1373.35	1068.04	1497.67
LOC_Os01g51430	3.12667	3.66	9.94333	5.37	4.54667
LOC_Os01g51440	0.03	0.0266667	0.313333	0.19	0.45
LOC_Os01g51540	4.18333	4.18667	72.8667	72.3933	65.5533
LOC_Os01g51570	2.40333	5.49	1.12667	10.5833	2.05667
LOC_Os01g52070	0	0	0.2	0.696667	0.196667
LOC_Os01g52130	0.356667	0.456667	1.07	1.42667	0.186667
LOC_Os01g52170	65.5767	74.7633	153.57	160.297	172.13
LOC_Os01g52180	0.176667	0.0966667	0.903333	0.466667	0.47
LOC_Os01g52230	10.08	9.51333	213.803	193.643	243.29
LOC_Os01g52240	56.5467	14	531.693	1218.66	1149.25
LOC_Os01g52250	4.48333	4.35333	8.08	14.8867	20.8633
LOC_Os01g52260	10.9167	14.3133	84.6833	104.557	72.57
LOC_Os01g52330	0.34	0.38	1.41333	1.27667	0.48
LOC_Os01g52640	24.4833	28.1	72.34	86.88	91.39
LOC_Os01g52730	0.91	1.11	3.44333	1.82	0.473333
LOC_Os01g53090	2.21667	5.09333	230.683	84.1867	8.70333
LOC_Os01g53100	0.03	0.06	1.27667	0.333333	0.0666667
LOC_Os01g53370	2.47333	1.59333	13.5833	19.84	1.32667
LOC_Os01g53430	0.86	0.78	2.56667	2.06667	1.93667
LOC_Os01g53570	0.0433333	0.04	1.08	1.49333	0.92
LOC_Os01g53590	0.11	0.0866667	0.736667	0.816667	1.41333
LOC_Os01g53710	5.45667	5.14	9.10667	9.34333	12.71
LOC_Os01g53930	23.02	25.2667	43.2367	46.1167	43.9633
LOC_Os01g54270	0.356667	0.463333	4.02333	2.74667	6.02
LOC_Os01g54400	12.2033	11.9067	23.7867	20.2767	27.67
LOC_Os01g54490	0.866667	0.72	6.92333	2.43667	2.82667
LOC_Os01g54630	0.44	0.423333	0.17	0.286667	0.896667
LOC_Os01g54670	0.146667	0.193333	0.486667	0.996667	0.133333
LOC_Os01g54940	8.84667	8.05333	19.9333	27.4567	18.9133
LOC_Os01g55370	0.07	0.0533333	0.0766667	0.253333	0.01
LOC_Os01g55440	0.14	0.173333	0.273333	0.46	0.0966667
LOC_Os01g55480	0	0.0266667	0.0433333	0.07	0.04
LOC_Os01g55510	3.00333	3.28667	11.64	5.88667	3.24667
LOC_Os01g55870	9.70333	8.68	70.9333	70.6033	62.2267
LOC_Os01g55940	0.526667	0.486667	16.3567	15.57	19.44
LOC_Os01g56360	30.1167	25.7333	72.5033	53.14	38.3667
LOC_Os01g56370	1.28667	1.28333	3.58667	2.66333	1.59333
LOC_Os01g56390	13.2133	15.98	24.34	24.0567	34.1867
LOC_Os01g56780	7.92	7.45667	67.64	74.3233	68.37
LOC_Os01g56940	0.286667	0.413333	1.60667	2.26333	2.33
LOC_Os01g57004	5.73667	5.69	6.16	22.6433	7.65
LOC_Os01g57270	0.17	0.2	0.463333	0.476667	0.226667
LOC_Os01g57720	10.2267	11.21	44.0667	43.8033	49.3233
LOC_Os01g58022	72.69	59.3433	123.48	89.07	151.2
LOC_Os01g58194	4.11667	5.25333	28.76	21.1567	17.68
LOC_Os01g58420	10.5067	12.1833	33.78	26.91	26.78
LOC_Os01g58440	0.736667	0.786667	2.55333	2.99667	1.43667
LOC_Os01g58459	5.74667	5.88667	11.53	12.1633	12.05
LOC_Os01g58640	1.38333	1.73333	28.9033	23.6333	21.6067
LOC_Os01g58910	0.133333	0.1	7.08	18.0767	1.61
LOC_Os01g59020	3.65	3.42333	65.8567	73.9167	118.107
LOC_Os01g59250	0.656667	0.786667	2.79667	1.85	1.22
LOC_Os01g59970	32.2167	34.89	86.31	106.233	55.4133
LOC_Os01g60020	1.97333	2.95667	4.35	2.89	1.60333
LOC_Os01g60110	5.15	6.03667	32.53	34.3933	34.3367
LOC_Os01g60230	25.0933	23.4833	81.1367	63.12	158.44
LOC_Os01g60330	0.96	1.13333	2.29333	3.42667	2.22333
LOC_Os01g60340	0.01	0.05	0.1	0.14	0
LOC_Os01g60420	0.36	0.42	0.73	0.5	0.326667
LOC_Os01g60450	0	0	0.363333	0.193333	0.96
LOC_Os01g60640	0.0233333	0.0766667	0.13	0.22	0.0533333
LOC_Os01g60810	1.16	1.23	2.95667	3.98333	6.32
LOC_Os01g60830	0.98	1.6	421.183	592.873	1101.25
LOC_Os01g60910	3.70333	4.23667	5.76	6.23333	7.99
LOC_Os01g61010	8.56667	9.17	61.8167	82.2067	105.77
LOC_Os01g61070	6.18333	5.35	17.36	14.41	18.9467
LOC_Os01g61080	3.20667	4.41333	3.93	6.77333	3.66333
LOC_Os01g61120	1.41667	1.35333	99.7633	134.31	116.083
LOC_Os01g61150	1.02333	1.17333	5.72333	6.52667	6.87667
LOC_Os01g61190	1.51333	1.64	3.18	2.95333	1.80333
LOC_Os01g61230	16.2767	21.7967	43.9567	39.5533	32.6667
LOC_Os01g61370	0.136667	0.0533333	0.433333	0.58	0.466667
LOC_Os01g61400	51.62	53.0633	247.387	213.497	231.417
LOC_Os01g61410	9.26667	9.3	28.1367	30.0167	25.09
LOC_Os01g61470	0	0	1.67667	2.47	2.12
LOC_Os01g61670	49.1267	54.6367	318.217	301.067	343.69
LOC_Os01g61700	0.193333	0.426667	2.65667	3.74333	9.54667
LOC_Os01g61720	32.79	35.01	94.53	86.41	57.3467
LOC_Os01g61760	1.29667	1.60333	6.71667	2.32	0.71
LOC_Os01g62070	45.25	45.7733	291.187	260.56	199.693
LOC_Os01g62260	0.05	0.03	0.01	0.1	0.82
LOC_Os01g62290	7.01333	5.36333	51.02	17.81	23.9
LOC_Os01g62430	1.34	1.41333	1.34667	4.48333	1.05333
LOC_Os01g62460	30	26.0333	118.037	114.097	125.35
LOC_Os01g62630	0.75	0.946667	3.89	2.65667	2.16
LOC_Os01g62810	0.32	0.333333	70.0333	73.1633	85.09
LOC_Os01g62840	40.98	45.4567	175.073	259.76	280.923
LOC_Os01g62850	1.23667	1.54667	4.47333	5.93667	3.57667
LOC_Os01g62870	10.1667	10.8733	26.1233	35.2933	42.5767
LOC_Os01g62900	2.63	2.87	8.19667	8.44667	7.08333
LOC_Os01g63180	0.0133333	0.06	0.473333	0.523333	0.346667
LOC_Os01g63210	15.6067	14.7267	184.447	271.037	177.19
LOC_Os01g63310	0.0266667	0.0333333	0.213333	0.266667	0.153333
LOC_Os01g63340	0	0.04	0	0.0133333	0.0666667
LOC_Os01g63480	10.3067	11.4633	34.57	18.5067	30.84
LOC_Os01g63690	1.60333	2.14333	3.45	5.58667	1.31
LOC_Os01g63770	13.7233	16.71	27.92	26.0767	12.99
LOC_Os01g63810	7.91	6.8	37.5833	32.25	22.1167
LOC_Os01g63854	17.14	15.4633	37.86	34.82	19.5033
LOC_Os01g63930	2.27667	3.91333	9.62333	6.39	4.22
LOC_Os01g64120	0.473333	0.35	1.57	1.98333	0.716667
LOC_Os01g64262	14.4833	14.37	26.1067	24.8233	33.35
LOC_Os01g64310	0.52	0.373333	1.23667	0.35	0.12
LOC_Os01g64570	0.51	0.57	3.32667	3.29333	2.89
LOC_Os01g64640	17.9867	15.17	21.5433	11.8567	87.3333
LOC_Os01g64660	532.35	580.86	1074.58	1011.1	572.463
LOC_Os01g64890	5.48667	5.47	14.3333	14.55	13.9167
LOC_Os01g64960	794.387	895.6	2001.86	2602.06	2573.22
LOC_Os01g65080	171.217	172.78	351.937	271.667	271.443
LOC_Os01g65110	0.0333333	0.08	0.00666667	0	0.186667
LOC_Os01g65260	34.42	37.67	39.81	75.9167	82.87
LOC_Os01g65650	4.52333	4.33333	3.78	3.88	9.76667
LOC_Os01g65670	2.89667	2.14	6.28333	4.98667	3.71333
LOC_Os01g65986	5.40333	5.20667	15.71	17.8633	13.54
LOC_Os01g65992	0.276667	0.17	0.57	0.56	0.146667
LOC_Os01g66100	9.42333	15.8767	22.4367	3.83667	32.2967
LOC_Os01g66150	16.8133	17.3533	75.7733	74.4633	97.0467
LOC_Os01g66240	0.41	0.576667	17.7033	27.7367	19.1033
LOC_Os01g66350	3.94333	3.93333	91.7033	81.4667	109.757
LOC_Os01g66530	0.18	0.193333	1.51333	0.953333	0.493333
LOC_Os01g66710	0	0	0.0966667	0.23	0
LOC_Os01g66720	3.98	2.82667	8.88333	10.84	2.86333
LOC_Os01g66840	0.203333	0.16	0.79	0.776667	0.343333
LOC_Os01g66850	1.57667	1.96667	58.46	68.2633	50.62
LOC_Os01g66920	3.93667	3.89	8.03	7.51	9.14
LOC_Os01g67120	67.67	66.32	372.207	364.127	484.473
LOC_Os01g67220	22.0033	23.39	44.61	40.03	31.44
LOC_Os01g67314	0.236667	0.723333	2.7	1.17333	0.74
LOC_Os01g67430	0.05	0.0166667	0.0566667	0.0166667	0.316667
LOC_Os01g67480	49.98	56.43	219.46	141.367	25.4867
LOC_Os01g67490	11.75	10.1133	36.39	32.9967	28.6133
LOC_Os01g67540	0.93	5.33667	4.36333	3.56667	4.50333
LOC_Os01g67560	5.03333	5.16333	12.09	12.4867	8.42667
LOC_Os01g67580	0.69	0.773333	1.94	1.51333	1.13667
LOC_Os01g67630	2.24	3.12667	17.1267	13.4967	6.00333
LOC_Os01g67640	0.03	0	0.213333	0.196667	0.0466667
LOC_Os01g67720	8.69667	8.56333	58.2833	71.63	45.0533
LOC_Os01g67870	0.706667	0.923333	2.69333	2.41667	2.51667
LOC_Os01g68050	0.166667	0.07	0.216667	0.39	0.04
LOC_Os01g68130	0.00666667	0.0333333	0.183333	0.246667	0.153333
LOC_Os01g68330	8.08	8.10333	31.46	37.2333	32.17
LOC_Os01g68450	200.53	214.087	550.197	535.663	651.5
LOC_Os01g68480	70.47	73.4533	997.447	1032.85	1059.16
LOC_Os01g68670	0.183333	0.366667	1.46667	1.05333	1.16
LOC_Os01g68830	3.97667	4.04	9.17	9.88667	10.4667
LOC_Os01g68860	29.1633	30.2367	99.0833	120.057	101.353
LOC_Os01g69010	0.24	0.0266667	1.12	0.0966667	0.273333
LOC_Os01g69030	26.66	29.8533	247.863	217.65	208.243
LOC_Os01g69140	0	0	0.04	0.0966667	0.0166667
LOC_Os01g69220	6.49	6.91	13.37	13.1967	15.3867
LOC_Os01g69270	29.21	28.9667	33.5767	49.3933	88.57
LOC_Os01g69960	1.04	0.636667	3.88667	4.10667	14.49
LOC_Os01g69980	20.4467	25.08	39.3267	39.1467	59.12
LOC_Os01g70210	38.7533	44.3567	86.3133	67.92	89.6867
LOC_Os01g70310	4.86333	4.8	14.4167	17.8133	8.89
LOC_Os01g70540	2.18667	2.11667	9.66	11.9833	6.12
LOC_Os01g70730	0.453333	0.536667	2.09333	3.47	2.93
LOC_Os01g70770	4.84333	5.02333	9.70667	13.3733	3.21333
LOC_Os01g70800	5.79667	6.45333	9.89667	11.62	10.72
LOC_Os01g70820	6.63	7.22667	43.32	73.3167	63.37
LOC_Os01g70870	0.00666667	0.0333333	0.186667	0.04	0
LOC_Os01g71190	93.1367	89.64	385.177	495.94	489.083
LOC_Os01g71310	1.97	2.61333	14.35	23.77	33.4367
LOC_Os01g71340	2.83333	4.28333	7.06	23.01	7.51
LOC_Os01g71350	0.49	0.876667	0.293333	2.33	0.44
LOC_Os01g71380	0.393333	0.266667	0.586667	2.20667	0.803333
LOC_Os01g71670	1.23333	2.18333	2.09667	12.11	3.09667
LOC_Os01g71810	0	0.0833333	0.18	0.0766667	0.0166667
LOC_Os01g71830	0	0.01	0.0966667	0.0366667	0
LOC_Os01g71970	7.14333	7.09667	30.0133	17.8167	16.2
LOC_Os01g72100	7.54333	6.95667	36.41	43.6567	85.7033
LOC_Os01g72230	0.166667	0.126667	0.356667	0.34	0.116667
LOC_Os01g72260	4.31667	5.74333	14.1433	12.21	10.17
LOC_Os01g72300	0.11	0.246667	0.583333	0.543333	0.133333
LOC_Os01g72360	0.09	0.176667	0.723333	0.38	0.186667
LOC_Os01g72370	5.41667	2.72333	24.39	16.48	64.7267
LOC_Os01g72460	0.0333333	0.0466667	8.41333	14.79	6.42333
LOC_Os01g72480	16.44	17.1233	52.13	55.23	61.7767
LOC_Os01g72490	2.7	2.50333	2.69	3.20333	13.0967
LOC_Os01g72570	3.22	2.94667	13.8533	17.32	14.58
LOC_Os01g72620	0	1.90333	0.256667	0.19	0.0233333
LOC_Os01g73200	0.4	0.19	2.08667	1.7	0.143333
LOC_Os01g73500	14.25	10.2833	29.3733	38.4233	22.6167
LOC_Os01g73910	149.233	146.65	287.377	222.19	467.01
LOC_Os01g73960	82.96	79.4933	175.903	187.103	128.9
LOC_Os01g74200	0.593333	0.556667	0.846667	1.14667	1.37667
LOC_Os01g74450	25.22	21.1667	48.3233	18.9533	94.0767
LOC_Os02g01590	0.61	0.883333	216.15	203.917	140.6
LOC_Os02g01820	0.916667	1.07333	2.03667	2.69	1.31667
LOC_Os02g02340	0.75	0.8	43.15	39.51	24.63
LOC_Os02g02380	0.21	0.243333	21.87	35.6667	39.6567
LOC_Os02g02460	0.566667	0.623333	7.49333	9.5	5.25
LOC_Os02g02470	5.97	8.13	35.6567	41.33	37.8767
LOC_Os02g02490	0.0533333	0.08	0.126667	0.18	0.0733333
LOC_Os02g02720	20.6333	21.9533	50.1967	46.88	34.05
LOC_Os02g02840	0.73	0.653333	1.74	2.42	0.94
LOC_Os02g03230	31.77	37.94	96.1467	137.003	133.033
LOC_Os02g03350	0.106667	0.173333	0.176667	0.24	0.0333333
LOC_Os02g03740	24.98	24.78	83.9267	105.173	110.897
LOC_Os02g04170	3.49333	2.52	44.28	64.1067	51.62
LOC_Os02g04330	13.3733	13.5933	25.6133	25.4833	29.48
LOC_Os02g04369	0.6	0.83	5.79	4.84333	6.33333
LOC_Os02g04380	0.00666667	0	0.0533333	0.103333	0.0933333
LOC_Os02g04510	0.373333	0.466667	142.52	197.343	399.82
LOC_Os02g04520	16.0067	17.4533	38.8433	43.56	42.8167
LOC_Os02g04550	0.0933333	0.163333	9.24333	9.88	12.0167
LOC_Os02g04710	9.97667	12.1867	123.94	111.16	76.7467
LOC_Os02g05630	28.91	32.1567	201.967	224.643	200.79
LOC_Os02g05744	1.85667	1.56333	5.48333	5.67667	2.81333
LOC_Os02g06140	0.06	0.14	0.193333	0.17	0.11
LOC_Os02g06290	3.12667	3.16333	6.22667	6.88333	4.55
LOC_Os02g06330	1.7	0.77	20.4833	27.1133	35.3133
LOC_Os02g06430	3.61	3.59333	19.9833	22.94	30.08
LOC_Os02g06840	1.49333	2.14667	16.1467	14.78	18.79
LOC_Os02g06980	0.116667	0.0366667	0.626667	0.58	0.0633333
LOC_Os02g07160	18.38	20.1	116.227	106.457	166.537
LOC_Os02g07480	1.42	1.67	3.00667	2.53333	1.66667
LOC_Os02g07830	1.57333	1.97667	3.08667	2.29	4.11667
LOC_Os02g07930	0.63	1.37	65.4033	47.5433	27.4833
LOC_Os02g08100	3.85	6.05667	9.33	7.59	2.21333
LOC_Os02g08150	31.8433	30.88	90.45	70.03	152.67
LOC_Os02g09240	2.98667	2.26333	8.79333	10.2233	6.15667
LOC_Os02g09510	45.7867	47.3967	169.927	139.377	150.667
LOC_Os02g09830	0.376667	0.196667	0.786667	0.703333	0.0766667
LOC_Os02g09850	1.27	0.593333	3.37	5.93	0.503333
LOC_Os02g09980	5.36333	4.95333	5.59667	7.16333	20.4533
LOC_Os02g10000	0.11	0.0566667	5.66	3.56333	5.18
LOC_Os02g10030	0.12	0.0966667	0.706667	0.32	0.206667
LOC_Os02g10120	24.3367	30.2433	229.913	134.247	304
LOC_Os02g10350	60.03	66.47	258.143	229.93	306.98
LOC_Os02g10390	942.05	862.02	5296.31	4909.48	6737.43
LOC_Os02g10470	1.86	2.02333	4.27	3.4	3.72
LOC_Os02g10700	73.3533	86.4667	214.237	100.42	88.6733
LOC_Os02g10730	0.526667	0.69	0.933333	1.09667	0.81
LOC_Os02g10860	7.45333	8.45	13.02	20.95	33.5
LOC_Os02g10990	1.66333	1.78	3.65	4.55333	9.79333
LOC_Os02g11000	2.64	2.86	13.9433	11.5733	17.55
LOC_Os02g11640	0.886667	0.84	42.2033	48.9133	36.6467
LOC_Os02g11700	0.716667	0.486667	27.3033	28.0367	20.3433
LOC_Os02g11705	3.34333	1.57	9.57333	8.21333	2.43667
LOC_Os02g11770	18.3333	15.9	59.34	59.9467	2.51
LOC_Os02g11859	0.336667	0.696667	0.54	0.526667	0.936667
LOC_Os02g11960	0.846667	0.883333	2.41333	2.63667	1.13
LOC_Os02g12790	25.56	37.7033	11.6167	20.2633	59.8933
LOC_Os02g12870	7.11	7.77667	14.6267	16.6833	18.4167
LOC_Os02g12900	0.346667	0.283333	0.31	0.746667	0.33
LOC_Os02g13190	3.47	3.01333	21.0767	24.5067	19.9567
LOC_Os02g13290	2.81333	6.67667	65.5667	47.55	80.3933
LOC_Os02g13330	0.646667	0.86	1.34333	1.09	0.89
LOC_Os02g13350	14.1167	9.61333	49.0267	41.74	55.3767
LOC_Os02g13710	0.136667	0.0633333	0.516667	0.523333	0.0566667
LOC_Os02g13800	0.296667	0.25	10.9467	8.98	8.25667
LOC_Os02g13870	0.51	0.5	0.846667	0.87	1.05667
LOC_Os02g13960	8.27	9.17	23.31	23.81	32.71
LOC_Os02g13965	1.84667	1.75	3.45333	2.25	5.10333
LOC_Os02g13970	67.4133	65.66	126.383	115.427	135.743
LOC_Os02g14160	0.0233333	0	0.263333	0.406667	0
LOC_Os02g14490	2.29667	1.84	4.27667	5.14333	2.13333
LOC_Os02g14760	5.64667	5.90333	23.2333	16.6833	17.9033
LOC_Os02g14840	1.59333	1.58667	13.9267	17.3233	12.1167
LOC_Os02g14970	0.29	0.443333	0.463333	0.823333	0.266667
LOC_Os02g15640	37.72	40.54	98.2333	94.9833	67.7467
LOC_Os02g15860	0	0	1.27	1.25667	0.44
LOC_Os02g16544	0	0	0.153333	0.0866667	0.223333
LOC_Os02g16680	10.7267	11.2767	27.3967	28.3567	16.4567
LOC_Os02g16730	0.483333	0.906667	2.21667	1.43667	0.79
LOC_Os02g17090	0.31	1.91333	0.683333	0.27	0.04
LOC_Os02g17350	15.0967	16.24	36.8867	32.7567	38.4833
LOC_Os02g17500	17.7367	19.71	72.2233	82.36	92.7333
LOC_Os02g17970	19.0633	20.83	52.0467	58.22	50.8733
LOC_Os02g18410	0.0333333	0.0133333	0.12	0.216667	0.0766667
LOC_Os02g18430	0.23	0.39	0.536667	0.853333	0.156667
LOC_Os02g18450	65.8433	73.57	413.773	521.32	603.267
LOC_Os02g18460	0	0.0333333	0.14	0.04	0.05
LOC_Os02g19530	1.99667	1.38	9.29333	8.59667	4.78667
LOC_Os02g19770	18.4833	15.45	64.83	59.4333	47.2567
LOC_Os02g20360	91.9133	64.8767	206.58	121.577	76.6533
LOC_Os02g21009	18.4467	21.6033	27.5	28.4833	43.8533
LOC_Os02g21070	0.373333	0.513333	0.92	0.873333	0.31
LOC_Os02g21090	0.453333	0.933333	0.846667	1.08333	0.503333
LOC_Os02g21110	8.25667	9.18667	16.9067	17.5	10.4767
LOC_Os02g21340	3.4	4.09333	14.7033	11.1933	5.89
LOC_Os02g21350	1.79	1.77333	6.23667	5.89333	3.61333
LOC_Os02g21550	0.14	0.206667	0.316667	0.24	0.13
LOC_Os02g21700	0.106667	0.303333	2.19667	3.43	4.64667
LOC_Os02g21810	4.30667	3.98	15.5633	18.8567	7.53667
LOC_Os02g22020	0.206667	0.33	0.326667	0.33	0.53
LOC_Os02g22100	50.4133	51.1467	107.777	68.5233	137.35
LOC_Os02g23821	0.123333	0.113333	0.563333	0.25	0.2
LOC_Os02g24636	0.326667	0.29	0.553333	0.436667	0.99
LOC_Os02g25620	0.04	0.226667	0.333333	0.14	0.103333
LOC_Os02g25640	0.00666667	0.0266667	0.216667	0.21	0.256667
LOC_Os02g26210	9.10667	29.6467	153.54	62.5633	101.263
LOC_Os02g26670	0.266667	0.236667	0.886667	0.566667	0.0833333
LOC_Os02g26860	19.6533	23.5933	100.213	105.347	89.9
LOC_Os02g27050	0	0	0.0133333	0	0.06
LOC_Os02g27220	17.66	23.89	32.9067	43.4533	35.9967
LOC_Os02g27360	3.64667	4.31333	8.14	10.3433	9.41667
LOC_Os02g28170	0.466667	0.393333	0.876667	0.96	1.11667
LOC_Os02g28720	15.1567	16.9167	29.39	35.5067	37.6367
LOC_Os02g29130	0.01	0.446667	0.19	0.103333	0.0466667
LOC_Os02g29510	6.23	5.95333	51.4533	61.8033	51.4167
LOC_Os02g29550	59.2433	68.13	142.663	155.267	210.043
LOC_Os02g30060	0	0.0266667	0.0933333	0.15	0.0566667
LOC_Os02g30080	0.683333	0.746667	2.64	2.47333	0.573333
LOC_Os02g30300	0.433333	0.416667	1.31667	1.10667	1.43333
LOC_Os02g30320	161.36	154.91	514.967	556.157	704.26
LOC_Os02g30955	0.0166667	0.02	0.246667	0.0333333	0.04
LOC_Os02g31874	7.44333	8.63	22.4467	24.2633	17.6867
LOC_Os02g32009	1.10333	1.03	3.08	3.21333	1.38
LOC_Os02g32140	0.16	0.263333	0.243333	0.19	0.386667
LOC_Os02g32550	0.693333	1.03333	1.79333	1.3	2.26
LOC_Os02g32610	4.20333	5.07	61.1467	45.0833	22.05
LOC_Os02g32615	0.0233333	0.0733333	1.16667	0.426667	0.113333
LOC_Os02g32840	0.793333	0.87	1.63	1.97333	1.51333
LOC_Os02g32900	6.02333	6.36667	16.6433	15.6767	21.6233
LOC_Os02g32980	2.75667	2.43333	17.74	14.54	7.05333
LOC_Os02g32990	6.43	7.06	181.827	211.57	306.77
LOC_Os02g33000	0.343333	0.326667	0.463333	0.806667	0.76
LOC_Os02g33010	41.85	41.6967	69.6967	74.0933	86.3233
LOC_Os02g33110	17.5133	24.1867	60.5133	55.2167	46.3933
LOC_Os02g33330	0.136667	0.153333	0.353333	1.35	0.39
LOC_Os02g33580	11.9	12.3267	123.127	112.303	97.3
LOC_Os02g33680	0.256667	0.39	0.483333	0.63	0.733333
LOC_Os02g34300	0.0233333	0.0766667	0.0866667	0.106667	0.06
LOC_Os02g34410	0.313333	0.343333	0.623333	1.18667	0.36
LOC_Os02g35000	0.606667	0.376667	1.24	1.01	0.426667
LOC_Os02g35010	2.58333	3.48333	11.7267	10.78	13.2767
LOC_Os02g35090	90.6033	77.8967	323.027	370.467	487.967
LOC_Os02g35100	1.31667	1.64667	12.5967	14.0333	17.7067
LOC_Os02g35180	24.4833	41.04	90.2933	96.14	91.74
LOC_Os02g35190	8.67	10.1333	22.1533	18.0167	15.3133
LOC_Os02g35320	1.64333	2.11	7.55	6.38667	9
LOC_Os02g35500	90.1133	80.9267	143.663	144.23	218.677
LOC_Os02g35730	1.50667	1.27	5.58	5.69	4.82
LOC_Os02g35740	0.04	0.133333	0.366667	0.233333	0.173333
LOC_Os02g35760	0.1	0.146667	0.41	0.243333	0.393333
LOC_Os02g35820	1.79667	1.29333	6.52	8.48333	15.7133
LOC_Os02g35970	0.293333	0.393333	1.78667	1.27333	0.123333
LOC_Os02g36030	0.173333	0.27	1.5	2.11	1.09
LOC_Os02g36220	2.23667	3.1	6.39333	4.95333	4.13667
LOC_Os02g36330	0.87	0.553333	1.47	1.70667	2.07333
LOC_Os02g36490	1.65333	1.21333	6.78333	4.45333	6.57
LOC_Os02g36500	0.0666667	0.07	0.47	0.616667	0.163333
LOC_Os02g36570	50.85	60.4133	145.317	172.433	139.033
LOC_Os02g36924	0.0133333	0.0466667	0.21	0.0933333	0.0733333
LOC_Os02g37050	2.67333	2.79333	4.84333	5.34	6.02
LOC_Os02g37060	952.193	759.033	1278.14	1938.51	1781.93
LOC_Os02g37200	0	0.296667	0.893333	0.513333	0.143333
LOC_Os02g37290	0.643333	1.01333	1.74667	1.63	0.8
LOC_Os02g37300	1.15	2.25	2.50667	2.55333	1.55333
LOC_Os02g37600	25.9267	31.6067	64.25	65.1133	61.24
LOC_Os02g37610	9.85667	12.9567	32.5733	28.39	16.1467
LOC_Os02g37654	24.7033	23.05	91.3067	92.4267	11.7367
LOC_Os02g37690	30.22	30.7967	107.483	125.21	22.5033
LOC_Os02g37694	1.56	1.80333	4.00333	3.03	1.59667
LOC_Os02g37700	7.17333	7.08333	30.2933	33.6467	5.65667
LOC_Os02g37760	0.663333	0.316667	1.36667	0.836667	0.0533333
LOC_Os02g37770	2.00333	3.07	10.94	9.13667	0.896667
LOC_Os02g37780	1.19	1.93333	5.50333	3.69667	0.366667
LOC_Os02g37800	8.67667	9.00333	25.4467	19.33	2.40333
LOC_Os02g37880	14.4	15.1167	65.4033	68.8867	68.15
LOC_Os02g38020	87.55	96.4133	175.947	198.76	222.537
LOC_Os02g38120	0.856667	0.51	13.99	17.44	28.75
LOC_Os02g38220	3.01	3.67667	6.78667	7.93333	6.97333
LOC_Os02g39160	108.653	119.49	823.183	689.907	793.267
LOC_Os02g39360	94.5333	107.677	612.83	689.083	352.113
LOC_Os02g39490	1.54333	1.53667	2.39	3.18667	1.24333
LOC_Os02g39510	0.0166667	0.0333333	0.786667	0.293333	2.37333
LOC_Os02g39710	11.6733	13.9833	175.91	194.46	83.96
LOC_Os02g39730	15.43	17.4	61.81	77.2267	67.94
LOC_Os02g39790	87.1767	82.1133	393.193	314.34	441.457
LOC_Os02g39795	0.0466667	0	0.333333	0.16	0.193333
LOC_Os02g39850	16.2033	15.7133	43.79	55.9867	25.2633
LOC_Os02g39950	1.27333	1.45333	1.14333	1.05333	3.24
LOC_Os02g40454	14.6133	17.2333	40.3367	46.9167	59.77
LOC_Os02g40570	0	0.00666667	0.03	0.03	0.0333333
LOC_Os02g40664	0.293333	0.32	1.56667	2.66667	3.19
LOC_Os02g40690	6.22667	6.05333	9.20333	13.8533	24.7033
LOC_Os02g40700	2.25667	2.35667	5.86667	5.83667	12.4167
LOC_Os02g40730	2.99667	2.93667	14.0367	11	9.16667
LOC_Os02g40770	0.0966667	0.503333	0.24	0.13	0.05
LOC_Os02g41650	7.97333	8.86667	52.3167	72.29	9.36333
LOC_Os02g41680	0.893333	1.14667	2.13333	3.88	0.28
LOC_Os02g41710	4.07667	4.24	19.7733	17.0167	9.75333
LOC_Os02g41780	0.04	0.0233333	0.2	0.236667	0.0233333
LOC_Os02g41800	2.49667	2.55667	4.12333	5.35	7.19333
LOC_Os02g41860	19.5333	18.54	264.003	234.773	238.177
LOC_Os02g42310	29.1133	38.32	65.7367	44.9133	50.93
LOC_Os02g42450	0.476667	0.486667	2.79	5.23667	2.27667
LOC_Os02g42585	0.0566667	0.0666667	0.0733333	0.0133333	0.38
LOC_Os02g42600	13.5467	13.5633	29.23	27.2233	19.59
LOC_Os02g42820	0	0	0.203333	0.0866667	0.103333
LOC_Os02g42880	0.12	0.0266667	20.21	27.6267	15.0967
LOC_Os02g42920	3.79667	3.59333	8.85333	9.23667	10.82
LOC_Os02g42940	6.59	8.42	69.4633	65.69	63.6233
LOC_Os02g43050	0	0	0	0.64	0.88
LOC_Os02g43194	1.89667	1.49333	4.61667	6.8	1.89333
LOC_Os02g43220	0.176667	0.216667	0.623333	0.246667	0.303333
LOC_Os02g43290	1.20667	1.25	2.81	2.86333	0.856667
LOC_Os02g43330	0.01	0	1.62333	0.466667	0.24
LOC_Os02g43340	4.15	4.41	38.7133	50.5733	52.6233
LOC_Os02g43350	63.3167	73.4933	98.5867	102.113	128.62
LOC_Os02g43370	4.43	3.27333	11.7967	9.17333	33.3133
LOC_Os02g43550	5.53	4.29	13.7967	16.5367	8.14
LOC_Os02g43594	0.11	0.23	0.553333	0.81	0.853333
LOC_Os02g43700	14.8067	17.44	44.6133	46.1133	22.3267
LOC_Os02g43740	0.0866667	0.196667	0.19	0.156667	0.0666667
LOC_Os02g43770	0.103333	0.263333	0.233333	0.62	0.0733333
LOC_Os02g43790	4.96333	7.19667	10.61	10.3233	0.556667
LOC_Os02g43820	1.04	0.77	1.59667	0.726667	2.39
LOC_Os02g43940	0.07	0.01	1.73	2.17	1.50667
LOC_Os02g44370	14.2467	15.99	25.9433	34.78	45.9167
LOC_Os02g44630	231.107	218.103	1494.97	1231.49	978.717
LOC_Os02g44730	0.616667	0.53	1.82333	1.44333	2.05
LOC_Os02g44770	0.133333	0.153333	0.51	0.236667	0.34
LOC_Os02g44880	1.32	1.53667	26.33	20.1467	10.9567
LOC_Os02g44900	0.126667	0.14	0.473333	0.34	0.393333
LOC_Os02g44920	0.08	0.136667	2.06	1.38667	1.24667
LOC_Os02g44940	14.53	13.9267	90.7	130.683	108.96
LOC_Os02g45000	41	48.33	75.7733	115.153	57.2067
LOC_Os02g45010	0.17	0.18	4.61333	5.65667	1.67667
LOC_Os02g45070	21.43	23.4433	49.53	50.6333	33.77
LOC_Os02g45320	4.55333	4.93667	44.1067	37.4967	45.1133
LOC_Os02g45520	4.22667	4.85	70.8433	78.6967	216.353
LOC_Os02g45540	19.5567	19.01	51.5733	60.74	39.4233
LOC_Os02g45660	73.1867	84.05	165.92	156.757	211.683
LOC_Os02g45670	12.55	15.3867	120.86	123.45	143.303
LOC_Os02g45760	2.65	2.41333	8.57	9.19	8.41333
LOC_Os02g45780	0.0766667	0.213333	0.29	0.146667	0.2
LOC_Os02g46030	0.36	0.546667	73.14	104.663	39.17
LOC_Os02g46340	1.04667	1.00333	48.9133	47.8167	46.7367
LOC_Os02g46460	1.69333	2.53	20.4433	30.44	2.94333
LOC_Os02g46480	14.8533	15.61	31.31	26.7167	16.6633
LOC_Os02g46600	0.903333	0.683333	3.12667	3.23333	2.02333
LOC_Os02g46620	3.43667	4.93	11.39	10.95	8.86667
LOC_Os02g46660	52.9333	60.7067	254.643	299.17	273.013
LOC_Os02g46680	0.0133333	0.03	0.0366667	0.0233333	0.0733333
LOC_Os02g46760	0.0766667	0.0866667	0.193333	0.41	0.226667
LOC_Os02g46780	0	0.03	0.116667	0.0466667	0.0233333
LOC_Os02g46970	4.90667	3.44667	29.6133	42.7133	4.90333
LOC_Os02g46980	18.39	15.6833	224.823	207.793	246.127
LOC_Os02g47000	47.92	47.5867	102.19	87.2967	88.4533
LOC_Os02g47020	972.86	989.503	2684.36	2862.76	2554.68
LOC_Os02g47200	7.14667	11.31	67.21	66.93	79.8
LOC_Os02g47230	1.99667	1.87333	5.27333	5.70667	3.99
LOC_Os02g47320	0.466667	0.283333	1.54667	1.11	0.963333
LOC_Os02g47510	155.313	167.447	1033.34	607.807	649.82
LOC_Os02g47560	0.96	0.943333	30.2567	29.8867	77.1033
LOC_Os02g47580	17.59	16.6767	69.7733	63.0767	75.1133
LOC_Os02g47620	16.3867	16.1367	279.48	324.67	424.047
LOC_Os02g47660	1.43	1.27667	3.33667	2.55667	0.806667
LOC_Os02g47670	4.87333	6.16333	11.3333	9.37333	8.82
LOC_Os02g47744	28.0333	24.51	55.08	57.69	61.98
LOC_Os02g47810	0.0733333	0.123333	0.226667	0.313333	0.583333
LOC_Os02g48150	12.77	10.86	22.53	26.4767	22.89
LOC_Os02g48170	1.48	0.806667	5.88	6.3	4.54
LOC_Os02g48280	0.0633333	0.396667	0.186667	0.59	0.476667
LOC_Os02g48470	1.62333	1.47667	4.56333	5.23	0.56
LOC_Os02g48560	56.78	56.3667	177.8	383.52	333.33
LOC_Os02g48710	3.07667	2.39667	3.40667	5.10667	7.58333
LOC_Os02g48730	0.0166667	0	0.26	0.373333	0.0733333
LOC_Os02g48860	1.48667	1.84333	3.20667	2.90333	1.72
LOC_Os02g48870	0.516667	0.396667	2.18667	1.77333	0.646667
LOC_Os02g48880	1.68	2.01667	4.90333	4.58667	3.66667
LOC_Os02g49260	0.0566667	0.0833333	0.0966667	0.206667	0.1
LOC_Os02g49310	1.23667	1.36333	5.58	5.25333	2.63333
LOC_Os02g49340	0.25	0.636667	0.71	1.10667	1.30667
LOC_Os02g49480	0.103333	0.133333	0.55	0.743333	0.83
LOC_Os02g49670	2.43	2.37333	5.20333	5.29667	5.16667
LOC_Os02g49680	23.4867	20.9567	373.96	377.233	457.403
LOC_Os02g49790	0.0433333	0.0433333	0.27	0.216667	0.71
LOC_Os02g50240	66.5867	77.7833	333.237	309.38	168.467
LOC_Os02g50340	0.133333	0.24	0.473333	0.203333	0.373333
LOC_Os02g50374	0.11	0.22	0.32	0.28	0.356667
LOC_Os02g50460	0.14	0.333333	0.27	0.583333	0.25
LOC_Os02g50470	1.55333	2.03	9.76	12.8433	16.7667
LOC_Os02g50490	1.88667	2.15333	3.97	4.44333	2.13
LOC_Os02g50620	97.5567	94.33	173.64	234.447	181.757
LOC_Os02g50740	0.543333	0.413333	1.94	1.69	0.29
LOC_Os02g50810	0.35	0.126667	0.94	1.48333	0.78
LOC_Os02g50900	0.166667	0.196667	0.49	0.383333	0.256667
LOC_Os02g50960	2.16	2.50333	18.9467	24.0233	6.47
LOC_Os02g51070	13.8733	16.19	122.203	103.013	120.757
LOC_Os02g51080	135.647	132.353	786.697	856.947	1288.68
LOC_Os02g51110	9.20333	7.00667	14.5767	16.2167	21.82
LOC_Os02g51670	350.98	374.6	421.427	414.58	725.177
LOC_Os02g51740	0.163333	0.156667	0.77	0.753333	0.58
LOC_Os02g51750	3.22333	2.96	11.1867	11.64	9.01667
LOC_Os02g51760	0.17	0.24	0.246667	0.363333	0.14
LOC_Os02g51930	0.393333	0.59	1.59	1.25	1.16
LOC_Os02g52010	0.39	0.14	0.476667	1.32	2.50667
LOC_Os02g52190	0.516667	0.43	3.63667	6.05	3.26333
LOC_Os02g52210	0.39	0.413333	4.13	3.40333	4.75333
LOC_Os02g52270	3.80333	2.93333	8.05	6.22667	14.7233
LOC_Os02g52540	0	0	0.196667	0.323333	0.11
LOC_Os02g52640	0.526667	0.563333	0.576667	1.14	0.353333
LOC_Os02g52650	81.5167	72.6467	153.267	181.18	123.927
LOC_Os02g52730	1.30333	1.51333	8.64	18.5567	19.9833
LOC_Os02g52860	44.9667	46.3533	93.6067	114.757	114.413
LOC_Os02g52930	0.876667	0.8	27.9733	21.0133	6.62667
LOC_Os02g53130	0	0	0.01	0.00666667	0.233333
LOC_Os02g53140	20.0433	23.1	60.3667	75.7433	80.5867
LOC_Os02g53200	2.48333	3.32333	7.35667	15.21	5.06667
LOC_Os02g53240	0.276667	7.68667	1.44333	1.66667	1.13
LOC_Os02g53490	6.10333	7.14667	16.7567	14.35	11.39
LOC_Os02g53960	0.33	0.6	1.13667	0.763333	0.673333
LOC_Os02g54140	0.593333	0.423333	20.05	14.3933	8.14
LOC_Os02g54150	27.4967	30.7833	59.79	60.5467	40.9233
LOC_Os02g54560	0.0333333	0	4.24	6.42667	4.67667
LOC_Os02g54590	0.01	0.03	0.0866667	0.0233333	0.03
LOC_Os02g54950	0.0133333	0	0.153333	0.03	0.116667
LOC_Os02g55130	0.0233333	0.0533333	0.07	0.11	0.343333
LOC_Os02g55330	1.03333	0.796667	2.1	1.51333	0.42
LOC_Os02g55380	0	0	0.516667	0.31	0
LOC_Os02g55430	54.6033	58.3733	126.94	121.953	117.847
LOC_Os02g55480	17.3933	21.6833	57.9333	66.4267	43.4233
LOC_Os02g55510	0.0233333	0.06	1.22333	1.00333	0.646667
LOC_Os02g55890	2.72333	3.31333	7.62667	5.57	0.58
LOC_Os02g55920	4.83	4.53667	16.4333	15.7933	19.3333
LOC_Os02g56050	11.2433	9.15667	22.71	26.4233	22.3733
LOC_Os02g56120	0.193333	0.446667	0.696667	0.546667	0.186667
LOC_Os02g56310	1.88333	1.50667	12.6333	11.7033	4.98667
LOC_Os02g56380	0.0933333	0.0966667	0.23	0.56	0
LOC_Os02g56400	0.00666667	0.0133333	0.05	0.0533333	0.0666667
LOC_Os02g56410	0.193333	0.233333	0.276667	0.32	0.57
LOC_Os02g56510	0.09	0.17	4.93667	5.18	0.776667
LOC_Os02g56900	3.44667	4.21333	63.22	27.8433	35.1667
LOC_Os02g57020	88.3967	89.24	267.777	257.273	326.9
LOC_Os02g57060	0.94	1.10333	35.7467	49.6867	25.9767
LOC_Os02g57110	0.173333	0.0666667	0.32	0.406667	0.48
LOC_Os02g57160	5.99667	7.45667	440.99	461.093	481.05
LOC_Os02g57170	1.99333	2.08667	6.17667	6.54333	4.58
LOC_Os02g57720	19.2533	16.11	79.9767	59.7667	59.8833
LOC_Os02g57790	1.50333	1.47667	50.0467	75.3133	57.9367
LOC_Os02g58100	0.0466667	0.0733333	51.4467	71.8667	67.13
LOC_Os02g58214	0.166667	0.08	0.4	0.406667	0.14
LOC_Os02g58230	13.1433	14.95	52.38	61.6733	76.6833
LOC_Os02g58250	1.33	1.82667	3.31667	3.88333	6.58667
LOC_Os02g58270	9.20667	11.99	138.52	99.69	218.787
LOC_Os02g58290	0	0.0666667	0.393333	0.253333	0.36
LOC_Os02g58310	0.883333	0.463333	444.91	462.443	481.54
LOC_Os02g58440	11.7067	10.87	44.34	40.1533	43.1067
LOC_Os03g01012	0.716667	0.673333	2.32	1.98333	2.05667
LOC_Os03g01014	94.36	77.4167	277.167	235.46	295.22
LOC_Os03g01270	0	0	1.61667	1.78667	0.0666667
LOC_Os03g01300	10.5867	19.11	15.8133	18.4567	21.2667
LOC_Os03g01820	0.0466667	0.1	0.0966667	0.29	0.0566667
LOC_Os03g01930	4.03333	5.05667	87.3467	97.8433	122.12
LOC_Os03g02190	0.423333	0.383333	2.52	2.01333	0.116667
LOC_Os03g02280	0.16	0.23	3.45333	1.84667	0.0933333
LOC_Os03g02290	0.0233333	0.0266667	0.163333	0.146667	0.0633333
LOC_Os03g02300	0.28	0.186667	0.286667	0.646667	0.733333
LOC_Os03g02460	0.266667	0.306667	0.436667	0.916667	0.16
LOC_Os03g02514	9.55667	7.88667	27.8267	39.0533	39.01
LOC_Os03g02530	0.356667	0.323333	2.35333	1.65667	0.933333
LOC_Os03g02560	17.4633	21.0533	41.2367	45.8033	55.7867
LOC_Os03g02685	18.9	16.3133	59.1933	44.6133	41.9067
LOC_Os03g02750	0.593333	0.383333	0.733333	0.82	2.00667
LOC_Os03g02780	5.04667	5.77333	5.36333	3.90667	19.3033
LOC_Os03g02820	0.123333	0.206667	0.606667	0.566667	0.773333
LOC_Os03g02920	1.52667	1.52333	10.0367	9.67667	3.03667
LOC_Os03g03034	0.206667	0.503333	0.186667	0.513333	0.316667
LOC_Os03g03260	19.92	21.17	40.9067	34.9667	14.67
LOC_Os03g03320	13.5533	18.8067	37.07	17	18.6
LOC_Os03g03350	0.1	0.133333	0.456667	0.483333	0.0433333
LOC_Os03g03440	7.43333	8.66333	51.9833	56.2733	42.1067
LOC_Os03g03510	4.16667	3.98667	55.7933	60.6833	33.58
LOC_Os03g03520	0.0233333	0.113333	0.403333	0.51	3.42333
LOC_Os03g03540	0.163333	0.166667	0.203333	0.45	0.3
LOC_Os03g03550	0.0966667	0.163333	0.476667	0.586667	0.303333
LOC_Os03g03590	4.32	4.60333	38.4767	43.27	46.9733
LOC_Os03g03670	72.4033	81.17	337.01	346.747	404.37
LOC_Os03g03720	654.203	726.857	1217.08	1346.43	1972.94
LOC_Os03g03730	0.44	0.413333	3.9	5.68667	4.57
LOC_Os03g03790	0.336667	0.493333	1.13333	1.67333	0.39
LOC_Os03g03810	0.323333	1.99667	0.813333	1.41	1.35667
LOC_Os03g03980	0.286667	0.543333	1.57	0.903333	1.02667
LOC_Os03g04000	7.69	8.95	26.7933	26.17	21.5567
LOC_Os03g04100	2.07333	2.26333	4.23333	10.5567	1.96333
LOC_Os03g04140	9.29	9.12333	55.56	74.62	59.6267
LOC_Os03g04380	0	0.00333333	1.6	1.53	1.03333
LOC_Os03g04610	20.7167	20.8167	34.41	31.8233	52.83
LOC_Os03g04680	7.99	9.12667	30.3233	18.13	7.18
LOC_Os03g04770	31.5933	34.4133	329.1	175.94	277.393
LOC_Os03g04890	0.00333333	0.08	0.03	0.0933333	0.00333333
LOC_Os03g05210	0.74	0.883333	1.56667	1.39333	0.986667
LOC_Os03g05290	24.27	31.0367	113.623	86.04	162.063
LOC_Os03g05310	16.8533	18.75	54.26	42.3733	51.9233
LOC_Os03g05320	32.47	37.6033	191.527	177.133	202.167
LOC_Os03g05530	16.3967	13.16	36.7167	39.9333	23.9367
LOC_Os03g05640	0.14	0.12	0.713333	0.71	0.216667
LOC_Os03g05740	13.1767	13.8933	40.7033	34.7	23.5733
LOC_Os03g05800	54.1233	46.0833	188.577	161.573	140.367
LOC_Os03g05870	10.5133	16.3967	32.2333	28.0233	16.68
LOC_Os03g05880	0.1	0.0366667	3.17667	2.08667	0.31
LOC_Os03g06090	4.03667	4.69333	24.9833	27.3767	33.96
LOC_Os03g06170	0.353333	0.516667	0.396667	0.88	0.133333
LOC_Os03g06330	1.63667	1.85333	2.44	3.28667	2.51333
LOC_Os03g06520	18.98	20.8967	171.89	212.827	137.15
LOC_Os03g06570	0.113333	0.206667	5.83	8.12333	2.02333
LOC_Os03g06630	4.84667	6.39333	86.2733	52.6833	146.423
LOC_Os03g06670	0.0933333	0.0133333	0.14	0.36	0
LOC_Os03g07200	0.02	0.156667	0.26	0.28	0.02
LOC_Os03g07360	85.5133	64.8733	183.77	192	97.37
LOC_Os03g07440	109.787	115.97	255.13	293.597	358.247
LOC_Os03g07450	0.443333	0.483333	4.76333	7.38333	7.36
LOC_Os03g07530	16.6133	16.0267	35.89	33.3967	26.53
LOC_Os03g07870	8.92667	9.35333	11.1067	13.3367	19.8367
LOC_Os03g07960	2.55333	4.56333	122.247	162.397	166.74
LOC_Os03g08070	8.38333	12.5833	99.6133	114.363	122.567
LOC_Os03g08100	0.836667	1.02333	29.5633	32.6467	17.66
LOC_Os03g08110	0.303333	0.523333	22.13	18.7133	11.6567
LOC_Os03g08170	2.11	2.35	5.45333	6.32	2.67667
LOC_Os03g08200	0.0633333	0.193333	0.243333	0.18	0.0233333
LOC_Os03g08270	21.77	22.6167	90.0467	86.0933	113.79
LOC_Os03g08310	0.0133333	0.136667	0.0933333	0.123333	0.173333
LOC_Os03g08320	0.946667	1.49	1.24667	3.09667	1.07667
LOC_Os03g08390	4.14	4.84333	14.8533	16.1967	16.0033
LOC_Os03g08490	14.3733	15.42	113.757	69.6467	15.2867
LOC_Os03g08520	0.516667	4.43667	1.72	1.68333	2.28667
LOC_Os03g08720	0.07	0.14	0.3	0.08	0.11
LOC_Os03g08900	0.2	0.113333	1.18	0.82	2.35333
LOC_Os03g08920	0.0433333	0.0133333	0.103333	0.14	0.213333
LOC_Os03g08950	0.0133333	0.0233333	0.0233333	0.0433333	0.14
LOC_Os03g08960	0.563333	0.726667	3.25	3.22333	1.48
LOC_Os03g08999	0.816667	0.766667	5.68333	3.15	3.19667
LOC_Os03g09070	0.51	0.673333	4.50667	6.11667	8.33333
LOC_Os03g09110	22.71	19.92	56.87	61.6467	62.6567
LOC_Os03g09200	0	0.0566667	0.0566667	0.04	0
LOC_Os03g09220	5.05333	3.89667	177.57	211.72	292.82
LOC_Os03g09250	11.02	10.3033	195.97	246.157	172.657
LOC_Os03g09850	1.78667	2.62333	5.40667	5.73667	3.7
LOC_Os03g09880	2.86333	3.54333	6.98	6.66667	4.08667
LOC_Os03g10040	0.41	0.47	0.94	0.6	0.346667
LOC_Os03g10050	3.52333	3.14667	9.60333	19.59	59.16
LOC_Os03g10080	2.73333	3.18667	295.43	300.603	343.023
LOC_Os03g10090	121.437	123.86	600.343	677.45	284.39
LOC_Os03g10100	2.37333	2.79667	8.73333	11.9233	6.91333
LOC_Os03g10110	0.0833333	0.08	0.236667	1.1	0.16
LOC_Os03g10150	0.163333	0.213333	2.70333	0.9	0.56
LOC_Os03g10180	22.41	24.4167	135.573	138.38	131.877
LOC_Os03g10300	0.0666667	0.293333	0.22	0.14	0.386667
LOC_Os03g10469	0.04	0.0866667	0.126667	0.146667	0.126667
LOC_Os03g10478	1.34333	1.41667	2.97	4.23	0.863333
LOC_Os03g10500	1.27667	1.43	8.26	7.99	6.68667
LOC_Os03g10510	57.3767	62.4233	108.21	117.603	63.1
LOC_Os03g10740	0	0.16	0.373333	0.156667	0.36
LOC_Os03g11550	4.81	5.74	11.2767	15.4567	9.00667
LOC_Os03g11560	6.83333	7.15	13.9467	14.44	8.64
LOC_Os03g11614	0.16	0.603333	3.77	0.596667	1.19333
LOC_Os03g11734	0.0433333	0.0233333	1.63333	2.48333	0.343333
LOC_Os03g11900	17.3467	25.2867	86.88	112.653	104.06
LOC_Os03g11950	0.0533333	0.0966667	0.25	0.246667	0.366667
LOC_Os03g12030	13.4233	15.4	43.9033	39.6067	20.8233
LOC_Os03g12270	0	0.0133333	0.37	0.293333	0.123333
LOC_Os03g12290	10.3267	9.5	80.6733	50.5533	57.7767
LOC_Os03g12500	0.0233333	0.0433333	0.0633333	0.18	0.0466667
LOC_Os03g12520	0.323333	0.46	0.89	1.3	0.583333
LOC_Os03g12530	21.28	27.3167	148.18	157.11	93.9833
LOC_Os03g12550	15.9067	17.4867	36.5133	22.45	16.9467
LOC_Os03g12620	6.39667	6.25667	21.6867	23.7	11.97
LOC_Os03g12700	1.04	1.06333	606.9	657.133	644.03
LOC_Os03g12710	9.58	11.0333	21.94	26.1	21.9867
LOC_Os03g12820	1.97667	1.54333	8.42333	6.28333	2.72667
LOC_Os03g12840	9.89667	9.84333	115.293	133.323	135.84
LOC_Os03g12890	10.0633	6.78	32.43	42.0233	29.86
LOC_Os03g12910	21.08	17.48	21.2033	30.3433	45.87
LOC_Os03g12990	11.3167	15.47	74.0033	76.9933	127.867
LOC_Os03g13030	2.24	2.57	9.27	6.56	5.44333
LOC_Os03g13040	1.72333	1.93333	4.84667	4.67333	3.29333
LOC_Os03g13050	13.8367	13.22	50.5567	47.2467	32.64
LOC_Os03g13060	0.253333	0.426667	0.42	0.54	0.396667
LOC_Os03g13110	0.0633333	0.426667	0.226667	0.16	0.06
LOC_Os03g13450	0.626667	0.66	1.99	1.01667	1.34
LOC_Os03g13520	5.32	6.93333	17.7733	17.8567	15.4733
LOC_Os03g13540	14.12	14.6	27.1567	29.41	24.35
LOC_Os03g13560	0.64	0.726667	0.903333	1.27333	1.89
LOC_Os03g13740	0.0866667	0.203333	0.106667	0.193333	0.206667
LOC_Os03g13820	2.18	2.33	13.7867	14.96	13.1567
LOC_Os03g13870	2.68667	2.41333	4.31	3.28	20.5633
LOC_Os03g14110	2.40667	2.19333	5.09333	4.49667	5.55
LOC_Os03g14500	4.33	5.27333	9.24667	8.13667	7.11333
LOC_Os03g14510	24.02	23.6933	58.9233	54.1267	89.0933
LOC_Os03g14560	0.25	0.476667	0.883333	0.763333	0.00666667
LOC_Os03g14570	90.1233	113.387	167.053	183.087	94.4533
LOC_Os03g14630	0.0366667	0.0166667	0.0133333	0.323333	0.12
LOC_Os03g14730	5.07333	3.75333	45.7967	49.6233	32.67
LOC_Os03g14850	1.68333	1.91	2.68333	2.12	3.41333
LOC_Os03g14900	0.753333	0.686667	2.28333	3.40667	1.96
LOC_Os03g14910	2.52333	3.35333	56.2467	50.18	39.1733
LOC_Os03g14915	4.90667	6.76667	137.5	137.413	131.97
LOC_Os03g15000	36.2267	39.75	73.7533	67.7233	85.1567
LOC_Os03g15020	2.10667	3.84333	11.5333	11.1633	6.56
LOC_Os03g15220	0.04	0.06	0.166667	0.263333	0.02
LOC_Os03g15340	0.02	0.0166667	0.153333	0.42	0
LOC_Os03g15740	15.5433	17.24	38.2133	54.9267	49.0833
LOC_Os03g15790	0.1	0.0633333	0.296667	0.36	0.186667
LOC_Os03g15840	8.90667	9.83667	24.19	21.7267	33.46
LOC_Os03g15890	17.8867	18.57	59.4333	28.8433	50.64
LOC_Os03g16060	1.47	1.66333	5.14667	4.09667	3.90667
LOC_Os03g16290	0.22	0.156667	0.636667	0.536667	0.443333
LOC_Os03g16334	14.8933	17.1067	46.5633	53.9333	40.0067
LOC_Os03g16350	0.12	0.346667	1.23	0.89	0.29
LOC_Os03g16600	3.45667	6.02	13.37	5.92333	8.54667
LOC_Os03g16670	4.73333	4.20667	173.273	278.093	216.343
LOC_Os03g16860	21.4367	17.0867	207.217	135.247	178.143
LOC_Os03g16910	24.6033	23.8967	86.1633	99.19	79.5733
LOC_Os03g16920	0.116667	0.0833333	1.57333	0.89	0.573333
LOC_Os03g17520	22.16	19.9667	52.7	42.9333	45.7633
LOC_Os03g17590	4.1	4.47	22.2533	35.5267	26.7133
LOC_Os03g17600	47.98	52.6067	285.133	279.22	321.15
LOC_Os03g17610	0	0	0.436667	0.136667	0.596667
LOC_Os03g17660	28.0033	23.2233	78.8667	70.15	69.9067
LOC_Os03g17800	3.25667	2.83667	8.33333	7.13667	6.64667
LOC_Os03g17850	0.286667	0.266667	1.24667	1.26333	0.513333
LOC_Os03g17960	0.06	0.123333	0.143333	0.213333	0.0133333
LOC_Os03g18070	1.36	1.61	292.03	534.737	544.727
LOC_Os03g18140	1.47333	1.42667	3.52	4.43	2.51333
LOC_Os03g18160	3.95333	3.78667	29.6833	34.89	35.3367
LOC_Os03g18170	1.09	1.02667	31.5133	50.36	119.72
LOC_Os03g18250	0	0	0.146667	0	0.183333
LOC_Os03g18530	0.193333	0.186667	0.7	0.483333	0.0533333
LOC_Os03g18550	44.66	38.73	198.147	121.033	83.4
LOC_Os03g18940	8.40667	8.32333	20.7667	21.11	24.9233
LOC_Os03g19120	3.45	2.92	3.90333	6.93	3.51
LOC_Os03g19240	7.50333	8.25333	125.667	166.25	243.983
LOC_Os03g19310	3.80333	3.78	7.98333	7.79333	2.96333
LOC_Os03g19420	0.01	0	0.0933333	0.0633333	0.206667
LOC_Os03g19427	0.05	0.01	0.196667	0.0866667	0.383333
LOC_Os03g19560	16.66	17.9533	207.613	237.803	204.34
LOC_Os03g19700	0.12	0.21	0.166667	0.293333	0.63
LOC_Os03g19709	1.31667	0.863333	3.67333	4.58333	7.02
LOC_Os03g19720	9.10333	7.84667	84.3067	93.9967	277.283
LOC_Os03g19760	82.3967	92.7633	138.727	146.617	171.47
LOC_Os03g19780	0.0133333	0.0366667	0.02	0.106667	0.293333
LOC_Os03g19940	2.3	3.31333	19.52	16.8867	30.98
LOC_Os03g20010	54.1033	48.8967	81.0067	78.38	111.67
LOC_Os03g20020	6.2	5.65333	18.3967	19.19	18.7133
LOC_Os03g20090	0.753333	2.04667	0.756667	0.356667	0.0566667
LOC_Os03g20120	5.18333	5.17333	20.2167	20.98	24.6833
LOC_Os03g20380	24.96	28.5267	258.73	359.56	495.133
LOC_Os03g20500	3.97	2.54	9.88	11.1633	6.81
LOC_Os03g20700	58.8767	60.2433	472.78	496.713	675.793
LOC_Os03g21000	110.687	120.263	549.46	355.343	523.837
LOC_Os03g21060	5.06333	3.62	20.9167	11.8967	15.7767
LOC_Os03g21380	2.82667	3.16667	22.75	25.01	23.69
LOC_Os03g21400	0.463333	0.49	3.22333	2.98333	2.61
LOC_Os03g21419	0.06	0.106667	0.486667	0.436667	0.293333
LOC_Os03g21680	11.52	11.53	28.0733	31.6533	31.61
LOC_Os03g21890	19.9567	24.6467	92.2267	131.363	79.4333
LOC_Os03g21960	0.0466667	0.00666667	0.133333	0.166667	0
LOC_Os03g22170	0	0.0733333	0.86	0.676667	0
LOC_Os03g22200	1.32	1.52	2.94667	3.27	0.5
LOC_Os03g22634	4.30333	9.71333	48.2233	50.4367	28.96
LOC_Os03g22650	0	0	0.146667	0.273333	0.0166667
LOC_Os03g22790	5.61333	7.4	77.1533	95.4133	45.64
LOC_Os03g22800	10.04	10.9267	22.35	25.5733	23.39
LOC_Os03g22810	59.2233	60.11	132.253	129.113	110.517
LOC_Os03g23980	12.7733	11.5733	320.433	266.253	406.253
LOC_Os03g24160	0.816667	0.726667	0.96	0.986667	1.71667
LOC_Os03g24560	1.12	0.556667	3.12	1.72	0.243333
LOC_Os03g24590	108.347	102.48	373.563	378.077	338.07
LOC_Os03g25440	0.616667	1.66	2.93	2.86667	0.316667
LOC_Os03g25460	0.186667	0.38	0.556667	0.566667	0.853333
LOC_Os03g25850	3.12	3.46333	63.24	71.1133	41.5133
LOC_Os03g25869	0.253333	0.526667	14.5133	18.8267	18.47
LOC_Os03g26130	0.0333333	0.0133333	0.8	1.15333	0.33
LOC_Os03g26910	0.436667	0.26	5.65333	4.9	3.37667
LOC_Os03g27010	15.4867	17.45	35.6467	30.94	26.2667
LOC_Os03g27019	13.5667	17.89	489.767	401.983	519.287
LOC_Os03g27040	6.08333	6.73333	15.89	28.95	39.9333
LOC_Os03g27610	0	1.02333	0.78	0.483333	1.22
LOC_Os03g27980	0.0133333	0.0466667	0.00666667	0.106667	0.03
LOC_Os03g28140	2.70333	3.19	11.0333	11.0067	13.5567
LOC_Os03g28160	50.59	40.0133	158.403	226.257	20.99
LOC_Os03g28300	23.6467	20.1067	50.59	50.6167	33.2933
LOC_Os03g29340	0.483333	1.67	1.59667	0.826667	1.87
LOC_Os03g29864	0.11	1.28	0.736667	0.433333	1.25333
LOC_Os03g29930	0.466667	1.79333	0.566667	0.65	1.03
LOC_Os03g29980	8.57333	10.71	19.3567	24.1167	31.1233
LOC_Os03g30740	0.163333	0.213333	0.613333	0.48	0.373333
LOC_Os03g30950	0.01	0.0333333	0.0733333	0.156667	0.263333
LOC_Os03g31290	13.52	14.6167	60.01	76.2867	76.9267
LOC_Os03g31690	1.94	2.19	16.6033	20.1933	17.5067
LOC_Os03g31730	12.3533	12.3933	12.4433	17.6167	54.85
LOC_Os03g32100	0	0	0.276667	0.0533333	0.07
LOC_Os03g32302	0	1.03667	1.49667	1.38667	3.36333
LOC_Os03g32330	0.00666667	1.69667	0.0966667	0.0233333	0.306667
LOC_Os03g32490	84.13	83.9867	510.707	489.723	590.12
LOC_Os03g35950	0	0.173333	0.09	0.0566667	0.333333
LOC_Os03g36900	0.00666667	0	0.13	0.0933333	0.13
LOC_Os03g37411	3.34667	2.48	11.9633	7.76333	13.3967
LOC_Os03g37630	0.00666667	0	0.0733333	0.0233333	0.126667
LOC_Os03g37640	5.46333	7.70667	109.1	117.25	280.157
LOC_Os03g37770	0	0.07	0.473333	0	0
LOC_Os03g37780	0	0.0733333	0.0433333	0.0566667	0.0966667
LOC_Os03g37830	11.26	13.2067	69.5333	80.1133	42.0633
LOC_Os03g37915	0.0233333	0.0766667	0.0866667	0.0233333	0.403333
LOC_Os03g38170	0.0266667	0.0433333	0.343333	0.623333	0.466667
LOC_Os03g38375	0.14	0.0833333	0.65	0.436667	0.163333
LOC_Os03g38640	0.16	0.423333	0.936667	0.85	0.55
LOC_Os03g38730	28.0367	34.0267	2866.44	2635.67	3322.72
LOC_Os03g38870	1.26667	0.926667	3.62	2.16	1.26333
LOC_Os03g39220	0.1	0.0266667	0.526667	0.11	0.376667
LOC_Os03g39240	0.443333	0.206667	0.53	0.356667	1.02
LOC_Os03g39610	225.003	212.047	4635.26	4660.26	9169.21
LOC_Os03g39690	0.363333	0.456667	2.5	2.15	0.936667
LOC_Os03g39760	3.04	4.57	193.787	163.843	130.21
LOC_Os03g39960	0.313333	0.393333	0.71	0.833333	0.546667
LOC_Os03g40100	5.90667	8.05667	126.917	138.857	151.597
LOC_Os03g41060	1.72	1.42333	4.14333	2.39	1.67333
LOC_Os03g41064	0.0233333	0	1.18333	0.903333	0.9
LOC_Os03g41070	0	0.04	1.21333	1.06	0.843333
LOC_Os03g41080	70.12	69.45	171.143	193.137	187.203
LOC_Os03g41330	0.456667	0.74	1.32667	2.75667	1.28
LOC_Os03g41600	0.0133333	0.166667	0.286667	0.0666667	0.0133333
LOC_Os03g42130	101.87	55.5133	272.3	206.78	99.42
LOC_Os03g42630	0	0.05	0.25	0.273333	0.126667
LOC_Os03g42710	0.64	0.713333	19.0933	17.68	25.1467
LOC_Os03g42810	2.35667	2.74	7.58333	6.22333	3.96
LOC_Os03g42820	10.81	11.5667	22.7133	26.3533	19.22
LOC_Os03g42830	0.603333	1.16667	6.98667	6.22333	4.35667
LOC_Os03g43720	0.503333	0.266667	46.2867	62.7767	35.12
LOC_Os03g43770	0.92	1.36667	5.03	3.88	3.25
LOC_Os03g43810	11.07	10.1667	38.2767	36.7467	21.77
LOC_Os03g43930	11.3467	12.5767	41.47	39.0567	28.9767
LOC_Os03g44020	0.0333333	0	0.146667	0.23	0.1
LOC_Os03g44580	5.26	5.91667	13.92	12.6567	13.09
LOC_Os03g44670	8.67667	9.99333	43.0533	44.9867	88.3867
LOC_Os03g44710	6.83333	5.1	11.4133	15.4967	7.26667
LOC_Os03g44740	0.196667	0.28	4.67	7.27333	3.45333
LOC_Os03g45250	0.01	0	1.24667	1.02667	1.73
LOC_Os03g45370	4.58333	4.74	12.6967	11.7467	8.47667
LOC_Os03g45450	0.956667	1.04333	5.02667	5.15333	2.58667
LOC_Os03g45960	0.253333	0.346667	0.306667	1.54667	0.15
LOC_Os03g46070	5.71	13.0633	6.73667	14.8467	5.18
LOC_Os03g46270	0	0	0.103333	0.09	0.27
LOC_Os03g46300	0.3	0.116667	2.63333	1.64	2.84333
LOC_Os03g47016	5.85	5.39	12.6567	11.6267	5.94333
LOC_Os03g47022	5.16667	4.37	11.4933	8.13	5.50333
LOC_Os03g47034	1.16333	1.64333	4.36	5.55333	4.57667
LOC_Os03g47140	0.603333	0.65	1.62	2.24333	1.45667
LOC_Os03g47210	0.203333	0.223333	1.74	1.63333	0.69
LOC_Os03g47810	3.12	4.50333	11.46	13.4933	7.59
LOC_Os03g48000	3.06333	4.25333	185.06	175.977	190.6
LOC_Os03g48030	30.05	26.57	78.56	142.297	183.817
LOC_Os03g48140	9.62333	10.3033	18.7467	19.6067	15.45
LOC_Os03g48235	0.0933333	0.203333	0.406667	0.566667	0.526667
LOC_Os03g48270	2.04333	1.58333	20.3833	22.36	13.71
LOC_Os03g48430	1.09667	1.17333	4.01667	4.50333	2.06
LOC_Os03g48560	0.113333	0.08	0.363333	0.333333	0.0533333
LOC_Os03g48660	5.03333	4.29667	11.3267	13.9933	8.97667
LOC_Os03g48780	10.0833	20.7633	20.8067	11.7733	1.05
LOC_Os03g48970	42.18	47.67	154.493	154.49	149.46
LOC_Os03g49380	2.17667	1.67667	3.98667	4.88333	2.77
LOC_Os03g49430	1.54667	2.17	3.56333	0.88	2.21333
LOC_Os03g49590	0.133333	0.22	0.79	0.596667	1.22667
LOC_Os03g49630	13.7467	24.18	271.567	294.22	269.607
LOC_Os03g49720	30.8967	34.2267	174.317	160.893	213.333
LOC_Os03g49940	13.9133	14.8733	65.8167	56.1267	58.0933
LOC_Os03g50070	46.8167	50.7267	109.423	126.937	96.11
LOC_Os03g50100	0.996667	1.17333	2.57667	1.66667	1.96667
LOC_Os03g50160	0.0533333	0.746667	0.756667	1.39	0.783333
LOC_Os03g50260	2.08	2.05667	5.80333	8.52333	4.26333
LOC_Os03g50280	2.95	2.53	6.79333	7.4	7.26667
LOC_Os03g50310	63.12	60.7767	509.193	463.003	608.677
LOC_Os03g50860	7.33	8.17333	11.71	11.8967	19.3033
LOC_Os03g50870	18.5167	18.69	100.057	63.2967	195.803
LOC_Os03g50885	24.8467	25.4433	53.0067	56.5867	51.2533
LOC_Os03g50970	0.326667	0.373333	1.4	1.71	1.01667
LOC_Os03g51010	2.18333	3.50333	7.42667	6.77667	3.78
LOC_Os03g51390	1.05	1.3	16.4433	7.43667	13.4767
LOC_Os03g51530	35.6367	23.4667	23.4267	43.12	80.2167
LOC_Os03g51650	4.85	9.01333	32.93	43.1	91.3167
LOC_Os03g51760	0.0166667	0.0333333	0.166667	0.206667	0.493333
LOC_Os03g51920	0.443333	0.523333	9.68	1.95333	3.76
LOC_Os03g51930	60.3833	57.0067	86.2333	73.49	130.833
LOC_Os03g51960	42.2267	36.4633	75.5633	73.65	97.8733
LOC_Os03g51980	0.0266667	0	1.35333	1.28333	0.02
LOC_Os03g52010	12.39	13.8467	60.8167	76.7233	70.3867
LOC_Os03g52040	3.56	4.56667	14.2	13.55	6.04667
LOC_Os03g52070	0.126667	0.0633333	0.253333	0.536667	0.0533333
LOC_Os03g52170	26.9533	32.0733	759.16	693.077	882.023
LOC_Os03g52410	0.26	1.15	0.316667	0.743333	0.263333
LOC_Os03g52450	14.8867	16.6533	36.52	34.6833	35.3333
LOC_Os03g52660	75.48	88.96	41.68	56.1733	163.147
LOC_Os03g52840	1000.97	1225.33	2656.41	2516.33	3172.79
LOC_Os03g52910	0.27	0.363333	17.8267	11.1633	9.98
LOC_Os03g53300	39.3367	42.07	536.803	460.717	461.757
LOC_Os03g53540	14.9267	36.1733	20.1233	18.23	10.6
LOC_Os03g53930	1.24	1.47333	9.65667	9.81	29.0333
LOC_Os03g54000	34.2333	29.3167	87.0767	96.1367	113.72
LOC_Os03g54050	3.36667	3.45	10.68	14.8767	16.19
LOC_Os03g54100	8.34667	8.19333	92.8767	85.4633	42.7967
LOC_Os03g54130	14.5433	7.14667	1672.34	1397.35	195.85
LOC_Os03g54910	0.403333	0.566667	2.03667	3.76	0.446667
LOC_Os03g55020	0.676667	0.873333	1.23667	2.45333	6.83333
LOC_Os03g55030	15.7567	21	142.203	224.963	191.173
LOC_Os03g55034	0.853333	1.39	2.22333	2.04333	3.23667
LOC_Os03g55400	0	0	0.0533333	0.0133333	0.116667
LOC_Os03g55590	5.03	7.8	20.8967	21.9	53.3367
LOC_Os03g55640	15.09	15.9433	46.3833	45.5533	46.5533
LOC_Os03g55760	0.29	0.256667	0.873333	0.876667	0.813333
LOC_Os03g56090	0.486667	0.58	1.29333	1.3	0.683333
LOC_Os03g56180	0.02	0.0433333	0.0466667	0.0966667	0.03
LOC_Os03g56260	1.72667	1.97333	3.05667	3.73667	3.44
LOC_Os03g56930	0	0.01	45.47	50.7633	60.3433
LOC_Os03g56944	0.876667	0.39	2.95	1.64667	8.16
LOC_Os03g56950	18.85	18.0933	325.887	237.617	500.22
LOC_Os03g57240	10.2267	14.5867	23.44	28.88	16.95
LOC_Os03g57340	132.197	117.933	315.397	219.543	220.43
LOC_Os03g57520	0.643333	0.503333	1.01	0.536667	1.34333
LOC_Os03g57530	10.3267	11.6067	16.7867	17.4333	21.0433
LOC_Os03g57750	6.03	4.94667	10.2333	16.4667	12.6433
LOC_Os03g57950	0.0433333	0.01	0.0666667	0.146667	0.14
LOC_Os03g58000	0.6	0.72	2.35333	2.29333	1.43
LOC_Os03g58010	2.64333	2.37667	14.0367	15.11	12.4833
LOC_Os03g58020	3.3	4.9	12.0767	11.04	5.93333
LOC_Os03g58080	16.9233	17.65	52.6267	47.8633	62.9867
LOC_Os03g58090	32.5233	33.9367	89.45	77.7833	88.04
LOC_Os03g58180	0	0	0	0.12	0.316667
LOC_Os03g58290	2.12333	3.04667	13.92	11.8233	3.09667
LOC_Os03g58420	0.0266667	0	0.226667	0.183333	0.0366667
LOC_Os03g58470	170.57	158.62	33.8267	28.9433	457.21
LOC_Os03g58580	13.4833	19.12	34.4967	37.8467	27.4867
LOC_Os03g58630	12.0733	13.8067	57.27	50.58	54.2767
LOC_Os03g58850	0	0.0466667	0.11	0.17	0.496667
LOC_Os03g58940	9.46667	10.39	46.6667	41.41	24.4
LOC_Os03g59040	2.60333	2.41	9.52	6.57667	4.81667
LOC_Os03g59080	5.28	6.32333	22.1167	19.3933	15.46
LOC_Os03g59090	98.2867	106.057	415.36	361.92	409.57
LOC_Os03g59180	29.3267	14.9533	137.59	82.1033	38.32
LOC_Os03g59320	18.8167	18.1167	540.01	543.833	469.08
LOC_Os03g59330	0	0.05	0.0633333	0.23	0
LOC_Os03g59570	0.0933333	0.146667	0.476667	0.966667	1.50667
LOC_Os03g59580	8.01	9.36333	14.3933	16.17	19.7767
LOC_Os03g60080	15.8067	22.4867	61.18	44.7933	76.9667
LOC_Os03g60150	32.3967	33.4767	66.33	58.4333	46.1367
LOC_Os03g60260	2.05667	2.87667	5.57333	4.76667	6.61667
LOC_Os03g60580	1.86667	2.41667	7.65	6.2	9.41333
LOC_Os03g60630	1.16	1.61333	2.32667	2.54	2.42
LOC_Os03g60850	3.61333	7.61	3.74333	1.62333	0.736667
LOC_Os03g61040	1.41667	1.24	7.98667	5.94667	3.22333
LOC_Os03g61080	0.343333	0.34	2.20667	2.83333	3.51
LOC_Os03g61090	118.94	118.81	700.87	965.907	955.547
LOC_Os03g61360	0.573333	0.323333	1.33667	0.983333	0.84
LOC_Os03g61690	2.25	2.81667	5.19333	5.52667	3.81
LOC_Os03g61890	31.89	36.9633	111.527	104.023	93.67
LOC_Os03g62110	9.98667	11.3667	36.5433	35.1867	37.8167
LOC_Os03g62170	3.44667	3.79667	28.6167	24.41	40.3633
LOC_Os03g62190	0	0	0.00666667	0	0.0366667
LOC_Os03g62230	0.0533333	0.163333	0.12	0.22	0.123333
LOC_Os03g62240	27.8067	28.2833	114.93	125.003	129.613
LOC_Os03g62370	14.6767	17.02	29.3667	24.0533	38.9833
LOC_Os03g62450	0.0233333	0.0366667	0.08	0.0866667	0.02
LOC_Os03g62600	19.0167	20.02	38.8133	38.96	22.7733
LOC_Os03g62610	3.20333	3.59	75.3133	83.8767	89.12
LOC_Os03g62670	25.71	25.3467	230.193	217.74	172.343
LOC_Os03g62780	41.5667	50.1967	76.4433	84.8367	108.217
LOC_Os03g62790	17.2233	17.4967	31.7633	32.5833	36.3867
LOC_Os03g62860	0.106667	0.283333	0.273333	0.256667	0.07
LOC_Os03g63020	12.0533	12.3367	22.4633	23.2933	29.6867
LOC_Os03g63060	0.326667	0.34	0.77	0.926667	0.393333
LOC_Os03g63310	4.83333	13.48	19.33	10.0933	7.13333
LOC_Os03g63330	0.97	0.583333	2.59	5.62333	5.04667
LOC_Os03g63370	5.85	6.83333	21.9533	23.6867	15.67
LOC_Os03g63390	0	1.17333	0	0	0
LOC_Os03g63420	49.2367	45.6333	185.427	201.56	212.323
LOC_Os03g63480	236.357	255.357	417.467	420.383	540.403
LOC_Os03g63490	13.5633	13.12	38.2267	27.5833	41.3933
LOC_Os03g63510	2.16333	2.70667	7.04667	6.81	3.52333
LOC_Os03g63870	0.0133333	2.74333	2.93667	2.66333	0.01
LOC_Os03g64050	7.16667	5.58	23.9333	20.88	7.95333
LOC_Os03g64100	1.69667	1.66	4.22333	2.78333	2.12667
LOC_Os03g64150	1.3	0.903333	2.95667	1.98667	0.893333
LOC_Os03g64310	0.07	0.136667	0.15	0.06	0.2
LOC_Os04g01470	3.13	4.27333	6.42333	7.44667	2.72
LOC_Os04g01500	0.483333	0.516667	0.6	1.04	0.376667
LOC_Os04g01610	0.146667	0.226667	0.89	0.556667	0.616667
LOC_Os04g01660	1.29667	1.15333	3.93667	2.14	2.91667
LOC_Os04g01674	8.63667	8.29333	20.1933	15.2867	14.16
LOC_Os04g01710	0.0266667	0.0633333	0.653333	0.663333	0.43
LOC_Os04g01740	0.05	0.11	0.133333	0.183333	0.00666667
LOC_Os04g01810	0.103333	0.44	1.48	1.76667	1.10667
LOC_Os04g02050	11.1967	8.24	32.2967	40.6367	36.9333
LOC_Os04g02620	0.95	0.713333	4.38333	5.06333	1.99333
LOC_Os04g02920	1.05667	1.22	2.06	2.58	1.38
LOC_Os04g03050	16.2833	12.9533	107.113	80.77	48.29
LOC_Os04g03850	0.03	0.126667	0.04	0.0566667	0.186667
LOC_Os04g06230	0.0566667	0.133333	0.06	0.213333	0.34
LOC_Os04g07160	0.03	0.0533333	0.0733333	0.0933333	0.0333333
LOC_Os04g07890	1.23667	1.25333	1.69333	2.70667	0.473333
LOC_Os04g08080	0	0	0.0133333	0.0733333	0
LOC_Os04g08828	0.523333	0.55	2.01667	1.2	0.8
LOC_Os04g09430	0.45	0.556667	2.92	1.34667	1.48
LOC_Os04g09900	0.366667	0.733333	0.263333	0.956667	0.263333
LOC_Os04g10160	0.866667	2.75333	0.493333	2.12	0.366667
LOC_Os04g10610	0.413333	1.6	1.54333	1.71333	1.77667
LOC_Os04g10690	1.28	1.81	10.4467	10.77	5.73333
LOC_Os04g10750	7.20333	9.62667	58.9233	61.8867	40.1167
LOC_Os04g12090	0	0	0.16	0.306667	0.58
LOC_Os04g12499	2.42	3.29667	107.67	114.067	171.347
LOC_Os04g12530	0.0466667	0.02	2.55	1.9	3.1
LOC_Os04g12960	0.243333	0.313333	0.21	0.52	0.226667
LOC_Os04g13140	0	0.02	27.74	30.0333	8.05667
LOC_Os04g13190	0.17	0.29	0.806667	0.593333	0.373333
LOC_Os04g13540	0.236667	0.14	0.496667	0.786667	0.39
LOC_Os04g13550	0.0266667	0.0233333	0.0533333	0.03	0.0966667
LOC_Os04g13630	0.0366667	0.07	0.06	0.103333	0.0533333
LOC_Os04g14680	0.72	0.443333	0.59	1.77	0.32
LOC_Os04g15570	0	0.0333333	0.0433333	0.05	0.0366667
LOC_Os04g15920	0.69	0.673333	2.24333	2.11667	0.2
LOC_Os04g16680	910.453	948.69	2146.28	2093.42	2010.86
LOC_Os04g16762	0.0466667	0.0166667	0.33	0.256667	0.456667
LOC_Os04g17100	57.2467	77.36	225.303	185.493	122.227
LOC_Os04g20280	15.81	17.0333	39.7133	33.1367	35.5167
LOC_Os04g21150	0	0.226667	0	0	0.0533333
LOC_Os04g21320	22.4867	21.3133	53.98	51.3433	37.7833
LOC_Os04g23440	2.96333	2.00667	9.93	11.8033	7.83333
LOC_Os04g23580	3.19667	3.26	8.16333	8.19333	10.5133
LOC_Os04g24110	0.923333	1.03667	4.34667	3.91667	1.58333
LOC_Os04g24220	3.19667	3.58667	7.81333	7.32667	3.07
LOC_Os04g24690	0	0	0.00333333	0.00333333	0.04
LOC_Os04g24804	0.0433333	0.11	0.503333	0.246667	0.436667
LOC_Os04g25440	5.27333	13.5133	42.8133	30.88	27.28
LOC_Os04g25490	0.0533333	0.0233333	1.74	0.753333	1.01333
LOC_Os04g25570	18.85	18.67	36.1567	36.71	40.4433
LOC_Os04g25800	0.0933333	0.303333	1.33667	1.56	0.816667
LOC_Os04g27540	0.456667	1.31667	1.37333	2.11	0.736667
LOC_Os04g28000	0	0.0533333	0.263333	0.0766667	0.113333
LOC_Os04g28250	0.636667	0.93	0.813333	1.39	0.08
LOC_Os04g28420	0.05	0.00666667	0.696667	0.123333	0.893333
LOC_Os04g28470	0.54	0.696667	1.18333	0.85	0.716667
LOC_Os04g29780	0	0.72	0.183333	0.0433333	0
LOC_Os04g29960	0.166667	0.153333	0.343333	0.67	0.0866667
LOC_Os04g30420	20.6667	16.1933	45.4433	38.1633	24.3867
LOC_Os04g30490	10.94	18.68	44.5933	16.89	15.16
LOC_Os04g30570	0.173333	0.0366667	1.15667	0.473333	0.57
LOC_Os04g31120	5.92333	5.98	60.0633	64.2267	62.9367
LOC_Os04g31610	0.886667	0.873333	2.5	1.32667	0.77
LOC_Os04g32740	0.0666667	0.103333	0.443333	0.18	0.333333
LOC_Os04g32800	19.28	26.7	45.91	40.2867	0.356667
LOC_Os04g32980	12.6367	15.05	29.6333	23.24	46.25
LOC_Os04g33050	0.383333	0.446667	0.856667	1.08667	0.866667
LOC_Os04g33060	1.51667	1.15667	243.38	262.923	274.677
LOC_Os04g33070	0	0	3.50667	2.5	1.37667
LOC_Os04g33080	11.42	12.1267	169.217	167.043	214.047
LOC_Os04g33110	32.3133	31.4167	192.717	204.123	246.3
LOC_Os04g33190	2.78	3.58333	245.193	247.253	211.75
LOC_Os04g33260	0.1	0.13	0.823333	0.96	0.9
LOC_Os04g33370	0.00666667	0	0.04	0.14	0.00666667
LOC_Os04g33390	2.63333	2.83333	10.6533	16.4033	3.03
LOC_Os04g33530	0.0233333	0.09	0.0666667	0.14	0.0933333
LOC_Os04g33610	10.97	11.78	17.0567	20.4433	53.26
LOC_Os04g33660	18.1767	15.7167	36.5	51.0833	54.7133
LOC_Os04g33680	0	0	0.0366667	0.08	0.07
LOC_Os04g33830	1211.98	1060.69	5362.11	5270.46	7195.55
LOC_Os04g34170	0	0	0	0.106667	0.0566667
LOC_Os04g34230	2.99333	3.35667	7.87667	10.8833	4.69333
LOC_Os04g34240	0	0.0366667	0.136667	0.32	0.14
LOC_Os04g34250	7.53667	6.26667	22.23	20.0367	22.9167
LOC_Os04g34610	9.43	8.24333	21.9433	14.2867	32.12
LOC_Os04g35030	0.436667	0.593333	4.21667	0.703333	2.08
LOC_Os04g35080	2.55	1.78333	4.05333	5.33667	2.78333
LOC_Os04g35100	0.953333	0.793333	14.23	15.4267	9.88
LOC_Os04g35190	12.93	16.2867	38.81	39.0867	33.34
LOC_Os04g35390	0.143333	0.11	0.42	0.403333	0.286667
LOC_Os04g35410	14.9667	15.29	27.2633	34.38	27.7
LOC_Os04g35690	0.08	0.08	0.94	1.13667	1.21
LOC_Os04g35840	30.1367	36.97	120.007	91.3333	37.93
LOC_Os04g35864	3.48333	3.67333	9.96667	11.4233	10.7267
LOC_Os04g35880	2.12333	2.43	6.41333	6.24667	6.13
LOC_Os04g36040	0.313333	0.323333	1.36333	1.45667	1.11333
LOC_Os04g36054	24.87	23.6633	102.737	96.3033	65.9567
LOC_Os04g36058	11.9433	13.97	23.1067	22.2433	28.5233
LOC_Os04g36062	16.9567	18.7233	171.827	168.997	139.537
LOC_Os04g36660	38.9933	43.4167	81.2333	78.6233	78.9367
LOC_Os04g36670	0.02	0	0.82	0.32	0
LOC_Os04g36720	3.03333	4.22333	1356.15	1229.75	1200.13
LOC_Os04g36730	9.03333	9.49667	49.3733	48.38	30.5833
LOC_Os04g36770	0.06	0.0566667	0.21	0.28	0.246667
LOC_Os04g36820	0.0566667	0.0866667	0.133333	0.36	0.0333333
LOC_Os04g36830	0.04	0.0466667	0.06	0.0533333	0.0966667
LOC_Os04g36880	0.0333333	0.29	0.29	0.303333	0.686667
LOC_Os04g37430	3.03333	3.96333	9.81333	10.6933	6.96333
LOC_Os04g37480	0.346667	0.253333	1	1.47667	1.14333
LOC_Os04g37490	1.25333	1	2.82333	2.84333	1.99333
LOC_Os04g37500	0.0466667	0.08	1.90667	1.86333	0.04
LOC_Os04g37520	1.92667	1.50333	4.55333	4.66	2.74667
LOC_Os04g37580	30.28	28.9333	160.367	160.167	223.813
LOC_Os04g37710	14.05	14.87	597.44	564.54	468.87
LOC_Os04g37820	16.9467	33.98	3.89	3.25	1.42667
LOC_Os04g38042	0.713333	3.27333	0.233333	0.166667	0.116667
LOC_Os04g38220	7.12667	5.29667	28.4467	34.62	1.37333
LOC_Os04g38230	0.01	0	0.0433333	0.14	0
LOC_Os04g38320	4.19667	7.39	8.84667	12.5867	5.51
LOC_Os04g38410	287.36	184.833	2112.65	2609.4	3017.99
LOC_Os04g38520	22.9	21.43	46.2767	55.16	52.99
LOC_Os04g38600	732.05	820.053	3457.38	4212.31	4883.45
LOC_Os04g38650	0.0433333	0.0466667	0	0.0766667	0.276667
LOC_Os04g38680	0.12	0.07	0.146667	0.31	0.153333
LOC_Os04g38790	0.993333	1.78	1.52667	2.66	2.01333
LOC_Os04g39290	0.0233333	0.0733333	53.49	65.25	75.0067
LOC_Os04g39350	6.75667	6.40667	10.4133	14.5067	5.37667
LOC_Os04g39380	0.1	0.21	1.08667	0.68	0.113333
LOC_Os04g39540	9.73	9.92	22.8233	23.8933	20.17
LOC_Os04g39570	0.176667	0.13	0.946667	1.02667	0.37
LOC_Os04g40150	5.21	5.05	16.3633	19.6667	19.28
LOC_Os04g40410	1.40333	1.77667	2.89333	2.96333	2.77667
LOC_Os04g40470	0	0.0166667	0.1	0.0266667	0.0133333
LOC_Os04g40560	0.223333	0.276667	0.926667	1.05	0.0833333
LOC_Os04g40580	0.106667	0.17	0.323333	0.223333	0.05
LOC_Os04g40630	1.95	1.66667	9.31667	7.52667	1.79
LOC_Os04g40730	9.4	9.19333	18.88	21.5433	11.2767
LOC_Os04g41160	9.55	10.9133	60.04	61.4267	90.2033
LOC_Os04g41229	0.0333333	0.02	1.42333	0.7	0.126667
LOC_Os04g41280	0.0866667	0.0666667	0.22	0.266667	0.48
LOC_Os04g41340	399.433	438.633	1331.95	1485.99	1236.5
LOC_Os04g41350	1.20333	1.38	12.5667	7.52667	8.49333
LOC_Os04g41460	15.7367	19.2033	66.85	64.4133	46.6167
LOC_Os04g41560	93.0767	120.72	1686.68	1414.55	2160.93
LOC_Os04g41620	1.20667	1.58667	2.63	8.7	2.20333
LOC_Os04g41680	0.456667	1.09	2.37	5.94	2.35
LOC_Os04g41850	3.63	4.79	25.5867	29.6033	28.9033
LOC_Os04g42020	60.2733	68.3	476.937	493.847	608.9
LOC_Os04g42090	197.54	164.9	270.8	430.293	407.137
LOC_Os04g42095	69.2233	52.9	115.853	156.377	135.227
LOC_Os04g42250	12.11	14.2867	39.1733	29.33	34.65
LOC_Os04g42420	15.84	16.7367	51.2333	72.9567	35.3167
LOC_Os04g42650	0.316667	0.65	0.756667	1.19	0.373333
LOC_Os04g42690	3.57667	3.49333	13.0233	11.18	10.61
LOC_Os04g42760	0.0766667	0.0666667	0.0833333	0.46	0.59
LOC_Os04g42800	20.15	22.35	121.173	139.14	165.717
LOC_Os04g43060	19.4833	22.0033	52.3233	35.6967	21.2367
LOC_Os04g43070	7.79667	11.6167	399.283	411.007	330.387
LOC_Os04g43090	0.08	0.966667	0.27	0.216667	0.77
LOC_Os04g43380	0	0	2.15	2.67333	1.77333
LOC_Os04g43390	17.6267	18.9333	50.9067	51.1667	30.7967
LOC_Os04g43400	0	0	3.71667	5.05667	6.05
LOC_Os04g43560	0.603333	0.62	7.45	6.73333	1.49667
LOC_Os04g43650	40.2067	46.9833	97.1833	135.987	36.5667
LOC_Os04g43670	0.346667	1.05	0.846667	0.87	0.226667
LOC_Os04g43800	10.7367	8.74667	36.0233	55.71	15.9667
LOC_Os04g43990	14.0167	11.75	40.0133	38.02	11.9367
LOC_Os04g44240	0.4	0.37	0.873333	1.21333	0.763333
LOC_Os04g44250	0.5	0.41	0.586667	0.786667	1.70333
LOC_Os04g44460	0.226667	0.426667	0.48	0.226667	0.08
LOC_Os04g44500	0.81	0.506667	6.79667	4.02	6.64
LOC_Os04g44510	1.33	0.96	6.14333	4.93333	5.54667
LOC_Os04g44670	0.566667	0.833333	0.603333	0.353333	1.64
LOC_Os04g44700	3.86	3.95667	28.9967	26.27	21.1067
LOC_Os04g44710	2.35	2.73	5.52	4.55333	6.06333
LOC_Os04g44830	6.14	7.98	24.2633	13.7033	19.8967
LOC_Os04g44924	7.02667	5.75	60.9367	49.6567	103.23
LOC_Os04g44980	0.09	0.156667	0.26	0.243333	0.0433333
LOC_Os04g45000	5.51333	5.11667	442.207	375.707	407.86
LOC_Os04g45170	2.43667	3.05	4.96667	4.62333	1.90333
LOC_Os04g45290	4.30333	6.34333	10.2767	10.1633	6.92
LOC_Os04g45370	12.3367	12.7067	76.7167	109.2	163.457
LOC_Os04g45490	183.86	217.58	165.847	238.677	394.26
LOC_Os04g45810	1.38667	2.05667	88.18	96.0833	64.0133
LOC_Os04g45834	15.8533	13.0833	36.04	36.6933	34.4367
LOC_Os04g45950	0.136667	0.0533333	0.323333	0.223333	0.423333
LOC_Os04g46000	0.24	0.09	0.7	1.45667	0.69
LOC_Os04g46330	0.01	0	0.36	0.14	0.05
LOC_Os04g46470	0.07	0.143333	1.51333	0.943333	0.83
LOC_Os04g46560	0.146667	0.113333	0.236667	0.406667	0.0533333
LOC_Os04g46730	0.623333	0.566667	0.846667	1.45333	1.06333
LOC_Os04g46880	5.37333	5.47333	206.627	180.323	216.403
LOC_Os04g46960	137.377	129.623	338.103	332.173	296.757
LOC_Os04g46970	0.0166667	0.01	0.02	0.196667	0.0333333
LOC_Os04g46990	6.37667	5.73333	16.9367	19.4867	13.3633
LOC_Os04g47220	86.84	98.56	620.073	418.473	357.147
LOC_Os04g47330	0	0.06	0.13	0.12	0.0166667
LOC_Os04g47360	41.3333	42.46	145.353	91.2867	121.59
LOC_Os04g47420	4.18333	2.92333	15.6633	11.6267	9.86
LOC_Os04g47480	0.0533333	0.00666667	0.15	0.16	0.00666667
LOC_Os04g47720	0.6	0.55	1.22667	0.806667	0.306667
LOC_Os04g47770	23.6867	25.9733	60.88	58.8233	50.16
LOC_Os04g47780	22.2733	24.13	45.4167	29.3633	11.3167
LOC_Os04g47810	0.573333	0.43	1.04667	1.42333	1.02667
LOC_Os04g48030	1.79667	2.03667	3.85667	1.82	2.93333
LOC_Os04g48160	2.67	2.39333	8.99	11.2367	12.62
LOC_Os04g48290	0.686667	0.663333	0.87	1.07	1.79
LOC_Os04g48390	2.64	3.3	86.3867	89.4667	70.2833
LOC_Os04g48480	0.723333	0.816667	0.563333	0.543333	2.20333
LOC_Os04g48530	15.7967	15.2167	51.46	43.4267	20.7033
LOC_Os04g48830	0.446667	0.416667	0.993333	1.01667	0.803333
LOC_Os04g48840	0.133333	0.386667	1.49333	2.98	0.28
LOC_Os04g48850	0.236667	0.24	1.04333	1.17667	0.676667
LOC_Os04g48880	1.46333	2.14667	212.783	271.477	321.687
LOC_Os04g48930	0.206667	0.09	1.96667	1.76333	7.92333
LOC_Os04g49160	2.21333	2.69	7.75333	5.79	0.673333
LOC_Os04g49194	0.356667	0.826667	1.26	1.79333	0.793333
LOC_Os04g49210	0.0333333	0.08	0	0.203333	0
LOC_Os04g49350	6.63	8.66667	306.787	296.277	389.837
LOC_Os04g49360	0	0	0.08	0.2	0.06
LOC_Os04g49460	0.286667	0.436667	1.90333	2.18333	1.66
LOC_Os04g49570	20.6233	30.5167	37.8667	33.7133	44.64
LOC_Os04g49850	0.613333	1.16667	3.93333	2.99	1.48667
LOC_Os04g49890	9.55	11.97	36.5833	25.6533	20.9967
LOC_Os04g49950	0.123333	0.31	0.8	1.05333	2.10333
LOC_Os04g50204	5.74333	5.85667	30.8167	36.2133	27.5067
LOC_Os04g50700	10.9133	10.77	78.2233	97.5133	61.92
LOC_Os04g51040	0.68	0.436667	2.33333	3.17333	1.28
LOC_Os04g51320	4.59333	5.27667	18.4767	17.45	28.13
LOC_Os04g51340	0.18	0.0333333	0.91	0.713333	0.273333
LOC_Os04g51400	110.81	111.937	270.497	291.493	125.827
LOC_Os04g51404	0.826667	0.603333	1.8	1.95667	0.926667
LOC_Os04g51410	7.36667	7.91333	26.52	28.9667	21.01
LOC_Os04g51792	65.0867	65.45	152.087	143.05	198.187
LOC_Os04g51820	0.276667	0.303333	3.68	4.53667	6.43
LOC_Os04g52090	3.17667	2.86333	5.91	6.44667	10.3067
LOC_Os04g52260	6.12	3.96333	90.2367	216.41	61.42
LOC_Os04g52330	20.5933	21.2033	86.2633	73.1467	95.6067
LOC_Os04g52479	6.56	8.56667	57.5533	70.6033	54.7433
LOC_Os04g52800	0.0133333	0.0666667	0.103333	0.33	0.16
LOC_Os04g53180	0.02	0	0.53	0.293333	0.0466667
LOC_Os04g53300	0	0	0.0766667	0.0333333	0.06
LOC_Os04g53310	12.7167	12.53	53.43	48.5067	57.7267
LOC_Os04g53540	31.7333	31.8067	61.7767	67.2667	36.7867
LOC_Os04g53580	0.276667	0.296667	0.5	0.556667	1.27333
LOC_Os04g53680	46.0433	50.16	97.9333	104.683	90.47
LOC_Os04g53750	2.27667	3.17667	6.80667	5.77	6.63333
LOC_Os04g53790	0.0366667	0.0666667	0.173333	0.06	0.2
LOC_Os04g53920	0.826667	0.82	2.91333	3.39333	2.18
LOC_Os04g53930	2.03667	3.46	23.1967	23.06	11.43
LOC_Os04g53990	0.973333	1.81667	2.17	2.38	2.52667
LOC_Os04g54002	3.72	2.22667	6.37667	7.80667	1.49333
LOC_Os04g54010	4.78667	3.75333	10.7467	11.97	9.70333
LOC_Os04g54110	0.446667	0.673333	1.33	1.42333	1.64667
LOC_Os04g54230	0	0	8.18	10.8633	5
LOC_Os04g54240	0.0666667	0.19	4.08333	2.12	0.676667
LOC_Os04g54280	0.00666667	0	0.506667	0.336667	0.173333
LOC_Os04g54300	10.22	10.3667	60.83	26.73	22.2267
LOC_Os04g54310	2.51333	2.27	42.8867	16.8233	7.57
LOC_Os04g54390	0.113333	0.156667	0.293333	0.45	0.143333
LOC_Os04g54790	17.9567	22.4067	86.2533	78.98	150.11
LOC_Os04g54810	0.0333333	0.00666667	0.146667	0.146667	0.0133333
LOC_Os04g54830	1.50333	1.02333	2.13	2.45667	3.49667
LOC_Os04g55180	6.35333	6.12333	247.047	246.87	281.777
LOC_Os04g55280	0.09	0.0766667	0.176667	0.0833333	0.183333
LOC_Os04g55510	22.61	24.4133	42.2533	45.67	32.0767
LOC_Os04g55560	8.24	8.6	17.77	16.1467	12.39
LOC_Os04g56230	48.7267	47.62	460.66	422.043	468.577
LOC_Os04g56240	26.9333	32.6133	449.87	405.673	520.333
LOC_Os04g56400	656.49	749.87	1377.26	1711.04	1367.14
LOC_Os04g56700	0.63	0.25	3.35667	1.62667	0.193333
LOC_Os04g56710	40.0033	42.46	109.853	131.667	135.15
LOC_Os04g57160	0.0366667	0.106667	0.233333	0.23	0.106667
LOC_Os04g57180	0.126667	0.16	0.336667	0.496667	0.1
LOC_Os04g57210	26.1767	29.3367	98.6067	101.773	99.9533
LOC_Os04g57310	4.88	4.70667	56.85	52.4267	89.0467
LOC_Os04g57330	7.12667	9.14333	13.5967	16.3533	20.0667
LOC_Os04g57340	22.85	26.04	62.84	64.8767	73.04
LOC_Os04g57550	8.35333	8.68	39.62	31.3933	50.8533
LOC_Os04g57720	3.05	6.05667	6.28	6.03667	13.04
LOC_Os04g57800	0.16	0.256667	0.35	0.31	0.0733333
LOC_Os04g57840	0.0266667	0.0366667	0.0566667	0.173333	0.05
LOC_Os04g58100	0.0433333	0.1	0.1	0.133333	0.146667
LOC_Os04g58330	4.44667	4.5	47.0067	53.27	50.9
LOC_Os04g58340	0	0.276667	0.166667	0.34	0.133333
LOC_Os04g58700	0.103333	0.126667	0.37	0.533333	0.66
LOC_Os04g58710	2.38	1.95333	1648.34	1891.47	2963.21
LOC_Os04g58720	0.0766667	0.13	0.33	0.223333	0.39
LOC_Os04g58840	0.0766667	0.0133333	0.583333	0.733333	0.31
LOC_Os04g59120	0.66	1.31667	3.17333	1.92	0.61
LOC_Os04g59150	0.963333	1	1.34333	2.89333	1.26
LOC_Os04g59330	1.17333	0.686667	3.98667	4.35667	0.576667
LOC_Os04g59440	20.11	20.4767	21.88	17.1233	49.3367
LOC_Os04g59520	9.34333	8.68	18.9867	20.3667	6.64
LOC_Os04g59540	0.936667	0.883333	9.61333	10.5433	8.32333
LOC_Os04g59610	8.24	8.27	124.03	149.643	124.89
LOC_Os05g01240	7.63333	8.93667	19.0433	21.44	24.35
LOC_Os05g01470	13.03	11.59	115.427	97.8833	106.537
LOC_Os05g01520	4.37333	5.13333	9.76667	11.3867	6.21667
LOC_Os05g01530	21.68	22.5467	351.993	321.58	314.703
LOC_Os05g01730	2.96333	2.12667	14.24	17.16	25.69
LOC_Os05g01760	7.82333	9.03	40.5933	42.2867	36.82
LOC_Os05g02010	16.4767	18.2433	37.39	34.56	45.4267
LOC_Os05g02140	1.28	0.783333	3.39	2.03	1.45667
LOC_Os05g02220	34.2633	46.8167	131.03	145.807	116.587
LOC_Os05g02250	14.4533	11.5567	25.9733	29.2233	37.6533
LOC_Os05g02420	39.2767	44.0367	119.9	120.24	60.7767
LOC_Os05g02450	0.286667	0.4	1.18667	0.77	0.0733333
LOC_Os05g02750	11.2333	12.9167	19.9667	41.2033	44.12
LOC_Os05g03120	0.746667	0.763333	2.16333	2.83333	1.87333
LOC_Os05g03174	3.42	3.5	7.36667	7.27333	17.2133
LOC_Os05g03590	2.88	2.84667	6.84667	7.42	4.10667
LOC_Os05g03610	1.61333	2.29333	3.59667	2.95	0.346667
LOC_Os05g03640	2.70667	9.97333	8.22333	5.12333	3.14667
LOC_Os05g03760	85.9533	119.22	312.533	271.24	344.533
LOC_Os05g03960	0	0.106667	2.28667	1.92667	5.80333
LOC_Os05g04000	0.153333	0.326667	0.363333	0.463333	0.576667
LOC_Os05g04090	0.0233333	0.576667	0.233333	0.296667	0.373333
LOC_Os05g04340	19.4633	20.64	52.08	39.6833	43.16
LOC_Os05g04550	4.90667	4.38667	21.9933	26.3667	13.1833
LOC_Os05g04584	4.20667	4.87333	20.2733	13.6633	7.2
LOC_Os05g04600	2.40333	2.58333	17.7933	17.4733	13.3533
LOC_Os05g04610	8.04333	10.7833	92.65	88.5733	82.37
LOC_Os05g04740	2.84333	5.45	11.9133	8.32667	24.25
LOC_Os05g05140	29.5367	33.4167	92.5633	112.69	354.45
LOC_Os05g05160	25.8567	29.36	95.3133	91.2667	96.5533
LOC_Os05g05600	7.10667	9.89333	299.573	231.35	330.343
LOC_Os05g05620	0	0.0166667	0.49	0.503333	0.0966667
LOC_Os05g05640	0	0.01	0.106667	0.123333	0.02
LOC_Os05g05680	19.1233	17.3033	71.87	70.8267	16.2367
LOC_Os05g05690	0.97	0.95	5.96667	5.92	5.11
LOC_Os05g05940	68.3067	65.4367	273.72	210.527	276.543
LOC_Os05g06890	9	10.0367	65.64	66.86	45.77
LOC_Os05g06920	7.18	17.0167	305.013	336.197	307.027
LOC_Os05g07632	31.59	38.6133	429.593	366.773	480.533
LOC_Os05g07680	1.16	1.18667	1.15	1.25333	2.33
LOC_Os05g07690	21.0967	23.22	101.143	90.6367	107.757
LOC_Os05g07710	0.203333	0.13	0.516667	0.57	0.416667
LOC_Os05g07764	0.143333	0.113333	1.25	2.49	1.24
LOC_Os05g07860	22.4933	26.8333	130.57	130.85	165.663
LOC_Os05g07870	1.50333	1.76	260.89	242.923	348.25
LOC_Os05g07880	0.04	0.0866667	4.58	4.88	4.06
LOC_Os05g08430	0.02	0	4.18	3.29	0.22
LOC_Os05g08480	0.763333	0.77	31.4367	38.15	90.0033
LOC_Os05g08850	0.176667	0.116667	0.663333	0.71	1.51333
LOC_Os05g08854	1.76333	1.9	4.42333	5.82333	10.5
LOC_Os05g09440	1.16667	1.60667	18.7867	20.8667	16.0767
LOC_Os05g10240	0.0166667	0.0166667	0.1	0.0833333	0.01
LOC_Os05g10670	39.2133	44.63	109.393	49.7033	39.4467
LOC_Os05g10690	8.02	10.0667	20.5567	13.4033	8.46667
LOC_Os05g10730	21.1867	26.1833	46.4333	38.5633	61.96
LOC_Os05g11080	0.0133333	0.0166667	0.02	0.01	0.0466667
LOC_Os05g11250	0.433333	0.363333	5.01667	6.09333	2.55667
LOC_Os05g11510	14.1267	17.1367	99.65	116.157	98.36
LOC_Os05g11720	2.93667	3.96667	8.31333	6.53	3.87667
LOC_Os05g11780	29.9567	32.07	90.6467	99.0233	73.43
LOC_Os05g11840	2.20333	2.32667	4.38333	5.17667	3.58667
LOC_Os05g11910	1	0.77	2.11	1.99667	1.41
LOC_Os05g12320	8.38	6.30333	34.3867	37.5867	10.8467
LOC_Os05g12390	0.1	0	0.846667	0.766667	0.663333
LOC_Os05g12400	2.6	3.29	4.93	6.13667	6.54
LOC_Os05g12630	0.213333	0.353333	0.703333	0.37	0.27
LOC_Os05g12640	0.256667	0.233333	0.35	0.0633333	0.75
LOC_Os05g12670	0.0333333	0.0433333	0.0366667	0.226667	0.0533333
LOC_Os05g12770	0.02	0.01	0.0933333	0.0666667	0.0266667
LOC_Os05g13360	0.343333	0.25	19.4433	23.1867	17.2833
LOC_Os05g13580	15.5467	17.69	49.31	37.4933	97.2767
LOC_Os05g14270	5.05333	5.28667	69.3133	67.83	76.3033
LOC_Os05g15570	0	0.05	0.0533333	0.15	0.0533333
LOC_Os05g15630	0.0766667	0.0433333	0.366667	0.193333	0.103333
LOC_Os05g15770	7.52667	34.6267	6.74667	4.82	2.39667
LOC_Os05g16300	0.03	0.0866667	0.226667	0.326667	0.316667
LOC_Os05g17000	0.00333333	0.0166667	0.0466667	0.06	0.00333333
LOC_Os05g19910	0.593333	0.813333	2.24667	1.99	0.876667
LOC_Os05g20020	0	0.00666667	0.563333	0.523333	0.32
LOC_Os05g22730	141.693	156.73	199.947	275.457	321.807
LOC_Os05g22930	15.5133	17.69	41.6567	41.42	53.01
LOC_Os05g23010	0.0233333	0.0666667	0.103333	0.0733333	0.11
LOC_Os05g23194	0.196667	0.166667	0.15	0.176667	0.45
LOC_Os05g23470	39.31	43.51	90.51	98.2967	88.21
LOC_Os05g24500	1.50333	1.71667	3.6	2.83	2.69
LOC_Os05g24520	0.63	0.766667	2.34667	2.33667	1.29667
LOC_Os05g24650	24.9867	28.21	131.68	126.217	181.327
LOC_Os05g25160	0	0	0.0566667	0.0166667	0.07
LOC_Os05g25370	2.62	1.71333	30.7467	39.76	25.04
LOC_Os05g25480	3.42333	4.47	8.03333	7.8	4.66
LOC_Os05g25600	0.606667	0.886667	3.89	4.48667	5.79667
LOC_Os05g25640	19.5033	15.61	116.473	159.543	71.11
LOC_Os05g25650	1.54667	1.86667	4.97333	6.15	4.84
LOC_Os05g25840	28.12	26.71	99.6933	97.42	104.433
LOC_Os05g26820	5.18	4.37	46.0567	52.7267	65.18
LOC_Os05g27010	3.06667	4.04667	10.2867	9.7	7.16333
LOC_Os05g27050	2.32667	2.97	8.38667	5.38	2.35
LOC_Os05g28530	0	0.0333333	0.896667	0.333333	0.893333
LOC_Os05g28980	53.84	59.1767	130.3	131.873	138.327
LOC_Os05g29020	2.18333	2.19333	11.6633	14.83	13.3767
LOC_Os05g29030	0.8	0.996667	41.4933	36.43	44.99
LOC_Os05g30190	13.75	14.79	55.5967	59.0033	56.6567
LOC_Os05g30250	2.93667	2.71667	44.38	50.4467	42.1533
LOC_Os05g30260	0	0.236667	0.0266667	0.05	0.05
LOC_Os05g30350	1.15667	1.33667	107.103	104.667	102.697
LOC_Os05g31140	37.0133	37.8633	82.0533	127.777	93.1867
LOC_Os05g31720	0.58	0.57	2.63667	2.48333	1.32667
LOC_Os05g31740	0.306667	0.493333	1.03333	1.18	0.403333
LOC_Os05g31750	5.13667	13.0367	8.90667	3.92333	1.66
LOC_Os05g31760	7.35667	17.7033	8.38333	3.84	2.16667
LOC_Os05g31785	1.65333	1.33	3.74333	5.37667	5.96333
LOC_Os05g31910	0.0933333	0.04	0.19	0.05	0.06
LOC_Os05g31970	0.106667	0.296667	0.15	0.17	0.35
LOC_Os05g32130	1.06667	0.796667	0.806667	2.21667	0.32
LOC_Os05g32380	6.91667	6.63	15.96	14.4867	5.24333
LOC_Os05g32420	0.226667	0.386667	9.02667	16.22	8.93667
LOC_Os05g33010	8.24667	7.71667	18.3267	14.3667	20.0233
LOC_Os05g33080	0.0333333	0.00666667	0.0966667	0.226667	0.0666667
LOC_Os05g33190	0.196667	0.133333	2.08667	1.34	2.89
LOC_Os05g33310	10.5333	10.8067	27.61	27.71	16.32
LOC_Os05g33320	5.81333	7.16667	15.22	14.9467	5.7
LOC_Os05g33570	67.0233	65.2733	549.707	470.933	426.963
LOC_Os05g33580	0.57	0.726667	0.866667	1.18667	0.566667
LOC_Os05g33590	9.41667	10.6367	24.9367	27.47	33.3267
LOC_Os05g33810	13.76	15.42	34.6133	31.6567	43.3367
LOC_Os05g33840	12.5067	12.8067	127.377	143.027	170.103
LOC_Os05g33940	2.82333	3.11	48.96	54.8933	47.8267
LOC_Os05g34170	0.736667	0.62	1.74	1.73667	0.646667
LOC_Os05g34650	16.4567	19.1	224.45	266.977	227.607
LOC_Os05g34660	0.09	0.113333	0.8	0.533333	0.483333
LOC_Os05g34670	5.96333	7.67667	29.9433	27.74	36.7533
LOC_Os05g34854	0.683333	1.23	5.63333	5.26667	2.29333
LOC_Os05g35140	21.0833	18.7733	131.667	193.943	110.84
LOC_Os05g35160	0.123333	0.18	0.33	0.43	0.17
LOC_Os05g35266	7.54333	7.92	18.2733	14.9567	10.52
LOC_Os05g35290	0.943333	0.943333	7.43	13.5633	1.20333
LOC_Os05g35410	3.77667	4.5	15.06	18.9567	10.1567
LOC_Os05g35440	14.1767	15.0467	25.0967	27.91	34.8767
LOC_Os05g35930	1.36333	1.99	0.693333	2.80667	0.933333
LOC_Os05g36010	1.12333	1.20333	6.54667	6.52667	2.91
LOC_Os05g36280	0.0333333	0.0833333	0.25	0.27	0.0333333
LOC_Os05g36930	0.466667	0.513333	0.776667	1.23667	0.24
LOC_Os05g36990	0	0.01	0.0266667	0.13	0.0166667
LOC_Os05g37050	0.406667	0.333333	1.76	3.14333	2.63
LOC_Os05g37190	1.79	2.69667	6.00333	6.45333	3.46
LOC_Os05g37660	0.28	0.486667	1.19	0.993333	1.01
LOC_Os05g37730	6.65333	8.80333	11.59	12.2667	17.4067
LOC_Os05g37820	4.65667	5.32333	9.79667	7.46	2.85667
LOC_Os05g37880	1.64667	1.23	6.19	5.56333	1.86667
LOC_Os05g37900	3.91	4.34	3.69	4.52667	8.68
LOC_Os05g37910	10.57	10.4433	27.5467	23.3733	12.77
LOC_Os05g37930	20.73	20.49	50.74	64.71	87.5667
LOC_Os05g38140	18.65	19.2033	43.6733	61.7667	42.4933
LOC_Os05g38270	0.156667	0.2	10.1367	8.48333	15.78
LOC_Os05g38350	1.51667	1.07667	5.87333	4.59333	4.23333
LOC_Os05g38490	0.23	0.46	1.01333	1.01	0.29
LOC_Os05g38530	15.2767	13.04	70.9567	23.85	30.6733
LOC_Os05g38680	42.7333	50.3567	80.5533	72.1833	97.67
LOC_Os05g38720	1.56333	2.15333	3.26	3.03	3.24
LOC_Os05g38790	0.496667	0.203333	1.5	1.23	0.17
LOC_Os05g39050	22.2867	22.7067	19.51	15.5933	45.4533
LOC_Os05g39080	0.323333	0.323333	2.07	2.33667	1.12
LOC_Os05g39410	2.25	2.86667	4.95	3.02333	5.55333
LOC_Os05g39490	0.03	0.24	0.173333	0.12	0.0166667
LOC_Os05g39600	0.03	0.0433333	0.21	0.25	0.186667
LOC_Os05g39800	5.02333	4.96333	20.57	18.85	14.64
LOC_Os05g39930	1.79333	2.31	4.28667	5.04	3.11667
LOC_Os05g40384	1.64	1.70333	2.86667	3.6	2.1
LOC_Os05g40630	0.0566667	0.106667	0.136667	0.06	0.296667
LOC_Os05g41030	17.07	16.0567	51.31	53.6233	47.2533
LOC_Os05g41060	223.35	233.007	649.13	585.34	419.19
LOC_Os05g41150	1.84667	1.97	4.02333	4.11333	3.31
LOC_Os05g41420	0.0833333	0.266667	0.05	1.69333	0.01
LOC_Os05g41520	0	0.456667	27.57	19.8033	15.03
LOC_Os05g41580	2.81333	3.05	15.5933	17.0933	14.6467
LOC_Os05g41610	11.66	12.4667	41.9233	35.17	39.05
LOC_Os05g41760	0.58	1	4.47333	3.94667	3.04667
LOC_Os05g41780	12.86	19.5067	26.4367	20.6	17.9567
LOC_Os05g41820	0.15	0.106667	1.90667	2.12333	1.35667
LOC_Os05g41950	0.783333	0.756667	30.13	22.74	37.06
LOC_Os05g42000	1.54333	1.50667	13.4	14.8233	4.50667
LOC_Os05g42190	2.42667	3.38	7.67333	4.97333	1.41333
LOC_Os05g42280	29.18	31.6667	118.927	93.56	125.75
LOC_Os05g42424	51.1267	48.01	120.807	127.683	47.6967
LOC_Os05g43240	3.70667	3.77	39.5567	29.9533	25.7667
LOC_Os05g43300	9.90333	10.5967	32.6	29.5933	33.0167
LOC_Os05g43310	78.5833	62.5633	107.753	114.33	246.89
LOC_Os05g43460	24.3467	26.7567	99.7267	133.8	110.18
LOC_Os05g43520	11.8967	12.4933	30.9567	26.8633	24.4533
LOC_Os05g43650	1.32667	1.32333	188.807	176.347	208.877
LOC_Os05g43880	0.353333	1.1	5.91667	3.65	1.91667
LOC_Os05g43910	0.0266667	0.263333	0.766667	0.56	0.813333
LOC_Os05g44080	8.73667	9.33667	16.59	14.8267	18.3333
LOC_Os05g44180	1.95	1.18333	6.49667	2.76667	5.64333
LOC_Os05g44290	7.37333	7.81333	16.1533	16.4467	13.47
LOC_Os05g44300	0.09	0.256667	19.1533	25.2533	31.5833
LOC_Os05g44600	0.113333	0.09	1.58667	1.46	0.09
LOC_Os05g44630	2.07333	2.12	4.57	4.85667	2.46667
LOC_Os05g45060	0.69	1.10667	2.21	2.44333	3.17
LOC_Os05g45070	0.906667	1.3	4.01667	3.99333	4.25333
LOC_Os05g45080	5.69333	5.62	27.1533	22.87	16.0467
LOC_Os05g45090	0.03	0.0133333	0.253333	0.123333	0.22
LOC_Os05g45140	0	0	0.123333	0.176667	0.163333
LOC_Os05g45150	0.01	0.1	1.59	1.32667	0.753333
LOC_Os05g45170	0.04	0.0666667	1.63667	1.37333	0.506667
LOC_Os05g45180	0	0	0.18	0.13	0
LOC_Os05g45200	0.886667	0.733333	4.55	4.97333	1.27
LOC_Os05g45350	2.35667	2.27333	86.0933	78.9833	80.82
LOC_Os05g45440	3.6	2.95333	31.8567	36.9067	48.0167
LOC_Os05g45450	0.333333	0.476667	0.47	0.78	0.313333
LOC_Os05g45700	0.15	0.0833333	0.583333	0.706667	0.43
LOC_Os05g45710	23.9367	30.16	112.033	98.8033	121.013
LOC_Os05g45810	0.486667	0.986667	16.4233	13.7367	34.9067
LOC_Os05g45954	0.123333	0.123333	1.06667	1.07667	1
LOC_Os05g46360	6.24	6.74667	61.92	38.22	38.4167
LOC_Os05g46460	12.7967	17.1067	30.4267	28.9567	36.7967
LOC_Os05g46620	23.0867	21.83	46.64	45.8	34.6167
LOC_Os05g47520	0.246667	0.216667	0.716667	0.923333	0.566667
LOC_Os05g47545	0	0	0	0.0133333	0.0866667
LOC_Os05g47560	17.2267	18.37	384.703	357.24	472.233
LOC_Os05g47750	0.486667	0.653333	1.07333	0.76	0.316667
LOC_Os05g47870	3.56333	3.45333	9.79333	12.1767	5.96
LOC_Os05g47880	3.82333	3.50333	8.39333	8.95333	3.70667
LOC_Os05g47960	0.0366667	0.143333	1.04333	1.40333	0.866667
LOC_Os05g48160	78.0467	73.94	224.617	252.01	206.993
LOC_Os05g48260	0.506667	0.623333	1.63667	2.12333	0.71
LOC_Os05g48330	0.02	0.0566667	0.33	0.37	0.0266667
LOC_Os05g48360	14.9867	17.0933	34.3167	31.8667	26.6967
LOC_Os05g48580	0.326667	0.206667	3.07	1.3	1.1
LOC_Os05g48650	1.19667	1.27333	1.50667	3.41333	2.48333
LOC_Os05g48660	3.32667	2.90667	9.39	8.64667	4.97333
LOC_Os05g48760	4.73667	6.58667	165.64	162.333	172.4
LOC_Os05g48810	1.39667	1.27333	7.70667	2.35667	5.23
LOC_Os05g48840	0.0133333	0.0266667	0.58	0.293333	0.0633333
LOC_Os05g48870	9.65333	11.15	39.9267	32.99	17.2967
LOC_Os05g48930	0.47	0.56	1.53333	0.946667	4.11
LOC_Os05g49140	12.0867	12.2833	34.7767	38.9367	35.7167
LOC_Os05g49210	0	0.00666667	0.0133333	0.02	0.0733333
LOC_Os05g49290	15.4233	18.2167	60.6733	39.0233	34.9133
LOC_Os05g49350	1.10333	0.983333	21.37	24.5867	16.1433
LOC_Os05g49840	0.0233333	0.0833333	0.76	0.606667	1.20667
LOC_Os05g49880	18.1667	15.0167	92.4433	94.3367	117.457
LOC_Os05g49900	0.71	0.766667	1.72333	1.44667	0.27
LOC_Os05g49910	2.26667	2.1	41.05	31.4033	45.5267
LOC_Os05g50100	7.44667	10.5667	16.1867	18	17.8167
LOC_Os05g50110	0.16	0.163333	1.37667	1.00667	0.97
LOC_Os05g50120	0.456667	0.496667	1.38667	1.12	0.596667
LOC_Os05g50300	0.0833333	0.0433333	0.14	0.18	0.0966667
LOC_Os05g50340	6.91667	4.84667	31.5133	19.0567	14.1
LOC_Os05g50350	0.0166667	0	1.59333	2.73333	1.01
LOC_Os05g50380	3.55333	3.07333	48.9733	42.8067	3.84667
LOC_Os05g50500	0	0	34.1633	38.21	42.62
LOC_Os05g50510	5.74667	6.33333	13.8	14.51	15.6367
LOC_Os05g50550	10.9667	12.7433	392.963	430.303	600.393
LOC_Os05g50560	2.48333	2.30333	75.3	74.4433	93.2767
LOC_Os05g50570	0.263333	0.463333	2.88	1.88333	1.12667
LOC_Os05g50600	5.42	4.64333	8.83333	9.48	14.7533
LOC_Os05g50720	7.09333	6.76333	13.8933	14.98	9.44
LOC_Os05g50750	9.27667	7.47667	22.3733	28.14	28.7
LOC_Os05g50800	0.663333	0.553333	2.20667	3.04333	2.77
LOC_Os05g50840	23.67	31.7367	267.277	295.867	255.37
LOC_Os05g50850	13.6867	22.77	30.8367	28.78	16.74
LOC_Os05g50890	25.75	27.63	84.9433	76.46	39.36
LOC_Os05g50900	2.79	3.37	10.64	7.64333	3.54
LOC_Os05g50910	0.05	0.04	0.0633333	0.156667	0.0766667
LOC_Os05g50920	0.0433333	0	0.55	0.843333	0.666667
LOC_Os05g50930	0.463333	0.593333	511.903	558.293	664.74
LOC_Os05g50990	0.253333	0.293333	1.03667	0.926667	0.43
LOC_Os05g51040	0.39	0.393333	2.16333	0.51	0.78
LOC_Os05g51380	1.56667	1.57	4.31667	3.95333	4.53333
LOC_Os05g51570	0.31	0.46	0.8	0.63	0.0333333
LOC_Os05g51630	27.5133	34.07	61.4	58.2067	66.22
LOC_Os05g51670	17.56	20.9233	43.0333	34.37	25.7833
LOC_Os06g01250	90.4133	77.2933	252.377	313.863	37.7
LOC_Os06g01340	0.0566667	0.15	2.19	2.46	2.50333
LOC_Os06g01620	5.31	5.47333	27.1067	35.9133	22.0533
LOC_Os06g01660	0.16	0.356667	0.7	0.89	0.03
LOC_Os06g01670	11.9733	11.9433	29.2533	29.3433	25.0233
LOC_Os06g01760	1.47	3.76667	3.33333	6.66667	2.80667
LOC_Os06g01960	0.326667	0.31	1.53333	0.53	0.403333
LOC_Os06g01972	0.55	0.973333	13.4233	8.08667	2.51667
LOC_Os06g02555	0	0.0766667	0.21	0.15	0.16
LOC_Os06g02590	5.39333	6.35667	12.5233	13.58	11.9267
LOC_Os06g03860	11.43	17.6533	45.31	58.2433	38.16
LOC_Os06g04030	861.933	882.567	330.81	276.423	1879.55
LOC_Os06g04070	10.2833	9.9	150.25	195.843	364.337
LOC_Os06g04210	0.0433333	0.05	9.30667	11.66	21.2433
LOC_Os06g04230	0.386667	3.11	0.58	0.506667	0.196667
LOC_Os06g04680	1.92667	2.26	4.46	4.84333	5.91
LOC_Os06g04889	1.71	2.3	6.56	5.10333	1.45
LOC_Os06g04920	28.4067	14.2533	40.4267	46.3667	101.973
LOC_Os06g05080	3.46667	3.21667	7.11667	7.79	3.36667
LOC_Os06g05130	4.15	4.26	15.58	14.35	13.3067
LOC_Os06g05420	0.203333	0.0166667	0.06	0.103333	0.893333
LOC_Os06g05424	0	0	0.103333	0.27	0.383333
LOC_Os06g05430	1.46333	1.98333	1.60667	3.20333	2.43
LOC_Os06g05860	15.7433	16.79	114.88	116.21	113.493
LOC_Os06g05870	21.3733	24.5567	33.85	34.7567	50.2533
LOC_Os06g05930	2.59	2.20333	3.90333	3.62	6.61333
LOC_Os06g05990	0.01	0	0.0133333	0.1	0.03
LOC_Os06g06000	0	0	0.04	0.17	0.126667
LOC_Os06g06080	7.25667	6.36333	18.1967	22.7433	28.2433
LOC_Os06g06170	1.33	1.38667	9.47333	12.5233	7.18
LOC_Os06g06180	2.34667	2.11	16.0633	18.2033	13.75
LOC_Os06g06300	21.59	18.0267	63.4767	46.7	33.7067
LOC_Os06g06320	2.48	4.80333	9.30333	5.69667	3.16
LOC_Os06g06440	1.14333	1.12667	5.05667	7.8	2.77333
LOC_Os06g06490	1.71333	1.80333	3.47	1.58667	2.01667
LOC_Os06g06510	0.16	0.103333	0.326667	0.436667	0.0133333
LOC_Os06g06560	13.51	11.39	91.3567	87.8	80.6033
LOC_Os06g06780	5.07333	5.10333	14.6933	14.5833	2.73667
LOC_Os06g06920	1.01	0.773333	2.14333	2.23667	1.19
LOC_Os06g06950	0	0.00666667	0.0466667	0.07	0.04
LOC_Os06g06960	3.45	2.99	19.0867	26.8767	18.44
LOC_Os06g07000	15.05	14.73	45.9367	53.6467	36.9233
LOC_Os06g07040	0	0	0.05	0.06	0.0966667
LOC_Os06g07100	2.46	2.42333	6.29667	7.77	5.43333
LOC_Os06g07120	12.44	13.5633	49.8533	74.1367	111.44
LOC_Os06g08041	2.43333	2.13333	13.6033	9.79667	10.65
LOC_Os06g08360	0.65	0.333333	1.48333	2.13	1.88333
LOC_Os06g08600	3.93	5.04667	26.1467	10.2267	2.40667
LOC_Os06g08640	0.12	0.0566667	0.613333	0.0833333	0.136667
LOC_Os06g08670	90.7467	101.88	302.523	348.893	372.297
LOC_Os06g09320	3.93333	4.01	35.12	34.89	24.66
LOC_Os06g09600	1.46333	1.65667	3.42	4.81	2.27
LOC_Os06g09620	0.0933333	0.126667	0.623333	0.663333	0.626667
LOC_Os06g09660	0.58	0.613333	1.53	1.24667	0.813333
LOC_Os06g09900	83.8033	112.083	169.28	205.057	100.417
LOC_Os06g10170	0.253333	0.283333	0.626667	0.526667	0.103333
LOC_Os06g10350	1.88	0.966667	6.65667	9.93667	2.49333
LOC_Os06g10510	7.09	7.19667	7.59333	6.32	19.65
LOC_Os06g10530	0.1	0.306667	0.41	0.403333	0.03
LOC_Os06g10650	14.7167	14.54	30.8733	45.9567	14.9767
LOC_Os06g10990	0.336667	0.376667	1.38333	1.53333	0.716667
LOC_Os06g11090	0.356667	0.366667	1.06333	0.866667	0.296667
LOC_Os06g11130	6.33667	4.87	13.19	12.72	15.1633
LOC_Os06g11290	0.993333	0.723333	2.67667	2.07333	2.17667
LOC_Os06g11310	0.03	0.0566667	11.7433	12.8267	6.28
LOC_Os06g11330	18.7133	17.3567	60.83	46.0733	29.3833
LOC_Os06g11760	0.06	0.463333	0.31	0.423333	0.376667
LOC_Os06g11860	1.38	2.93	2.70333	4.45333	1.42333
LOC_Os06g11980	6.07333	7.14333	27.2533	12.63	8.91667
LOC_Os06g12250	0.313333	0.396667	0.76	0.996667	0.81
LOC_Os06g12310	40.61	46.9567	133.577	143.283	65.6633
LOC_Os06g12320	2.32667	2.11	8.90667	3.62	4.09667
LOC_Os06g12370	0.133333	0.353333	37.1	1.41	16.6533
LOC_Os06g12455	0.266667	0.846667	1.06667	0.99	1.10667
LOC_Os06g12480	0.0166667	0.0133333	0.01	0.12	0.0666667
LOC_Os06g12560	0	0.02	0.0833333	0.16	0.0166667
LOC_Os06g12610	0.06	0.183333	1.63333	1.69667	1.52
LOC_Os06g12740	0.57	0.48	15.5133	20.1267	4.81333
LOC_Os06g12960	0.493333	0.513333	5.58667	5.42667	6.25667
LOC_Os06g13080	6.20667	7.17667	20.7733	20.1967	15.4867
LOC_Os06g13090	1.41333	1.47333	4.88	5.01333	1.74
LOC_Os06g13180	0.136667	0.206667	0.156667	0.29	0.0766667
LOC_Os06g13470	0	0	0.2	0.48	0.213333
LOC_Os06g13560	0.32	0.966667	1.88667	2.58	0.1
LOC_Os06g13720	1.47667	1.85	3.35667	2.99333	1.70667
LOC_Os06g13830	0.97	1.03	3.07	2.92	1.73333
LOC_Os06g14180	0.293333	0.293333	1.89667	2.64	2.16667
LOC_Os06g14240	2.63	2.37333	8.19333	1.46	4.73
LOC_Os06g14310	0.0366667	0.0233333	0.243333	0.186667	0.0333333
LOC_Os06g14324	19.8133	23.1267	191.527	209.857	181.707
LOC_Os06g14390	8.14667	8.14333	11.1933	11.7967	22.0967
LOC_Os06g14420	5.22	9.15667	12.1133	15.25	29.33
LOC_Os06g14730	0.00666667	0.39	0.113333	0.196667	0.216667
LOC_Os06g14870	0.496667	0.22	0.79	1.15667	1.02
LOC_Os06g15400	640.31	598.647	1165.86	1432.64	1315.36
LOC_Os06g16010	0.00666667	0.0433333	0.0533333	0.0666667	0.0766667
LOC_Os06g16780	0.5	0.653333	0.683333	0.713333	1.22
LOC_Os06g16960	0.463333	0.71	18.7567	24.6733	14.98
LOC_Os06g18010	14.21	12.14	22.6933	31.09	8.41667
LOC_Os06g18930	2.61	2.20667	6.15667	4.29333	1.93667
LOC_Os06g18990	1.68	1.84	3.73667	3.93333	1.98667
LOC_Os06g19530	0.04	0.293333	0.223333	0.326667	0.29
LOC_Os06g19970	5.35	5.62333	8.41333	6.26667	11.5967
LOC_Os06g20040	1.80333	2.08333	7.16	7.93667	0.92
LOC_Os06g21030	0.106667	0.153333	0.123333	0.223333	0.22
LOC_Os06g21140	3.45	2.05333	11.3867	12.3833	18.6467
LOC_Os06g21380	6.42	6.43	475.613	411.907	487.54
LOC_Os06g22060	14.9867	17.0567	43.05	39.0067	55.3767
LOC_Os06g22380	6.78	5.79667	10.9233	12.5433	14.3033
LOC_Os06g22919	1.37	1.94333	2.81333	2.16	3.68333
LOC_Os06g23684	1.73667	1.8	7.32667	5.75	7.62
LOC_Os06g24070	7.18	9.42333	102.063	107.213	78.9
LOC_Os06g27540	0.00666667	0.0533333	0.0866667	0.02	0.0266667
LOC_Os06g27760	36.0667	37.6333	126.387	141.577	152.933
LOC_Os06g28630	15.6	7.48	149.18	164.723	157.673
LOC_Os06g28670	0.113333	0.03	1.04333	1.15	0.216667
LOC_Os06g29790	6.25667	3.72333	14.2367	15.2933	19.43
LOC_Os06g29810	7.52	7.94667	29.5467	21.8133	12.9733
LOC_Os06g29844	5.04667	4.34	30.1067	23.0467	21.1333
LOC_Os06g29950	0.14	0.376667	0.333333	0.183333	0.196667
LOC_Os06g30090	4.24333	5.74333	9.34333	7.1	6.31667
LOC_Os06g30179	0.44	0.67	4.38333	3.98	1.88667
LOC_Os06g30230	0.646667	0.82	1.83	0.686667	1.36667
LOC_Os06g32260	0.01	0.06	0.1	0.0733333	0
LOC_Os06g33200	18.3367	11.8967	226.523	232.18	137.247
LOC_Os06g34730	1.30667	1.6	12.92	10.1433	2.59
LOC_Os06g35140	1.83667	1.99667	6.89	5.70333	2.99667
LOC_Os06g35160	30.2433	29.6233	74.7633	72.2833	28.7833
LOC_Os06g36040	7.09333	5.9	64.5933	69.77	63.04
LOC_Os06g36070	1.71	2.19333	16.8	14.4233	13.6933
LOC_Os06g36180	20.2	25.14	35.6533	39.4633	41.4467
LOC_Os06g36330	1.52667	1.58333	4.92333	2.77667	0.45
LOC_Os06g36670	0.27	0.393333	4.18333	3.87	2.27
LOC_Os06g37010	3.90333	4.50667	11.58	8.43667	7.96667
LOC_Os06g37150	1.11667	6.39333	5.75333	2.16667	0.39
LOC_Os06g37450	14.8567	18.05	17.2733	23.1067	59.5867
LOC_Os06g38320	5.99	6.48	20.2267	22.7367	14.4033
LOC_Os06g38410	0	0.593333	0.0233333	0.0133333	0.186667
LOC_Os06g38590	0.173333	0.126667	0.643333	0.67	0.896667
LOC_Os06g38594	1.12333	1.2	2.9	3.08667	3.16333
LOC_Os06g38640	0.09	0.15	8.83	8.63	9.34
LOC_Os06g38764	1.23333	2.05667	1.85	3.20667	3.21333
LOC_Os06g38960	0.0666667	0.0133333	0.206667	0.326667	0
LOC_Os06g39070	0.0933333	0.0266667	0.193333	0.213333	0.216667
LOC_Os06g39140	32.4633	32.33	131.827	129.7	114.513
LOC_Os06g39230	0.496667	0.68	11.66	11.0167	9.3
LOC_Os06g39240	0.15	0.12	3.88667	1.17667	2.34
LOC_Os06g39270	3.06	3.24667	7.21	3.61	4.63333
LOC_Os06g39470	4.82667	6.14	9.61	9.66667	4.79
LOC_Os06g39590	1.31333	1.98	4.23667	5.80667	3.78667
LOC_Os06g39690	33.11	31.2367	115.217	115.043	161.66
LOC_Os06g39750	0.816667	0.916667	3.49	2.88667	1.56667
LOC_Os06g39900	7.91667	9.39	37.6167	32.6867	38.9367
LOC_Os06g39912	36.8433	43.9533	101.84	102.337	120.843
LOC_Os06g39960	1.17333	1.65333	14.7033	25.11	22.7733
LOC_Os06g40030	3.52	4.09	7.44333	4.37333	2.77333
LOC_Os06g40080	26.84	34.43	479.787	425.463	487.687
LOC_Os06g40180	6.18333	5.85667	16.1867	15.44	14.21
LOC_Os06g40200	6.73333	7.42667	16.9433	15.61	17.7733
LOC_Os06g40210	70.6767	78.05	188.313	171.437	159.63
LOC_Os06g40320	0.313333	0.433333	0.713333	0.576667	0.686667
LOC_Os06g40360	17.4567	17.7333	39.52	17.1333	12.8367
LOC_Os06g40440	118.617	115.637	274.15	201.18	348.1
LOC_Os06g40480	0	0.166667	0	0.00666667	0
LOC_Os06g40500	3.38333	3.74	76.4667	113.537	122.187
LOC_Os06g40510	3.45	4.07333	15.0533	15.6633	16.1567
LOC_Os06g40730	24.7233	25.7767	52.65	51.4333	46.4133
LOC_Os06g40760	2.10333	2.57333	4.00333	4.65333	8.16667
LOC_Os06g40818	0.246667	0.4	1.14333	1.72	0.0833333
LOC_Os06g41090	1.08	0.953333	4.62333	3.76333	3.52333
LOC_Os06g42130	0.0733333	0.0566667	0.473333	0.31	0.0733333
[truncated: 9,679 more rows]
