# Supplementary material for: Genome-wide association study and transcriptome analysis discover new genes for bacterial leaf blight resistance in rice (Oryza sativa L.)
Source: BMC Plant Biol. 2021 Jun 3;21:255. doi: 10.1186/s12870-021-03041-2 (PMC8173721; doi:10.1186/s12870-021-03041-2)
Supplement: Supplementary file 8 — Additional file 8: Table S7. GWAS of P3 (2019) resiatance with 259 rice lines using the SNP-set generated by mapping reads to the Nipponbare. [file 12870_2021_3041_MOESM8_ESM.xlsx]

## Sheet: Sheet1
Supplementary Table 15 Specific primers of candidate gene sequences for qRT-PCR
Primer name	Primer sequence(5'-3')
LOC_Os11g44960-F	CATCAAGGATATGCCCAAATGG
LOC_Os11g44960-R	GATCCAACTTCGTCAAACAAGG
LOC_Os11g44990-F	AGCAAGATGAATCAGTTCCAGA
LOC_Os11g44990-R	ATGTTCATGCTCCTCCAAAGTA
LOC_Os07g02620-F	TCCTTACTGGTACTAGACGACA
LOC_Os07g02620-R	ACTTGTCCATGAACATGTAGGT
LOC_Os07g02440-F	TTATCATCGATCGTCGTCTACC
LOC_Os07g02440-R	GTCTTCTCCGAGATCAGCTTAA
LOC_Os11g44600-F	CGCTTCGATTGGCTTAAACATA
LOC_Os11g44600-R	GTGCGAATCTTCTTTTCGTTCT
LOC_Os11g44560-F	CCCATGGATTCTTTGGTTAACC
LOC_Os11g44560-R	CCAGACCATGCTACTCATCATC
LOC_Os07g02570-F	CCGATCTAATAAGATTGCGTGC
LOC_Os07g02570-R	CTATTGATTCCAGCTTTGGGTG
LOC_Os07g02560-F	TTTCTCCTACAACCTGGGAATC
LOC_Os07g02560-R	TTACACCGCCATCTCTAAGATC
