# Supplementary material for: Genome-wide association study and transcriptome analysis discover new genes for bacterial leaf blight resistance in rice (Oryza sativa L.)
Source: BMC Plant Biol. 2021 Jun 3;21:255. doi: 10.1186/s12870-021-03041-2 (PMC8173721; doi:10.1186/s12870-021-03041-2)
Supplement: Supplementary file 10 — Additional file 10: Table S9. GWAS of P6 (2018) resiatance with 259 rice lines using the SNP-set generated by mapping reads to the Nipponbare. [file 12870_2021_3041_MOESM10_ESM.xlsx]

## Sheet: Sheet1
Supplementary Table 3 Results of filtered SNP annotation.
Category		Number of SNPs
Upstream		363883
Exonic	Stop gain	16416
	Stop loss	1085
	Synonymous	225526
	Non-synonymous	312857
Intronic		464911
Splicing		2850
Downstream		318546
upstream/downstream		36066
Intergenic		1146191
ts		2075680
tv		812652
ts/tv		2.554
Total		2888332
