# Supplementary material for: Genome-wide association study and transcriptome analysis discover new genes for bacterial leaf blight resistance in rice (Oryza sativa L.)
Source: BMC Plant Biol. 2021 Jun 3;21:255. doi: 10.1186/s12870-021-03041-2 (PMC8173721; doi:10.1186/s12870-021-03041-2)
Supplement: Supplementary file 11 — Additional file 11: Table S10. GWAS of P6 (2019) resiatance with 259 rice lines using the SNP-set generated by mapping reads to the Nipponbare. [file 12870_2021_3041_MOESM11_ESM.xlsx]

## Sheet: Sheet1
Supplementary Table S4. Number of SNPs in 259 rice accessiongs using the sequenced data mapped to the Nipponbare refrence genome. MAF: minor allele frequency
Chromosome	length(bp)	SNP number (MAF>1%,integrity>0.8)	SNP number/per Kb
Chr1	43270923	334353	7.72697
Chr2	35937250	270010	7.51337
Chr3	36413819	278922	7.65978
Chr4	35502694	244217	6.87883
Chr5	29958434	236963	7.90973
Chr6	31248787	242652	7.76517
Chr7	29697621	220963	7.44043
Chr8	28443022	241702	8.49776
Chr9	23012720	192058	8.34573
Chr10	23207287	193898	8.35505
Chr11	29021106	228490	7.87324
Chr12	27531856	204104	7.41338
