# Supplementary material for: Genome-wide association study and transcriptome analysis discover new genes for bacterial leaf blight resistance in rice (Oryza sativa L.)
Source: BMC Plant Biol. 2021 Jun 3;21:255. doi: 10.1186/s12870-021-03041-2 (PMC8173721; doi:10.1186/s12870-021-03041-2)
Supplement: Supplementary file 12 — Additional file 12: Table S11. Statistics of Illumina transcriptome sequencing data. [file 12870_2021_3041_MOESM12_ESM.xlsx]

## Sheet: Sheet1
Supplementary Table 5 GWAS of P3 (BULP) resiatance with 259 rice lines using the SNP-set generated by mapping reads to the Nipponbare
ID	chr	peakPOS	ref	alt	maf	peak_value	transcript_ID
1	Chr1	14325887	G	A	0.5	5.12468	LOC_Os01g25040
1	Chr1	14325887	G	A	0.5	5.12468	LOC_Os01g25050
1	Chr1	14325887	G	A	0.5	5.12468	LOC_Os01g25060
1	Chr1	14325887	G	A	0.5	5.12468	LOC_Os01g25065
1	Chr1	14325887	G	A	0.5	5.12468	LOC_Os01g25070
1	Chr1	14325887	G	A	0.5	5.12468	LOC_Os01g25080
1	Chr1	14325887	G	A	0.5	5.12468	LOC_Os01g25090
1	Chr1	14325887	G	A	0.5	5.12468	LOC_Os01g25100
1	Chr1	14325887	G	A	0.5	5.12468	LOC_Os01g25110
1	Chr1	14325887	G	A	0.5	5.12468	LOC_Os01g25120
1	Chr1	14325887	G	A	0.5	5.12468	LOC_Os01g25130
1	Chr1	14325887	G	A	0.5	5.12468	LOC_Os01g25140
1	Chr1	14325887	G	A	0.5	5.12468	LOC_Os01g25150
1	Chr1	14325887	G	A	0.5	5.12468	LOC_Os01g25160
1	Chr1	14325887	G	A	0.5	5.12468	LOC_Os01g25170
1	Chr1	14325887	G	A	0.5	5.12468	LOC_Os01g25189
1	Chr1	14325887	G	A	0.5	5.12468	LOC_Os01g25210
1	Chr1	14325887	G	A	0.5	5.12468	LOC_Os01g25220
1	Chr1	14325887	G	A	0.5	5.12468	LOC_Os01g25230
1	Chr1	14325887	G	A	0.5	5.12468	LOC_Os01g25240
1	Chr1	14325887	G	A	0.5	5.12468	LOC_Os01g25250
1	Chr1	14325887	G	A	0.5	5.12468	LOC_Os01g25260
1	Chr1	14325887	G	A	0.5	5.12468	LOC_Os01g25270
1	Chr1	14325887	G	A	0.5	5.12468	LOC_Os01g25280
1	Chr1	14325887	G	A	0.5	5.12468	LOC_Os01g25290
1	Chr1	14325887	G	A	0.5	5.12468	LOC_Os01g25300
1	Chr1	14325887	G	A	0.5	5.12468	LOC_Os01g25320
1	Chr1	14325887	G	A	0.5	5.12468	LOC_Os01g25330
1	Chr1	14325887	G	A	0.5	5.12468	LOC_Os01g25340
1	Chr1	14325887	G	A	0.5	5.12468	LOC_Os01g25360
1	Chr1	14325887	G	A	0.5	5.12468	LOC_Os01g25370
1	Chr1	14325887	G	A	0.5	5.12468	LOC_Os01g25386
1	Chr1	14325887	G	A	0.5	5.12468	LOC_Os01g25402
1	Chr1	14325887	G	A	0.5	5.12468	LOC_Os01g25430
1	Chr1	14325887	G	A	0.5	5.12468	LOC_Os01g25440
1	Chr1	14325887	G	A	0.5	5.12468	LOC_Os01g25450
1	Chr1	14325887	G	A	0.5	5.12468	LOC_Os01g25460
1	Chr1	14325887	G	A	0.5	5.12468	LOC_Os01g25470
1	Chr1	14325887	G	A	0.5	5.12468	LOC_Os01g25484
1	Chr1	14325887	G	A	0.5	5.12468	LOC_Os01g25500
1	Chr1	14325887	G	A	0.5	5.12468	LOC_Os01g25510
1	Chr1	14325887	G	A	0.5	5.12468	LOC_Os01g25520
1	Chr1	14325887	G	A	0.5	5.12468	LOC_Os01g25530
1	Chr1	14325887	G	A	0.5	5.12468	LOC_Os01g25540
1	Chr1	14325887	G	A	0.5	5.12468	LOC_Os01g25550
1	Chr1	14325887	G	A	0.5	5.12468	LOC_Os01g25560
1	Chr1	14325887	G	A	0.5	5.12468	LOC_Os01g25580
1	Chr1	14325887	G	A	0.5	5.12468	LOC_Os01g25590
1	Chr1	14325887	G	A	0.5	5.12468	LOC_Os01g25600
1	Chr1	14325887	G	A	0.5	5.12468	LOC_Os01g25610
2	Chr1	23097690	G	A	0.5	5.77861	LOC_Os01g40250
2	Chr1	23097690	G	A	0.5	5.77861	LOC_Os01g40260
2	Chr1	23097690	G	A	0.5	5.77861	LOC_Os01g40280
2	Chr1	23097690	G	A	0.5	5.77861	LOC_Os01g40290
2	Chr1	23097690	G	A	0.5	5.77861	LOC_Os01g40310
2	Chr1	23097690	G	A	0.5	5.77861	LOC_Os01g40320
2	Chr1	23097690	G	A	0.5	5.77861	LOC_Os01g40330
2	Chr1	23097690	G	A	0.5	5.77861	LOC_Os01g40340
2	Chr1	23097690	G	A	0.5	5.77861	LOC_Os01g40350
2	Chr1	23097690	G	A	0.5	5.77861	LOC_Os01g40360
2	Chr1	23097690	G	A	0.5	5.77861	LOC_Os01g40370
2	Chr1	23097690	G	A	0.5	5.77861	LOC_Os01g40380
2	Chr1	23097690	G	A	0.5	5.77861	LOC_Os01g40390
2	Chr1	23097690	G	A	0.5	5.77861	LOC_Os01g40400
2	Chr1	23097690	G	A	0.5	5.77861	LOC_Os01g40410
2	Chr1	23097690	G	A	0.5	5.77861	LOC_Os01g40420
2	Chr1	23097690	G	A	0.5	5.77861	LOC_Os01g40430
2	Chr1	23097690	G	A	0.5	5.77861	LOC_Os01g40450
2	Chr1	23097690	G	A	0.5	5.77861	LOC_Os01g40460
2	Chr1	23097690	G	A	0.5	5.77861	LOC_Os01g40470
2	Chr1	23097690	G	A	0.5	5.77861	LOC_Os01g40480
2	Chr1	23097690	G	A	0.5	5.77861	LOC_Os01g40499
2	Chr1	23097690	G	A	0.5	5.77861	LOC_Os01g40520
2	Chr1	23097690	G	A	0.5	5.77861	LOC_Os01g40530
2	Chr1	23097690	G	A	0.5	5.77861	LOC_Os01g40540
2	Chr1	23097690	G	A	0.5	5.77861	LOC_Os01g40550
2	Chr1	23097690	G	A	0.5	5.77861	LOC_Os01g40560
2	Chr1	23097690	G	A	0.5	5.77861	LOC_Os01g40570
2	Chr1	23097690	G	A	0.5	5.77861	LOC_Os01g40580
2	Chr1	23097690	G	A	0.5	5.77861	LOC_Os01g40590
2	Chr1	23097690	G	A	0.5	5.77861	LOC_Os01g40600
2	Chr1	23097690	G	A	0.5	5.77861	LOC_Os01g40610
2	Chr1	23097690	G	A	0.5	5.77861	LOC_Os01g40620
2	Chr1	23097690	G	A	0.5	5.77861	LOC_Os01g40630
2	Chr1	23097690	G	A	0.5	5.77861	LOC_Os01g40640
2	Chr1	23097690	G	A	0.5	5.77861	LOC_Os01g40650
2	Chr1	23097690	G	A	0.5	5.77861	LOC_Os01g40660
2	Chr1	23097690	G	A	0.5	5.77861	LOC_Os01g40670
2	Chr1	23097690	G	A	0.5	5.77861	LOC_Os01g40680
2	Chr1	23097690	G	A	0.5	5.77861	LOC_Os01g40690
2	Chr1	23097690	G	A	0.5	5.77861	LOC_Os01g40700
2	Chr1	23097690	G	A	0.5	5.77861	LOC_Os01g40710
2	Chr1	23097690	G	A	0.5	5.77861	LOC_Os01g40720
2	Chr1	23097690	G	A	0.5	5.77861	LOC_Os01g40730
2	Chr1	23097690	G	A	0.5	5.77861	LOC_Os01g40740
2	Chr1	23097690	G	A	0.5	5.77861	LOC_Os01g40750
2	Chr1	23097690	G	A	0.5	5.77861	LOC_Os01g40760
2	Chr1	23097690	G	A	0.5	5.77861	LOC_Os01g40770
2	Chr1	23097690	G	A	0.5	5.77861	LOC_Os01g40780
2	Chr1	23097690	G	A	0.5	5.77861	LOC_Os01g40790
2	Chr1	23097690	G	A	0.5	5.77861	LOC_Os01g40800
2	Chr1	23097690	G	A	0.5	5.77861	LOC_Os01g40810
2	Chr1	23097690	G	A	0.5	5.77861	LOC_Os01g40820
2	Chr1	23097690	G	A	0.5	5.77861	LOC_Os01g40830
2	Chr1	23097690	G	A	0.5	5.77861	LOC_Os01g40840
2	Chr1	23097690	G	A	0.5	5.77861	LOC_Os01g40860
2	Chr1	23097690	G	A	0.5	5.77861	LOC_Os01g40870
2	Chr1	23097690	G	A	0.5	5.77861	LOC_Os01g40880
2	Chr1	23097690	G	A	0.5	5.77861	LOC_Os01g40890
2	Chr1	23097690	G	A	0.5	5.77861	LOC_Os01g40900
2	Chr1	23097690	G	A	0.5	5.77861	LOC_Os01g40910
2	Chr1	23097690	G	A	0.5	5.77861	LOC_Os01g40920
2	Chr1	23097690	G	A	0.5	5.77861	LOC_Os01g40930
2	Chr1	23097690	G	A	0.5	5.77861	LOC_Os01g40940
2	Chr1	23097690	G	A	0.5	5.77861	LOC_Os01g40950
2	Chr1	23097690	G	A	0.5	5.77861	LOC_Os01g40960
2	Chr1	23097690	G	A	0.5	5.77861	LOC_Os01g40970
2	Chr1	23097690	G	A	0.5	5.77861	LOC_Os01g40980
2	Chr1	23097690	G	A	0.5	5.77861	LOC_Os01g40990
2	Chr1	23097690	G	A	0.5	5.77861	LOC_Os01g41000
2	Chr1	23097690	G	A	0.5	5.77861	LOC_Os01g41010
2	Chr1	23097690	G	A	0.5	5.77861	LOC_Os01g41020
2	Chr1	23097690	G	A	0.5	5.77861	LOC_Os01g41030
2	Chr1	23097690	G	A	0.5	5.77861	LOC_Os01g41040
2	Chr1	23097690	G	A	0.5	5.77861	LOC_Os01g41050
2	Chr1	23097690	G	A	0.5	5.77861	LOC_Os01g41060
2	Chr1	23097690	G	A	0.5	5.77861	LOC_Os01g41070
2	Chr1	23097690	G	A	0.5	5.77861	LOC_Os01g41080
2	Chr1	23097690	G	A	0.5	5.77861	LOC_Os01g41090
2	Chr1	23097690	G	A	0.5	5.77861	LOC_Os01g41100
2	Chr1	23097690	G	A	0.5	5.77861	LOC_Os01g41110
2	Chr1	23097690	G	A	0.5	5.77861	LOC_Os01g41120
2	Chr1	23097690	G	A	0.5	5.77861	LOC_Os01g41140
2	Chr1	23097690	G	A	0.5	5.77861	LOC_Os01g41145
2	Chr1	23097690	G	A	0.5	5.77861	LOC_Os01g41160
2	Chr1	23097690	G	A	0.5	5.77861	LOC_Os01g41170
2	Chr1	23097690	G	A	0.5	5.77861	LOC_Os01g41180
2	Chr1	23097690	G	A	0.5	5.77861	LOC_Os01g41190
2	Chr1	23097690	G	A	0.5	5.77861	LOC_Os01g41200
2	Chr1	23097690	G	A	0.5	5.77861	LOC_Os01g41210
2	Chr1	23097690	G	A	0.5	5.77861	LOC_Os01g41220
2	Chr1	23097690	G	A	0.5	5.77861	LOC_Os01g41230
2	Chr1	23097690	G	A	0.5	5.77861	LOC_Os01g41240
2	Chr1	23097690	G	A	0.5	5.77861	LOC_Os01g41250
2	Chr1	23097690	G	A	0.5	5.77861	LOC_Os01g41260
2	Chr1	23097690	G	A	0.5	5.77861	LOC_Os01g41270
2	Chr1	23097690	G	A	0.5	5.77861	LOC_Os01g41280
3	Chr2	6180061	C	T	0.5	6.33426	LOC_Os02g10940
3	Chr2	6180061	C	T	0.5	6.33426	LOC_Os02g10950
3	Chr2	6180061	C	T	0.5	6.33426	LOC_Os02g10960
3	Chr2	6180061	C	T	0.5	6.33426	LOC_Os02g10970
3	Chr2	6180061	C	T	0.5	6.33426	LOC_Os02g10990
3	Chr2	6180061	C	T	0.5	6.33426	LOC_Os02g11000
3	Chr2	6180061	C	T	0.5	6.33426	LOC_Os02g11010
3	Chr2	6180061	C	T	0.5	6.33426	LOC_Os02g11020
3	Chr2	6180061	C	T	0.5	6.33426	LOC_Os02g11030
3	Chr2	6180061	C	T	0.5	6.33426	LOC_Os02g11040
3	Chr2	6180061	C	T	0.5	6.33426	LOC_Os02g11050
3	Chr2	6180061	C	T	0.5	6.33426	LOC_Os02g11060
3	Chr2	6180061	C	T	0.5	6.33426	LOC_Os02g11070
3	Chr2	6180061	C	T	0.5	6.33426	LOC_Os02g11080
3	Chr2	6180061	C	T	0.5	6.33426	LOC_Os02g11090
3	Chr2	6180061	C	T	0.5	6.33426	LOC_Os02g11100
3	Chr2	6180061	C	T	0.5	6.33426	LOC_Os02g11110
3	Chr2	6180061	C	T	0.5	6.33426	LOC_Os02g11120
3	Chr2	6180061	C	T	0.5	6.33426	LOC_Os02g11130
3	Chr2	6180061	C	T	0.5	6.33426	LOC_Os02g11636
3	Chr2	6180061	C	T	0.5	6.33426	LOC_Os02g11640
3	Chr2	6180061	C	T	0.5	6.33426	LOC_Os02g11650
3	Chr2	6180061	C	T	0.5	6.33426	LOC_Os02g11660
3	Chr2	6180061	C	T	0.5	6.33426	LOC_Os02g11665
3	Chr2	6180061	C	T	0.5	6.33426	LOC_Os02g11670
3	Chr2	6180061	C	T	0.5	6.33426	LOC_Os02g11680
3	Chr2	6180061	C	T	0.5	6.33426	LOC_Os02g11700
3	Chr2	6180061	C	T	0.5	6.33426	LOC_Os02g11705
3	Chr2	6180061	C	T	0.5	6.33426	LOC_Os02g11710
3	Chr2	6180061	C	T	0.5	6.33426	LOC_Os02g11720
3	Chr2	6180061	C	T	0.5	6.33426	LOC_Os02g11730
3	Chr2	6180061	C	T	0.5	6.33426	LOC_Os02g11740
3	Chr2	6180061	C	T	0.5	6.33426	LOC_Os02g11750
3	Chr2	6180061	C	T	0.5	6.33426	LOC_Os02g11760
3	Chr2	6180061	C	T	0.5	6.33426	LOC_Os02g11770
3	Chr2	6180061	C	T	0.5	6.33426	LOC_Os02g11780
3	Chr2	6180061	C	T	0.5	6.33426	LOC_Os02g11790
3	Chr2	6180061	C	T	0.5	6.33426	LOC_Os02g11800
3	Chr2	6180061	C	T	0.5	6.33426	LOC_Os02g11810
3	Chr2	6180061	C	T	0.5	6.33426	LOC_Os02g11820
3	Chr2	6180061	C	T	0.5	6.33426	LOC_Os02g11830
3	Chr2	6180061	C	T	0.5	6.33426	LOC_Os02g11840
3	Chr2	6180061	C	T	0.5	6.33426	LOC_Os02g11850
3	Chr2	6180061	C	T	0.5	6.33426	LOC_Os02g11859
3	Chr2	6180061	C	T	0.5	6.33426	LOC_Os02g11870
3	Chr2	6180061	C	T	0.5	6.33426	LOC_Os02g11880
3	Chr2	6180061	C	T	0.5	6.33426	LOC_Os02g11890
3	Chr2	6180061	C	T	0.5	6.33426	LOC_Os02g11900
3	Chr2	6180061	C	T	0.5	6.33426	LOC_Os02g11910
3	Chr2	6180061	C	T	0.5	6.33426	LOC_Os02g11920
3	Chr2	6180061	C	T	0.5	6.33426	LOC_Os02g11930
3	Chr2	6180061	C	T	0.5	6.33426	LOC_Os02g11940
3	Chr2	6180061	C	T	0.5	6.33426	LOC_Os02g11950
3	Chr2	6180061	C	T	0.5	6.33426	LOC_Os02g11960
3	Chr2	6180061	C	T	0.5	6.33426	LOC_Os02g11970
3	Chr2	6180061	C	T	0.5	6.33426	LOC_Os02g11980
3	Chr2	6180061	C	T	0.5	6.33426	LOC_Os02g11990
3	Chr2	6180061	C	T	0.5	6.33426	LOC_Os02g12000
3	Chr2	6180061	C	T	0.5	6.33426	LOC_Os02g12010
3	Chr2	6180061	C	T	0.5	6.33426	LOC_Os02g12020
3	Chr2	6180061	C	T	0.5	6.33426	LOC_Os02g12030
3	Chr2	6180061	C	T	0.5	6.33426	LOC_Os02g12040
3	Chr2	6180061	C	T	0.5	6.33426	LOC_Os02g12050
3	Chr2	6180061	C	T	0.5	6.33426	LOC_Os02g12060
3	Chr2	6180061	C	T	0.5	6.33426	LOC_Os02g12070
3	Chr2	6180061	C	T	0.5	6.33426	LOC_Os02g12080
3	Chr2	6180061	C	T	0.5	6.33426	LOC_Os02g12090
3	Chr2	6180061	C	T	0.5	6.33426	LOC_Os02g12100
3	Chr2	6180061	C	T	0.5	6.33426	LOC_Os02g12110
3	Chr2	6180061	C	T	0.5	6.33426	LOC_Os02g12120
3	Chr2	6180061	C	T	0.5	6.33426	LOC_Os02g12130
3	Chr2	6180061	C	T	0.5	6.33426	LOC_Os02g12140
3	Chr2	6180061	C	T	0.5	6.33426	LOC_Os02g12150
3	Chr2	6180061	C	T	0.5	6.33426	LOC_Os02g12170
3	Chr2	6180061	C	T	0.5	6.33426	LOC_Os02g12180
3	Chr2	6180061	C	T	0.5	6.33426	LOC_Os02g12200
3	Chr2	6180061	C	T	0.5	6.33426	LOC_Os02g12210
3	Chr2	6180061	C	T	0.5	6.33426	LOC_Os02g12220
3	Chr2	6180061	C	T	0.5	6.33426	LOC_Os02g12230
3	Chr2	6180061	C	T	0.5	6.33426	LOC_Os02g12240
4	Chr2	10361561	T	G	0.5	6.9242	LOC_Os02g17520
4	Chr2	10361561	T	G	0.5	6.9242	LOC_Os02g17534
4	Chr2	10361561	T	G	0.5	6.9242	LOC_Os02g17550
4	Chr2	10361561	T	G	0.5	6.9242	LOC_Os02g17560
4	Chr2	10361561	T	G	0.5	6.9242	LOC_Os02g17570
4	Chr2	10361561	T	G	0.5	6.9242	LOC_Os02g17580
4	Chr2	10361561	T	G	0.5	6.9242	LOC_Os02g17590
4	Chr2	10361561	T	G	0.5	6.9242	LOC_Os02g17600
4	Chr2	10361561	T	G	0.5	6.9242	LOC_Os02g17610
4	Chr2	10361561	T	G	0.5	6.9242	LOC_Os02g17620
4	Chr2	10361561	T	G	0.5	6.9242	LOC_Os02g17630
4	Chr2	10361561	T	G	0.5	6.9242	LOC_Os02g17640
4	Chr2	10361561	T	G	0.5	6.9242	LOC_Os02g17650
4	Chr2	10361561	T	G	0.5	6.9242	LOC_Os02g17660
4	Chr2	10361561	T	G	0.5	6.9242	LOC_Os02g17670
4	Chr2	10361561	T	G	0.5	6.9242	LOC_Os02g17680
4	Chr2	10361561	T	G	0.5	6.9242	LOC_Os02g17690
4	Chr2	10361561	T	G	0.5	6.9242	LOC_Os02g17700
4	Chr2	10361561	T	G	0.5	6.9242	LOC_Os02g17710
4	Chr2	10361561	T	G	0.5	6.9242	LOC_Os02g17714
4	Chr2	10361561	T	G	0.5	6.9242	LOC_Os02g17720
4	Chr2	10361561	T	G	0.5	6.9242	LOC_Os02g17730
4	Chr2	10361561	T	G	0.5	6.9242	LOC_Os02g17740
4	Chr2	10361561	T	G	0.5	6.9242	LOC_Os02g17750
4	Chr2	10361561	T	G	0.5	6.9242	LOC_Os02g17760
4	Chr2	10361561	T	G	0.5	6.9242	LOC_Os02g17770
4	Chr2	10361561	T	G	0.5	6.9242	LOC_Os02g17780
4	Chr2	10361561	T	G	0.5	6.9242	LOC_Os02g17790
4	Chr2	10361561	T	G	0.5	6.9242	LOC_Os02g17810
4	Chr2	10361561	T	G	0.5	6.9242	LOC_Os02g17820
4	Chr2	10361561	T	G	0.5	6.9242	LOC_Os02g17830
4	Chr2	10361561	T	G	0.5	6.9242	LOC_Os02g17840
4	Chr2	10361561	T	G	0.5	6.9242	LOC_Os02g17850
4	Chr2	10361561	T	G	0.5	6.9242	LOC_Os02g17860
4	Chr2	10361561	T	G	0.5	6.9242	LOC_Os02g17870
4	Chr2	10361561	T	G	0.5	6.9242	LOC_Os02g17880
4	Chr2	10361561	T	G	0.5	6.9242	LOC_Os02g17890
4	Chr2	10361561	T	G	0.5	6.9242	LOC_Os02g17900
4	Chr2	10361561	T	G	0.5	6.9242	LOC_Os02g17910
4	Chr2	10361561	T	G	0.5	6.9242	LOC_Os02g17920
4	Chr2	10361561	T	G	0.5	6.9242	LOC_Os02g17930
4	Chr2	10361561	T	G	0.5	6.9242	LOC_Os02g17940
4	Chr2	10361561	T	G	0.5	6.9242	LOC_Os02g17960
4	Chr2	10361561	T	G	0.5	6.9242	LOC_Os02g17970
4	Chr2	10361561	T	G	0.5	6.9242	LOC_Os02g17980
4	Chr2	10361561	T	G	0.5	6.9242	LOC_Os02g17990
4	Chr2	10361561	T	G	0.5	6.9242	LOC_Os02g18000
4	Chr2	10361561	T	G	0.5	6.9242	LOC_Os02g18010
4	Chr2	10361561	T	G	0.5	6.9242	LOC_Os02g18020
4	Chr2	10361561	T	G	0.5	6.9242	LOC_Os02g18030
4	Chr2	10361561	T	G	0.5	6.9242	LOC_Os02g18040
4	Chr2	10361561	T	G	0.5	6.9242	LOC_Os02g18050
4	Chr2	10361561	T	G	0.5	6.9242	LOC_Os02g18060
4	Chr2	10361561	T	G	0.5	6.9242	LOC_Os02g18064
4	Chr2	10361561	T	G	0.5	6.9242	LOC_Os02g18070
4	Chr2	10361561	T	G	0.5	6.9242	LOC_Os02g18080
4	Chr2	10361561	T	G	0.5	6.9242	LOC_Os02g18090
4	Chr2	10361561	T	G	0.5	6.9242	LOC_Os02g18100
4	Chr2	10361561	T	G	0.5	6.9242	LOC_Os02g18110
4	Chr2	10361561	T	G	0.5	6.9242	LOC_Os02g18115
4	Chr2	10361561	T	G	0.5	6.9242	LOC_Os02g18120
4	Chr2	10361561	T	G	0.5	6.9242	LOC_Os02g18130
4	Chr2	10361561	T	G	0.5	6.9242	LOC_Os02g18140
4	Chr2	10361561	T	G	0.5	6.9242	LOC_Os02g18150
4	Chr2	10361561	T	G	0.5	6.9242	LOC_Os02g18160
4	Chr2	10361561	T	G	0.5	6.9242	LOC_Os02g18170
4	Chr2	10361561	T	G	0.5	6.9242	LOC_Os02g18180
4	Chr2	10361561	T	G	0.5	6.9242	LOC_Os02g18190
4	Chr2	10361561	T	G	0.5	6.9242	LOC_Os02g18200
4	Chr2	10361561	T	G	0.5	6.9242	LOC_Os02g18210
4	Chr2	10361561	T	G	0.5	6.9242	LOC_Os02g18220
4	Chr2	10361561	T	G	0.5	6.9242	LOC_Os02g18230
4	Chr2	10361561	T	G	0.5	6.9242	LOC_Os02g18240
4	Chr2	10361561	T	G	0.5	6.9242	LOC_Os02g18250
4	Chr2	10361561	T	G	0.5	6.9242	LOC_Os02g18260
4	Chr2	10361561	T	G	0.5	6.9242	LOC_Os02g18270
4	Chr2	10361561	T	G	0.5	6.9242	LOC_Os02g18280
4	Chr2	10361561	T	G	0.5	6.9242	LOC_Os02g18290
5	Chr2	12416330	G	A	0.5	5.42486	LOC_Os02g20720
5	Chr2	12416330	G	A	0.5	5.42486	LOC_Os02g20729
5	Chr2	12416330	G	A	0.5	5.42486	LOC_Os02g20740
5	Chr2	12416330	G	A	0.5	5.42486	LOC_Os02g20750
5	Chr2	12416330	G	A	0.5	5.42486	LOC_Os02g20760
5	Chr2	12416330	G	A	0.5	5.42486	LOC_Os02g20770
5	Chr2	12416330	G	A	0.5	5.42486	LOC_Os02g20780
5	Chr2	12416330	G	A	0.5	5.42486	LOC_Os02g20790
5	Chr2	12416330	G	A	0.5	5.42486	LOC_Os02g20800
5	Chr2	12416330	G	A	0.5	5.42486	LOC_Os02g20810
5	Chr2	12416330	G	A	0.5	5.42486	LOC_Os02g20820
5	Chr2	12416330	G	A	0.5	5.42486	LOC_Os02g20830
5	Chr2	12416330	G	A	0.5	5.42486	LOC_Os02g20840
5	Chr2	12416330	G	A	0.5	5.42486	LOC_Os02g20844
5	Chr2	12416330	G	A	0.5	5.42486	LOC_Os02g20850
5	Chr2	12416330	G	A	0.5	5.42486	LOC_Os02g20860
5	Chr2	12416330	G	A	0.5	5.42486	LOC_Os02g20870
5	Chr2	12416330	G	A	0.5	5.42486	LOC_Os02g20880
5	Chr2	12416330	G	A	0.5	5.42486	LOC_Os02g20890
5	Chr2	12416330	G	A	0.5	5.42486	LOC_Os02g20900
5	Chr2	12416330	G	A	0.5	5.42486	LOC_Os02g20920
5	Chr2	12416330	G	A	0.5	5.42486	LOC_Os02g20930
5	Chr2	12416330	G	A	0.5	5.42486	LOC_Os02g20934
5	Chr2	12416330	G	A	0.5	5.42486	LOC_Os02g20940
5	Chr2	12416330	G	A	0.5	5.42486	LOC_Os02g20950
5	Chr2	12416330	G	A	0.5	5.42486	LOC_Os02g20960
5	Chr2	12416330	G	A	0.5	5.42486	LOC_Os02g20970
5	Chr2	12416330	G	A	0.5	5.42486	LOC_Os02g20980
5	Chr2	12416330	G	A	0.5	5.42486	LOC_Os02g20990
5	Chr2	12416330	G	A	0.5	5.42486	LOC_Os02g21009
5	Chr2	12416330	G	A	0.5	5.42486	LOC_Os02g21030
5	Chr2	12416330	G	A	0.5	5.42486	LOC_Os02g21040
5	Chr2	12416330	G	A	0.5	5.42486	LOC_Os02g21050
5	Chr2	12416330	G	A	0.5	5.42486	LOC_Os02g21060
5	Chr2	12416330	G	A	0.5	5.42486	LOC_Os02g21070
5	Chr2	12416330	G	A	0.5	5.42486	LOC_Os02g21080
5	Chr2	12416330	G	A	0.5	5.42486	LOC_Os02g21090
5	Chr2	12416330	G	A	0.5	5.42486	LOC_Os02g21100
5	Chr2	12416330	G	A	0.5	5.42486	LOC_Os02g21110
5	Chr2	12416330	G	A	0.5	5.42486	LOC_Os02g21120
5	Chr2	12416330	G	A	0.5	5.42486	LOC_Os02g21130
5	Chr2	12416330	G	A	0.5	5.42486	LOC_Os02g21140
5	Chr2	12416330	G	A	0.5	5.42486	LOC_Os02g21150
5	Chr2	12416330	G	A	0.5	5.42486	LOC_Os02g21160
5	Chr2	12416330	G	A	0.5	5.42486	LOC_Os02g21170
5	Chr2	12416330	G	A	0.5	5.42486	LOC_Os02g21180
5	Chr2	12416330	G	A	0.5	5.42486	LOC_Os02g21185
5	Chr2	12416330	G	A	0.5	5.42486	LOC_Os02g21190
5	Chr2	12416330	G	A	0.5	5.42486	LOC_Os02g21220
5	Chr2	12416330	G	A	0.5	5.42486	LOC_Os02g21230
5	Chr2	12416330	G	A	0.5	5.42486	LOC_Os02g21240
5	Chr2	12416330	G	A	0.5	5.42486	LOC_Os02g21250
5	Chr2	12416330	G	A	0.5	5.42486	LOC_Os02g21260
6	Chr2	23836047	G	A	0.5	6.1081	LOC_Os02g39130
6	Chr2	23836047	G	A	0.5	6.1081	LOC_Os02g39140
6	Chr2	23836047	G	A	0.5	6.1081	LOC_Os02g39150
6	Chr2	23836047	G	A	0.5	6.1081	LOC_Os02g39155
6	Chr2	23836047	G	A	0.5	6.1081	LOC_Os02g39160
6	Chr2	23836047	G	A	0.5	6.1081	LOC_Os02g39170
6	Chr2	23836047	G	A	0.5	6.1081	LOC_Os02g39180
6	Chr2	23836047	G	A	0.5	6.1081	LOC_Os02g39190
6	Chr2	23836047	G	A	0.5	6.1081	LOC_Os02g39200
6	Chr2	23836047	G	A	0.5	6.1081	LOC_Os02g39210
6	Chr2	23836047	G	A	0.5	6.1081	LOC_Os02g39220
6	Chr2	23836047	G	A	0.5	6.1081	LOC_Os02g39230
6	Chr2	23836047	G	A	0.5	6.1081	LOC_Os02g39240
6	Chr2	23836047	G	A	0.5	6.1081	LOC_Os02g39250
6	Chr2	23836047	G	A	0.5	6.1081	LOC_Os02g39260
6	Chr2	23836047	G	A	0.5	6.1081	LOC_Os02g39280
6	Chr2	23836047	G	A	0.5	6.1081	LOC_Os02g39290
6	Chr2	23836047	G	A	0.5	6.1081	LOC_Os02g39300
6	Chr2	23836047	G	A	0.5	6.1081	LOC_Os02g39310
6	Chr2	23836047	G	A	0.5	6.1081	LOC_Os02g39320
6	Chr2	23836047	G	A	0.5	6.1081	LOC_Os02g39330
6	Chr2	23836047	G	A	0.5	6.1081	LOC_Os02g39340
6	Chr2	23836047	G	A	0.5	6.1081	LOC_Os02g39350
6	Chr2	23836047	G	A	0.5	6.1081	LOC_Os02g39360
6	Chr2	23836047	G	A	0.5	6.1081	LOC_Os02g39370
6	Chr2	23836047	G	A	0.5	6.1081	LOC_Os02g39380
6	Chr2	23836047	G	A	0.5	6.1081	LOC_Os02g39384
6	Chr2	23836047	G	A	0.5	6.1081	LOC_Os02g39390
6	Chr2	23836047	G	A	0.5	6.1081	LOC_Os02g39400
6	Chr2	23836047	G	A	0.5	6.1081	LOC_Os02g39410
6	Chr2	23836047	G	A	0.5	6.1081	LOC_Os02g39420
6	Chr2	23836047	G	A	0.5	6.1081	LOC_Os02g39430
6	Chr2	23836047	G	A	0.5	6.1081	LOC_Os02g39440
6	Chr2	23836047	G	A	0.5	6.1081	LOC_Os02g39450
6	Chr2	23836047	G	A	0.5	6.1081	LOC_Os02g39460
6	Chr2	23836047	G	A	0.5	6.1081	LOC_Os02g39470
6	Chr2	23836047	G	A	0.5	6.1081	LOC_Os02g39480
6	Chr2	23836047	G	A	0.5	6.1081	LOC_Os02g39490
6	Chr2	23836047	G	A	0.5	6.1081	LOC_Os02g39500
6	Chr2	23836047	G	A	0.5	6.1081	LOC_Os02g39510
6	Chr2	23836047	G	A	0.5	6.1081	LOC_Os02g39520
6	Chr2	23836047	G	A	0.5	6.1081	LOC_Os02g39530
6	Chr2	23836047	G	A	0.5	6.1081	LOC_Os02g39540
6	Chr2	23836047	G	A	0.5	6.1081	LOC_Os02g39550
6	Chr2	23836047	G	A	0.5	6.1081	LOC_Os02g39560
6	Chr2	23836047	G	A	0.5	6.1081	LOC_Os02g39570
6	Chr2	23836047	G	A	0.5	6.1081	LOC_Os02g39580
6	Chr2	23836047	G	A	0.5	6.1081	LOC_Os02g39590
6	Chr2	23836047	G	A	0.5	6.1081	LOC_Os02g39600
6	Chr2	23836047	G	A	0.5	6.1081	LOC_Os02g39620
6	Chr2	23836047	G	A	0.5	6.1081	LOC_Os02g39625
6	Chr2	23836047	G	A	0.5	6.1081	LOC_Os02g39630
6	Chr2	23836047	G	A	0.5	6.1081	LOC_Os02g39640
6	Chr2	23836047	G	A	0.5	6.1081	LOC_Os02g39650
6	Chr2	23836047	G	A	0.5	6.1081	LOC_Os02g39660
6	Chr2	23836047	G	A	0.5	6.1081	LOC_Os02g39670
6	Chr2	23836047	G	A	0.5	6.1081	LOC_Os02g39680
6	Chr2	23836047	G	A	0.5	6.1081	LOC_Os02g39700
6	Chr2	23836047	G	A	0.5	6.1081	LOC_Os02g39710
6	Chr2	23836047	G	A	0.5	6.1081	LOC_Os02g39720
6	Chr2	23836047	G	A	0.5	6.1081	LOC_Os02g39730
6	Chr2	23836047	G	A	0.5	6.1081	LOC_Os02g39740
6	Chr2	23836047	G	A	0.5	6.1081	LOC_Os02g39750
6	Chr2	23836047	G	A	0.5	6.1081	LOC_Os02g39764
7	Chr2	24222384	G	C	0.5	5.26226	LOC_Os02g39780
7	Chr2	24222384	G	C	0.5	5.26226	LOC_Os02g39790
7	Chr2	24222384	G	C	0.5	5.26226	LOC_Os02g39795
7	Chr2	24222384	G	C	0.5	5.26226	LOC_Os02g39800
7	Chr2	24222384	G	C	0.5	5.26226	LOC_Os02g39810
7	Chr2	24222384	G	C	0.5	5.26226	LOC_Os02g39820
7	Chr2	24222384	G	C	0.5	5.26226	LOC_Os02g39830
7	Chr2	24222384	G	C	0.5	5.26226	LOC_Os02g39840
7	Chr2	24222384	G	C	0.5	5.26226	LOC_Os02g39850
7	Chr2	24222384	G	C	0.5	5.26226	LOC_Os02g39860
7	Chr2	24222384	G	C	0.5	5.26226	LOC_Os02g39870
7	Chr2	24222384	G	C	0.5	5.26226	LOC_Os02g39880
7	Chr2	24222384	G	C	0.5	5.26226	LOC_Os02g39884
7	Chr2	24222384	G	C	0.5	5.26226	LOC_Os02g39890
7	Chr2	24222384	G	C	0.5	5.26226	LOC_Os02g39900
7	Chr2	24222384	G	C	0.5	5.26226	LOC_Os02g39910
7	Chr2	24222384	G	C	0.5	5.26226	LOC_Os02g39920
7	Chr2	24222384	G	C	0.5	5.26226	LOC_Os02g39930
7	Chr2	24222384	G	C	0.5	5.26226	LOC_Os02g39940
7	Chr2	24222384	G	C	0.5	5.26226	LOC_Os02g39950
7	Chr2	24222384	G	C	0.5	5.26226	LOC_Os02g39960
7	Chr2	24222384	G	C	0.5	5.26226	LOC_Os02g39970
7	Chr2	24222384	G	C	0.5	5.26226	LOC_Os02g39980
7	Chr2	24222384	G	C	0.5	5.26226	LOC_Os02g39990
7	Chr2	24222384	G	C	0.5	5.26226	LOC_Os02g40000
7	Chr2	24222384	G	C	0.5	5.26226	LOC_Os02g40010
7	Chr2	24222384	G	C	0.5	5.26226	LOC_Os02g40020
7	Chr2	24222384	G	C	0.5	5.26226	LOC_Os02g40030
7	Chr2	24222384	G	C	0.5	5.26226	LOC_Os02g40040
7	Chr2	24222384	G	C	0.5	5.26226	LOC_Os02g40050
7	Chr2	24222384	G	C	0.5	5.26226	LOC_Os02g40060
7	Chr2	24222384	G	C	0.5	5.26226	LOC_Os02g40070
7	Chr2	24222384	G	C	0.5	5.26226	LOC_Os02g40080
7	Chr2	24222384	G	C	0.5	5.26226	LOC_Os02g40090
7	Chr2	24222384	G	C	0.5	5.26226	LOC_Os02g40100
7	Chr2	24222384	G	C	0.5	5.26226	LOC_Os02g40110
7	Chr2	24222384	G	C	0.5	5.26226	LOC_Os02g40120
7	Chr2	24222384	G	C	0.5	5.26226	LOC_Os02g40130
7	Chr2	24222384	G	C	0.5	5.26226	LOC_Os02g40140
7	Chr2	24222384	G	C	0.5	5.26226	LOC_Os02g40150
7	Chr2	24222384	G	C	0.5	5.26226	LOC_Os02g40160
7	Chr2	24222384	G	C	0.5	5.26226	LOC_Os02g40170
7	Chr2	24222384	G	C	0.5	5.26226	LOC_Os02g40180
7	Chr2	24222384	G	C	0.5	5.26226	LOC_Os02g40190
7	Chr2	24222384	G	C	0.5	5.26226	LOC_Os02g40200
7	Chr2	24222384	G	C	0.5	5.26226	LOC_Os02g40210
7	Chr2	24222384	G	C	0.5	5.26226	LOC_Os02g40220
7	Chr2	24222384	G	C	0.5	5.26226	LOC_Os02g40230
7	Chr2	24222384	G	C	0.5	5.26226	LOC_Os02g40240
7	Chr2	24222384	G	C	0.5	5.26226	LOC_Os02g40250
7	Chr2	24222384	G	C	0.5	5.26226	LOC_Os02g40260
7	Chr2	24222384	G	C	0.5	5.26226	LOC_Os02g40270
7	Chr2	24222384	G	C	0.5	5.26226	LOC_Os02g40280
7	Chr2	24222384	G	C	0.5	5.26226	LOC_Os02g40300
7	Chr2	24222384	G	C	0.5	5.26226	LOC_Os02g40310
7	Chr2	24222384	G	C	0.5	5.26226	LOC_Os02g40320
7	Chr2	24222384	G	C	0.5	5.26226	LOC_Os02g40330
8	Chr2	26442038	C	T	0.5	6.63662	LOC_Os02g43060
8	Chr2	26442038	C	T	0.5	6.63662	LOC_Os02g43070
8	Chr2	26442038	C	T	0.5	6.63662	LOC_Os02g43080
8	Chr2	26442038	C	T	0.5	6.63662	LOC_Os02g43090
8	Chr2	26442038	C	T	0.5	6.63662	LOC_Os02g43100
8	Chr2	26442038	C	T	0.5	6.63662	LOC_Os02g43110
8	Chr2	26442038	C	T	0.5	6.63662	LOC_Os02g43120
8	Chr2	26442038	C	T	0.5	6.63662	LOC_Os02g43130
8	Chr2	26442038	C	T	0.5	6.63662	LOC_Os02g43140
8	Chr2	26442038	C	T	0.5	6.63662	LOC_Os02g43150
8	Chr2	26442038	C	T	0.5	6.63662	LOC_Os02g43160
8	Chr2	26442038	C	T	0.5	6.63662	LOC_Os02g43170
8	Chr2	26442038	C	T	0.5	6.63662	LOC_Os02g43180
8	Chr2	26442038	C	T	0.5	6.63662	LOC_Os02g43194
8	Chr2	26442038	C	T	0.5	6.63662	LOC_Os02g43210
8	Chr2	26442038	C	T	0.5	6.63662	LOC_Os02g43220
8	Chr2	26442038	C	T	0.5	6.63662	LOC_Os02g43230
8	Chr2	26442038	C	T	0.5	6.63662	LOC_Os02g43250
8	Chr2	26442038	C	T	0.5	6.63662	LOC_Os02g43260
8	Chr2	26442038	C	T	0.5	6.63662	LOC_Os02g43270
8	Chr2	26442038	C	T	0.5	6.63662	LOC_Os02g43280
8	Chr2	26442038	C	T	0.5	6.63662	LOC_Os02g43290
8	Chr2	26442038	C	T	0.5	6.63662	LOC_Os02g43300
8	Chr2	26442038	C	T	0.5	6.63662	LOC_Os02g43310
8	Chr2	26442038	C	T	0.5	6.63662	LOC_Os02g43314
8	Chr2	26442038	C	T	0.5	6.63662	LOC_Os02g43320
8	Chr2	26442038	C	T	0.5	6.63662	LOC_Os02g43330
8	Chr2	26442038	C	T	0.5	6.63662	LOC_Os02g43340
8	Chr2	26442038	C	T	0.5	6.63662	LOC_Os02g43350
8	Chr2	26442038	C	T	0.5	6.63662	LOC_Os02g43360
8	Chr2	26442038	C	T	0.5	6.63662	LOC_Os02g43370
8	Chr2	26442038	C	T	0.5	6.63662	LOC_Os02g43380
8	Chr2	26442038	C	T	0.5	6.63662	LOC_Os02g43390
8	Chr2	26442038	C	T	0.5	6.63662	LOC_Os02g43400
8	Chr2	26442038	C	T	0.5	6.63662	LOC_Os02g43410
8	Chr2	26442038	C	T	0.5	6.63662	LOC_Os02g43420
8	Chr2	26442038	C	T	0.5	6.63662	LOC_Os02g43430
8	Chr2	26442038	C	T	0.5	6.63662	LOC_Os02g43440
8	Chr2	26442038	C	T	0.5	6.63662	LOC_Os02g43450
8	Chr2	26442038	C	T	0.5	6.63662	LOC_Os02g43460
8	Chr2	26442038	C	T	0.5	6.63662	LOC_Os02g43470
8	Chr2	26442038	C	T	0.5	6.63662	LOC_Os02g43480
8	Chr2	26442038	C	T	0.5	6.63662	LOC_Os02g43490
8	Chr2	26442038	C	T	0.5	6.63662	LOC_Os02g43500
8	Chr2	26442038	C	T	0.5	6.63662	LOC_Os02g43510
8	Chr2	26442038	C	T	0.5	6.63662	LOC_Os02g43519
8	Chr2	26442038	C	T	0.5	6.63662	LOC_Os02g43530
8	Chr2	26442038	C	T	0.5	6.63662	LOC_Os02g43540
8	Chr2	26442038	C	T	0.5	6.63662	LOC_Os02g43550
8	Chr2	26442038	C	T	0.5	6.63662	LOC_Os02g43560
8	Chr2	26442038	C	T	0.5	6.63662	LOC_Os02g43570
8	Chr2	26442038	C	T	0.5	6.63662	LOC_Os02g43580
8	Chr2	26442038	C	T	0.5	6.63662	LOC_Os02g43590
8	Chr2	26442038	C	T	0.5	6.63662	LOC_Os02g43594
8	Chr2	26442038	C	T	0.5	6.63662	LOC_Os02g43600
8	Chr2	26442038	C	T	0.5	6.63662	LOC_Os02g43610
8	Chr2	26442038	C	T	0.5	6.63662	LOC_Os02g43620
8	Chr2	26442038	C	T	0.5	6.63662	LOC_Os02g43630
8	Chr2	26442038	C	T	0.5	6.63662	LOC_Os02g43640
8	Chr2	26442038	C	T	0.5	6.63662	LOC_Os02g43660
8	Chr2	26442038	C	T	0.5	6.63662	LOC_Os02g43670
8	Chr2	26442038	C	T	0.5	6.63662	LOC_Os02g43680
8	Chr2	26442038	C	T	0.5	6.63662	LOC_Os02g43690
8	Chr2	26442038	C	T	0.5	6.63662	LOC_Os02g43700
8	Chr2	26442038	C	T	0.5	6.63662	LOC_Os02g43710
8	Chr2	26442038	C	T	0.5	6.63662	LOC_Os02g43720
8	Chr2	26442038	C	T	0.5	6.63662	LOC_Os02g43730
8	Chr2	26442038	C	T	0.5	6.63662	LOC_Os02g43740
8	Chr2	26442038	C	T	0.5	6.63662	LOC_Os02g43750
8	Chr2	26442038	C	T	0.5	6.63662	LOC_Os02g43760
8	Chr2	26442038	C	T	0.5	6.63662	LOC_Os02g43770
8	Chr2	26442038	C	T	0.5	6.63662	LOC_Os02g43780
8	Chr2	26442038	C	T	0.5	6.63662	LOC_Os02g43790
8	Chr2	26442038	C	T	0.5	6.63662	LOC_Os02g43800
8	Chr2	26442038	C	T	0.5	6.63662	LOC_Os02g43810
8	Chr2	26442038	C	T	0.5	6.63662	LOC_Os02g43820
8	Chr2	26442038	C	T	0.5	6.63662	LOC_Os02g43830
8	Chr2	26442038	C	T	0.5	6.63662	LOC_Os02g43840
8	Chr2	26442038	C	T	0.5	6.63662	LOC_Os02g43850
8	Chr2	26442038	C	T	0.5	6.63662	LOC_Os02g43860
8	Chr2	26442038	C	T	0.5	6.63662	LOC_Os02g43865
8	Chr2	26442038	C	T	0.5	6.63662	LOC_Os02g43870
8	Chr2	26442038	C	T	0.5	6.63662	LOC_Os02g43880
8	Chr2	26442038	C	T	0.5	6.63662	LOC_Os02g43890
8	Chr2	26442038	C	T	0.5	6.63662	LOC_Os02g43900
8	Chr2	26442038	C	T	0.5	6.63662	LOC_Os02g43906
8	Chr2	26442038	C	T	0.5	6.63662	LOC_Os02g43912
8	Chr2	26442038	C	T	0.5	6.63662	LOC_Os02g43920
8	Chr2	26442038	C	T	0.5	6.63662	LOC_Os02g43930
8	Chr2	26442038	C	T	0.5	6.63662	LOC_Os02g43940
8	Chr2	26442038	C	T	0.5	6.63662	LOC_Os02g43950
8	Chr2	26442038	C	T	0.5	6.63662	LOC_Os02g43960
8	Chr2	26442038	C	T	0.5	6.63662	LOC_Os02g43970
8	Chr2	26442038	C	T	0.5	6.63662	LOC_Os02g43980
8	Chr2	26442038	C	T	0.5	6.63662	LOC_Os02g43990
8	Chr2	26442038	C	T	0.5	6.63662	LOC_Os02g44000
8	Chr2	26442038	C	T	0.5	6.63662	LOC_Os02g44010
8	Chr2	26442038	C	T	0.5	6.63662	LOC_Os02g44020
8	Chr2	26442038	C	T	0.5	6.63662	LOC_Os02g44030
8	Chr2	26442038	C	T	0.5	6.63662	LOC_Os02g44040
8	Chr2	26442038	C	T	0.5	6.63662	LOC_Os02g44050
8	Chr2	26442038	C	T	0.5	6.63662	LOC_Os02g44060
8	Chr2	26442038	C	T	0.5	6.63662	LOC_Os02g44070
8	Chr2	26442038	C	T	0.5	6.63662	LOC_Os02g44080
8	Chr2	26442038	C	T	0.5	6.63662	LOC_Os02g44090
8	Chr2	26442038	C	T	0.5	6.63662	LOC_Os02g44100
8	Chr2	26442038	C	T	0.5	6.63662	LOC_Os02g44102
8	Chr2	26442038	C	T	0.5	6.63662	LOC_Os02g44104
8	Chr2	26442038	C	T	0.5	6.63662	LOC_Os02g44106
9	Chr2	35381709	A	G	0.5	5.20338	LOC_Os02g57390
9	Chr2	35381709	A	G	0.5	5.20338	LOC_Os02g57400
9	Chr2	35381709	A	G	0.5	5.20338	LOC_Os02g57410
9	Chr2	35381709	A	G	0.5	5.20338	LOC_Os02g57420
9	Chr2	35381709	A	G	0.5	5.20338	LOC_Os02g57430
9	Chr2	35381709	A	G	0.5	5.20338	LOC_Os02g57440
9	Chr2	35381709	A	G	0.5	5.20338	LOC_Os02g57450
9	Chr2	35381709	A	G	0.5	5.20338	LOC_Os02g57460
9	Chr2	35381709	A	G	0.5	5.20338	LOC_Os02g57470
9	Chr2	35381709	A	G	0.5	5.20338	LOC_Os02g57480
9	Chr2	35381709	A	G	0.5	5.20338	LOC_Os02g57490
9	Chr2	35381709	A	G	0.5	5.20338	LOC_Os02g57500
9	Chr2	35381709	A	G	0.5	5.20338	LOC_Os02g57510
9	Chr2	35381709	A	G	0.5	5.20338	LOC_Os02g57520
9	Chr2	35381709	A	G	0.5	5.20338	LOC_Os02g57530
9	Chr2	35381709	A	G	0.5	5.20338	LOC_Os02g57540
9	Chr2	35381709	A	G	0.5	5.20338	LOC_Os02g57550
9	Chr2	35381709	A	G	0.5	5.20338	LOC_Os02g57560
9	Chr2	35381709	A	G	0.5	5.20338	LOC_Os02g57570
9	Chr2	35381709	A	G	0.5	5.20338	LOC_Os02g57580
9	Chr2	35381709	A	G	0.5	5.20338	LOC_Os02g57590
9	Chr2	35381709	A	G	0.5	5.20338	LOC_Os02g57600
9	Chr2	35381709	A	G	0.5	5.20338	LOC_Os02g57610
9	Chr2	35381709	A	G	0.5	5.20338	LOC_Os02g57620
9	Chr2	35381709	A	G	0.5	5.20338	LOC_Os02g57630
9	Chr2	35381709	A	G	0.5	5.20338	LOC_Os02g57640
9	Chr2	35381709	A	G	0.5	5.20338	LOC_Os02g57650
9	Chr2	35381709	A	G	0.5	5.20338	LOC_Os02g57660
9	Chr2	35381709	A	G	0.5	5.20338	LOC_Os02g57670
9	Chr2	35381709	A	G	0.5	5.20338	LOC_Os02g57690
9	Chr2	35381709	A	G	0.5	5.20338	LOC_Os02g57700
9	Chr2	35381709	A	G	0.5	5.20338	LOC_Os02g57710
9	Chr2	35381709	A	G	0.5	5.20338	LOC_Os02g57720
9	Chr2	35381709	A	G	0.5	5.20338	LOC_Os02g57730
9	Chr2	35381709	A	G	0.5	5.20338	LOC_Os02g57740
9	Chr2	35381709	A	G	0.5	5.20338	LOC_Os02g57750
9	Chr2	35381709	A	G	0.5	5.20338	LOC_Os02g57760
9	Chr2	35381709	A	G	0.5	5.20338	LOC_Os02g57770
9	Chr2	35381709	A	G	0.5	5.20338	LOC_Os02g57780
9	Chr2	35381709	A	G	0.5	5.20338	LOC_Os02g57790
9	Chr2	35381709	A	G	0.5	5.20338	LOC_Os02g57800
9	Chr2	35381709	A	G	0.5	5.20338	LOC_Os02g57810
9	Chr2	35381709	A	G	0.5	5.20338	LOC_Os02g57820
9	Chr2	35381709	A	G	0.5	5.20338	LOC_Os02g57830
9	Chr2	35381709	A	G	0.5	5.20338	LOC_Os02g57840
9	Chr2	35381709	A	G	0.5	5.20338	LOC_Os02g57850
9	Chr2	35381709	A	G	0.5	5.20338	LOC_Os02g57854
9	Chr2	35381709	A	G	0.5	5.20338	LOC_Os02g57860
9	Chr2	35381709	A	G	0.5	5.20338	LOC_Os02g57870
9	Chr2	35381709	A	G	0.5	5.20338	LOC_Os02g57880
9	Chr2	35381709	A	G	0.5	5.20338	LOC_Os02g57890
9	Chr2	35381709	A	G	0.5	5.20338	LOC_Os02g57900
9	Chr2	35381709	A	G	0.5	5.20338	LOC_Os02g57910
9	Chr2	35381709	A	G	0.5	5.20338	LOC_Os02g57924
9	Chr2	35381709	A	G	0.5	5.20338	LOC_Os02g57930
9	Chr2	35381709	A	G	0.5	5.20338	LOC_Os02g57940
9	Chr2	35381709	A	G	0.5	5.20338	LOC_Os02g57950
9	Chr2	35381709	A	G	0.5	5.20338	LOC_Os02g57960
9	Chr2	35381709	A	G	0.5	5.20338	LOC_Os02g57965
9	Chr2	35381709	A	G	0.5	5.20338	LOC_Os02g57980
9	Chr2	35381709	A	G	0.5	5.20338	LOC_Os02g57990
9	Chr2	35381709	A	G	0.5	5.20338	LOC_Os02g58000
9	Chr2	35381709	A	G	0.5	5.20338	LOC_Os02g58010
9	Chr2	35381709	A	G	0.5	5.20338	LOC_Os02g58020
9	Chr2	35381709	A	G	0.5	5.20338	LOC_Os02g58030
9	Chr2	35381709	A	G	0.5	5.20338	LOC_Os02g58040
9	Chr2	35381709	A	G	0.5	5.20338	LOC_Os02g58050
9	Chr2	35381709	A	G	0.5	5.20338	LOC_Os02g58060
9	Chr2	35381709	A	G	0.5	5.20338	LOC_Os02g58070
9	Chr2	35381709	A	G	0.5	5.20338	LOC_Os02g58080
9	Chr2	35381709	A	G	0.5	5.20338	LOC_Os02g58090
9	Chr2	35381709	A	G	0.5	5.20338	LOC_Os02g58100
9	Chr2	35381709	A	G	0.5	5.20338	LOC_Os02g58110
9	Chr2	35381709	A	G	0.5	5.20338	LOC_Os02g58120
9	Chr2	35381709	A	G	0.5	5.20338	LOC_Os02g58139
9	Chr2	35381709	A	G	0.5	5.20338	LOC_Os02g58150
9	Chr2	35381709	A	G	0.5	5.20338	LOC_Os02g58160
9	Chr2	35381709	A	G	0.5	5.20338	LOC_Os02g58170
9	Chr2	35381709	A	G	0.5	5.20338	LOC_Os02g58180
9	Chr2	35381709	A	G	0.5	5.20338	LOC_Os02g58200
9	Chr2	35381709	A	G	0.5	5.20338	LOC_Os02g58210
9	Chr2	35381709	A	G	0.5	5.20338	LOC_Os02g58214
9	Chr2	35381709	A	G	0.5	5.20338	LOC_Os02g58220
9	Chr2	35381709	A	G	0.5	5.20338	LOC_Os02g58230
9	Chr2	35381709	A	G	0.5	5.20338	LOC_Os02g58240
9	Chr2	35381709	A	G	0.5	5.20338	LOC_Os02g58250
9	Chr2	35381709	A	G	0.5	5.20338	LOC_Os02g58260
9	Chr2	35381709	A	G	0.5	5.20338	LOC_Os02g58270
9	Chr2	35381709	A	G	0.5	5.20338	LOC_Os02g58280
9	Chr2	35381709	A	G	0.5	5.20338	LOC_Os02g58290
9	Chr2	35381709	A	G	0.5	5.20338	LOC_Os02g58300
9	Chr2	35381709	A	G	0.5	5.20338	LOC_Os02g58310
9	Chr2	35381709	A	G	0.5	5.20338	LOC_Os02g58330
9	Chr2	35381709	A	G	0.5	5.20338	LOC_Os02g58340
9	Chr2	35381709	A	G	0.5	5.20338	LOC_Os02g58350
9	Chr2	35381709	A	G	0.5	5.20338	LOC_Os02g58360
9	Chr2	35381709	A	G	0.5	5.20338	LOC_Os02g58370
9	Chr2	35381709	A	G	0.5	5.20338	LOC_Os02g58380
10	Chr3	16482875	T	C	0.5	5.14276	LOC_Os03g28160
10	Chr3	16482875	T	C	0.5	5.14276	LOC_Os03g28170
10	Chr3	16482875	T	C	0.5	5.14276	LOC_Os03g28175
10	Chr3	16482875	T	C	0.5	5.14276	LOC_Os03g28180
10	Chr3	16482875	T	C	0.5	5.14276	LOC_Os03g28190
10	Chr3	16482875	T	C	0.5	5.14276	LOC_Os03g28204
10	Chr3	16482875	T	C	0.5	5.14276	LOC_Os03g28220
10	Chr3	16482875	T	C	0.5	5.14276	LOC_Os03g28230
10	Chr3	16482875	T	C	0.5	5.14276	LOC_Os03g28250
10	Chr3	16482875	T	C	0.5	5.14276	LOC_Os03g28260
10	Chr3	16482875	T	C	0.5	5.14276	LOC_Os03g28270
10	Chr3	16482875	T	C	0.5	5.14276	LOC_Os03g28280
10	Chr3	16482875	T	C	0.5	5.14276	LOC_Os03g28289
10	Chr3	16482875	T	C	0.5	5.14276	LOC_Os03g28300
10	Chr3	16482875	T	C	0.5	5.14276	LOC_Os03g28310
10	Chr3	16482875	T	C	0.5	5.14276	LOC_Os03g28330
10	Chr3	16482875	T	C	0.5	5.14276	LOC_Os03g28350
10	Chr3	16482875	T	C	0.5	5.14276	LOC_Os03g28360
10	Chr3	16482875	T	C	0.5	5.14276	LOC_Os03g28370
10	Chr3	16482875	T	C	0.5	5.14276	LOC_Os03g28380
10	Chr3	16482875	T	C	0.5	5.14276	LOC_Os03g28389
10	Chr3	16482875	T	C	0.5	5.14276	LOC_Os03g28400
10	Chr3	16482875	T	C	0.5	5.14276	LOC_Os03g28410
10	Chr3	16482875	T	C	0.5	5.14276	LOC_Os03g28420
10	Chr3	16482875	T	C	0.5	5.14276	LOC_Os03g28430
10	Chr3	16482875	T	C	0.5	5.14276	LOC_Os03g28910
10	Chr3	16482875	T	C	0.5	5.14276	LOC_Os03g28920
10	Chr3	16482875	T	C	0.5	5.14276	LOC_Os03g28940
10	Chr3	16482875	T	C	0.5	5.14276	LOC_Os03g28950
10	Chr3	16482875	T	C	0.5	5.14276	LOC_Os03g28960
10	Chr3	16482875	T	C	0.5	5.14276	LOC_Os03g28969
10	Chr3	16482875	T	C	0.5	5.14276	LOC_Os03g28980
10	Chr3	16482875	T	C	0.5	5.14276	LOC_Os03g28990
10	Chr3	16482875	T	C	0.5	5.14276	LOC_Os03g29000
10	Chr3	16482875	T	C	0.5	5.14276	LOC_Os03g29010
10	Chr3	16482875	T	C	0.5	5.14276	LOC_Os03g29020
10	Chr3	16482875	T	C	0.5	5.14276	LOC_Os03g29035
10	Chr3	16482875	T	C	0.5	5.14276	LOC_Os03g29045
10	Chr3	16482875	T	C	0.5	5.14276	LOC_Os03g29065
10	Chr3	16482875	T	C	0.5	5.14276	LOC_Os03g29075
10	Chr3	16482875	T	C	0.5	5.14276	LOC_Os03g29085
10	Chr3	16482875	T	C	0.5	5.14276	LOC_Os03g29100
10	Chr3	16482875	T	C	0.5	5.14276	LOC_Os03g29110
10	Chr3	16482875	T	C	0.5	5.14276	LOC_Os03g29120
10	Chr3	16482875	T	C	0.5	5.14276	LOC_Os03g29130
10	Chr3	16482875	T	C	0.5	5.14276	LOC_Os03g29140
10	Chr3	16482875	T	C	0.5	5.14276	LOC_Os03g29150
10	Chr3	16482875	T	C	0.5	5.14276	LOC_Os03g29170
10	Chr3	16482875	T	C	0.5	5.14276	LOC_Os03g29180
10	Chr3	16482875	T	C	0.5	5.14276	LOC_Os03g29184
10	Chr3	16482875	T	C	0.5	5.14276	LOC_Os03g29190
10	Chr3	16482875	T	C	0.5	5.14276	LOC_Os03g29194
10	Chr3	16482875	T	C	0.5	5.14276	LOC_Os03g29200
10	Chr3	16482875	T	C	0.5	5.14276	LOC_Os03g29206
10	Chr3	16482875	T	C	0.5	5.14276	LOC_Os03g29212
10	Chr3	16482875	T	C	0.5	5.14276	LOC_Os03g29220
10	Chr3	16482875	T	C	0.5	5.14276	LOC_Os03g29222
10	Chr3	16482875	T	C	0.5	5.14276	LOC_Os03g29224
10	Chr3	16482875	T	C	0.5	5.14276	LOC_Os03g29230
10	Chr3	16482875	T	C	0.5	5.14276	LOC_Os03g29240
10	Chr3	16482875	T	C	0.5	5.14276	LOC_Os03g29244
10	Chr3	16482875	T	C	0.5	5.14276	LOC_Os03g29250
10	Chr3	16482875	T	C	0.5	5.14276	LOC_Os03g29260
10	Chr3	16482875	T	C	0.5	5.14276	LOC_Os03g29270
10	Chr3	16482875	T	C	0.5	5.14276	LOC_Os03g29280
10	Chr3	16482875	T	C	0.5	5.14276	LOC_Os03g29290
10	Chr3	16482875	T	C	0.5	5.14276	LOC_Os03g29310
10	Chr3	16482875	T	C	0.5	5.14276	LOC_Os03g29330
10	Chr3	16482875	T	C	0.5	5.14276	LOC_Os03g29340
10	Chr3	16482875	T	C	0.5	5.14276	LOC_Os03g29350
10	Chr3	16482875	T	C	0.5	5.14276	LOC_Os03g29360
10	Chr3	16482875	T	C	0.5	5.14276	LOC_Os03g29370
10	Chr3	16482875	T	C	0.5	5.14276	LOC_Os03g29389
10	Chr3	16482875	T	C	0.5	5.14276	LOC_Os03g29400
10	Chr3	16482875	T	C	0.5	5.14276	LOC_Os03g29410
10	Chr3	16482875	T	C	0.5	5.14276	LOC_Os03g29420
10	Chr3	16482875	T	C	0.5	5.14276	LOC_Os03g29430
10	Chr3	16482875	T	C	0.5	5.14276	LOC_Os03g29440
10	Chr3	16482875	T	C	0.5	5.14276	LOC_Os03g29460
11	Chr3	16833848	G	A	0.5	5.66712	LOC_Os03g29470
11	Chr3	16833848	G	A	0.5	5.66712	LOC_Os03g29480
11	Chr3	16833848	G	A	0.5	5.66712	LOC_Os03g29490
11	Chr3	16833848	G	A	0.5	5.66712	LOC_Os03g29510
11	Chr3	16833848	G	A	0.5	5.66712	LOC_Os03g29520
11	Chr3	16833848	G	A	0.5	5.66712	LOC_Os03g29540
11	Chr3	16833848	G	A	0.5	5.66712	LOC_Os03g29550
11	Chr3	16833848	G	A	0.5	5.66712	LOC_Os03g29560
11	Chr3	16833848	G	A	0.5	5.66712	LOC_Os03g29570
11	Chr3	16833848	G	A	0.5	5.66712	LOC_Os03g29584
11	Chr3	16833848	G	A	0.5	5.66712	LOC_Os03g29600
11	Chr3	16833848	G	A	0.5	5.66712	LOC_Os03g29614
11	Chr3	16833848	G	A	0.5	5.66712	LOC_Os03g29630
11	Chr3	16833848	G	A	0.5	5.66712	LOC_Os03g29650
11	Chr3	16833848	G	A	0.5	5.66712	LOC_Os03g29660
11	Chr3	16833848	G	A	0.5	5.66712	LOC_Os03g29680
11	Chr3	16833848	G	A	0.5	5.66712	LOC_Os03g29690
11	Chr3	16833848	G	A	0.5	5.66712	LOC_Os03g29710
11	Chr3	16833848	G	A	0.5	5.66712	LOC_Os03g29730
11	Chr3	16833848	G	A	0.5	5.66712	LOC_Os03g29740
11	Chr3	16833848	G	A	0.5	5.66712	LOC_Os03g29750
11	Chr3	16833848	G	A	0.5	5.66712	LOC_Os03g29760
11	Chr3	16833848	G	A	0.5	5.66712	LOC_Os03g29770
11	Chr3	16833848	G	A	0.5	5.66712	LOC_Os03g29790
11	Chr3	16833848	G	A	0.5	5.66712	LOC_Os03g29810
11	Chr3	16833848	G	A	0.5	5.66712	LOC_Os03g29830
11	Chr3	16833848	G	A	0.5	5.66712	LOC_Os03g29850
11	Chr3	16833848	G	A	0.5	5.66712	LOC_Os03g29864
11	Chr3	16833848	G	A	0.5	5.66712	LOC_Os03g29880
11	Chr3	16833848	G	A	0.5	5.66712	LOC_Os03g29900
12	Chr3	22235100	T	G	0.5	5.36962	LOC_Os03g39650
12	Chr3	22235100	T	G	0.5	5.36962	LOC_Os03g39655
12	Chr3	22235100	T	G	0.5	5.36962	LOC_Os03g39660
12	Chr3	22235100	T	G	0.5	5.36962	LOC_Os03g39670
12	Chr3	22235100	T	G	0.5	5.36962	LOC_Os03g39680
12	Chr3	22235100	T	G	0.5	5.36962	LOC_Os03g39690
12	Chr3	22235100	T	G	0.5	5.36962	LOC_Os03g39700
12	Chr3	22235100	T	G	0.5	5.36962	LOC_Os03g39710
12	Chr3	22235100	T	G	0.5	5.36962	LOC_Os03g39720
12	Chr3	22235100	T	G	0.5	5.36962	LOC_Os03g39730
12	Chr3	22235100	T	G	0.5	5.36962	LOC_Os03g39740
12	Chr3	22235100	T	G	0.5	5.36962	LOC_Os03g39760
12	Chr3	22235100	T	G	0.5	5.36962	LOC_Os03g39780
12	Chr3	22235100	T	G	0.5	5.36962	LOC_Os03g39790
12	Chr3	22235100	T	G	0.5	5.36962	LOC_Os03g39820
12	Chr3	22235100	T	G	0.5	5.36962	LOC_Os03g39830
12	Chr3	22235100	T	G	0.5	5.36962	LOC_Os03g39850
12	Chr3	22235100	T	G	0.5	5.36962	LOC_Os03g39860
12	Chr3	22235100	T	G	0.5	5.36962	LOC_Os03g39870
12	Chr3	22235100	T	G	0.5	5.36962	LOC_Os03g39880
12	Chr3	22235100	T	G	0.5	5.36962	LOC_Os03g39890
12	Chr3	22235100	T	G	0.5	5.36962	LOC_Os03g39900
12	Chr3	22235100	T	G	0.5	5.36962	LOC_Os03g39910
12	Chr3	22235100	T	G	0.5	5.36962	LOC_Os03g39920
12	Chr3	22235100	T	G	0.5	5.36962	LOC_Os03g39930
12	Chr3	22235100	T	G	0.5	5.36962	LOC_Os03g39940
12	Chr3	22235100	T	G	0.5	5.36962	LOC_Os03g39960
12	Chr3	22235100	T	G	0.5	5.36962	LOC_Os03g39970
12	Chr3	22235100	T	G	0.5	5.36962	LOC_Os03g39980
12	Chr3	22235100	T	G	0.5	5.36962	LOC_Os03g40000
12	Chr3	22235100	T	G	0.5	5.36962	LOC_Os03g40010
12	Chr3	22235100	T	G	0.5	5.36962	LOC_Os03g40020
12	Chr3	22235100	T	G	0.5	5.36962	LOC_Os03g40030
12	Chr3	22235100	T	G	0.5	5.36962	LOC_Os03g40040
12	Chr3	22235100	T	G	0.5	5.36962	LOC_Os03g40060
12	Chr3	22235100	T	G	0.5	5.36962	LOC_Os03g40070
12	Chr3	22235100	T	G	0.5	5.36962	LOC_Os03g40080
12	Chr3	22235100	T	G	0.5	5.36962	LOC_Os03g40084
12	Chr3	22235100	T	G	0.5	5.36962	LOC_Os03g40090
12	Chr3	22235100	T	G	0.5	5.36962	LOC_Os03g40100
12	Chr3	22235100	T	G	0.5	5.36962	LOC_Os03g40110
12	Chr3	22235100	T	G	0.5	5.36962	LOC_Os03g40120
12	Chr3	22235100	T	G	0.5	5.36962	LOC_Os03g40130
12	Chr3	22235100	T	G	0.5	5.36962	LOC_Os03g40160
12	Chr3	22235100	T	G	0.5	5.36962	LOC_Os03g40170
12	Chr3	22235100	T	G	0.5	5.36962	LOC_Os03g40180
12	Chr3	22235100	T	G	0.5	5.36962	LOC_Os03g40194
12	Chr3	22235100	T	G	0.5	5.36962	LOC_Os03g40210
12	Chr3	22235100	T	G	0.5	5.36962	LOC_Os03g40220
12	Chr3	22235100	T	G	0.5	5.36962	LOC_Os03g40230
12	Chr3	22235100	T	G	0.5	5.36962	LOC_Os03g40240
12	Chr3	22235100	T	G	0.5	5.36962	LOC_Os03g40250
12	Chr3	22235100	T	G	0.5	5.36962	LOC_Os03g40260
12	Chr3	22235100	T	G	0.5	5.36962	LOC_Os03g40270
12	Chr3	22235100	T	G	0.5	5.36962	LOC_Os03g40290
12	Chr3	22235100	T	G	0.5	5.36962	LOC_Os03g40300
12	Chr3	22235100	T	G	0.5	5.36962	LOC_Os03g40310
12	Chr3	22235100	T	G	0.5	5.36962	LOC_Os03g40320
12	Chr3	22235100	T	G	0.5	5.36962	LOC_Os03g40330
12	Chr3	22235100	T	G	0.5	5.36962	LOC_Os03g40360
12	Chr3	22235100	T	G	0.5	5.36962	LOC_Os03g40370
13	Chr3	24115601	A	G	0.5	5.67801	LOC_Os03g42890
13	Chr3	24115601	A	G	0.5	5.67801	LOC_Os03g42900
13	Chr3	24115601	A	G	0.5	5.67801	LOC_Os03g42910
13	Chr3	24115601	A	G	0.5	5.67801	LOC_Os03g42920
13	Chr3	24115601	A	G	0.5	5.67801	LOC_Os03g42930
13	Chr3	24115601	A	G	0.5	5.67801	LOC_Os03g42950
13	Chr3	24115601	A	G	0.5	5.67801	LOC_Os03g42954
13	Chr3	24115601	A	G	0.5	5.67801	LOC_Os03g42960
13	Chr3	24115601	A	G	0.5	5.67801	LOC_Os03g42970
13	Chr3	24115601	A	G	0.5	5.67801	LOC_Os03g42990
13	Chr3	24115601	A	G	0.5	5.67801	LOC_Os03g43000
13	Chr3	24115601	A	G	0.5	5.67801	LOC_Os03g43010
13	Chr3	24115601	A	G	0.5	5.67801	LOC_Os03g43020
13	Chr3	24115601	A	G	0.5	5.67801	LOC_Os03g43030
13	Chr3	24115601	A	G	0.5	5.67801	LOC_Os03g43040
13	Chr3	24115601	A	G	0.5	5.67801	LOC_Os03g43050
13	Chr3	24115601	A	G	0.5	5.67801	LOC_Os03g43060
13	Chr3	24115601	A	G	0.5	5.67801	LOC_Os03g43070
13	Chr3	24115601	A	G	0.5	5.67801	LOC_Os03g43080
13	Chr3	24115601	A	G	0.5	5.67801	LOC_Os03g43090
13	Chr3	24115601	A	G	0.5	5.67801	LOC_Os03g43100
13	Chr3	24115601	A	G	0.5	5.67801	LOC_Os03g43114
13	Chr3	24115601	A	G	0.5	5.67801	LOC_Os03g43130
13	Chr3	24115601	A	G	0.5	5.67801	LOC_Os03g43140
13	Chr3	24115601	A	G	0.5	5.67801	LOC_Os03g43150
13	Chr3	24115601	A	G	0.5	5.67801	LOC_Os03g43160
13	Chr3	24115601	A	G	0.5	5.67801	LOC_Os03g43169
13	Chr3	24115601	A	G	0.5	5.67801	LOC_Os03g43180
13	Chr3	24115601	A	G	0.5	5.67801	LOC_Os03g43190
13	Chr3	24115601	A	G	0.5	5.67801	LOC_Os03g43200
13	Chr3	24115601	A	G	0.5	5.67801	LOC_Os03g43210
13	Chr3	24115601	A	G	0.5	5.67801	LOC_Os03g43220
13	Chr3	24115601	A	G	0.5	5.67801	LOC_Os03g43230
13	Chr3	24115601	A	G	0.5	5.67801	LOC_Os03g43235
13	Chr3	24115601	A	G	0.5	5.67801	LOC_Os03g43240
13	Chr3	24115601	A	G	0.5	5.67801	LOC_Os03g43250
13	Chr3	24115601	A	G	0.5	5.67801	LOC_Os03g43270
13	Chr3	24115601	A	G	0.5	5.67801	LOC_Os03g43280
13	Chr3	24115601	A	G	0.5	5.67801	LOC_Os03g43290
13	Chr3	24115601	A	G	0.5	5.67801	LOC_Os03g43309
13	Chr3	24115601	A	G	0.5	5.67801	LOC_Os03g43330
13	Chr3	24115601	A	G	0.5	5.67801	LOC_Os03g43340
13	Chr3	24115601	A	G	0.5	5.67801	LOC_Os03g43350
13	Chr3	24115601	A	G	0.5	5.67801	LOC_Os03g43360
13	Chr3	24115601	A	G	0.5	5.67801	LOC_Os03g43374
13	Chr3	24115601	A	G	0.5	5.67801	LOC_Os03g43390
13	Chr3	24115601	A	G	0.5	5.67801	LOC_Os03g43400
13	Chr3	24115601	A	G	0.5	5.67801	LOC_Os03g43410
13	Chr3	24115601	A	G	0.5	5.67801	LOC_Os03g43420
13	Chr3	24115601	A	G	0.5	5.67801	LOC_Os03g43430
13	Chr3	24115601	A	G	0.5	5.67801	LOC_Os03g43440
13	Chr3	24115601	A	G	0.5	5.67801	LOC_Os03g43460
13	Chr3	24115601	A	G	0.5	5.67801	LOC_Os03g43464
13	Chr3	24115601	A	G	0.5	5.67801	LOC_Os03g43470
13	Chr3	24115601	A	G	0.5	5.67801	LOC_Os03g43480
13	Chr3	24115601	A	G	0.5	5.67801	LOC_Os03g43490
13	Chr3	24115601	A	G	0.5	5.67801	LOC_Os03g43500
13	Chr3	24115601	A	G	0.5	5.67801	LOC_Os03g43510
13	Chr3	24115601	A	G	0.5	5.67801	LOC_Os03g43524
13	Chr3	24115601	A	G	0.5	5.67801	LOC_Os03g43540
13	Chr3	24115601	A	G	0.5	5.67801	LOC_Os03g43550
14	Chr4	880137	A	C	0.5	5.04904	LOC_Os04g02100
14	Chr4	880137	A	C	0.5	5.04904	LOC_Os04g02110
14	Chr4	880137	A	C	0.5	5.04904	LOC_Os04g02120
14	Chr4	880137	A	C	0.5	5.04904	LOC_Os04g02130
14	Chr4	880137	A	C	0.5	5.04904	LOC_Os04g02140
14	Chr4	880137	A	C	0.5	5.04904	LOC_Os04g02150
14	Chr4	880137	A	C	0.5	5.04904	LOC_Os04g02160
14	Chr4	880137	A	C	0.5	5.04904	LOC_Os04g02180
14	Chr4	880137	A	C	0.5	5.04904	LOC_Os04g02200
14	Chr4	880137	A	C	0.5	5.04904	LOC_Os04g02210
14	Chr4	880137	A	C	0.5	5.04904	LOC_Os04g02220
14	Chr4	880137	A	C	0.5	5.04904	LOC_Os04g02230
14	Chr4	880137	A	C	0.5	5.04904	LOC_Os04g02240
14	Chr4	880137	A	C	0.5	5.04904	LOC_Os04g02250
14	Chr4	880137	A	C	0.5	5.04904	LOC_Os04g02264
14	Chr4	880137	A	C	0.5	5.04904	LOC_Os04g02280
14	Chr4	880137	A	C	0.5	5.04904	LOC_Os04g02300
14	Chr4	880137	A	C	0.5	5.04904	LOC_Os04g02310
14	Chr4	880137	A	C	0.5	5.04904	LOC_Os04g02320
14	Chr4	880137	A	C	0.5	5.04904	LOC_Os04g02330
14	Chr4	880137	A	C	0.5	5.04904	LOC_Os04g02340
14	Chr4	880137	A	C	0.5	5.04904	LOC_Os04g02350
14	Chr4	880137	A	C	0.5	5.04904	LOC_Os04g02354
14	Chr4	880137	A	C	0.5	5.04904	LOC_Os04g02360
14	Chr4	880137	A	C	0.5	5.04904	LOC_Os04g02370
14	Chr4	880137	A	C	0.5	5.04904	LOC_Os04g02375
14	Chr4	880137	A	C	0.5	5.04904	LOC_Os04g02380
14	Chr4	880137	A	C	0.5	5.04904	LOC_Os04g02390
14	Chr4	880137	A	C	0.5	5.04904	LOC_Os04g02400
14	Chr4	880137	A	C	0.5	5.04904	LOC_Os04g02410
14	Chr4	880137	A	C	0.5	5.04904	LOC_Os04g02420
14	Chr4	880137	A	C	0.5	5.04904	LOC_Os04g02434
14	Chr4	880137	A	C	0.5	5.04904	LOC_Os04g02450
14	Chr4	880137	A	C	0.5	5.04904	LOC_Os04g02460
14	Chr4	880137	A	C	0.5	5.04904	LOC_Os04g02470
14	Chr4	880137	A	C	0.5	5.04904	LOC_Os04g02480
14	Chr4	880137	A	C	0.5	5.04904	LOC_Os04g02490
14	Chr4	880137	A	C	0.5	5.04904	LOC_Os04g02500
14	Chr4	880137	A	C	0.5	5.04904	LOC_Os04g02510
14	Chr4	880137	A	C	0.5	5.04904	LOC_Os04g02520
14	Chr4	880137	A	C	0.5	5.04904	LOC_Os04g02530
14	Chr4	880137	A	C	0.5	5.04904	LOC_Os04g02550
14	Chr4	880137	A	C	0.5	5.04904	LOC_Os04g02560
14	Chr4	880137	A	C	0.5	5.04904	LOC_Os04g02570
14	Chr4	880137	A	C	0.5	5.04904	LOC_Os04g02580
14	Chr4	880137	A	C	0.5	5.04904	LOC_Os04g02590
14	Chr4	880137	A	C	0.5	5.04904	LOC_Os04g02600
14	Chr4	880137	A	C	0.5	5.04904	LOC_Os04g02610
14	Chr4	880137	A	C	0.5	5.04904	LOC_Os04g02620
14	Chr4	880137	A	C	0.5	5.04904	LOC_Os04g02630
14	Chr4	880137	A	C	0.5	5.04904	LOC_Os04g02640
14	Chr4	880137	A	C	0.5	5.04904	LOC_Os04g02650
14	Chr4	880137	A	C	0.5	5.04904	LOC_Os04g02660
14	Chr4	880137	A	C	0.5	5.04904	LOC_Os04g02670
14	Chr4	880137	A	C	0.5	5.04904	LOC_Os04g02680
14	Chr4	880137	A	C	0.5	5.04904	LOC_Os04g02690
14	Chr4	880137	A	C	0.5	5.04904	LOC_Os04g02700
14	Chr4	880137	A	C	0.5	5.04904	LOC_Os04g02710
14	Chr4	880137	A	C	0.5	5.04904	LOC_Os04g02720
14	Chr4	880137	A	C	0.5	5.04904	LOC_Os04g02730
14	Chr4	880137	A	C	0.5	5.04904	LOC_Os04g02754
14	Chr4	880137	A	C	0.5	5.04904	LOC_Os04g02780
15	Chr4	4707245	G	A	0.5	5.20179	LOC_Os04g08410
15	Chr4	4707245	G	A	0.5	5.20179	LOC_Os04g08415
15	Chr4	4707245	G	A	0.5	5.20179	LOC_Os04g08430
15	Chr4	4707245	G	A	0.5	5.20179	LOC_Os04g08440
15	Chr4	4707245	G	A	0.5	5.20179	LOC_Os04g08450
15	Chr4	4707245	G	A	0.5	5.20179	LOC_Os04g08460
15	Chr4	4707245	G	A	0.5	5.20179	LOC_Os04g08470
15	Chr4	4707245	G	A	0.5	5.20179	LOC_Os04g08480
15	Chr4	4707245	G	A	0.5	5.20179	LOC_Os04g08500
15	Chr4	4707245	G	A	0.5	5.20179	LOC_Os04g08510
15	Chr4	4707245	G	A	0.5	5.20179	LOC_Os04g08520
15	Chr4	4707245	G	A	0.5	5.20179	LOC_Os04g08530
15	Chr4	4707245	G	A	0.5	5.20179	LOC_Os04g08540
15	Chr4	4707245	G	A	0.5	5.20179	LOC_Os04g08550
15	Chr4	4707245	G	A	0.5	5.20179	LOC_Os04g08570
15	Chr4	4707245	G	A	0.5	5.20179	LOC_Os04g08580
15	Chr4	4707245	G	A	0.5	5.20179	LOC_Os04g08590
15	Chr4	4707245	G	A	0.5	5.20179	LOC_Os04g08600
15	Chr4	4707245	G	A	0.5	5.20179	LOC_Os04g08610
15	Chr4	4707245	G	A	0.5	5.20179	LOC_Os04g08620
15	Chr4	4707245	G	A	0.5	5.20179	LOC_Os04g08630
15	Chr4	4707245	G	A	0.5	5.20179	LOC_Os04g08640
15	Chr4	4707245	G	A	0.5	5.20179	LOC_Os04g08650
15	Chr4	4707245	G	A	0.5	5.20179	LOC_Os04g08660
15	Chr4	4707245	G	A	0.5	5.20179	LOC_Os04g08670
15	Chr4	4707245	G	A	0.5	5.20179	LOC_Os04g08680
15	Chr4	4707245	G	A	0.5	5.20179	LOC_Os04g08690
15	Chr4	4707245	G	A	0.5	5.20179	LOC_Os04g08700
15	Chr4	4707245	G	A	0.5	5.20179	LOC_Os04g08710
15	Chr4	4707245	G	A	0.5	5.20179	LOC_Os04g08720
15	Chr4	4707245	G	A	0.5	5.20179	LOC_Os04g08730
15	Chr4	4707245	G	A	0.5	5.20179	LOC_Os04g08740
15	Chr4	4707245	G	A	0.5	5.20179	LOC_Os04g08749
15	Chr4	4707245	G	A	0.5	5.20179	LOC_Os04g08760
15	Chr4	4707245	G	A	0.5	5.20179	LOC_Os04g08764
15	Chr4	4707245	G	A	0.5	5.20179	LOC_Os04g08768
15	Chr4	4707245	G	A	0.5	5.20179	LOC_Os04g08772
15	Chr4	4707245	G	A	0.5	5.20179	LOC_Os04g08776
15	Chr4	4707245	G	A	0.5	5.20179	LOC_Os04g08780
15	Chr4	4707245	G	A	0.5	5.20179	LOC_Os04g08784
15	Chr4	4707245	G	A	0.5	5.20179	LOC_Os04g08788
15	Chr4	4707245	G	A	0.5	5.20179	LOC_Os04g08792
15	Chr4	4707245	G	A	0.5	5.20179	LOC_Os04g08796
15	Chr4	4707245	G	A	0.5	5.20179	LOC_Os04g08800
15	Chr4	4707245	G	A	0.5	5.20179	LOC_Os04g08804
15	Chr4	4707245	G	A	0.5	5.20179	LOC_Os04g08812
15	Chr4	4707245	G	A	0.5	5.20179	LOC_Os04g08815
15	Chr4	4707245	G	A	0.5	5.20179	LOC_Os04g08816
15	Chr4	4707245	G	A	0.5	5.20179	LOC_Os04g08824
15	Chr4	4707245	G	A	0.5	5.20179	LOC_Os04g08828
15	Chr4	4707245	G	A	0.5	5.20179	LOC_Os04g08832
15	Chr4	4707245	G	A	0.5	5.20179	LOC_Os04g08836
16	Chr4	6007658	G	A	0.5	5.07333	LOC_Os04g10680
16	Chr4	6007658	G	A	0.5	5.07333	LOC_Os04g10690
16	Chr4	6007658	G	A	0.5	5.07333	LOC_Os04g10700
16	Chr4	6007658	G	A	0.5	5.07333	LOC_Os04g10720
16	Chr4	6007658	G	A	0.5	5.07333	LOC_Os04g10724
16	Chr4	6007658	G	A	0.5	5.07333	LOC_Os04g10730
16	Chr4	6007658	G	A	0.5	5.07333	LOC_Os04g10740
16	Chr4	6007658	G	A	0.5	5.07333	LOC_Os04g10750
16	Chr4	6007658	G	A	0.5	5.07333	LOC_Os04g10760
16	Chr4	6007658	G	A	0.5	5.07333	LOC_Os04g10770
16	Chr4	6007658	G	A	0.5	5.07333	LOC_Os04g10780
16	Chr4	6007658	G	A	0.5	5.07333	LOC_Os04g10790
16	Chr4	6007658	G	A	0.5	5.07333	LOC_Os04g10800
16	Chr4	6007658	G	A	0.5	5.07333	LOC_Os04g10820
16	Chr4	6007658	G	A	0.5	5.07333	LOC_Os04g10840
16	Chr4	6007658	G	A	0.5	5.07333	LOC_Os04g10850
16	Chr4	6007658	G	A	0.5	5.07333	LOC_Os04g10860
16	Chr4	6007658	G	A	0.5	5.07333	LOC_Os04g10870
16	Chr4	6007658	G	A	0.5	5.07333	LOC_Os04g10880
16	Chr4	6007658	G	A	0.5	5.07333	LOC_Os04g10890
16	Chr4	6007658	G	A	0.5	5.07333	LOC_Os04g10900
16	Chr4	6007658	G	A	0.5	5.07333	LOC_Os04g10910
16	Chr4	6007658	G	A	0.5	5.07333	LOC_Os04g10924
16	Chr4	6007658	G	A	0.5	5.07333	LOC_Os04g10940
16	Chr4	6007658	G	A	0.5	5.07333	LOC_Os04g10950
16	Chr4	6007658	G	A	0.5	5.07333	LOC_Os04g10960
16	Chr4	6007658	G	A	0.5	5.07333	LOC_Os04g10970
16	Chr4	6007658	G	A	0.5	5.07333	LOC_Os04g10980
16	Chr4	6007658	G	A	0.5	5.07333	LOC_Os04g10990
16	Chr4	6007658	G	A	0.5	5.07333	LOC_Os04g11004
16	Chr4	6007658	G	A	0.5	5.07333	LOC_Os04g11030
16	Chr4	6007658	G	A	0.5	5.07333	LOC_Os04g11040
16	Chr4	6007658	G	A	0.5	5.07333	LOC_Os04g11050
16	Chr4	6007658	G	A	0.5	5.07333	LOC_Os04g11060
16	Chr4	6007658	G	A	0.5	5.07333	LOC_Os04g11070
16	Chr4	6007658	G	A	0.5	5.07333	LOC_Os04g11080
16	Chr4	6007658	G	A	0.5	5.07333	LOC_Os04g11090
16	Chr4	6007658	G	A	0.5	5.07333	LOC_Os04g11100
16	Chr4	6007658	G	A	0.5	5.07333	LOC_Os04g11110
16	Chr4	6007658	G	A	0.5	5.07333	LOC_Os04g11120
16	Chr4	6007658	G	A	0.5	5.07333	LOC_Os04g11130
16	Chr4	6007658	G	A	0.5	5.07333	LOC_Os04g11140
16	Chr4	6007658	G	A	0.5	5.07333	LOC_Os04g11150
16	Chr4	6007658	G	A	0.5	5.07333	LOC_Os04g11160
16	Chr4	6007658	G	A	0.5	5.07333	LOC_Os04g11165
16	Chr4	6007658	G	A	0.5	5.07333	LOC_Os04g11170
16	Chr4	6007658	G	A	0.5	5.07333	LOC_Os04g11180
16	Chr4	6007658	G	A	0.5	5.07333	LOC_Os04g11195
16	Chr4	6007658	G	A	0.5	5.07333	LOC_Os04g11200
16	Chr4	6007658	G	A	0.5	5.07333	LOC_Os04g11210
16	Chr4	6007658	G	A	0.5	5.07333	LOC_Os04g11220
16	Chr4	6007658	G	A	0.5	5.07333	LOC_Os04g11230
16	Chr4	6007658	G	A	0.5	5.07333	LOC_Os04g11240
16	Chr4	6007658	G	A	0.5	5.07333	LOC_Os04g11250
16	Chr4	6007658	G	A	0.5	5.07333	LOC_Os04g11260
16	Chr4	6007658	G	A	0.5	5.07333	LOC_Os04g11270
16	Chr4	6007658	G	A	0.5	5.07333	LOC_Os04g11280
16	Chr4	6007658	G	A	0.5	5.07333	LOC_Os04g11290
16	Chr4	6007658	G	A	0.5	5.07333	LOC_Os04g11300
16	Chr4	6007658	G	A	0.5	5.07333	LOC_Os04g11310
16	Chr4	6007658	G	A	0.5	5.07333	LOC_Os04g11320
16	Chr4	6007658	G	A	0.5	5.07333	LOC_Os04g11330
16	Chr4	6007658	G	A	0.5	5.07333	LOC_Os04g11340
16	Chr4	6007658	G	A	0.5	5.07333	LOC_Os04g11350
17	Chr4	10531984	G	A	0.5	5.53699	LOC_Os04g18660
17	Chr4	10531984	G	A	0.5	5.53699	LOC_Os04g18670
17	Chr4	10531984	G	A	0.5	5.53699	LOC_Os04g18680
17	Chr4	10531984	G	A	0.5	5.53699	LOC_Os04g18690
17	Chr4	10531984	G	A	0.5	5.53699	LOC_Os04g18700
17	Chr4	10531984	G	A	0.5	5.53699	LOC_Os04g18710
17	Chr4	10531984	G	A	0.5	5.53699	LOC_Os04g18720
17	Chr4	10531984	G	A	0.5	5.53699	LOC_Os04g18730
17	Chr4	10531984	G	A	0.5	5.53699	LOC_Os04g18740
17	Chr4	10531984	G	A	0.5	5.53699	LOC_Os04g18750
17	Chr4	10531984	G	A	0.5	5.53699	LOC_Os04g18760
17	Chr4	10531984	G	A	0.5	5.53699	LOC_Os04g18770
17	Chr4	10531984	G	A	0.5	5.53699	LOC_Os04g18780
17	Chr4	10531984	G	A	0.5	5.53699	LOC_Os04g18790
17	Chr4	10531984	G	A	0.5	5.53699	LOC_Os04g18800
17	Chr4	10531984	G	A	0.5	5.53699	LOC_Os04g18810
17	Chr4	10531984	G	A	0.5	5.53699	LOC_Os04g18820
17	Chr4	10531984	G	A	0.5	5.53699	LOC_Os04g18830
17	Chr4	10531984	G	A	0.5	5.53699	LOC_Os04g18840
17	Chr4	10531984	G	A	0.5	5.53699	LOC_Os04g18850
17	Chr4	10531984	G	A	0.5	5.53699	LOC_Os04g18860
17	Chr4	10531984	G	A	0.5	5.53699	LOC_Os04g18870
17	Chr4	10531984	G	A	0.5	5.53699	LOC_Os04g18884
17	Chr4	10531984	G	A	0.5	5.53699	LOC_Os04g18900
17	Chr4	10531984	G	A	0.5	5.53699	LOC_Os04g18910
17	Chr4	10531984	G	A	0.5	5.53699	LOC_Os04g18920
17	Chr4	10531984	G	A	0.5	5.53699	LOC_Os04g18930
17	Chr4	10531984	G	A	0.5	5.53699	LOC_Os04g18940
17	Chr4	10531984	G	A	0.5	5.53699	LOC_Os04g18950
17	Chr4	10531984	G	A	0.5	5.53699	LOC_Os04g18960
17	Chr4	10531984	G	A	0.5	5.53699	LOC_Os04g18970
17	Chr4	10531984	G	A	0.5	5.53699	LOC_Os04g18980
17	Chr4	10531984	G	A	0.5	5.53699	LOC_Os04g18990
17	Chr4	10531984	G	A	0.5	5.53699	LOC_Os04g19000
17	Chr4	10531984	G	A	0.5	5.53699	LOC_Os04g19010
17	Chr4	10531984	G	A	0.5	5.53699	LOC_Os04g19020
17	Chr4	10531984	G	A	0.5	5.53699	LOC_Os04g19030
17	Chr4	10531984	G	A	0.5	5.53699	LOC_Os04g19040
17	Chr4	10531984	G	A	0.5	5.53699	LOC_Os04g19050
17	Chr4	10531984	G	A	0.5	5.53699	LOC_Os04g19060
17	Chr4	10531984	G	A	0.5	5.53699	LOC_Os04g19070
17	Chr4	10531984	G	A	0.5	5.53699	LOC_Os04g19080
17	Chr4	10531984	G	A	0.5	5.53699	LOC_Os04g19090
17	Chr4	10531984	G	A	0.5	5.53699	LOC_Os04g19100
17	Chr4	10531984	G	A	0.5	5.53699	LOC_Os04g19114
17	Chr4	10531984	G	A	0.5	5.53699	LOC_Os04g19130
17	Chr4	10531984	G	A	0.5	5.53699	LOC_Os04g19140
17	Chr4	10531984	G	A	0.5	5.53699	LOC_Os04g19150
17	Chr4	10531984	G	A	0.5	5.53699	LOC_Os04g19160
17	Chr4	10531984	G	A	0.5	5.53699	LOC_Os04g19170
17	Chr4	10531984	G	A	0.5	5.53699	LOC_Os04g19180
17	Chr4	10531984	G	A	0.5	5.53699	LOC_Os04g19190
17	Chr4	10531984	G	A	0.5	5.53699	LOC_Os04g19200
17	Chr4	10531984	G	A	0.5	5.53699	LOC_Os04g19210
17	Chr4	10531984	G	A	0.5	5.53699	LOC_Os04g19220
17	Chr4	10531984	G	A	0.5	5.53699	LOC_Os04g19230
17	Chr4	10531984	G	A	0.5	5.53699	LOC_Os04g19240
17	Chr4	10531984	G	A	0.5	5.53699	LOC_Os04g19250
17	Chr4	10531984	G	A	0.5	5.53699	LOC_Os04g19260
17	Chr4	10531984	G	A	0.5	5.53699	LOC_Os04g19270
17	Chr4	10531984	G	A	0.5	5.53699	LOC_Os04g19280
17	Chr4	10531984	G	A	0.5	5.53699	LOC_Os04g19290
18	Chr4	17029941	C	T	0.5	5.84892	LOC_Os04g28440
18	Chr4	17029941	C	T	0.5	5.84892	LOC_Os04g28450
18	Chr4	17029941	C	T	0.5	5.84892	LOC_Os04g28460
18	Chr4	17029941	C	T	0.5	5.84892	LOC_Os04g28470
18	Chr4	17029941	C	T	0.5	5.84892	LOC_Os04g28480
18	Chr4	17029941	C	T	0.5	5.84892	LOC_Os04g28490
18	Chr4	17029941	C	T	0.5	5.84892	LOC_Os04g28500
18	Chr4	17029941	C	T	0.5	5.84892	LOC_Os04g28520
18	Chr4	17029941	C	T	0.5	5.84892	LOC_Os04g28530
18	Chr4	17029941	C	T	0.5	5.84892	LOC_Os04g28540
18	Chr4	17029941	C	T	0.5	5.84892	LOC_Os04g28550
18	Chr4	17029941	C	T	0.5	5.84892	LOC_Os04g28560
18	Chr4	17029941	C	T	0.5	5.84892	LOC_Os04g28570
18	Chr4	17029941	C	T	0.5	5.84892	LOC_Os04g28580
18	Chr4	17029941	C	T	0.5	5.84892	LOC_Os04g28590
18	Chr4	17029941	C	T	0.5	5.84892	LOC_Os04g28600
18	Chr4	17029941	C	T	0.5	5.84892	LOC_Os04g28620
18	Chr4	17029941	C	T	0.5	5.84892	LOC_Os04g28630
18	Chr4	17029941	C	T	0.5	5.84892	LOC_Os04g28640
18	Chr4	17029941	C	T	0.5	5.84892	LOC_Os04g28650
18	Chr4	17029941	C	T	0.5	5.84892	LOC_Os04g28660
18	Chr4	17029941	C	T	0.5	5.84892	LOC_Os04g28670
18	Chr4	17029941	C	T	0.5	5.84892	LOC_Os04g28680
18	Chr4	17029941	C	T	0.5	5.84892	LOC_Os04g28690
18	Chr4	17029941	C	T	0.5	5.84892	LOC_Os04g28700
18	Chr4	17029941	C	T	0.5	5.84892	LOC_Os04g28710
18	Chr4	17029941	C	T	0.5	5.84892	LOC_Os04g28720
18	Chr4	17029941	C	T	0.5	5.84892	LOC_Os04g28730
18	Chr4	17029941	C	T	0.5	5.84892	LOC_Os04g28740
18	Chr4	17029941	C	T	0.5	5.84892	LOC_Os04g28750
18	Chr4	17029941	C	T	0.5	5.84892	LOC_Os04g28760
18	Chr4	17029941	C	T	0.5	5.84892	LOC_Os04g28770
18	Chr4	17029941	C	T	0.5	5.84892	LOC_Os04g28780
18	Chr4	17029941	C	T	0.5	5.84892	LOC_Os04g28790
18	Chr4	17029941	C	T	0.5	5.84892	LOC_Os04g28800
18	Chr4	17029941	C	T	0.5	5.84892	LOC_Os04g28805
18	Chr4	17029941	C	T	0.5	5.84892	LOC_Os04g28810
18	Chr4	17029941	C	T	0.5	5.84892	LOC_Os04g28820
18	Chr4	17029941	C	T	0.5	5.84892	LOC_Os04g28830
18	Chr4	17029941	C	T	0.5	5.84892	LOC_Os04g28840
18	Chr4	17029941	C	T	0.5	5.84892	LOC_Os04g28850
18	Chr4	17029941	C	T	0.5	5.84892	LOC_Os04g28860
18	Chr4	17029941	C	T	0.5	5.84892	LOC_Os04g28870
18	Chr4	17029941	C	T	0.5	5.84892	LOC_Os04g28880
18	Chr4	17029941	C	T	0.5	5.84892	LOC_Os04g28890
18	Chr4	17029941	C	T	0.5	5.84892	LOC_Os04g28900
18	Chr4	17029941	C	T	0.5	5.84892	LOC_Os04g28910
18	Chr4	17029941	C	T	0.5	5.84892	LOC_Os04g28920
18	Chr4	17029941	C	T	0.5	5.84892	LOC_Os04g28930
18	Chr4	17029941	C	T	0.5	5.84892	LOC_Os04g28940
18	Chr4	17029941	C	T	0.5	5.84892	LOC_Os04g28970
18	Chr4	17029941	C	T	0.5	5.84892	LOC_Os04g28980
18	Chr4	17029941	C	T	0.5	5.84892	LOC_Os04g28990
18	Chr4	17029941	C	T	0.5	5.84892	LOC_Os04g29000
18	Chr4	17029941	C	T	0.5	5.84892	LOC_Os04g29010
18	Chr4	17029941	C	T	0.5	5.84892	LOC_Os04g29020
18	Chr4	17029941	C	T	0.5	5.84892	LOC_Os04g29030
18	Chr4	17029941	C	T	0.5	5.84892	LOC_Os04g29040
18	Chr4	17029941	C	T	0.5	5.84892	LOC_Os04g29050
18	Chr4	17029941	C	T	0.5	5.84892	LOC_Os04g29060
19	Chr4	21943426	G	A	0.5	5.37371	LOC_Os04g35680
19	Chr4	21943426	G	A	0.5	5.37371	LOC_Os04g35690
19	Chr4	21943426	G	A	0.5	5.37371	LOC_Os04g35700
19	Chr4	21943426	G	A	0.5	5.37371	LOC_Os04g35710
19	Chr4	21943426	G	A	0.5	5.37371	LOC_Os04g35720
19	Chr4	21943426	G	A	0.5	5.37371	LOC_Os04g35730
19	Chr4	21943426	G	A	0.5	5.37371	LOC_Os04g35739
19	Chr4	21943426	G	A	0.5	5.37371	LOC_Os04g35750
19	Chr4	21943426	G	A	0.5	5.37371	LOC_Os04g35760
19	Chr4	21943426	G	A	0.5	5.37371	LOC_Os04g35770
19	Chr4	21943426	G	A	0.5	5.37371	LOC_Os04g35780
19	Chr4	21943426	G	A	0.5	5.37371	LOC_Os04g35790
19	Chr4	21943426	G	A	0.5	5.37371	LOC_Os04g35800
19	Chr4	21943426	G	A	0.5	5.37371	LOC_Os04g35810
19	Chr4	21943426	G	A	0.5	5.37371	LOC_Os04g35820
19	Chr4	21943426	G	A	0.5	5.37371	LOC_Os04g35830
19	Chr4	21943426	G	A	0.5	5.37371	LOC_Os04g35840
19	Chr4	21943426	G	A	0.5	5.37371	LOC_Os04g35860
19	Chr4	21943426	G	A	0.5	5.37371	LOC_Os04g35864
19	Chr4	21943426	G	A	0.5	5.37371	LOC_Os04g35870
19	Chr4	21943426	G	A	0.5	5.37371	LOC_Os04g35880
19	Chr4	21943426	G	A	0.5	5.37371	LOC_Os04g35890
19	Chr4	21943426	G	A	0.5	5.37371	LOC_Os04g35900
19	Chr4	21943426	G	A	0.5	5.37371	LOC_Os04g35910
19	Chr4	21943426	G	A	0.5	5.37371	LOC_Os04g35920
19	Chr4	21943426	G	A	0.5	5.37371	LOC_Os04g35930
19	Chr4	21943426	G	A	0.5	5.37371	LOC_Os04g35940
19	Chr4	21943426	G	A	0.5	5.37371	LOC_Os04g35950
19	Chr4	21943426	G	A	0.5	5.37371	LOC_Os04g35960
19	Chr4	21943426	G	A	0.5	5.37371	LOC_Os04g35970
19	Chr4	21943426	G	A	0.5	5.37371	LOC_Os04g35980
19	Chr4	21943426	G	A	0.5	5.37371	LOC_Os04g35990
19	Chr4	21943426	G	A	0.5	5.37371	LOC_Os04g36000
19	Chr4	21943426	G	A	0.5	5.37371	LOC_Os04g36010
19	Chr4	21943426	G	A	0.5	5.37371	LOC_Os04g36020
19	Chr4	21943426	G	A	0.5	5.37371	LOC_Os04g36030
19	Chr4	21943426	G	A	0.5	5.37371	LOC_Os04g36040
19	Chr4	21943426	G	A	0.5	5.37371	LOC_Os04g36050
19	Chr4	21943426	G	A	0.5	5.37371	LOC_Os04g36054
19	Chr4	21943426	G	A	0.5	5.37371	LOC_Os04g36058
19	Chr4	21943426	G	A	0.5	5.37371	LOC_Os04g36062
19	Chr4	21943426	G	A	0.5	5.37371	LOC_Os04g36070
19	Chr4	21943426	G	A	0.5	5.37371	LOC_Os04g36570
19	Chr4	21943426	G	A	0.5	5.37371	LOC_Os04g36580
19	Chr4	21943426	G	A	0.5	5.37371	LOC_Os04g36590
19	Chr4	21943426	G	A	0.5	5.37371	LOC_Os04g36600
19	Chr4	21943426	G	A	0.5	5.37371	LOC_Os04g36610
19	Chr4	21943426	G	A	0.5	5.37371	LOC_Os04g36620
19	Chr4	21943426	G	A	0.5	5.37371	LOC_Os04g36630
20	Chr4	26781112	C	T	0.5	5.38358	LOC_Os04g44920
20	Chr4	26781112	C	T	0.5	5.38358	LOC_Os04g44924
20	Chr4	26781112	C	T	0.5	5.38358	LOC_Os04g44930
20	Chr4	26781112	C	T	0.5	5.38358	LOC_Os04g44940
20	Chr4	26781112	C	T	0.5	5.38358	LOC_Os04g44950
20	Chr4	26781112	C	T	0.5	5.38358	LOC_Os04g44960
20	Chr4	26781112	C	T	0.5	5.38358	LOC_Os04g44970
20	Chr4	26781112	C	T	0.5	5.38358	LOC_Os04g44980
20	Chr4	26781112	C	T	0.5	5.38358	LOC_Os04g44990
20	Chr4	26781112	C	T	0.5	5.38358	LOC_Os04g45000
20	Chr4	26781112	C	T	0.5	5.38358	LOC_Os04g45010
20	Chr4	26781112	C	T	0.5	5.38358	LOC_Os04g45020
20	Chr4	26781112	C	T	0.5	5.38358	LOC_Os04g45030
20	Chr4	26781112	C	T	0.5	5.38358	LOC_Os04g45040
20	Chr4	26781112	C	T	0.5	5.38358	LOC_Os04g45050
20	Chr4	26781112	C	T	0.5	5.38358	LOC_Os04g45060
20	Chr4	26781112	C	T	0.5	5.38358	LOC_Os04g45070
20	Chr4	26781112	C	T	0.5	5.38358	LOC_Os04g45080
20	Chr4	26781112	C	T	0.5	5.38358	LOC_Os04g45090
20	Chr4	26781112	C	T	0.5	5.38358	LOC_Os04g45100
20	Chr4	26781112	C	T	0.5	5.38358	LOC_Os04g45110
20	Chr4	26781112	C	T	0.5	5.38358	LOC_Os04g45120
20	Chr4	26781112	C	T	0.5	5.38358	LOC_Os04g45130
20	Chr4	26781112	C	T	0.5	5.38358	LOC_Os04g45140
20	Chr4	26781112	C	T	0.5	5.38358	LOC_Os04g45160
20	Chr4	26781112	C	T	0.5	5.38358	LOC_Os04g45170
20	Chr4	26781112	C	T	0.5	5.38358	LOC_Os04g45180
20	Chr4	26781112	C	T	0.5	5.38358	LOC_Os04g45190
20	Chr4	26781112	C	T	0.5	5.38358	LOC_Os04g45200
20	Chr4	26781112	C	T	0.5	5.38358	LOC_Os04g45210
20	Chr4	26781112	C	T	0.5	5.38358	LOC_Os04g45220
20	Chr4	26781112	C	T	0.5	5.38358	LOC_Os04g45230
20	Chr4	26781112	C	T	0.5	5.38358	LOC_Os04g45240
20	Chr4	26781112	C	T	0.5	5.38358	LOC_Os04g45270
20	Chr4	26781112	C	T	0.5	5.38358	LOC_Os04g45280
20	Chr4	26781112	C	T	0.5	5.38358	LOC_Os04g45290
20	Chr4	26781112	C	T	0.5	5.38358	LOC_Os04g45300
20	Chr4	26781112	C	T	0.5	5.38358	LOC_Os04g45310
20	Chr4	26781112	C	T	0.5	5.38358	LOC_Os04g45320
20	Chr4	26781112	C	T	0.5	5.38358	LOC_Os04g45330
20	Chr4	26781112	C	T	0.5	5.38358	LOC_Os04g45340
20	Chr4	26781112	C	T	0.5	5.38358	LOC_Os04g45350
20	Chr4	26781112	C	T	0.5	5.38358	LOC_Os04g45360
20	Chr4	26781112	C	T	0.5	5.38358	LOC_Os04g45370
20	Chr4	26781112	C	T	0.5	5.38358	LOC_Os04g45380
20	Chr4	26781112	C	T	0.5	5.38358	LOC_Os04g45390
20	Chr4	26781112	C	T	0.5	5.38358	LOC_Os04g45400
20	Chr4	26781112	C	T	0.5	5.38358	LOC_Os04g45410
20	Chr4	26781112	C	T	0.5	5.38358	LOC_Os04g45420
20	Chr4	26781112	C	T	0.5	5.38358	LOC_Os04g45430
20	Chr4	26781112	C	T	0.5	5.38358	LOC_Os04g45440
20	Chr4	26781112	C	T	0.5	5.38358	LOC_Os04g45450
20	Chr4	26781112	C	T	0.5	5.38358	LOC_Os04g45460
20	Chr4	26781112	C	T	0.5	5.38358	LOC_Os04g45470
20	Chr4	26781112	C	T	0.5	5.38358	LOC_Os04g45480
20	Chr4	26781112	C	T	0.5	5.38358	LOC_Os04g45490
20	Chr4	26781112	C	T	0.5	5.38358	LOC_Os04g45500
20	Chr4	26781112	C	T	0.5	5.38358	LOC_Os04g45510
20	Chr4	26781112	C	T	0.5	5.38358	LOC_Os04g45520
20	Chr4	26781112	C	T	0.5	5.38358	LOC_Os04g45540
20	Chr4	26781112	C	T	0.5	5.38358	LOC_Os04g45550
20	Chr4	26781112	C	T	0.5	5.38358	LOC_Os04g45560
20	Chr4	26781112	C	T	0.5	5.38358	LOC_Os04g45570
20	Chr4	26781112	C	T	0.5	5.38358	LOC_Os04g45580
20	Chr4	26781112	C	T	0.5	5.38358	LOC_Os04g45590
20	Chr4	26781112	C	T	0.5	5.38358	LOC_Os04g45600
20	Chr4	26781112	C	T	0.5	5.38358	LOC_Os04g45610
21	Chr5	948592	C	T	0.5	6.01834	LOC_Os05g02320
21	Chr5	948592	C	T	0.5	6.01834	LOC_Os05g02330
21	Chr5	948592	C	T	0.5	6.01834	LOC_Os05g02340
21	Chr5	948592	C	T	0.5	6.01834	LOC_Os05g02350
21	Chr5	948592	C	T	0.5	6.01834	LOC_Os05g02360
21	Chr5	948592	C	T	0.5	6.01834	LOC_Os05g02370
21	Chr5	948592	C	T	0.5	6.01834	LOC_Os05g02390
21	Chr5	948592	C	T	0.5	6.01834	LOC_Os05g02400
21	Chr5	948592	C	T	0.5	6.01834	LOC_Os05g02410
21	Chr5	948592	C	T	0.5	6.01834	LOC_Os05g02420
21	Chr5	948592	C	T	0.5	6.01834	LOC_Os05g02430
21	Chr5	948592	C	T	0.5	6.01834	LOC_Os05g02435
21	Chr5	948592	C	T	0.5	6.01834	LOC_Os05g02440
21	Chr5	948592	C	T	0.5	6.01834	LOC_Os05g02450
21	Chr5	948592	C	T	0.5	6.01834	LOC_Os05g02460
21	Chr5	948592	C	T	0.5	6.01834	LOC_Os05g02470
21	Chr5	948592	C	T	0.5	6.01834	LOC_Os05g02480
21	Chr5	948592	C	T	0.5	6.01834	LOC_Os05g02490
21	Chr5	948592	C	T	0.5	6.01834	LOC_Os05g02500
21	Chr5	948592	C	T	0.5	6.01834	LOC_Os05g02510
21	Chr5	948592	C	T	0.5	6.01834	LOC_Os05g02520
21	Chr5	948592	C	T	0.5	6.01834	LOC_Os05g02530
21	Chr5	948592	C	T	0.5	6.01834	LOC_Os05g02540
21	Chr5	948592	C	T	0.5	6.01834	LOC_Os05g02550
21	Chr5	948592	C	T	0.5	6.01834	LOC_Os05g02560
21	Chr5	948592	C	T	0.5	6.01834	LOC_Os05g02564
21	Chr5	948592	C	T	0.5	6.01834	LOC_Os05g02570
21	Chr5	948592	C	T	0.5	6.01834	LOC_Os05g02580
21	Chr5	948592	C	T	0.5	6.01834	LOC_Os05g02590
21	Chr5	948592	C	T	0.5	6.01834	LOC_Os05g02600
21	Chr5	948592	C	T	0.5	6.01834	LOC_Os05g02610
21	Chr5	948592	C	T	0.5	6.01834	LOC_Os05g02620
21	Chr5	948592	C	T	0.5	6.01834	LOC_Os05g02630
21	Chr5	948592	C	T	0.5	6.01834	LOC_Os05g02640
21	Chr5	948592	C	T	0.5	6.01834	LOC_Os05g02650
21	Chr5	948592	C	T	0.5	6.01834	LOC_Os05g02670
21	Chr5	948592	C	T	0.5	6.01834	LOC_Os05g02680
21	Chr5	948592	C	T	0.5	6.01834	LOC_Os05g02690
21	Chr5	948592	C	T	0.5	6.01834	LOC_Os05g02700
21	Chr5	948592	C	T	0.5	6.01834	LOC_Os05g02710
21	Chr5	948592	C	T	0.5	6.01834	LOC_Os05g02720
21	Chr5	948592	C	T	0.5	6.01834	LOC_Os05g02730
21	Chr5	948592	C	T	0.5	6.01834	LOC_Os05g02740
21	Chr5	948592	C	T	0.5	6.01834	LOC_Os05g02750
21	Chr5	948592	C	T	0.5	6.01834	LOC_Os05g02754
21	Chr5	948592	C	T	0.5	6.01834	LOC_Os05g02760
21	Chr5	948592	C	T	0.5	6.01834	LOC_Os05g02770
21	Chr5	948592	C	T	0.5	6.01834	LOC_Os05g02780
21	Chr5	948592	C	T	0.5	6.01834	LOC_Os05g02790
21	Chr5	948592	C	T	0.5	6.01834	LOC_Os05g02810
21	Chr5	948592	C	T	0.5	6.01834	LOC_Os05g02820
21	Chr5	948592	C	T	0.5	6.01834	LOC_Os05g02840
21	Chr5	948592	C	T	0.5	6.01834	LOC_Os05g02850
21	Chr5	948592	C	T	0.5	6.01834	LOC_Os05g02860
21	Chr5	948592	C	T	0.5	6.01834	LOC_Os05g02870
21	Chr5	948592	C	T	0.5	6.01834	LOC_Os05g02880
21	Chr5	948592	C	T	0.5	6.01834	LOC_Os05g02890
21	Chr5	948592	C	T	0.5	6.01834	LOC_Os05g02900
21	Chr5	948592	C	T	0.5	6.01834	LOC_Os05g02920
21	Chr5	948592	C	T	0.5	6.01834	LOC_Os05g02940
21	Chr5	948592	C	T	0.5	6.01834	LOC_Os05g02950
21	Chr5	948592	C	T	0.5	6.01834	LOC_Os05g02960
21	Chr5	948592	C	T	0.5	6.01834	LOC_Os05g02970
21	Chr5	948592	C	T	0.5	6.01834	LOC_Os05g02980
21	Chr5	948592	C	T	0.5	6.01834	LOC_Os05g02990
21	Chr5	948592	C	T	0.5	6.01834	LOC_Os05g03000
21	Chr5	948592	C	T	0.5	6.01834	LOC_Os05g03010
21	Chr5	948592	C	T	0.5	6.01834	LOC_Os05g03020
21	Chr5	948592	C	T	0.5	6.01834	LOC_Os05g03030
22	Chr5	9991986	T	C	0.5	5.29873	LOC_Os05g17120
22	Chr5	9991986	T	C	0.5	5.29873	LOC_Os05g17130
22	Chr5	9991986	T	C	0.5	5.29873	LOC_Os05g17140
22	Chr5	9991986	T	C	0.5	5.29873	LOC_Os05g17150
22	Chr5	9991986	T	C	0.5	5.29873	LOC_Os05g17160
22	Chr5	9991986	T	C	0.5	5.29873	LOC_Os05g17170
22	Chr5	9991986	T	C	0.5	5.29873	LOC_Os05g17180
22	Chr5	9991986	T	C	0.5	5.29873	LOC_Os05g17190
22	Chr5	9991986	T	C	0.5	5.29873	LOC_Os05g17200
22	Chr5	9991986	T	C	0.5	5.29873	LOC_Os05g17210
22	Chr5	9991986	T	C	0.5	5.29873	LOC_Os05g17220
22	Chr5	9991986	T	C	0.5	5.29873	LOC_Os05g17230
22	Chr5	9991986	T	C	0.5	5.29873	LOC_Os05g17240
22	Chr5	9991986	T	C	0.5	5.29873	LOC_Os05g17250
22	Chr5	9991986	T	C	0.5	5.29873	LOC_Os05g17260
22	Chr5	9991986	T	C	0.5	5.29873	LOC_Os05g17270
22	Chr5	9991986	T	C	0.5	5.29873	LOC_Os05g17280
22	Chr5	9991986	T	C	0.5	5.29873	LOC_Os05g17290
22	Chr5	9991986	T	C	0.5	5.29873	LOC_Os05g17300
22	Chr5	9991986	T	C	0.5	5.29873	LOC_Os05g17310
22	Chr5	9991986	T	C	0.5	5.29873	LOC_Os05g17320
22	Chr5	9991986	T	C	0.5	5.29873	LOC_Os05g17330
22	Chr5	9991986	T	C	0.5	5.29873	LOC_Os05g17340
22	Chr5	9991986	T	C	0.5	5.29873	LOC_Os05g17350
22	Chr5	9991986	T	C	0.5	5.29873	LOC_Os05g17360
22	Chr5	9991986	T	C	0.5	5.29873	LOC_Os05g17370
22	Chr5	9991986	T	C	0.5	5.29873	LOC_Os05g17380
22	Chr5	9991986	T	C	0.5	5.29873	LOC_Os05g17390
22	Chr5	9991986	T	C	0.5	5.29873	LOC_Os05g17400
22	Chr5	9991986	T	C	0.5	5.29873	LOC_Os05g17410
22	Chr5	9991986	T	C	0.5	5.29873	LOC_Os05g17420
22	Chr5	9991986	T	C	0.5	5.29873	LOC_Os05g17430
22	Chr5	9991986	T	C	0.5	5.29873	LOC_Os05g17440
22	Chr5	9991986	T	C	0.5	5.29873	LOC_Os05g17450
22	Chr5	9991986	T	C	0.5	5.29873	LOC_Os05g17460
22	Chr5	9991986	T	C	0.5	5.29873	LOC_Os05g17470
22	Chr5	9991986	T	C	0.5	5.29873	LOC_Os05g17490
22	Chr5	9991986	T	C	0.5	5.29873	LOC_Os05g17500
22	Chr5	9991986	T	C	0.5	5.29873	LOC_Os05g17510
22	Chr5	9991986	T	C	0.5	5.29873	LOC_Os05g17520
22	Chr5	9991986	T	C	0.5	5.29873	LOC_Os05g17530
22	Chr5	9991986	T	C	0.5	5.29873	LOC_Os05g17540
22	Chr5	9991986	T	C	0.5	5.29873	LOC_Os05g17550
22	Chr5	9991986	T	C	0.5	5.29873	LOC_Os05g17560
22	Chr5	9991986	T	C	0.5	5.29873	LOC_Os05g17570
22	Chr5	9991986	T	C	0.5	5.29873	LOC_Os05g17580
22	Chr5	9991986	T	C	0.5	5.29873	LOC_Os05g17590
22	Chr5	9991986	T	C	0.5	5.29873	LOC_Os05g17604
22	Chr5	9991986	T	C	0.5	5.29873	LOC_Os05g17630
22	Chr5	9991986	T	C	0.5	5.29873	LOC_Os05g17640
22	Chr5	9991986	T	C	0.5	5.29873	LOC_Os05g17650
22	Chr5	9991986	T	C	0.5	5.29873	LOC_Os05g17670
22	Chr5	9991986	T	C	0.5	5.29873	LOC_Os05g17680
22	Chr5	9991986	T	C	0.5	5.29873	LOC_Os05g17690
22	Chr5	9991986	T	C	0.5	5.29873	LOC_Os05g17700
22	Chr5	9991986	T	C	0.5	5.29873	LOC_Os05g17710
22	Chr5	9991986	T	C	0.5	5.29873	LOC_Os05g17720
23	Chr5	12976366	G	A	0.5	5.07885	LOC_Os05g22490
23	Chr5	12976366	G	A	0.5	5.07885	LOC_Os05g22500
23	Chr5	12976366	G	A	0.5	5.07885	LOC_Os05g22520
23	Chr5	12976366	G	A	0.5	5.07885	LOC_Os05g22530
23	Chr5	12976366	G	A	0.5	5.07885	LOC_Os05g22540
23	Chr5	12976366	G	A	0.5	5.07885	LOC_Os05g22550
23	Chr5	12976366	G	A	0.5	5.07885	LOC_Os05g22560
23	Chr5	12976366	G	A	0.5	5.07885	LOC_Os05g22570
23	Chr5	12976366	G	A	0.5	5.07885	LOC_Os05g22580
23	Chr5	12976366	G	A	0.5	5.07885	LOC_Os05g22590
23	Chr5	12976366	G	A	0.5	5.07885	LOC_Os05g22600
23	Chr5	12976366	G	A	0.5	5.07885	LOC_Os05g22614
23	Chr5	12976366	G	A	0.5	5.07885	LOC_Os05g22630
23	Chr5	12976366	G	A	0.5	5.07885	LOC_Os05g22640
23	Chr5	12976366	G	A	0.5	5.07885	LOC_Os05g22650
23	Chr5	12976366	G	A	0.5	5.07885	LOC_Os05g22660
23	Chr5	12976366	G	A	0.5	5.07885	LOC_Os05g22670
23	Chr5	12976366	G	A	0.5	5.07885	LOC_Os05g22680
23	Chr5	12976366	G	A	0.5	5.07885	LOC_Os05g22690
23	Chr5	12976366	G	A	0.5	5.07885	LOC_Os05g22700
23	Chr5	12976366	G	A	0.5	5.07885	LOC_Os05g22712
23	Chr5	12976366	G	A	0.5	5.07885	LOC_Os05g22716
23	Chr5	12976366	G	A	0.5	5.07885	LOC_Os05g22718
23	Chr5	12976366	G	A	0.5	5.07885	LOC_Os05g22722
23	Chr5	12976366	G	A	0.5	5.07885	LOC_Os05g22724
23	Chr5	12976366	G	A	0.5	5.07885	LOC_Os05g22730
23	Chr5	12976366	G	A	0.5	5.07885	LOC_Os05g22740
23	Chr5	12976366	G	A	0.5	5.07885	LOC_Os05g22750
23	Chr5	12976366	G	A	0.5	5.07885	LOC_Os05g22760
23	Chr5	12976366	G	A	0.5	5.07885	LOC_Os05g22770
23	Chr5	12976366	G	A	0.5	5.07885	LOC_Os05g22790
23	Chr5	12976366	G	A	0.5	5.07885	LOC_Os05g22800
23	Chr5	12976366	G	A	0.5	5.07885	LOC_Os05g22810
23	Chr5	12976366	G	A	0.5	5.07885	LOC_Os05g22820
23	Chr5	12976366	G	A	0.5	5.07885	LOC_Os05g22830
23	Chr5	12976366	G	A	0.5	5.07885	LOC_Os05g22840
23	Chr5	12976366	G	A	0.5	5.07885	LOC_Os05g22850
23	Chr5	12976366	G	A	0.5	5.07885	LOC_Os05g22860
23	Chr5	12976366	G	A	0.5	5.07885	LOC_Os05g22868
23	Chr5	12976366	G	A	0.5	5.07885	LOC_Os05g22870
23	Chr5	12976366	G	A	0.5	5.07885	LOC_Os05g22880
23	Chr5	12976366	G	A	0.5	5.07885	LOC_Os05g22894
23	Chr5	12976366	G	A	0.5	5.07885	LOC_Os05g22900
23	Chr5	12976366	G	A	0.5	5.07885	LOC_Os05g22910
23	Chr5	12976366	G	A	0.5	5.07885	LOC_Os05g22920
23	Chr5	12976366	G	A	0.5	5.07885	LOC_Os05g22930
23	Chr5	12976366	G	A	0.5	5.07885	LOC_Os05g22940
23	Chr5	12976366	G	A	0.5	5.07885	LOC_Os05g22960
23	Chr5	12976366	G	A	0.5	5.07885	LOC_Os05g22970
23	Chr5	12976366	G	A	0.5	5.07885	LOC_Os05g22980
23	Chr5	12976366	G	A	0.5	5.07885	LOC_Os05g22990
23	Chr5	12976366	G	A	0.5	5.07885	LOC_Os05g23000
23	Chr5	12976366	G	A	0.5	5.07885	LOC_Os05g23010
23	Chr5	12976366	G	A	0.5	5.07885	LOC_Os05g23020
23	Chr5	12976366	G	A	0.5	5.07885	LOC_Os05g23030
23	Chr5	12976366	G	A	0.5	5.07885	LOC_Os05g23040
23	Chr5	12976366	G	A	0.5	5.07885	LOC_Os05g23050
23	Chr5	12976366	G	A	0.5	5.07885	LOC_Os05g23060
23	Chr5	12976366	G	A	0.5	5.07885	LOC_Os05g23070
23	Chr5	12976366	G	A	0.5	5.07885	LOC_Os05g23080
23	Chr5	12976366	G	A	0.5	5.07885	LOC_Os05g23090
23	Chr5	12976366	G	A	0.5	5.07885	LOC_Os05g23100
23	Chr5	12976366	G	A	0.5	5.07885	LOC_Os05g23110
24	Chr5	15849463	G	A	0.5	7.68057	LOC_Os05g26954
24	Chr5	15849463	G	A	0.5	7.68057	LOC_Os05g26970
24	Chr5	15849463	G	A	0.5	7.68057	LOC_Os05g26980
24	Chr5	15849463	G	A	0.5	7.68057	LOC_Os05g26990
24	Chr5	15849463	G	A	0.5	7.68057	LOC_Os05g27000
24	Chr5	15849463	G	A	0.5	7.68057	LOC_Os05g27010
24	Chr5	15849463	G	A	0.5	7.68057	LOC_Os05g27020
24	Chr5	15849463	G	A	0.5	7.68057	LOC_Os05g27034
24	Chr5	15849463	G	A	0.5	7.68057	LOC_Os05g27050
24	Chr5	15849463	G	A	0.5	7.68057	LOC_Os05g27060
24	Chr5	15849463	G	A	0.5	7.68057	LOC_Os05g27080
24	Chr5	15849463	G	A	0.5	7.68057	LOC_Os05g27090
24	Chr5	15849463	G	A	0.5	7.68057	LOC_Os05g27100
24	Chr5	15849463	G	A	0.5	7.68057	LOC_Os05g27110
24	Chr5	15849463	G	A	0.5	7.68057	LOC_Os05g27120
24	Chr5	15849463	G	A	0.5	7.68057	LOC_Os05g27130
24	Chr5	15849463	G	A	0.5	7.68057	LOC_Os05g27140
24	Chr5	15849463	G	A	0.5	7.68057	LOC_Os05g27160
24	Chr5	15849463	G	A	0.5	7.68057	LOC_Os05g27170
24	Chr5	15849463	G	A	0.5	7.68057	LOC_Os05g27180
24	Chr5	15849463	G	A	0.5	7.68057	LOC_Os05g27190
24	Chr5	15849463	G	A	0.5	7.68057	LOC_Os05g27200
24	Chr5	15849463	G	A	0.5	7.68057	LOC_Os05g27210
24	Chr5	15849463	G	A	0.5	7.68057	LOC_Os05g27220
24	Chr5	15849463	G	A	0.5	7.68057	LOC_Os05g27230
24	Chr5	15849463	G	A	0.5	7.68057	LOC_Os05g27240
24	Chr5	15849463	G	A	0.5	7.68057	LOC_Os05g27250
24	Chr5	15849463	G	A	0.5	7.68057	LOC_Os05g27260
24	Chr5	15849463	G	A	0.5	7.68057	LOC_Os05g27270
24	Chr5	15849463	G	A	0.5	7.68057	LOC_Os05g27280
24	Chr5	15849463	G	A	0.5	7.68057	LOC_Os05g27290
24	Chr5	15849463	G	A	0.5	7.68057	LOC_Os05g27304
24	Chr5	15849463	G	A	0.5	7.68057	LOC_Os05g27320
24	Chr5	15849463	G	A	0.5	7.68057	LOC_Os05g27340
24	Chr5	15849463	G	A	0.5	7.68057	LOC_Os05g27350
24	Chr5	15849463	G	A	0.5	7.68057	LOC_Os05g27360
24	Chr5	15849463	G	A	0.5	7.68057	LOC_Os05g27370
24	Chr5	15849463	G	A	0.5	7.68057	LOC_Os05g27380
24	Chr5	15849463	G	A	0.5	7.68057	LOC_Os05g27390
24	Chr5	15849463	G	A	0.5	7.68057	LOC_Os05g27400
24	Chr5	15849463	G	A	0.5	7.68057	LOC_Os05g27410
24	Chr5	15849463	G	A	0.5	7.68057	LOC_Os05g27420
24	Chr5	15849463	G	A	0.5	7.68057	LOC_Os05g27430
24	Chr5	15849463	G	A	0.5	7.68057	LOC_Os05g27440
24	Chr5	15849463	G	A	0.5	7.68057	LOC_Os05g27450
24	Chr5	15849463	G	A	0.5	7.68057	LOC_Os05g27460
24	Chr5	15849463	G	A	0.5	7.68057	LOC_Os05g27470
24	Chr5	15849463	G	A	0.5	7.68057	LOC_Os05g27480
24	Chr5	15849463	G	A	0.5	7.68057	LOC_Os05g27490
24	Chr5	15849463	G	A	0.5	7.68057	LOC_Os05g27500
24	Chr5	15849463	G	A	0.5	7.68057	LOC_Os05g27510
24	Chr5	15849463	G	A	0.5	7.68057	LOC_Os05g27520
24	Chr5	15849463	G	A	0.5	7.68057	LOC_Os05g27530
24	Chr5	15849463	G	A	0.5	7.68057	LOC_Os05g27540
24	Chr5	15849463	G	A	0.5	7.68057	LOC_Os05g27550
24	Chr5	15849463	G	A	0.5	7.68057	LOC_Os05g27560
24	Chr5	15849463	G	A	0.5	7.68057	LOC_Os05g27570
24	Chr5	15849463	G	A	0.5	7.68057	LOC_Os05g27580
25	Chr5	20384946	C	T	0.5	5.76308	LOC_Os05g34140
25	Chr5	20384946	C	T	0.5	5.76308	LOC_Os05g34150
25	Chr5	20384946	C	T	0.5	5.76308	LOC_Os05g34160
25	Chr5	20384946	C	T	0.5	5.76308	LOC_Os05g34170
25	Chr5	20384946	C	T	0.5	5.76308	LOC_Os05g34180
25	Chr5	20384946	C	T	0.5	5.76308	LOC_Os05g34190
25	Chr5	20384946	C	T	0.5	5.76308	LOC_Os05g34200
25	Chr5	20384946	C	T	0.5	5.76308	LOC_Os05g34210
25	Chr5	20384946	C	T	0.5	5.76308	LOC_Os05g34220
25	Chr5	20384946	C	T	0.5	5.76308	LOC_Os05g34230
25	Chr5	20384946	C	T	0.5	5.76308	LOC_Os05g34240
25	Chr5	20384946	C	T	0.5	5.76308	LOC_Os05g34260
25	Chr5	20384946	C	T	0.5	5.76308	LOC_Os05g34270
25	Chr5	20384946	C	T	0.5	5.76308	LOC_Os05g34280
25	Chr5	20384946	C	T	0.5	5.76308	LOC_Os05g34290
25	Chr5	20384946	C	T	0.5	5.76308	LOC_Os05g34300
25	Chr5	20384946	C	T	0.5	5.76308	LOC_Os05g34310
25	Chr5	20384946	C	T	0.5	5.76308	LOC_Os05g34320
25	Chr5	20384946	C	T	0.5	5.76308	LOC_Os05g34325
25	Chr5	20384946	C	T	0.5	5.76308	LOC_Os05g34330
25	Chr5	20384946	C	T	0.5	5.76308	LOC_Os05g34340
25	Chr5	20384946	C	T	0.5	5.76308	LOC_Os05g34350
25	Chr5	20384946	C	T	0.5	5.76308	LOC_Os05g34360
25	Chr5	20384946	C	T	0.5	5.76308	LOC_Os05g34370
25	Chr5	20384946	C	T	0.5	5.76308	LOC_Os05g34380
25	Chr5	20384946	C	T	0.5	5.76308	LOC_Os05g34390
25	Chr5	20384946	C	T	0.5	5.76308	LOC_Os05g34400
25	Chr5	20384946	C	T	0.5	5.76308	LOC_Os05g34410
25	Chr5	20384946	C	T	0.5	5.76308	LOC_Os05g34420
25	Chr5	20384946	C	T	0.5	5.76308	LOC_Os05g34440
25	Chr5	20384946	C	T	0.5	5.76308	LOC_Os05g34450
25	Chr5	20384946	C	T	0.5	5.76308	LOC_Os05g34460
25	Chr5	20384946	C	T	0.5	5.76308	LOC_Os05g34470
25	Chr5	20384946	C	T	0.5	5.76308	LOC_Os05g34480
25	Chr5	20384946	C	T	0.5	5.76308	LOC_Os05g34490
25	Chr5	20384946	C	T	0.5	5.76308	LOC_Os05g34500
25	Chr5	20384946	C	T	0.5	5.76308	LOC_Os05g34510
25	Chr5	20384946	C	T	0.5	5.76308	LOC_Os05g34520
25	Chr5	20384946	C	T	0.5	5.76308	LOC_Os05g34530
25	Chr5	20384946	C	T	0.5	5.76308	LOC_Os05g34540
25	Chr5	20384946	C	T	0.5	5.76308	LOC_Os05g34550
25	Chr5	20384946	C	T	0.5	5.76308	LOC_Os05g34560
25	Chr5	20384946	C	T	0.5	5.76308	LOC_Os05g34570
25	Chr5	20384946	C	T	0.5	5.76308	LOC_Os05g34580
25	Chr5	20384946	C	T	0.5	5.76308	LOC_Os05g34590
25	Chr5	20384946	C	T	0.5	5.76308	LOC_Os05g34600
25	Chr5	20384946	C	T	0.5	5.76308	LOC_Os05g34610
25	Chr5	20384946	C	T	0.5	5.76308	LOC_Os05g34620
25	Chr5	20384946	C	T	0.5	5.76308	LOC_Os05g34630
25	Chr5	20384946	C	T	0.5	5.76308	LOC_Os05g34640
25	Chr5	20384946	C	T	0.5	5.76308	LOC_Os05g34650
25	Chr5	20384946	C	T	0.5	5.76308	LOC_Os05g34655
25	Chr5	20384946	C	T	0.5	5.76308	LOC_Os05g34660
25	Chr5	20384946	C	T	0.5	5.76308	LOC_Os05g34670
25	Chr5	20384946	C	T	0.5	5.76308	LOC_Os05g34680
25	Chr5	20384946	C	T	0.5	5.76308	LOC_Os05g34690
26	Chr6	1299603	G	A	0.5	5.77824	LOC_Os06g03000
26	Chr6	1299603	G	A	0.5	5.77824	LOC_Os06g03010
26	Chr6	1299603	G	A	0.5	5.77824	LOC_Os06g03020
26	Chr6	1299603	G	A	0.5	5.77824	LOC_Os06g03030
26	Chr6	1299603	G	A	0.5	5.77824	LOC_Os06g03040
26	Chr6	1299603	G	A	0.5	5.77824	LOC_Os06g03050
26	Chr6	1299603	G	A	0.5	5.77824	LOC_Os06g03059
26	Chr6	1299603	G	A	0.5	5.77824	LOC_Os06g03070
26	Chr6	1299603	G	A	0.5	5.77824	LOC_Os06g03080
26	Chr6	1299603	G	A	0.5	5.77824	LOC_Os06g03090
26	Chr6	1299603	G	A	0.5	5.77824	LOC_Os06g03099
26	Chr6	1299603	G	A	0.5	5.77824	LOC_Os06g03110
26	Chr6	1299603	G	A	0.5	5.77824	LOC_Os06g03120
26	Chr6	1299603	G	A	0.5	5.77824	LOC_Os06g03130
26	Chr6	1299603	G	A	0.5	5.77824	LOC_Os06g03140
26	Chr6	1299603	G	A	0.5	5.77824	LOC_Os06g03150
26	Chr6	1299603	G	A	0.5	5.77824	LOC_Os06g03160
26	Chr6	1299603	G	A	0.5	5.77824	LOC_Os06g03165
26	Chr6	1299603	G	A	0.5	5.77824	LOC_Os06g03180
26	Chr6	1299603	G	A	0.5	5.77824	LOC_Os06g03190
26	Chr6	1299603	G	A	0.5	5.77824	LOC_Os06g03200
26	Chr6	1299603	G	A	0.5	5.77824	LOC_Os06g03210
26	Chr6	1299603	G	A	0.5	5.77824	LOC_Os06g03220
26	Chr6	1299603	G	A	0.5	5.77824	LOC_Os06g03230
26	Chr6	1299603	G	A	0.5	5.77824	LOC_Os06g03240
26	Chr6	1299603	G	A	0.5	5.77824	LOC_Os06g03250
26	Chr6	1299603	G	A	0.5	5.77824	LOC_Os06g03260
26	Chr6	1299603	G	A	0.5	5.77824	LOC_Os06g03270
26	Chr6	1299603	G	A	0.5	5.77824	LOC_Os06g03280
26	Chr6	1299603	G	A	0.5	5.77824	LOC_Os06g03290
26	Chr6	1299603	G	A	0.5	5.77824	LOC_Os06g03300
26	Chr6	1299603	G	A	0.5	5.77824	LOC_Os06g03310
26	Chr6	1299603	G	A	0.5	5.77824	LOC_Os06g03320
26	Chr6	1299603	G	A	0.5	5.77824	LOC_Os06g03330
26	Chr6	1299603	G	A	0.5	5.77824	LOC_Os06g03340
26	Chr6	1299603	G	A	0.5	5.77824	LOC_Os06g03350
26	Chr6	1299603	G	A	0.5	5.77824	LOC_Os06g03360
26	Chr6	1299603	G	A	0.5	5.77824	LOC_Os06g03370
26	Chr6	1299603	G	A	0.5	5.77824	LOC_Os06g03380
26	Chr6	1299603	G	A	0.5	5.77824	LOC_Os06g03390
26	Chr6	1299603	G	A	0.5	5.77824	LOC_Os06g03400
26	Chr6	1299603	G	A	0.5	5.77824	LOC_Os06g03410
26	Chr6	1299603	G	A	0.5	5.77824	LOC_Os06g03420
26	Chr6	1299603	G	A	0.5	5.77824	LOC_Os06g03430
26	Chr6	1299603	G	A	0.5	5.77824	LOC_Os06g03440
26	Chr6	1299603	G	A	0.5	5.77824	LOC_Os06g03450
26	Chr6	1299603	G	A	0.5	5.77824	LOC_Os06g03460
26	Chr6	1299603	G	A	0.5	5.77824	LOC_Os06g03474
26	Chr6	1299603	G	A	0.5	5.77824	LOC_Os06g03486
26	Chr6	1299603	G	A	0.5	5.77824	LOC_Os06g03500
26	Chr6	1299603	G	A	0.5	5.77824	LOC_Os06g03514
26	Chr6	1299603	G	A	0.5	5.77824	LOC_Os06g03520
26	Chr6	1299603	G	A	0.5	5.77824	LOC_Os06g03530
26	Chr6	1299603	G	A	0.5	5.77824	LOC_Os06g03540
26	Chr6	1299603	G	A	0.5	5.77824	LOC_Os06g03550
26	Chr6	1299603	G	A	0.5	5.77824	LOC_Os06g03560
26	Chr6	1299603	G	A	0.5	5.77824	LOC_Os06g03570
26	Chr6	1299603	G	A	0.5	5.77824	LOC_Os06g03580
26	Chr6	1299603	G	A	0.5	5.77824	LOC_Os06g03590
26	Chr6	1299603	G	A	0.5	5.77824	LOC_Os06g03600
26	Chr6	1299603	G	A	0.5	5.77824	LOC_Os06g03610
26	Chr6	1299603	G	A	0.5	5.77824	LOC_Os06g03620
26	Chr6	1299603	G	A	0.5	5.77824	LOC_Os06g03630
26	Chr6	1299603	G	A	0.5	5.77824	LOC_Os06g03640
26	Chr6	1299603	G	A	0.5	5.77824	LOC_Os06g03650
26	Chr6	1299603	G	A	0.5	5.77824	LOC_Os06g03660
26	Chr6	1299603	G	A	0.5	5.77824	LOC_Os06g03670
26	Chr6	1299603	G	A	0.5	5.77824	LOC_Os06g03676
26	Chr6	1299603	G	A	0.5	5.77824	LOC_Os06g03682
26	Chr6	1299603	G	A	0.5	5.77824	LOC_Os06g03690
26	Chr6	1299603	G	A	0.5	5.77824	LOC_Os06g03700
26	Chr6	1299603	G	A	0.5	5.77824	LOC_Os06g03710
26	Chr6	1299603	G	A	0.5	5.77824	LOC_Os06g03720
26	Chr6	1299603	G	A	0.5	5.77824	LOC_Os06g03740
26	Chr6	1299603	G	A	0.5	5.77824	LOC_Os06g03750
26	Chr6	1299603	G	A	0.5	5.77824	LOC_Os06g03760
26	Chr6	1299603	G	A	0.5	5.77824	LOC_Os06g03770
27	Chr6	8602776	C	T	0.5	6.10636	LOC_Os06g14810
27	Chr6	8602776	C	T	0.5	6.10636	LOC_Os06g14820
27	Chr6	8602776	C	T	0.5	6.10636	LOC_Os06g14830
27	Chr6	8602776	C	T	0.5	6.10636	LOC_Os06g14840
27	Chr6	8602776	C	T	0.5	6.10636	LOC_Os06g14850
27	Chr6	8602776	C	T	0.5	6.10636	LOC_Os06g14860
27	Chr6	8602776	C	T	0.5	6.10636	LOC_Os06g14870
27	Chr6	8602776	C	T	0.5	6.10636	LOC_Os06g14890
27	Chr6	8602776	C	T	0.5	6.10636	LOC_Os06g14900
27	Chr6	8602776	C	T	0.5	6.10636	LOC_Os06g14910
27	Chr6	8602776	C	T	0.5	6.10636	LOC_Os06g14920
27	Chr6	8602776	C	T	0.5	6.10636	LOC_Os06g14930
27	Chr6	8602776	C	T	0.5	6.10636	LOC_Os06g14940
27	Chr6	8602776	C	T	0.5	6.10636	LOC_Os06g14950
27	Chr6	8602776	C	T	0.5	6.10636	LOC_Os06g14960
27	Chr6	8602776	C	T	0.5	6.10636	LOC_Os06g14970
27	Chr6	8602776	C	T	0.5	6.10636	LOC_Os06g14980
27	Chr6	8602776	C	T	0.5	6.10636	LOC_Os06g14990
27	Chr6	8602776	C	T	0.5	6.10636	LOC_Os06g15010
27	Chr6	8602776	C	T	0.5	6.10636	LOC_Os06g15020
27	Chr6	8602776	C	T	0.5	6.10636	LOC_Os06g15030
27	Chr6	8602776	C	T	0.5	6.10636	LOC_Os06g15040
27	Chr6	8602776	C	T	0.5	6.10636	LOC_Os06g15050
27	Chr6	8602776	C	T	0.5	6.10636	LOC_Os06g15060
27	Chr6	8602776	C	T	0.5	6.10636	LOC_Os06g15070
27	Chr6	8602776	C	T	0.5	6.10636	LOC_Os06g15080
27	Chr6	8602776	C	T	0.5	6.10636	LOC_Os06g15090
27	Chr6	8602776	C	T	0.5	6.10636	LOC_Os06g15100
27	Chr6	8602776	C	T	0.5	6.10636	LOC_Os06g15110
27	Chr6	8602776	C	T	0.5	6.10636	LOC_Os06g15120
27	Chr6	8602776	C	T	0.5	6.10636	LOC_Os06g15130
27	Chr6	8602776	C	T	0.5	6.10636	LOC_Os06g15140
27	Chr6	8602776	C	T	0.5	6.10636	LOC_Os06g15150
27	Chr6	8602776	C	T	0.5	6.10636	LOC_Os06g15160
27	Chr6	8602776	C	T	0.5	6.10636	LOC_Os06g15170
27	Chr6	8602776	C	T	0.5	6.10636	LOC_Os06g15180
27	Chr6	8602776	C	T	0.5	6.10636	LOC_Os06g15190
27	Chr6	8602776	C	T	0.5	6.10636	LOC_Os06g15200
27	Chr6	8602776	C	T	0.5	6.10636	LOC_Os06g15210
27	Chr6	8602776	C	T	0.5	6.10636	LOC_Os06g15220
27	Chr6	8602776	C	T	0.5	6.10636	LOC_Os06g15230
27	Chr6	8602776	C	T	0.5	6.10636	LOC_Os06g15240
27	Chr6	8602776	C	T	0.5	6.10636	LOC_Os06g15250
27	Chr6	8602776	C	T	0.5	6.10636	LOC_Os06g15260
27	Chr6	8602776	C	T	0.5	6.10636	LOC_Os06g15270
27	Chr6	8602776	C	T	0.5	6.10636	LOC_Os06g15280
27	Chr6	8602776	C	T	0.5	6.10636	LOC_Os06g15310
27	Chr6	8602776	C	T	0.5	6.10636	LOC_Os06g15320
27	Chr6	8602776	C	T	0.5	6.10636	LOC_Os06g15330
27	Chr6	8602776	C	T	0.5	6.10636	LOC_Os06g15340
27	Chr6	8602776	C	T	0.5	6.10636	LOC_Os06g15350
27	Chr6	8602776	C	T	0.5	6.10636	LOC_Os06g15360
27	Chr6	8602776	C	T	0.5	6.10636	LOC_Os06g15370
27	Chr6	8602776	C	T	0.5	6.10636	LOC_Os06g15380
27	Chr6	8602776	C	T	0.5	6.10636	LOC_Os06g15390
27	Chr6	8602776	C	T	0.5	6.10636	LOC_Os06g15400
27	Chr6	8602776	C	T	0.5	6.10636	LOC_Os06g15410
27	Chr6	8602776	C	T	0.5	6.10636	LOC_Os06g15420
27	Chr6	8602776	C	T	0.5	6.10636	LOC_Os06g15430
27	Chr6	8602776	C	T	0.5	6.10636	LOC_Os06g15440
27	Chr6	8602776	C	T	0.5	6.10636	LOC_Os06g15450
27	Chr6	8602776	C	T	0.5	6.10636	LOC_Os06g15460
27	Chr6	8602776	C	T	0.5	6.10636	LOC_Os06g15470
27	Chr6	8602776	C	T	0.5	6.10636	LOC_Os06g15480
27	Chr6	8602776	C	T	0.5	6.10636	LOC_Os06g15490
27	Chr6	8602776	C	T	0.5	6.10636	LOC_Os06g15500
27	Chr6	8602776	C	T	0.5	6.10636	LOC_Os06g15510
28	Chr6	18922003	T	A	0.5	5.50999	LOC_Os06g32150
28	Chr6	18922003	T	A	0.5	5.50999	LOC_Os06g32160
28	Chr6	18922003	T	A	0.5	5.50999	LOC_Os06g32170
28	Chr6	18922003	T	A	0.5	5.50999	LOC_Os06g32180
28	Chr6	18922003	T	A	0.5	5.50999	LOC_Os06g32200
28	Chr6	18922003	T	A	0.5	5.50999	LOC_Os06g32210
28	Chr6	18922003	T	A	0.5	5.50999	LOC_Os06g32220
28	Chr6	18922003	T	A	0.5	5.50999	LOC_Os06g32230
28	Chr6	18922003	T	A	0.5	5.50999	LOC_Os06g32240
28	Chr6	18922003	T	A	0.5	5.50999	LOC_Os06g32250
28	Chr6	18922003	T	A	0.5	5.50999	LOC_Os06g32260
28	Chr6	18922003	T	A	0.5	5.50999	LOC_Os06g32270
28	Chr6	18922003	T	A	0.5	5.50999	LOC_Os06g32280
28	Chr6	18922003	T	A	0.5	5.50999	LOC_Os06g32290
28	Chr6	18922003	T	A	0.5	5.50999	LOC_Os06g32300
28	Chr6	18922003	T	A	0.5	5.50999	LOC_Os06g32310
28	Chr6	18922003	T	A	0.5	5.50999	LOC_Os06g32320
28	Chr6	18922003	T	A	0.5	5.50999	LOC_Os06g32330
28	Chr6	18922003	T	A	0.5	5.50999	LOC_Os06g32340
28	Chr6	18922003	T	A	0.5	5.50999	LOC_Os06g32350
28	Chr6	18922003	T	A	0.5	5.50999	LOC_Os06g32355
28	Chr6	18922003	T	A	0.5	5.50999	LOC_Os06g32360
28	Chr6	18922003	T	A	0.5	5.50999	LOC_Os06g32370
28	Chr6	18922003	T	A	0.5	5.50999	LOC_Os06g32390
28	Chr6	18922003	T	A	0.5	5.50999	LOC_Os06g32400
28	Chr6	18922003	T	A	0.5	5.50999	LOC_Os06g32410
28	Chr6	18922003	T	A	0.5	5.50999	LOC_Os06g32420
28	Chr6	18922003	T	A	0.5	5.50999	LOC_Os06g32430
28	Chr6	18922003	T	A	0.5	5.50999	LOC_Os06g32440
28	Chr6	18922003	T	A	0.5	5.50999	LOC_Os06g32450
28	Chr6	18922003	T	A	0.5	5.50999	LOC_Os06g32460
28	Chr6	18922003	T	A	0.5	5.50999	LOC_Os06g32470
28	Chr6	18922003	T	A	0.5	5.50999	LOC_Os06g32480
28	Chr6	18922003	T	A	0.5	5.50999	LOC_Os06g32490
28	Chr6	18922003	T	A	0.5	5.50999	LOC_Os06g32500
28	Chr6	18922003	T	A	0.5	5.50999	LOC_Os06g32510
28	Chr6	18922003	T	A	0.5	5.50999	LOC_Os06g32520
28	Chr6	18922003	T	A	0.5	5.50999	LOC_Os06g32530
28	Chr6	18922003	T	A	0.5	5.50999	LOC_Os06g32550
28	Chr6	18922003	T	A	0.5	5.50999	LOC_Os06g32560
28	Chr6	18922003	T	A	0.5	5.50999	LOC_Os06g32570
28	Chr6	18922003	T	A	0.5	5.50999	LOC_Os06g32580
28	Chr6	18922003	T	A	0.5	5.50999	LOC_Os06g32590
28	Chr6	18922003	T	A	0.5	5.50999	LOC_Os06g32600
28	Chr6	18922003	T	A	0.5	5.50999	LOC_Os06g32610
28	Chr6	18922003	T	A	0.5	5.50999	LOC_Os06g32630
28	Chr6	18922003	T	A	0.5	5.50999	LOC_Os06g32650
28	Chr6	18922003	T	A	0.5	5.50999	LOC_Os06g32660
28	Chr6	18922003	T	A	0.5	5.50999	LOC_Os06g32674
28	Chr6	18922003	T	A	0.5	5.50999	LOC_Os06g32690
28	Chr6	18922003	T	A	0.5	5.50999	LOC_Os06g32700
28	Chr6	18922003	T	A	0.5	5.50999	LOC_Os06g32710
28	Chr6	18922003	T	A	0.5	5.50999	LOC_Os06g32720
28	Chr6	18922003	T	A	0.5	5.50999	LOC_Os06g32730
28	Chr6	18922003	T	A	0.5	5.50999	LOC_Os06g32740
28	Chr6	18922003	T	A	0.5	5.50999	LOC_Os06g32750
28	Chr6	18922003	T	A	0.5	5.50999	LOC_Os06g32760
28	Chr6	18922003	T	A	0.5	5.50999	LOC_Os06g32770
28	Chr6	18922003	T	A	0.5	5.50999	LOC_Os06g32780
28	Chr6	18922003	T	A	0.5	5.50999	LOC_Os06g32790
28	Chr6	18922003	T	A	0.5	5.50999	LOC_Os06g32800
28	Chr6	18922003	T	A	0.5	5.50999	LOC_Os06g32810
28	Chr6	18922003	T	A	0.5	5.50999	LOC_Os06g32820
28	Chr6	18922003	T	A	0.5	5.50999	LOC_Os06g32830
28	Chr6	18922003	T	A	0.5	5.50999	LOC_Os06g32840
28	Chr6	18922003	T	A	0.5	5.50999	LOC_Os06g32850
28	Chr6	18922003	T	A	0.5	5.50999	LOC_Os06g32860
28	Chr6	18922003	T	A	0.5	5.50999	LOC_Os06g32870
29	Chr6	27447078	C	T	0.5	6.73696	LOC_Os06g45030
29	Chr6	27447078	C	T	0.5	6.73696	LOC_Os06g45040
29	Chr6	27447078	C	T	0.5	6.73696	LOC_Os06g45050
29	Chr6	27447078	C	T	0.5	6.73696	LOC_Os06g45060
29	Chr6	27447078	C	T	0.5	6.73696	LOC_Os06g45070
29	Chr6	27447078	C	T	0.5	6.73696	LOC_Os06g45080
29	Chr6	27447078	C	T	0.5	6.73696	LOC_Os06g45090
29	Chr6	27447078	C	T	0.5	6.73696	LOC_Os06g45100
29	Chr6	27447078	C	T	0.5	6.73696	LOC_Os06g45110
29	Chr6	27447078	C	T	0.5	6.73696	LOC_Os06g45120
29	Chr6	27447078	C	T	0.5	6.73696	LOC_Os06g45130
29	Chr6	27447078	C	T	0.5	6.73696	LOC_Os06g45140
29	Chr6	27447078	C	T	0.5	6.73696	LOC_Os06g45150
29	Chr6	27447078	C	T	0.5	6.73696	LOC_Os06g45160
29	Chr6	27447078	C	T	0.5	6.73696	LOC_Os06g45170
29	Chr6	27447078	C	T	0.5	6.73696	LOC_Os06g45180
29	Chr6	27447078	C	T	0.5	6.73696	LOC_Os06g45184
29	Chr6	27447078	C	T	0.5	6.73696	LOC_Os06g45190
29	Chr6	27447078	C	T	0.5	6.73696	LOC_Os06g45200
29	Chr6	27447078	C	T	0.5	6.73696	LOC_Os06g45210
29	Chr6	27447078	C	T	0.5	6.73696	LOC_Os06g45220
29	Chr6	27447078	C	T	0.5	6.73696	LOC_Os06g45230
29	Chr6	27447078	C	T	0.5	6.73696	LOC_Os06g45240
29	Chr6	27447078	C	T	0.5	6.73696	LOC_Os06g45250
29	Chr6	27447078	C	T	0.5	6.73696	LOC_Os06g45260
29	Chr6	27447078	C	T	0.5	6.73696	LOC_Os06g45270
29	Chr6	27447078	C	T	0.5	6.73696	LOC_Os06g45280
29	Chr6	27447078	C	T	0.5	6.73696	LOC_Os06g45290
29	Chr6	27447078	C	T	0.5	6.73696	LOC_Os06g45300
29	Chr6	27447078	C	T	0.5	6.73696	LOC_Os06g45310
29	Chr6	27447078	C	T	0.5	6.73696	LOC_Os06g45320
29	Chr6	27447078	C	T	0.5	6.73696	LOC_Os06g45330
29	Chr6	27447078	C	T	0.5	6.73696	LOC_Os06g45340
29	Chr6	27447078	C	T	0.5	6.73696	LOC_Os06g45350
29	Chr6	27447078	C	T	0.5	6.73696	LOC_Os06g45360
29	Chr6	27447078	C	T	0.5	6.73696	LOC_Os06g45370
29	Chr6	27447078	C	T	0.5	6.73696	LOC_Os06g45380
29	Chr6	27447078	C	T	0.5	6.73696	LOC_Os06g45390
29	Chr6	27447078	C	T	0.5	6.73696	LOC_Os06g45410
29	Chr6	27447078	C	T	0.5	6.73696	LOC_Os06g45420
29	Chr6	27447078	C	T	0.5	6.73696	LOC_Os06g45430
29	Chr6	27447078	C	T	0.5	6.73696	LOC_Os06g45440
29	Chr6	27447078	C	T	0.5	6.73696	LOC_Os06g45450
29	Chr6	27447078	C	T	0.5	6.73696	LOC_Os06g45460
29	Chr6	27447078	C	T	0.5	6.73696	LOC_Os06g45470
29	Chr6	27447078	C	T	0.5	6.73696	LOC_Os06g45480
29	Chr6	27447078	C	T	0.5	6.73696	LOC_Os06g45490
29	Chr6	27447078	C	T	0.5	6.73696	LOC_Os06g45500
29	Chr6	27447078	C	T	0.5	6.73696	LOC_Os06g45510
29	Chr6	27447078	C	T	0.5	6.73696	LOC_Os06g45520
29	Chr6	27447078	C	T	0.5	6.73696	LOC_Os06g45530
29	Chr6	27447078	C	T	0.5	6.73696	LOC_Os06g45540
29	Chr6	27447078	C	T	0.5	6.73696	LOC_Os06g45550
29	Chr6	27447078	C	T	0.5	6.73696	LOC_Os06g45560
29	Chr6	27447078	C	T	0.5	6.73696	LOC_Os06g45570
29	Chr6	27447078	C	T	0.5	6.73696	LOC_Os06g45580
29	Chr6	27447078	C	T	0.5	6.73696	LOC_Os06g45590
29	Chr6	27447078	C	T	0.5	6.73696	LOC_Os06g45600
29	Chr6	27447078	C	T	0.5	6.73696	LOC_Os06g45610
29	Chr6	27447078	C	T	0.5	6.73696	LOC_Os06g45620
29	Chr6	27447078	C	T	0.5	6.73696	LOC_Os06g45630
29	Chr6	27447078	C	T	0.5	6.73696	LOC_Os06g45640
29	Chr6	27447078	C	T	0.5	6.73696	LOC_Os06g45650
30	Chr6	27838326	A	T	0.5	5.10677	LOC_Os06g45660
30	Chr6	27838326	A	T	0.5	5.10677	LOC_Os06g45670
30	Chr6	27838326	A	T	0.5	5.10677	LOC_Os06g45680
30	Chr6	27838326	A	T	0.5	5.10677	LOC_Os06g45690
30	Chr6	27838326	A	T	0.5	5.10677	LOC_Os06g45700
30	Chr6	27838326	A	T	0.5	5.10677	LOC_Os06g45710
30	Chr6	27838326	A	T	0.5	5.10677	LOC_Os06g45720
30	Chr6	27838326	A	T	0.5	5.10677	LOC_Os06g45730
30	Chr6	27838326	A	T	0.5	5.10677	LOC_Os06g45740
30	Chr6	27838326	A	T	0.5	5.10677	LOC_Os06g45750
30	Chr6	27838326	A	T	0.5	5.10677	LOC_Os06g45760
30	Chr6	27838326	A	T	0.5	5.10677	LOC_Os06g45770
30	Chr6	27838326	A	T	0.5	5.10677	LOC_Os06g45780
30	Chr6	27838326	A	T	0.5	5.10677	LOC_Os06g45790
30	Chr6	27838326	A	T	0.5	5.10677	LOC_Os06g45800
30	Chr6	27838326	A	T	0.5	5.10677	LOC_Os06g45810
30	Chr6	27838326	A	T	0.5	5.10677	LOC_Os06g45820
30	Chr6	27838326	A	T	0.5	5.10677	LOC_Os06g45830
30	Chr6	27838326	A	T	0.5	5.10677	LOC_Os06g45840
30	Chr6	27838326	A	T	0.5	5.10677	LOC_Os06g45850
30	Chr6	27838326	A	T	0.5	5.10677	LOC_Os06g45860
30	Chr6	27838326	A	T	0.5	5.10677	LOC_Os06g45870
30	Chr6	27838326	A	T	0.5	5.10677	LOC_Os06g45880
30	Chr6	27838326	A	T	0.5	5.10677	LOC_Os06g45890
30	Chr6	27838326	A	T	0.5	5.10677	LOC_Os06g45900
30	Chr6	27838326	A	T	0.5	5.10677	LOC_Os06g45910
30	Chr6	27838326	A	T	0.5	5.10677	LOC_Os06g45920
30	Chr6	27838326	A	T	0.5	5.10677	LOC_Os06g45930
30	Chr6	27838326	A	T	0.5	5.10677	LOC_Os06g45940
30	Chr6	27838326	A	T	0.5	5.10677	LOC_Os06g45950
30	Chr6	27838326	A	T	0.5	5.10677	LOC_Os06g45960
30	Chr6	27838326	A	T	0.5	5.10677	LOC_Os06g45970
30	Chr6	27838326	A	T	0.5	5.10677	LOC_Os06g45980
30	Chr6	27838326	A	T	0.5	5.10677	LOC_Os06g45990
30	Chr6	27838326	A	T	0.5	5.10677	LOC_Os06g46000
30	Chr6	27838326	A	T	0.5	5.10677	LOC_Os06g46010
30	Chr6	27838326	A	T	0.5	5.10677	LOC_Os06g46020
30	Chr6	27838326	A	T	0.5	5.10677	LOC_Os06g46030
30	Chr6	27838326	A	T	0.5	5.10677	LOC_Os06g46040
30	Chr6	27838326	A	T	0.5	5.10677	LOC_Os06g46050
30	Chr6	27838326	A	T	0.5	5.10677	LOC_Os06g46060
30	Chr6	27838326	A	T	0.5	5.10677	LOC_Os06g46065
30	Chr6	27838326	A	T	0.5	5.10677	LOC_Os06g46070
30	Chr6	27838326	A	T	0.5	5.10677	LOC_Os06g46080
30	Chr6	27838326	A	T	0.5	5.10677	LOC_Os06g46090
30	Chr6	27838326	A	T	0.5	5.10677	LOC_Os06g46100
30	Chr6	27838326	A	T	0.5	5.10677	LOC_Os06g46110
30	Chr6	27838326	A	T	0.5	5.10677	LOC_Os06g46120
30	Chr6	27838326	A	T	0.5	5.10677	LOC_Os06g46140
30	Chr6	27838326	A	T	0.5	5.10677	LOC_Os06g46149
30	Chr6	27838326	A	T	0.5	5.10677	LOC_Os06g46160
30	Chr6	27838326	A	T	0.5	5.10677	LOC_Os06g46180
30	Chr6	27838326	A	T	0.5	5.10677	LOC_Os06g46190
30	Chr6	27838326	A	T	0.5	5.10677	LOC_Os06g46200
30	Chr6	27838326	A	T	0.5	5.10677	LOC_Os06g46210
30	Chr6	27838326	A	T	0.5	5.10677	LOC_Os06g46230
30	Chr6	27838326	A	T	0.5	5.10677	LOC_Os06g46240
30	Chr6	27838326	A	T	0.5	5.10677	LOC_Os06g46250
30	Chr6	27838326	A	T	0.5	5.10677	LOC_Os06g46260
30	Chr6	27838326	A	T	0.5	5.10677	LOC_Os06g46270
31	Chr6	30787594	G	A	0.5	5.19704	LOC_Os06g50499
31	Chr6	30787594	G	A	0.5	5.19704	LOC_Os06g50520
31	Chr6	30787594	G	A	0.5	5.19704	LOC_Os06g50530
31	Chr6	30787594	G	A	0.5	5.19704	LOC_Os06g50539
31	Chr6	30787594	G	A	0.5	5.19704	LOC_Os06g50560
31	Chr6	30787594	G	A	0.5	5.19704	LOC_Os06g50580
31	Chr6	30787594	G	A	0.5	5.19704	LOC_Os06g50590
31	Chr6	30787594	G	A	0.5	5.19704	LOC_Os06g50600
31	Chr6	30787594	G	A	0.5	5.19704	LOC_Os06g50610
31	Chr6	30787594	G	A	0.5	5.19704	LOC_Os06g50620
31	Chr6	30787594	G	A	0.5	5.19704	LOC_Os06g50630
31	Chr6	30787594	G	A	0.5	5.19704	LOC_Os06g50650
31	Chr6	30787594	G	A	0.5	5.19704	LOC_Os06g50659
31	Chr6	30787594	G	A	0.5	5.19704	LOC_Os06g50670
31	Chr6	30787594	G	A	0.5	5.19704	LOC_Os06g50679
31	Chr6	30787594	G	A	0.5	5.19704	LOC_Os06g50706
31	Chr6	30787594	G	A	0.5	5.19704	LOC_Os06g50715
31	Chr6	30787594	G	A	0.5	5.19704	LOC_Os06g50724
31	Chr6	30787594	G	A	0.5	5.19704	LOC_Os06g50733
31	Chr6	30787594	G	A	0.5	5.19704	LOC_Os06g50742
31	Chr6	30787594	G	A	0.5	5.19704	LOC_Os06g50760
31	Chr6	30787594	G	A	0.5	5.19704	LOC_Os06g50770
31	Chr6	30787594	G	A	0.5	5.19704	LOC_Os06g50780
31	Chr6	30787594	G	A	0.5	5.19704	LOC_Os06g50789
31	Chr6	30787594	G	A	0.5	5.19704	LOC_Os06g50800
31	Chr6	30787594	G	A	0.5	5.19704	LOC_Os06g50809
31	Chr6	30787594	G	A	0.5	5.19704	LOC_Os06g50818
[truncated: 1,950 more rows]
