# Supplementary material for: Genome-wide association study and transcriptome analysis discover new genes for bacterial leaf blight resistance in rice (Oryza sativa L.)
Source: BMC Plant Biol. 2021 Jun 3;21:255. doi: 10.1186/s12870-021-03041-2 (PMC8173721; doi:10.1186/s12870-021-03041-2)
Supplement: Supplementary file 13 — Additional file 13: Table S12. The list of DEGs in resistant line NSIC RC154 at different inoculation times. [file 12870_2021_3041_MOESM13_ESM.xlsx]

## Sheet: Sheet1
Supplementary Table 6 GWAS of P3 (2018) resiatance with 259 rice lines using the SNP-set generated by mapping reads to the Nipponbare
ID	chr	peakPOS	ref	alt	maf	peak_value	transcript_ID
1	Chr1	6609142	G	A	0.5	6.83166	LOC_Os01g11850
1	Chr1	6609142	G	A	0.5	6.83166	LOC_Os01g11860
1	Chr1	6609142	G	A	0.5	6.83166	LOC_Os01g11870
1	Chr1	6609142	G	A	0.5	6.83166	LOC_Os01g11880
1	Chr1	6609142	G	A	0.5	6.83166	LOC_Os01g11900
1	Chr1	6609142	G	A	0.5	6.83166	LOC_Os01g11910
1	Chr1	6609142	G	A	0.5	6.83166	LOC_Os01g11920
1	Chr1	6609142	G	A	0.5	6.83166	LOC_Os01g11940
1	Chr1	6609142	G	A	0.5	6.83166	LOC_Os01g11946
1	Chr1	6609142	G	A	0.5	6.83166	LOC_Os01g11952
1	Chr1	6609142	G	A	0.5	6.83166	LOC_Os01g11960
1	Chr1	6609142	G	A	0.5	6.83166	LOC_Os01g11970
1	Chr1	6609142	G	A	0.5	6.83166	LOC_Os01g11980
1	Chr1	6609142	G	A	0.5	6.83166	LOC_Os01g11990
1	Chr1	6609142	G	A	0.5	6.83166	LOC_Os01g12000
1	Chr1	6609142	G	A	0.5	6.83166	LOC_Os01g12010
1	Chr1	6609142	G	A	0.5	6.83166	LOC_Os01g12020
1	Chr1	6609142	G	A	0.5	6.83166	LOC_Os01g12030
1	Chr1	6609142	G	A	0.5	6.83166	LOC_Os01g12040
1	Chr1	6609142	G	A	0.5	6.83166	LOC_Os01g12060
1	Chr1	6609142	G	A	0.5	6.83166	LOC_Os01g12070
1	Chr1	6609142	G	A	0.5	6.83166	LOC_Os01g12080
1	Chr1	6609142	G	A	0.5	6.83166	LOC_Os01g12090
1	Chr1	6609142	G	A	0.5	6.83166	LOC_Os01g12100
1	Chr1	6609142	G	A	0.5	6.83166	LOC_Os01g12110
1	Chr1	6609142	G	A	0.5	6.83166	LOC_Os01g12120
1	Chr1	6609142	G	A	0.5	6.83166	LOC_Os01g12130
1	Chr1	6609142	G	A	0.5	6.83166	LOC_Os01g12140
1	Chr1	6609142	G	A	0.5	6.83166	LOC_Os01g12150
1	Chr1	6609142	G	A	0.5	6.83166	LOC_Os01g12160
1	Chr1	6609142	G	A	0.5	6.83166	LOC_Os01g12170
1	Chr1	6609142	G	A	0.5	6.83166	LOC_Os01g12180
1	Chr1	6609142	G	A	0.5	6.83166	LOC_Os01g12190
1	Chr1	6609142	G	A	0.5	6.83166	LOC_Os01g12200
1	Chr1	6609142	G	A	0.5	6.83166	LOC_Os01g12210
1	Chr1	6609142	G	A	0.5	6.83166	LOC_Os01g12220
1	Chr1	6609142	G	A	0.5	6.83166	LOC_Os01g12230
1	Chr1	6609142	G	A	0.5	6.83166	LOC_Os01g12240
1	Chr1	6609142	G	A	0.5	6.83166	LOC_Os01g12250
1	Chr1	6609142	G	A	0.5	6.83166	LOC_Os01g12260
1	Chr1	6609142	G	A	0.5	6.83166	LOC_Os01g12270
1	Chr1	6609142	G	A	0.5	6.83166	LOC_Os01g12280
1	Chr1	6609142	G	A	0.5	6.83166	LOC_Os01g12290
1	Chr1	6609142	G	A	0.5	6.83166	LOC_Os01g12304
1	Chr1	6609142	G	A	0.5	6.83166	LOC_Os01g12310
1	Chr1	6609142	G	A	0.5	6.83166	LOC_Os01g12320
1	Chr1	6609142	G	A	0.5	6.83166	LOC_Os01g12330
1	Chr1	6609142	G	A	0.5	6.83166	LOC_Os01g12340
1	Chr1	6609142	G	A	0.5	6.83166	LOC_Os01g12350
1	Chr1	6609142	G	A	0.5	6.83166	LOC_Os01g12360
1	Chr1	6609142	G	A	0.5	6.83166	LOC_Os01g12374
1	Chr1	6609142	G	A	0.5	6.83166	LOC_Os01g12381
1	Chr1	6609142	G	A	0.5	6.83166	LOC_Os01g12390
1	Chr1	6609142	G	A	0.5	6.83166	LOC_Os01g12400
1	Chr1	6609142	G	A	0.5	6.83166	LOC_Os01g12410
1	Chr1	6609142	G	A	0.5	6.83166	LOC_Os01g12420
1	Chr1	6609142	G	A	0.5	6.83166	LOC_Os01g12430
1	Chr1	6609142	G	A	0.5	6.83166	LOC_Os01g12440
2	Chr1	7034768	C	A	0.5	5.30802	LOC_Os01g12464
2	Chr1	7034768	C	A	0.5	5.30802	LOC_Os01g12470
2	Chr1	7034768	C	A	0.5	5.30802	LOC_Os01g12480
2	Chr1	7034768	C	A	0.5	5.30802	LOC_Os01g12490
2	Chr1	7034768	C	A	0.5	5.30802	LOC_Os01g12500
2	Chr1	7034768	C	A	0.5	5.30802	LOC_Os01g12510
2	Chr1	7034768	C	A	0.5	5.30802	LOC_Os01g12520
2	Chr1	7034768	C	A	0.5	5.30802	LOC_Os01g12530
2	Chr1	7034768	C	A	0.5	5.30802	LOC_Os01g12540
2	Chr1	7034768	C	A	0.5	5.30802	LOC_Os01g12550
2	Chr1	7034768	C	A	0.5	5.30802	LOC_Os01g12560
2	Chr1	7034768	C	A	0.5	5.30802	LOC_Os01g12570
2	Chr1	7034768	C	A	0.5	5.30802	LOC_Os01g12580
2	Chr1	7034768	C	A	0.5	5.30802	LOC_Os01g12590
2	Chr1	7034768	C	A	0.5	5.30802	LOC_Os01g12600
2	Chr1	7034768	C	A	0.5	5.30802	LOC_Os01g12610
2	Chr1	7034768	C	A	0.5	5.30802	LOC_Os01g12630
2	Chr1	7034768	C	A	0.5	5.30802	LOC_Os01g12640
2	Chr1	7034768	C	A	0.5	5.30802	LOC_Os01g12650
2	Chr1	7034768	C	A	0.5	5.30802	LOC_Os01g12660
2	Chr1	7034768	C	A	0.5	5.30802	LOC_Os01g12670
2	Chr1	7034768	C	A	0.5	5.30802	LOC_Os01g12680
2	Chr1	7034768	C	A	0.5	5.30802	LOC_Os01g12690
2	Chr1	7034768	C	A	0.5	5.30802	LOC_Os01g12700
2	Chr1	7034768	C	A	0.5	5.30802	LOC_Os01g12710
2	Chr1	7034768	C	A	0.5	5.30802	LOC_Os01g12720
2	Chr1	7034768	C	A	0.5	5.30802	LOC_Os01g12730
2	Chr1	7034768	C	A	0.5	5.30802	LOC_Os01g12740
2	Chr1	7034768	C	A	0.5	5.30802	LOC_Os01g12750
2	Chr1	7034768	C	A	0.5	5.30802	LOC_Os01g12760
2	Chr1	7034768	C	A	0.5	5.30802	LOC_Os01g12770
2	Chr1	7034768	C	A	0.5	5.30802	LOC_Os01g12780
2	Chr1	7034768	C	A	0.5	5.30802	LOC_Os01g12790
2	Chr1	7034768	C	A	0.5	5.30802	LOC_Os01g12800
2	Chr1	7034768	C	A	0.5	5.30802	LOC_Os01g12810
2	Chr1	7034768	C	A	0.5	5.30802	LOC_Os01g12820
2	Chr1	7034768	C	A	0.5	5.30802	LOC_Os01g12830
2	Chr1	7034768	C	A	0.5	5.30802	LOC_Os01g12840
2	Chr1	7034768	C	A	0.5	5.30802	LOC_Os01g12850
2	Chr1	7034768	C	A	0.5	5.30802	LOC_Os01g12860
2	Chr1	7034768	C	A	0.5	5.30802	LOC_Os01g12870
2	Chr1	7034768	C	A	0.5	5.30802	LOC_Os01g12880
2	Chr1	7034768	C	A	0.5	5.30802	LOC_Os01g12890
2	Chr1	7034768	C	A	0.5	5.30802	LOC_Os01g12900
2	Chr1	7034768	C	A	0.5	5.30802	LOC_Os01g12910
2	Chr1	7034768	C	A	0.5	5.30802	LOC_Os01g12920
2	Chr1	7034768	C	A	0.5	5.30802	LOC_Os01g12930
2	Chr1	7034768	C	A	0.5	5.30802	LOC_Os01g12940
2	Chr1	7034768	C	A	0.5	5.30802	LOC_Os01g12950
2	Chr1	7034768	C	A	0.5	5.30802	LOC_Os01g12990
2	Chr1	7034768	C	A	0.5	5.30802	LOC_Os01g13000
3	Chr1	8164948	T	A	0.5	6.52427	LOC_Os01g14210
3	Chr1	8164948	T	A	0.5	6.52427	LOC_Os01g14220
3	Chr1	8164948	T	A	0.5	6.52427	LOC_Os01g14230
3	Chr1	8164948	T	A	0.5	6.52427	LOC_Os01g14240
3	Chr1	8164948	T	A	0.5	6.52427	LOC_Os01g14250
3	Chr1	8164948	T	A	0.5	6.52427	LOC_Os01g14260
3	Chr1	8164948	T	A	0.5	6.52427	LOC_Os01g14270
3	Chr1	8164948	T	A	0.5	6.52427	LOC_Os01g14280
3	Chr1	8164948	T	A	0.5	6.52427	LOC_Os01g14290
3	Chr1	8164948	T	A	0.5	6.52427	LOC_Os01g14300
3	Chr1	8164948	T	A	0.5	6.52427	LOC_Os01g14310
3	Chr1	8164948	T	A	0.5	6.52427	LOC_Os01g14320
3	Chr1	8164948	T	A	0.5	6.52427	LOC_Os01g14330
3	Chr1	8164948	T	A	0.5	6.52427	LOC_Os01g14340
3	Chr1	8164948	T	A	0.5	6.52427	LOC_Os01g14360
3	Chr1	8164948	T	A	0.5	6.52427	LOC_Os01g14370
3	Chr1	8164948	T	A	0.5	6.52427	LOC_Os01g14380
3	Chr1	8164948	T	A	0.5	6.52427	LOC_Os01g14390
3	Chr1	8164948	T	A	0.5	6.52427	LOC_Os01g14400
3	Chr1	8164948	T	A	0.5	6.52427	LOC_Os01g14410
3	Chr1	8164948	T	A	0.5	6.52427	LOC_Os01g14420
3	Chr1	8164948	T	A	0.5	6.52427	LOC_Os01g14430
3	Chr1	8164948	T	A	0.5	6.52427	LOC_Os01g14440
3	Chr1	8164948	T	A	0.5	6.52427	LOC_Os01g14450
3	Chr1	8164948	T	A	0.5	6.52427	LOC_Os01g14460
3	Chr1	8164948	T	A	0.5	6.52427	LOC_Os01g14470
3	Chr1	8164948	T	A	0.5	6.52427	LOC_Os01g14490
3	Chr1	8164948	T	A	0.5	6.52427	LOC_Os01g14510
3	Chr1	8164948	T	A	0.5	6.52427	LOC_Os01g14514
3	Chr1	8164948	T	A	0.5	6.52427	LOC_Os01g14520
3	Chr1	8164948	T	A	0.5	6.52427	LOC_Os01g14530
3	Chr1	8164948	T	A	0.5	6.52427	LOC_Os01g14540
3	Chr1	8164948	T	A	0.5	6.52427	LOC_Os01g14550
3	Chr1	8164948	T	A	0.5	6.52427	LOC_Os01g14570
3	Chr1	8164948	T	A	0.5	6.52427	LOC_Os01g14580
3	Chr1	8164948	T	A	0.5	6.52427	LOC_Os01g14590
3	Chr1	8164948	T	A	0.5	6.52427	LOC_Os01g14610
3	Chr1	8164948	T	A	0.5	6.52427	LOC_Os01g14620
3	Chr1	8164948	T	A	0.5	6.52427	LOC_Os01g14630
3	Chr1	8164948	T	A	0.5	6.52427	LOC_Os01g14640
3	Chr1	8164948	T	A	0.5	6.52427	LOC_Os01g14650
3	Chr1	8164948	T	A	0.5	6.52427	LOC_Os01g14660
3	Chr1	8164948	T	A	0.5	6.52427	LOC_Os01g14670
3	Chr1	8164948	T	A	0.5	6.52427	LOC_Os01g14690
3	Chr1	8164948	T	A	0.5	6.52427	LOC_Os01g14700
3	Chr1	8164948	T	A	0.5	6.52427	LOC_Os01g14720
3	Chr1	8164948	T	A	0.5	6.52427	LOC_Os01g14730
3	Chr1	8164948	T	A	0.5	6.52427	LOC_Os01g14750
3	Chr1	8164948	T	A	0.5	6.52427	LOC_Os01g14760
3	Chr1	8164948	T	A	0.5	6.52427	LOC_Os01g14770
3	Chr1	8164948	T	A	0.5	6.52427	LOC_Os01g14780
3	Chr1	8164948	T	A	0.5	6.52427	LOC_Os01g14790
3	Chr1	8164948	T	A	0.5	6.52427	LOC_Os01g14800
3	Chr1	8164948	T	A	0.5	6.52427	LOC_Os01g14810
3	Chr1	8164948	T	A	0.5	6.52427	LOC_Os01g14820
3	Chr1	8164948	T	A	0.5	6.52427	LOC_Os01g14830
3	Chr1	8164948	T	A	0.5	6.52427	LOC_Os01g14840
3	Chr1	8164948	T	A	0.5	6.52427	LOC_Os01g14850
3	Chr1	8164948	T	A	0.5	6.52427	LOC_Os01g14860
3	Chr1	8164948	T	A	0.5	6.52427	LOC_Os01g14870
3	Chr1	8164948	T	A	0.5	6.52427	LOC_Os01g14880
3	Chr1	8164948	T	A	0.5	6.52427	LOC_Os01g14890
3	Chr1	8164948	T	A	0.5	6.52427	LOC_Os01g14900
3	Chr1	8164948	T	A	0.5	6.52427	LOC_Os01g14910
3	Chr1	8164948	T	A	0.5	6.52427	LOC_Os01g14920
4	Chr1	8567632	C	T	0.5	8.18612	LOC_Os01g14926
4	Chr1	8567632	C	T	0.5	8.18612	LOC_Os01g14932
4	Chr1	8567632	C	T	0.5	8.18612	LOC_Os01g14940
4	Chr1	8567632	C	T	0.5	8.18612	LOC_Os01g14950
4	Chr1	8567632	C	T	0.5	8.18612	LOC_Os01g14960
4	Chr1	8567632	C	T	0.5	8.18612	LOC_Os01g14970
4	Chr1	8567632	C	T	0.5	8.18612	LOC_Os01g14980
4	Chr1	8567632	C	T	0.5	8.18612	LOC_Os01g14990
4	Chr1	8567632	C	T	0.5	8.18612	LOC_Os01g15000
4	Chr1	8567632	C	T	0.5	8.18612	LOC_Os01g15010
4	Chr1	8567632	C	T	0.5	8.18612	LOC_Os01g15020
4	Chr1	8567632	C	T	0.5	8.18612	LOC_Os01g15029
4	Chr1	8567632	C	T	0.5	8.18612	LOC_Os01g15039
4	Chr1	8567632	C	T	0.5	8.18612	LOC_Os01g15060
4	Chr1	8567632	C	T	0.5	8.18612	LOC_Os01g15070
4	Chr1	8567632	C	T	0.5	8.18612	LOC_Os01g15080
4	Chr1	8567632	C	T	0.5	8.18612	LOC_Os01g15090
4	Chr1	8567632	C	T	0.5	8.18612	LOC_Os01g15100
4	Chr1	8567632	C	T	0.5	8.18612	LOC_Os01g15110
4	Chr1	8567632	C	T	0.5	8.18612	LOC_Os01g15120
4	Chr1	8567632	C	T	0.5	8.18612	LOC_Os01g15130
4	Chr1	8567632	C	T	0.5	8.18612	LOC_Os01g15150
4	Chr1	8567632	C	T	0.5	8.18612	LOC_Os01g15170
4	Chr1	8567632	C	T	0.5	8.18612	LOC_Os01g15180
4	Chr1	8567632	C	T	0.5	8.18612	LOC_Os01g15190
4	Chr1	8567632	C	T	0.5	8.18612	LOC_Os01g15200
4	Chr1	8567632	C	T	0.5	8.18612	LOC_Os01g15210
4	Chr1	8567632	C	T	0.5	8.18612	LOC_Os01g15220
4	Chr1	8567632	C	T	0.5	8.18612	LOC_Os01g15229
4	Chr1	8567632	C	T	0.5	8.18612	LOC_Os01g15240
4	Chr1	8567632	C	T	0.5	8.18612	LOC_Os01g15250
4	Chr1	8567632	C	T	0.5	8.18612	LOC_Os01g15260
4	Chr1	8567632	C	T	0.5	8.18612	LOC_Os01g15270
4	Chr1	8567632	C	T	0.5	8.18612	LOC_Os01g15280
4	Chr1	8567632	C	T	0.5	8.18612	LOC_Os01g15290
4	Chr1	8567632	C	T	0.5	8.18612	LOC_Os01g15300
4	Chr1	8567632	C	T	0.5	8.18612	LOC_Os01g15310
4	Chr1	8567632	C	T	0.5	8.18612	LOC_Os01g15320
4	Chr1	8567632	C	T	0.5	8.18612	LOC_Os01g15330
4	Chr1	8567632	C	T	0.5	8.18612	LOC_Os01g15340
4	Chr1	8567632	C	T	0.5	8.18612	LOC_Os01g15350
4	Chr1	8567632	C	T	0.5	8.18612	LOC_Os01g15370
4	Chr1	8567632	C	T	0.5	8.18612	LOC_Os01g15380
4	Chr1	8567632	C	T	0.5	8.18612	LOC_Os01g15390
4	Chr1	8567632	C	T	0.5	8.18612	LOC_Os01g15399
4	Chr1	8567632	C	T	0.5	8.18612	LOC_Os01g15410
4	Chr1	8567632	C	T	0.5	8.18612	LOC_Os01g15420
4	Chr1	8567632	C	T	0.5	8.18612	LOC_Os01g15438
4	Chr1	8567632	C	T	0.5	8.18612	LOC_Os01g15448
4	Chr1	8567632	C	T	0.5	8.18612	LOC_Os01g15460
4	Chr1	8567632	C	T	0.5	8.18612	LOC_Os01g15470
4	Chr1	8567632	C	T	0.5	8.18612	LOC_Os01g15480
4	Chr1	8567632	C	T	0.5	8.18612	LOC_Os01g15490
4	Chr1	8567632	C	T	0.5	8.18612	LOC_Os01g15510
4	Chr1	8567632	C	T	0.5	8.18612	LOC_Os01g15520
4	Chr1	8567632	C	T	0.5	8.18612	LOC_Os01g15530
4	Chr1	8567632	C	T	0.5	8.18612	LOC_Os01g15540
4	Chr1	8567632	C	T	0.5	8.18612	LOC_Os01g15550
4	Chr1	8567632	C	T	0.5	8.18612	LOC_Os01g15560
4	Chr1	8567632	C	T	0.5	8.18612	LOC_Os01g15570
4	Chr1	8567632	C	T	0.5	8.18612	LOC_Os01g15580
4	Chr1	8567632	C	T	0.5	8.18612	LOC_Os01g15590
4	Chr1	8567632	C	T	0.5	8.18612	LOC_Os01g15600
5	Chr1	14793613	T	C	0.5	5.43172	LOC_Os01g25760
5	Chr1	14793613	T	C	0.5	5.43172	LOC_Os01g25770
5	Chr1	14793613	T	C	0.5	5.43172	LOC_Os01g25780
5	Chr1	14793613	T	C	0.5	5.43172	LOC_Os01g25800
5	Chr1	14793613	T	C	0.5	5.43172	LOC_Os01g25810
5	Chr1	14793613	T	C	0.5	5.43172	LOC_Os01g25820
5	Chr1	14793613	T	C	0.5	5.43172	LOC_Os01g25839
5	Chr1	14793613	T	C	0.5	5.43172	LOC_Os01g25860
5	Chr1	14793613	T	C	0.5	5.43172	LOC_Os01g25880
5	Chr1	14793613	T	C	0.5	5.43172	LOC_Os01g25890
5	Chr1	14793613	T	C	0.5	5.43172	LOC_Os01g25900
5	Chr1	14793613	T	C	0.5	5.43172	LOC_Os01g25910
5	Chr1	14793613	T	C	0.5	5.43172	LOC_Os01g25920
5	Chr1	14793613	T	C	0.5	5.43172	LOC_Os01g25930
5	Chr1	14793613	T	C	0.5	5.43172	LOC_Os01g25940
5	Chr1	14793613	T	C	0.5	5.43172	LOC_Os01g25950
5	Chr1	14793613	T	C	0.5	5.43172	LOC_Os01g25960
5	Chr1	14793613	T	C	0.5	5.43172	LOC_Os01g25970
5	Chr1	14793613	T	C	0.5	5.43172	LOC_Os01g25980
5	Chr1	14793613	T	C	0.5	5.43172	LOC_Os01g25990
5	Chr1	14793613	T	C	0.5	5.43172	LOC_Os01g26000
5	Chr1	14793613	T	C	0.5	5.43172	LOC_Os01g26010
5	Chr1	14793613	T	C	0.5	5.43172	LOC_Os01g26020
5	Chr1	14793613	T	C	0.5	5.43172	LOC_Os01g26039
5	Chr1	14793613	T	C	0.5	5.43172	LOC_Os01g26060
5	Chr1	14793613	T	C	0.5	5.43172	LOC_Os01g26070
5	Chr1	14793613	T	C	0.5	5.43172	LOC_Os01g26080
5	Chr1	14793613	T	C	0.5	5.43172	LOC_Os01g26090
5	Chr1	14793613	T	C	0.5	5.43172	LOC_Os01g26100
5	Chr1	14793613	T	C	0.5	5.43172	LOC_Os01g26110
5	Chr1	14793613	T	C	0.5	5.43172	LOC_Os01g26120
5	Chr1	14793613	T	C	0.5	5.43172	LOC_Os01g26130
5	Chr1	14793613	T	C	0.5	5.43172	LOC_Os01g26150
5	Chr1	14793613	T	C	0.5	5.43172	LOC_Os01g26160
5	Chr1	14793613	T	C	0.5	5.43172	LOC_Os01g26174
5	Chr1	14793613	T	C	0.5	5.43172	LOC_Os01g26190
5	Chr1	14793613	T	C	0.5	5.43172	LOC_Os01g26210
5	Chr1	14793613	T	C	0.5	5.43172	LOC_Os01g26224
5	Chr1	14793613	T	C	0.5	5.43172	LOC_Os01g26240
5	Chr1	14793613	T	C	0.5	5.43172	LOC_Os01g26250
5	Chr1	14793613	T	C	0.5	5.43172	LOC_Os01g26270
5	Chr1	14793613	T	C	0.5	5.43172	LOC_Os01g26280
5	Chr1	14793613	T	C	0.5	5.43172	LOC_Os01g26290
5	Chr1	14793613	T	C	0.5	5.43172	LOC_Os01g26300
5	Chr1	14793613	T	C	0.5	5.43172	LOC_Os01g26310
5	Chr1	14793613	T	C	0.5	5.43172	LOC_Os01g26320
5	Chr1	14793613	T	C	0.5	5.43172	LOC_Os01g26330
5	Chr1	14793613	T	C	0.5	5.43172	LOC_Os01g26340
5	Chr1	14793613	T	C	0.5	5.43172	LOC_Os01g26350
5	Chr1	14793613	T	C	0.5	5.43172	LOC_Os01g26370
5	Chr1	14793613	T	C	0.5	5.43172	LOC_Os01g26390
5	Chr1	14793613	T	C	0.5	5.43172	LOC_Os01g26400
5	Chr1	14793613	T	C	0.5	5.43172	LOC_Os01g26410
5	Chr1	14793613	T	C	0.5	5.43172	LOC_Os01g26920
6	Chr1	22913240	G	A	0.5	6.29768	LOC_Os01g40250
6	Chr1	22913240	G	A	0.5	6.29768	LOC_Os01g40260
6	Chr1	22913240	G	A	0.5	6.29768	LOC_Os01g40280
6	Chr1	22913240	G	A	0.5	6.29768	LOC_Os01g40290
6	Chr1	22913240	G	A	0.5	6.29768	LOC_Os01g40310
6	Chr1	22913240	G	A	0.5	6.29768	LOC_Os01g40320
6	Chr1	22913240	G	A	0.5	6.29768	LOC_Os01g40330
6	Chr1	22913240	G	A	0.5	6.29768	LOC_Os01g40340
6	Chr1	22913240	G	A	0.5	6.29768	LOC_Os01g40350
6	Chr1	22913240	G	A	0.5	6.29768	LOC_Os01g40360
6	Chr1	22913240	G	A	0.5	6.29768	LOC_Os01g40370
6	Chr1	22913240	G	A	0.5	6.29768	LOC_Os01g40380
6	Chr1	22913240	G	A	0.5	6.29768	LOC_Os01g40390
6	Chr1	22913240	G	A	0.5	6.29768	LOC_Os01g40400
6	Chr1	22913240	G	A	0.5	6.29768	LOC_Os01g40410
6	Chr1	22913240	G	A	0.5	6.29768	LOC_Os01g40420
6	Chr1	22913240	G	A	0.5	6.29768	LOC_Os01g40430
6	Chr1	22913240	G	A	0.5	6.29768	LOC_Os01g40450
6	Chr1	22913240	G	A	0.5	6.29768	LOC_Os01g40460
6	Chr1	22913240	G	A	0.5	6.29768	LOC_Os01g40470
6	Chr1	22913240	G	A	0.5	6.29768	LOC_Os01g40480
6	Chr1	22913240	G	A	0.5	6.29768	LOC_Os01g40499
6	Chr1	22913240	G	A	0.5	6.29768	LOC_Os01g40520
6	Chr1	22913240	G	A	0.5	6.29768	LOC_Os01g40530
6	Chr1	22913240	G	A	0.5	6.29768	LOC_Os01g40540
6	Chr1	22913240	G	A	0.5	6.29768	LOC_Os01g40550
6	Chr1	22913240	G	A	0.5	6.29768	LOC_Os01g40560
6	Chr1	22913240	G	A	0.5	6.29768	LOC_Os01g40570
6	Chr1	22913240	G	A	0.5	6.29768	LOC_Os01g40580
6	Chr1	22913240	G	A	0.5	6.29768	LOC_Os01g40590
6	Chr1	22913240	G	A	0.5	6.29768	LOC_Os01g40600
6	Chr1	22913240	G	A	0.5	6.29768	LOC_Os01g40610
6	Chr1	22913240	G	A	0.5	6.29768	LOC_Os01g40620
6	Chr1	22913240	G	A	0.5	6.29768	LOC_Os01g40630
6	Chr1	22913240	G	A	0.5	6.29768	LOC_Os01g40640
6	Chr1	22913240	G	A	0.5	6.29768	LOC_Os01g40650
6	Chr1	22913240	G	A	0.5	6.29768	LOC_Os01g40660
6	Chr1	22913240	G	A	0.5	6.29768	LOC_Os01g40670
6	Chr1	22913240	G	A	0.5	6.29768	LOC_Os01g40680
6	Chr1	22913240	G	A	0.5	6.29768	LOC_Os01g40690
6	Chr1	22913240	G	A	0.5	6.29768	LOC_Os01g40700
6	Chr1	22913240	G	A	0.5	6.29768	LOC_Os01g40710
6	Chr1	22913240	G	A	0.5	6.29768	LOC_Os01g40720
6	Chr1	22913240	G	A	0.5	6.29768	LOC_Os01g40730
6	Chr1	22913240	G	A	0.5	6.29768	LOC_Os01g40740
6	Chr1	22913240	G	A	0.5	6.29768	LOC_Os01g40750
6	Chr1	22913240	G	A	0.5	6.29768	LOC_Os01g40760
6	Chr1	22913240	G	A	0.5	6.29768	LOC_Os01g40770
6	Chr1	22913240	G	A	0.5	6.29768	LOC_Os01g40780
6	Chr1	22913240	G	A	0.5	6.29768	LOC_Os01g40790
6	Chr1	22913240	G	A	0.5	6.29768	LOC_Os01g40800
6	Chr1	22913240	G	A	0.5	6.29768	LOC_Os01g40810
6	Chr1	22913240	G	A	0.5	6.29768	LOC_Os01g40820
6	Chr1	22913240	G	A	0.5	6.29768	LOC_Os01g40830
6	Chr1	22913240	G	A	0.5	6.29768	LOC_Os01g40840
6	Chr1	22913240	G	A	0.5	6.29768	LOC_Os01g40860
6	Chr1	22913240	G	A	0.5	6.29768	LOC_Os01g40870
6	Chr1	22913240	G	A	0.5	6.29768	LOC_Os01g40880
6	Chr1	22913240	G	A	0.5	6.29768	LOC_Os01g40890
6	Chr1	22913240	G	A	0.5	6.29768	LOC_Os01g40900
6	Chr1	22913240	G	A	0.5	6.29768	LOC_Os01g40910
6	Chr1	22913240	G	A	0.5	6.29768	LOC_Os01g40920
6	Chr1	22913240	G	A	0.5	6.29768	LOC_Os01g40930
6	Chr1	22913240	G	A	0.5	6.29768	LOC_Os01g40940
6	Chr1	22913240	G	A	0.5	6.29768	LOC_Os01g40950
6	Chr1	22913240	G	A	0.5	6.29768	LOC_Os01g40960
6	Chr1	22913240	G	A	0.5	6.29768	LOC_Os01g40970
6	Chr1	22913240	G	A	0.5	6.29768	LOC_Os01g40980
6	Chr1	22913240	G	A	0.5	6.29768	LOC_Os01g40990
6	Chr1	22913240	G	A	0.5	6.29768	LOC_Os01g41000
6	Chr1	22913240	G	A	0.5	6.29768	LOC_Os01g41010
6	Chr1	22913240	G	A	0.5	6.29768	LOC_Os01g41020
6	Chr1	22913240	G	A	0.5	6.29768	LOC_Os01g41030
6	Chr1	22913240	G	A	0.5	6.29768	LOC_Os01g41040
6	Chr1	22913240	G	A	0.5	6.29768	LOC_Os01g41050
6	Chr1	22913240	G	A	0.5	6.29768	LOC_Os01g41060
6	Chr1	22913240	G	A	0.5	6.29768	LOC_Os01g41070
6	Chr1	22913240	G	A	0.5	6.29768	LOC_Os01g41080
6	Chr1	22913240	G	A	0.5	6.29768	LOC_Os01g41090
6	Chr1	22913240	G	A	0.5	6.29768	LOC_Os01g41100
6	Chr1	22913240	G	A	0.5	6.29768	LOC_Os01g41110
6	Chr1	22913240	G	A	0.5	6.29768	LOC_Os01g41120
6	Chr1	22913240	G	A	0.5	6.29768	LOC_Os01g41140
6	Chr1	22913240	G	A	0.5	6.29768	LOC_Os01g41145
6	Chr1	22913240	G	A	0.5	6.29768	LOC_Os01g41160
6	Chr1	22913240	G	A	0.5	6.29768	LOC_Os01g41170
6	Chr1	22913240	G	A	0.5	6.29768	LOC_Os01g41180
6	Chr1	22913240	G	A	0.5	6.29768	LOC_Os01g41190
6	Chr1	22913240	G	A	0.5	6.29768	LOC_Os01g41200
6	Chr1	22913240	G	A	0.5	6.29768	LOC_Os01g41210
6	Chr1	22913240	G	A	0.5	6.29768	LOC_Os01g41220
6	Chr1	22913240	G	A	0.5	6.29768	LOC_Os01g41230
6	Chr1	22913240	G	A	0.5	6.29768	LOC_Os01g41240
6	Chr1	22913240	G	A	0.5	6.29768	LOC_Os01g41250
6	Chr1	22913240	G	A	0.5	6.29768	LOC_Os01g41260
6	Chr1	22913240	G	A	0.5	6.29768	LOC_Os01g41270
6	Chr1	22913240	G	A	0.5	6.29768	LOC_Os01g41280
6	Chr1	22913240	G	A	0.5	6.29768	LOC_Os01g41290
6	Chr1	22913240	G	A	0.5	6.29768	LOC_Os01g41300
6	Chr1	22913240	G	A	0.5	6.29768	LOC_Os01g41310
6	Chr1	22913240	G	A	0.5	6.29768	LOC_Os01g41320
6	Chr1	22913240	G	A	0.5	6.29768	LOC_Os01g41330
6	Chr1	22913240	G	A	0.5	6.29768	LOC_Os01g41340
6	Chr1	22913240	G	A	0.5	6.29768	LOC_Os01g41350
6	Chr1	22913240	G	A	0.5	6.29768	LOC_Os01g41360
6	Chr1	22913240	G	A	0.5	6.29768	LOC_Os01g41370
7	Chr1	25004051	G	A	0.5	6.08598	LOC_Os01g43370
7	Chr1	25004051	G	A	0.5	6.08598	LOC_Os01g43372
7	Chr1	25004051	G	A	0.5	6.08598	LOC_Os01g43380
7	Chr1	25004051	G	A	0.5	6.08598	LOC_Os01g43390
7	Chr1	25004051	G	A	0.5	6.08598	LOC_Os01g43400
7	Chr1	25004051	G	A	0.5	6.08598	LOC_Os01g43410
7	Chr1	25004051	G	A	0.5	6.08598	LOC_Os01g43420
7	Chr1	25004051	G	A	0.5	6.08598	LOC_Os01g43430
7	Chr1	25004051	G	A	0.5	6.08598	LOC_Os01g43440
7	Chr1	25004051	G	A	0.5	6.08598	LOC_Os01g43450
7	Chr1	25004051	G	A	0.5	6.08598	LOC_Os01g43460
7	Chr1	25004051	G	A	0.5	6.08598	LOC_Os01g43470
7	Chr1	25004051	G	A	0.5	6.08598	LOC_Os01g43480
7	Chr1	25004051	G	A	0.5	6.08598	LOC_Os01g43490
7	Chr1	25004051	G	A	0.5	6.08598	LOC_Os01g43500
7	Chr1	25004051	G	A	0.5	6.08598	LOC_Os01g43510
7	Chr1	25004051	G	A	0.5	6.08598	LOC_Os01g43520
7	Chr1	25004051	G	A	0.5	6.08598	LOC_Os01g43530
7	Chr1	25004051	G	A	0.5	6.08598	LOC_Os01g43540
7	Chr1	25004051	G	A	0.5	6.08598	LOC_Os01g43550
7	Chr1	25004051	G	A	0.5	6.08598	LOC_Os01g43560
7	Chr1	25004051	G	A	0.5	6.08598	LOC_Os01g43570
7	Chr1	25004051	G	A	0.5	6.08598	LOC_Os01g43580
7	Chr1	25004051	G	A	0.5	6.08598	LOC_Os01g43590
7	Chr1	25004051	G	A	0.5	6.08598	LOC_Os01g43600
7	Chr1	25004051	G	A	0.5	6.08598	LOC_Os01g43610
7	Chr1	25004051	G	A	0.5	6.08598	LOC_Os01g43620
7	Chr1	25004051	G	A	0.5	6.08598	LOC_Os01g43630
7	Chr1	25004051	G	A	0.5	6.08598	LOC_Os01g43650
7	Chr1	25004051	G	A	0.5	6.08598	LOC_Os01g43660
7	Chr1	25004051	G	A	0.5	6.08598	LOC_Os01g43670
7	Chr1	25004051	G	A	0.5	6.08598	LOC_Os01g43680
7	Chr1	25004051	G	A	0.5	6.08598	LOC_Os01g43690
7	Chr1	25004051	G	A	0.5	6.08598	LOC_Os01g43700
7	Chr1	25004051	G	A	0.5	6.08598	LOC_Os01g43710
7	Chr1	25004051	G	A	0.5	6.08598	LOC_Os01g43720
7	Chr1	25004051	G	A	0.5	6.08598	LOC_Os01g43740
7	Chr1	25004051	G	A	0.5	6.08598	LOC_Os01g43750
7	Chr1	25004051	G	A	0.5	6.08598	LOC_Os01g43760
7	Chr1	25004051	G	A	0.5	6.08598	LOC_Os01g43774
7	Chr1	25004051	G	A	0.5	6.08598	LOC_Os01g43790
7	Chr1	25004051	G	A	0.5	6.08598	LOC_Os01g43800
7	Chr1	25004051	G	A	0.5	6.08598	LOC_Os01g43820
7	Chr1	25004051	G	A	0.5	6.08598	LOC_Os01g43830
7	Chr1	25004051	G	A	0.5	6.08598	LOC_Os01g43844
7	Chr1	25004051	G	A	0.5	6.08598	LOC_Os01g43851
7	Chr1	25004051	G	A	0.5	6.08598	LOC_Os01g43860
7	Chr1	25004051	G	A	0.5	6.08598	LOC_Os01g43870
7	Chr1	25004051	G	A	0.5	6.08598	LOC_Os01g43880
7	Chr1	25004051	G	A	0.5	6.08598	LOC_Os01g43890
7	Chr1	25004051	G	A	0.5	6.08598	LOC_Os01g43895
7	Chr1	25004051	G	A	0.5	6.08598	LOC_Os01g43910
7	Chr1	25004051	G	A	0.5	6.08598	LOC_Os01g43920
7	Chr1	25004051	G	A	0.5	6.08598	LOC_Os01g43930
7	Chr1	25004051	G	A	0.5	6.08598	LOC_Os01g43940
7	Chr1	25004051	G	A	0.5	6.08598	LOC_Os01g43950
7	Chr1	25004051	G	A	0.5	6.08598	LOC_Os01g43960
7	Chr1	25004051	G	A	0.5	6.08598	LOC_Os01g43970
7	Chr1	25004051	G	A	0.5	6.08598	LOC_Os01g43980
8	Chr1	27643205	C	A	0.5	6.16051	LOC_Os01g47950
8	Chr1	27643205	C	A	0.5	6.16051	LOC_Os01g47960
8	Chr1	27643205	C	A	0.5	6.16051	LOC_Os01g47970
8	Chr1	27643205	C	A	0.5	6.16051	LOC_Os01g47980
8	Chr1	27643205	C	A	0.5	6.16051	LOC_Os01g48000
8	Chr1	27643205	C	A	0.5	6.16051	LOC_Os01g48010
8	Chr1	27643205	C	A	0.5	6.16051	LOC_Os01g48020
8	Chr1	27643205	C	A	0.5	6.16051	LOC_Os01g48030
8	Chr1	27643205	C	A	0.5	6.16051	LOC_Os01g48040
8	Chr1	27643205	C	A	0.5	6.16051	LOC_Os01g48060
8	Chr1	27643205	C	A	0.5	6.16051	LOC_Os01g48070
8	Chr1	27643205	C	A	0.5	6.16051	LOC_Os01g48080
8	Chr1	27643205	C	A	0.5	6.16051	LOC_Os01g48090
8	Chr1	27643205	C	A	0.5	6.16051	LOC_Os01g48100
8	Chr1	27643205	C	A	0.5	6.16051	LOC_Os01g48110
8	Chr1	27643205	C	A	0.5	6.16051	LOC_Os01g48120
8	Chr1	27643205	C	A	0.5	6.16051	LOC_Os01g48130
8	Chr1	27643205	C	A	0.5	6.16051	LOC_Os01g48140
8	Chr1	27643205	C	A	0.5	6.16051	LOC_Os01g48150
8	Chr1	27643205	C	A	0.5	6.16051	LOC_Os01g48160
8	Chr1	27643205	C	A	0.5	6.16051	LOC_Os01g48170
8	Chr1	27643205	C	A	0.5	6.16051	LOC_Os01g48180
8	Chr1	27643205	C	A	0.5	6.16051	LOC_Os01g48190
8	Chr1	27643205	C	A	0.5	6.16051	LOC_Os01g48200
8	Chr1	27643205	C	A	0.5	6.16051	LOC_Os01g48210
8	Chr1	27643205	C	A	0.5	6.16051	LOC_Os01g48220
8	Chr1	27643205	C	A	0.5	6.16051	LOC_Os01g48230
8	Chr1	27643205	C	A	0.5	6.16051	LOC_Os01g48250
8	Chr1	27643205	C	A	0.5	6.16051	LOC_Os01g48260
8	Chr1	27643205	C	A	0.5	6.16051	LOC_Os01g48270
8	Chr1	27643205	C	A	0.5	6.16051	LOC_Os01g48280
8	Chr1	27643205	C	A	0.5	6.16051	LOC_Os01g48290
8	Chr1	27643205	C	A	0.5	6.16051	LOC_Os01g48300
8	Chr1	27643205	C	A	0.5	6.16051	LOC_Os01g48310
8	Chr1	27643205	C	A	0.5	6.16051	LOC_Os01g48320
8	Chr1	27643205	C	A	0.5	6.16051	LOC_Os01g48330
8	Chr1	27643205	C	A	0.5	6.16051	LOC_Os01g48339
8	Chr1	27643205	C	A	0.5	6.16051	LOC_Os01g48360
8	Chr1	27643205	C	A	0.5	6.16051	LOC_Os01g48370
8	Chr1	27643205	C	A	0.5	6.16051	LOC_Os01g48380
8	Chr1	27643205	C	A	0.5	6.16051	LOC_Os01g48390
8	Chr1	27643205	C	A	0.5	6.16051	LOC_Os01g48400
8	Chr1	27643205	C	A	0.5	6.16051	LOC_Os01g48410
8	Chr1	27643205	C	A	0.5	6.16051	LOC_Os01g48420
8	Chr1	27643205	C	A	0.5	6.16051	LOC_Os01g48430
8	Chr1	27643205	C	A	0.5	6.16051	LOC_Os01g48440
8	Chr1	27643205	C	A	0.5	6.16051	LOC_Os01g48444
8	Chr1	27643205	C	A	0.5	6.16051	LOC_Os01g48446
8	Chr1	27643205	C	A	0.5	6.16051	LOC_Os01g48470
8	Chr1	27643205	C	A	0.5	6.16051	LOC_Os01g48480
8	Chr1	27643205	C	A	0.5	6.16051	LOC_Os01g48490
8	Chr1	27643205	C	A	0.5	6.16051	LOC_Os01g48500
8	Chr1	27643205	C	A	0.5	6.16051	LOC_Os01g48520
8	Chr1	27643205	C	A	0.5	6.16051	LOC_Os01g48525
8	Chr1	27643205	C	A	0.5	6.16051	LOC_Os01g48530
8	Chr1	27643205	C	A	0.5	6.16051	LOC_Os01g48540
8	Chr1	27643205	C	A	0.5	6.16051	LOC_Os01g48550
8	Chr1	27643205	C	A	0.5	6.16051	LOC_Os01g48560
8	Chr1	27643205	C	A	0.5	6.16051	LOC_Os01g48570
8	Chr1	27643205	C	A	0.5	6.16051	LOC_Os01g48580
8	Chr1	27643205	C	A	0.5	6.16051	LOC_Os01g48590
8	Chr1	27643205	C	A	0.5	6.16051	LOC_Os01g48600
8	Chr1	27643205	C	A	0.5	6.16051	LOC_Os01g48610
8	Chr1	27643205	C	A	0.5	6.16051	LOC_Os01g48620
8	Chr1	27643205	C	A	0.5	6.16051	LOC_Os01g48640
8	Chr1	27643205	C	A	0.5	6.16051	LOC_Os01g48650
8	Chr1	27643205	C	A	0.5	6.16051	LOC_Os01g48660
8	Chr1	27643205	C	A	0.5	6.16051	LOC_Os01g48670
8	Chr1	27643205	C	A	0.5	6.16051	LOC_Os01g48680
8	Chr1	27643205	C	A	0.5	6.16051	LOC_Os01g48690
8	Chr1	27643205	C	A	0.5	6.16051	LOC_Os01g48700
8	Chr1	27643205	C	A	0.5	6.16051	LOC_Os01g48710
8	Chr1	27643205	C	A	0.5	6.16051	LOC_Os01g48720
8	Chr1	27643205	C	A	0.5	6.16051	LOC_Os01g48740
8	Chr1	27643205	C	A	0.5	6.16051	LOC_Os01g48750
8	Chr1	27643205	C	A	0.5	6.16051	LOC_Os01g48760
8	Chr1	27643205	C	A	0.5	6.16051	LOC_Os01g48770
8	Chr1	27643205	C	A	0.5	6.16051	LOC_Os01g48780
8	Chr1	27643205	C	A	0.5	6.16051	LOC_Os01g48790
8	Chr1	27643205	C	A	0.5	6.16051	LOC_Os01g48800
8	Chr1	27643205	C	A	0.5	6.16051	LOC_Os01g48810
8	Chr1	27643205	C	A	0.5	6.16051	LOC_Os01g48820
8	Chr1	27643205	C	A	0.5	6.16051	LOC_Os01g48830
8	Chr1	27643205	C	A	0.5	6.16051	LOC_Os01g48840
8	Chr1	27643205	C	A	0.5	6.16051	LOC_Os01g48850
8	Chr1	27643205	C	A	0.5	6.16051	LOC_Os01g48874
8	Chr1	27643205	C	A	0.5	6.16051	LOC_Os01g48900
8	Chr1	27643205	C	A	0.5	6.16051	LOC_Os01g48910
8	Chr1	27643205	C	A	0.5	6.16051	LOC_Os01g48920
8	Chr1	27643205	C	A	0.5	6.16051	LOC_Os01g48930
8	Chr1	27643205	C	A	0.5	6.16051	LOC_Os01g48940
8	Chr1	27643205	C	A	0.5	6.16051	LOC_Os01g48950
8	Chr1	27643205	C	A	0.5	6.16051	LOC_Os01g48960
8	Chr1	27643205	C	A	0.5	6.16051	LOC_Os01g48970
8	Chr1	27643205	C	A	0.5	6.16051	LOC_Os01g48980
8	Chr1	27643205	C	A	0.5	6.16051	LOC_Os01g48990
8	Chr1	27643205	C	A	0.5	6.16051	LOC_Os01g49000
8	Chr1	27643205	C	A	0.5	6.16051	LOC_Os01g49010
8	Chr1	27643205	C	A	0.5	6.16051	LOC_Os01g49020
8	Chr1	27643205	C	A	0.5	6.16051	LOC_Os01g49024
8	Chr1	27643205	C	A	0.5	6.16051	LOC_Os01g49026
8	Chr1	27643205	C	A	0.5	6.16051	LOC_Os01g49030
8	Chr1	27643205	C	A	0.5	6.16051	LOC_Os01g49050
8	Chr1	27643205	C	A	0.5	6.16051	LOC_Os01g49060
8	Chr1	27643205	C	A	0.5	6.16051	LOC_Os01g49065
9	Chr1	28713823	C	T	0.5	5.02938	LOC_Os01g49580
9	Chr1	28713823	C	T	0.5	5.02938	LOC_Os01g49600
9	Chr1	28713823	C	T	0.5	5.02938	LOC_Os01g49614
9	Chr1	28713823	C	T	0.5	5.02938	LOC_Os01g49630
9	Chr1	28713823	C	T	0.5	5.02938	LOC_Os01g49640
9	Chr1	28713823	C	T	0.5	5.02938	LOC_Os01g49650
9	Chr1	28713823	C	T	0.5	5.02938	LOC_Os01g49660
9	Chr1	28713823	C	T	0.5	5.02938	LOC_Os01g49670
9	Chr1	28713823	C	T	0.5	5.02938	LOC_Os01g49680
9	Chr1	28713823	C	T	0.5	5.02938	LOC_Os01g49690
9	Chr1	28713823	C	T	0.5	5.02938	LOC_Os01g49710
9	Chr1	28713823	C	T	0.5	5.02938	LOC_Os01g49720
9	Chr1	28713823	C	T	0.5	5.02938	LOC_Os01g49730
9	Chr1	28713823	C	T	0.5	5.02938	LOC_Os01g49740
9	Chr1	28713823	C	T	0.5	5.02938	LOC_Os01g49750
9	Chr1	28713823	C	T	0.5	5.02938	LOC_Os01g49760
9	Chr1	28713823	C	T	0.5	5.02938	LOC_Os01g49770
9	Chr1	28713823	C	T	0.5	5.02938	LOC_Os01g49780
9	Chr1	28713823	C	T	0.5	5.02938	LOC_Os01g49790
9	Chr1	28713823	C	T	0.5	5.02938	LOC_Os01g49800
9	Chr1	28713823	C	T	0.5	5.02938	LOC_Os01g49810
9	Chr1	28713823	C	T	0.5	5.02938	LOC_Os01g49820
9	Chr1	28713823	C	T	0.5	5.02938	LOC_Os01g49830
9	Chr1	28713823	C	T	0.5	5.02938	LOC_Os01g49840
9	Chr1	28713823	C	T	0.5	5.02938	LOC_Os01g49860
9	Chr1	28713823	C	T	0.5	5.02938	LOC_Os01g49870
9	Chr1	28713823	C	T	0.5	5.02938	LOC_Os01g49880
9	Chr1	28713823	C	T	0.5	5.02938	LOC_Os01g49890
9	Chr1	28713823	C	T	0.5	5.02938	LOC_Os01g49900
9	Chr1	28713823	C	T	0.5	5.02938	LOC_Os01g49910
9	Chr1	28713823	C	T	0.5	5.02938	LOC_Os01g49920
9	Chr1	28713823	C	T	0.5	5.02938	LOC_Os01g49930
9	Chr1	28713823	C	T	0.5	5.02938	LOC_Os01g49940
9	Chr1	28713823	C	T	0.5	5.02938	LOC_Os01g49950
9	Chr1	28713823	C	T	0.5	5.02938	LOC_Os01g49960
9	Chr1	28713823	C	T	0.5	5.02938	LOC_Os01g49970
9	Chr1	28713823	C	T	0.5	5.02938	LOC_Os01g49980
9	Chr1	28713823	C	T	0.5	5.02938	LOC_Os01g49990
9	Chr1	28713823	C	T	0.5	5.02938	LOC_Os01g50000
9	Chr1	28713823	C	T	0.5	5.02938	LOC_Os01g50010
9	Chr1	28713823	C	T	0.5	5.02938	LOC_Os01g50020
9	Chr1	28713823	C	T	0.5	5.02938	LOC_Os01g50030
9	Chr1	28713823	C	T	0.5	5.02938	LOC_Os01g50032
9	Chr1	28713823	C	T	0.5	5.02938	LOC_Os01g50040
9	Chr1	28713823	C	T	0.5	5.02938	LOC_Os01g50050
9	Chr1	28713823	C	T	0.5	5.02938	LOC_Os01g50060
9	Chr1	28713823	C	T	0.5	5.02938	LOC_Os01g50070
9	Chr1	28713823	C	T	0.5	5.02938	LOC_Os01g50080
9	Chr1	28713823	C	T	0.5	5.02938	LOC_Os01g50090
9	Chr1	28713823	C	T	0.5	5.02938	LOC_Os01g50100
9	Chr1	28713823	C	T	0.5	5.02938	LOC_Os01g50110
9	Chr1	28713823	C	T	0.5	5.02938	LOC_Os01g50120
9	Chr1	28713823	C	T	0.5	5.02938	LOC_Os01g50140
9	Chr1	28713823	C	T	0.5	5.02938	LOC_Os01g50160
9	Chr1	28713823	C	T	0.5	5.02938	LOC_Os01g50170
9	Chr1	28713823	C	T	0.5	5.02938	LOC_Os01g50180
9	Chr1	28713823	C	T	0.5	5.02938	LOC_Os01g50190
9	Chr1	28713823	C	T	0.5	5.02938	LOC_Os01g50200
9	Chr1	28713823	C	T	0.5	5.02938	LOC_Os01g50220
9	Chr1	28713823	C	T	0.5	5.02938	LOC_Os01g50230
9	Chr1	28713823	C	T	0.5	5.02938	LOC_Os01g50240
9	Chr1	28713823	C	T	0.5	5.02938	LOC_Os01g50259
9	Chr1	28713823	C	T	0.5	5.02938	LOC_Os01g50280
9	Chr1	28713823	C	T	0.5	5.02938	LOC_Os01g50290
9	Chr1	28713823	C	T	0.5	5.02938	LOC_Os01g50300
9	Chr1	28713823	C	T	0.5	5.02938	LOC_Os01g50310
9	Chr1	28713823	C	T	0.5	5.02938	LOC_Os01g50320
9	Chr1	28713823	C	T	0.5	5.02938	LOC_Os01g50330
9	Chr1	28713823	C	T	0.5	5.02938	LOC_Os01g50340
9	Chr1	28713823	C	T	0.5	5.02938	LOC_Os01g50350
9	Chr1	28713823	C	T	0.5	5.02938	LOC_Os01g50360
10	Chr1	29845208	C	G	0.5	6.1151	LOC_Os01g51620
10	Chr1	29845208	C	G	0.5	6.1151	LOC_Os01g51630
10	Chr1	29845208	C	G	0.5	6.1151	LOC_Os01g51632
10	Chr1	29845208	C	G	0.5	6.1151	LOC_Os01g51634
10	Chr1	29845208	C	G	0.5	6.1151	LOC_Os01g51640
10	Chr1	29845208	C	G	0.5	6.1151	LOC_Os01g51650
10	Chr1	29845208	C	G	0.5	6.1151	LOC_Os01g51660
10	Chr1	29845208	C	G	0.5	6.1151	LOC_Os01g51670
10	Chr1	29845208	C	G	0.5	6.1151	LOC_Os01g51680
10	Chr1	29845208	C	G	0.5	6.1151	LOC_Os01g51690
10	Chr1	29845208	C	G	0.5	6.1151	LOC_Os01g51700
10	Chr1	29845208	C	G	0.5	6.1151	LOC_Os01g51710
10	Chr1	29845208	C	G	0.5	6.1151	LOC_Os01g51720
10	Chr1	29845208	C	G	0.5	6.1151	LOC_Os01g51730
10	Chr1	29845208	C	G	0.5	6.1151	LOC_Os01g51735
10	Chr1	29845208	C	G	0.5	6.1151	LOC_Os01g51740
10	Chr1	29845208	C	G	0.5	6.1151	LOC_Os01g51754
10	Chr1	29845208	C	G	0.5	6.1151	LOC_Os01g51770
10	Chr1	29845208	C	G	0.5	6.1151	LOC_Os01g51780
10	Chr1	29845208	C	G	0.5	6.1151	LOC_Os01g51790
10	Chr1	29845208	C	G	0.5	6.1151	LOC_Os01g51800
10	Chr1	29845208	C	G	0.5	6.1151	LOC_Os01g51810
10	Chr1	29845208	C	G	0.5	6.1151	LOC_Os01g51820
10	Chr1	29845208	C	G	0.5	6.1151	LOC_Os01g51830
10	Chr1	29845208	C	G	0.5	6.1151	LOC_Os01g51840
10	Chr1	29845208	C	G	0.5	6.1151	LOC_Os01g51850
10	Chr1	29845208	C	G	0.5	6.1151	LOC_Os01g51860
10	Chr1	29845208	C	G	0.5	6.1151	LOC_Os01g51870
10	Chr1	29845208	C	G	0.5	6.1151	LOC_Os01g51880
10	Chr1	29845208	C	G	0.5	6.1151	LOC_Os01g51890
10	Chr1	29845208	C	G	0.5	6.1151	LOC_Os01g51904
10	Chr1	29845208	C	G	0.5	6.1151	LOC_Os01g51920
10	Chr1	29845208	C	G	0.5	6.1151	LOC_Os01g51930
10	Chr1	29845208	C	G	0.5	6.1151	LOC_Os01g51940
10	Chr1	29845208	C	G	0.5	6.1151	LOC_Os01g51950
10	Chr1	29845208	C	G	0.5	6.1151	LOC_Os01g51960
10	Chr1	29845208	C	G	0.5	6.1151	LOC_Os01g51970
10	Chr1	29845208	C	G	0.5	6.1151	LOC_Os01g51980
10	Chr1	29845208	C	G	0.5	6.1151	LOC_Os01g51990
10	Chr1	29845208	C	G	0.5	6.1151	LOC_Os01g52000
10	Chr1	29845208	C	G	0.5	6.1151	LOC_Os01g52010
10	Chr1	29845208	C	G	0.5	6.1151	LOC_Os01g52020
10	Chr1	29845208	C	G	0.5	6.1151	LOC_Os01g52030
10	Chr1	29845208	C	G	0.5	6.1151	LOC_Os01g52050
10	Chr1	29845208	C	G	0.5	6.1151	LOC_Os01g52060
10	Chr1	29845208	C	G	0.5	6.1151	LOC_Os01g52070
10	Chr1	29845208	C	G	0.5	6.1151	LOC_Os01g52080
10	Chr1	29845208	C	G	0.5	6.1151	LOC_Os01g52090
10	Chr1	29845208	C	G	0.5	6.1151	LOC_Os01g52100
10	Chr1	29845208	C	G	0.5	6.1151	LOC_Os01g52110
10	Chr1	29845208	C	G	0.5	6.1151	LOC_Os01g52120
10	Chr1	29845208	C	G	0.5	6.1151	LOC_Os01g52130
10	Chr1	29845208	C	G	0.5	6.1151	LOC_Os01g52140
10	Chr1	29845208	C	G	0.5	6.1151	LOC_Os01g52150
10	Chr1	29845208	C	G	0.5	6.1151	LOC_Os01g52160
10	Chr1	29845208	C	G	0.5	6.1151	LOC_Os01g52170
10	Chr1	29845208	C	G	0.5	6.1151	LOC_Os01g52180
10	Chr1	29845208	C	G	0.5	6.1151	LOC_Os01g52190
10	Chr1	29845208	C	G	0.5	6.1151	LOC_Os01g52200
10	Chr1	29845208	C	G	0.5	6.1151	LOC_Os01g52214
10	Chr1	29845208	C	G	0.5	6.1151	LOC_Os01g52230
10	Chr1	29845208	C	G	0.5	6.1151	LOC_Os01g52240
10	Chr1	29845208	C	G	0.5	6.1151	LOC_Os01g52250
10	Chr1	29845208	C	G	0.5	6.1151	LOC_Os01g52260
11	Chr2	5333608	G	A	0.5	6.76097	LOC_Os02g09870
11	Chr2	5333608	G	A	0.5	6.76097	LOC_Os02g09880
11	Chr2	5333608	G	A	0.5	6.76097	LOC_Os02g09890
11	Chr2	5333608	G	A	0.5	6.76097	LOC_Os02g09900
11	Chr2	5333608	G	A	0.5	6.76097	LOC_Os02g09910
11	Chr2	5333608	G	A	0.5	6.76097	LOC_Os02g09920
11	Chr2	5333608	G	A	0.5	6.76097	LOC_Os02g09930
11	Chr2	5333608	G	A	0.5	6.76097	LOC_Os02g09940
11	Chr2	5333608	G	A	0.5	6.76097	LOC_Os02g09950
11	Chr2	5333608	G	A	0.5	6.76097	LOC_Os02g09960
11	Chr2	5333608	G	A	0.5	6.76097	LOC_Os02g09970
11	Chr2	5333608	G	A	0.5	6.76097	LOC_Os02g09980
11	Chr2	5333608	G	A	0.5	6.76097	LOC_Os02g09990
11	Chr2	5333608	G	A	0.5	6.76097	LOC_Os02g10000
11	Chr2	5333608	G	A	0.5	6.76097	LOC_Os02g10010
11	Chr2	5333608	G	A	0.5	6.76097	LOC_Os02g10020
11	Chr2	5333608	G	A	0.5	6.76097	LOC_Os02g10030
11	Chr2	5333608	G	A	0.5	6.76097	LOC_Os02g10040
11	Chr2	5333608	G	A	0.5	6.76097	LOC_Os02g10050
11	Chr2	5333608	G	A	0.5	6.76097	LOC_Os02g10060
11	Chr2	5333608	G	A	0.5	6.76097	LOC_Os02g10070
11	Chr2	5333608	G	A	0.5	6.76097	LOC_Os02g10080
11	Chr2	5333608	G	A	0.5	6.76097	LOC_Os02g10090
11	Chr2	5333608	G	A	0.5	6.76097	LOC_Os02g10100
11	Chr2	5333608	G	A	0.5	6.76097	LOC_Os02g10110
11	Chr2	5333608	G	A	0.5	6.76097	LOC_Os02g10120
11	Chr2	5333608	G	A	0.5	6.76097	LOC_Os02g10130
11	Chr2	5333608	G	A	0.5	6.76097	LOC_Os02g10140
11	Chr2	5333608	G	A	0.5	6.76097	LOC_Os02g10150
11	Chr2	5333608	G	A	0.5	6.76097	LOC_Os02g10160
11	Chr2	5333608	G	A	0.5	6.76097	LOC_Os02g10170
11	Chr2	5333608	G	A	0.5	6.76097	LOC_Os02g10180
11	Chr2	5333608	G	A	0.5	6.76097	LOC_Os02g10190
11	Chr2	5333608	G	A	0.5	6.76097	LOC_Os02g10200
11	Chr2	5333608	G	A	0.5	6.76097	LOC_Os02g10210
11	Chr2	5333608	G	A	0.5	6.76097	LOC_Os02g10220
11	Chr2	5333608	G	A	0.5	6.76097	LOC_Os02g10230
11	Chr2	5333608	G	A	0.5	6.76097	LOC_Os02g10240
11	Chr2	5333608	G	A	0.5	6.76097	LOC_Os02g10250
11	Chr2	5333608	G	A	0.5	6.76097	LOC_Os02g10260
11	Chr2	5333608	G	A	0.5	6.76097	LOC_Os02g10270
11	Chr2	5333608	G	A	0.5	6.76097	LOC_Os02g10280
11	Chr2	5333608	G	A	0.5	6.76097	LOC_Os02g10290
11	Chr2	5333608	G	A	0.5	6.76097	LOC_Os02g10300
11	Chr2	5333608	G	A	0.5	6.76097	LOC_Os02g10310
11	Chr2	5333608	G	A	0.5	6.76097	LOC_Os02g10320
11	Chr2	5333608	G	A	0.5	6.76097	LOC_Os02g10330
11	Chr2	5333608	G	A	0.5	6.76097	LOC_Os02g10340
11	Chr2	5333608	G	A	0.5	6.76097	LOC_Os02g10350
11	Chr2	5333608	G	A	0.5	6.76097	LOC_Os02g10360
11	Chr2	5333608	G	A	0.5	6.76097	LOC_Os02g10370
11	Chr2	5333608	G	A	0.5	6.76097	LOC_Os02g10380
11	Chr2	5333608	G	A	0.5	6.76097	LOC_Os02g10390
11	Chr2	5333608	G	A	0.5	6.76097	LOC_Os02g10400
11	Chr2	5333608	G	A	0.5	6.76097	LOC_Os02g10410
11	Chr2	5333608	G	A	0.5	6.76097	LOC_Os02g10420
11	Chr2	5333608	G	A	0.5	6.76097	LOC_Os02g10430
11	Chr2	5333608	G	A	0.5	6.76097	LOC_Os02g10440
11	Chr2	5333608	G	A	0.5	6.76097	LOC_Os02g10450
11	Chr2	5333608	G	A	0.5	6.76097	LOC_Os02g10460
11	Chr2	5333608	G	A	0.5	6.76097	LOC_Os02g10470
11	Chr2	5333608	G	A	0.5	6.76097	LOC_Os02g10480
11	Chr2	5333608	G	A	0.5	6.76097	LOC_Os02g10490
11	Chr2	5333608	G	A	0.5	6.76097	LOC_Os02g10500
11	Chr2	5333608	G	A	0.5	6.76097	LOC_Os02g10510
11	Chr2	5333608	G	A	0.5	6.76097	LOC_Os02g10520
12	Chr2	6125369	A	G	0.5	7.7061	LOC_Os02g10650
12	Chr2	6125369	A	G	0.5	7.7061	LOC_Os02g10660
12	Chr2	6125369	A	G	0.5	7.7061	LOC_Os02g10670
12	Chr2	6125369	A	G	0.5	7.7061	LOC_Os02g10680
12	Chr2	6125369	A	G	0.5	7.7061	LOC_Os02g10690
12	Chr2	6125369	A	G	0.5	7.7061	LOC_Os02g10700
12	Chr2	6125369	A	G	0.5	7.7061	LOC_Os02g10710
12	Chr2	6125369	A	G	0.5	7.7061	LOC_Os02g10720
12	Chr2	6125369	A	G	0.5	7.7061	LOC_Os02g10730
12	Chr2	6125369	A	G	0.5	7.7061	LOC_Os02g10740
12	Chr2	6125369	A	G	0.5	7.7061	LOC_Os02g10750
12	Chr2	6125369	A	G	0.5	7.7061	LOC_Os02g10760
12	Chr2	6125369	A	G	0.5	7.7061	LOC_Os02g10770
12	Chr2	6125369	A	G	0.5	7.7061	LOC_Os02g10780
12	Chr2	6125369	A	G	0.5	7.7061	LOC_Os02g10790
12	Chr2	6125369	A	G	0.5	7.7061	LOC_Os02g10794
12	Chr2	6125369	A	G	0.5	7.7061	LOC_Os02g10800
12	Chr2	6125369	A	G	0.5	7.7061	LOC_Os02g10810
12	Chr2	6125369	A	G	0.5	7.7061	LOC_Os02g10820
12	Chr2	6125369	A	G	0.5	7.7061	LOC_Os02g10830
12	Chr2	6125369	A	G	0.5	7.7061	LOC_Os02g10840
12	Chr2	6125369	A	G	0.5	7.7061	LOC_Os02g10850
12	Chr2	6125369	A	G	0.5	7.7061	LOC_Os02g10860
12	Chr2	6125369	A	G	0.5	7.7061	LOC_Os02g10870
12	Chr2	6125369	A	G	0.5	7.7061	LOC_Os02g10880
12	Chr2	6125369	A	G	0.5	7.7061	LOC_Os02g10890
12	Chr2	6125369	A	G	0.5	7.7061	LOC_Os02g10900
12	Chr2	6125369	A	G	0.5	7.7061	LOC_Os02g10910
12	Chr2	6125369	A	G	0.5	7.7061	LOC_Os02g10920
12	Chr2	6125369	A	G	0.5	7.7061	LOC_Os02g10930
12	Chr2	6125369	A	G	0.5	7.7061	LOC_Os02g10940
12	Chr2	6125369	A	G	0.5	7.7061	LOC_Os02g10950
12	Chr2	6125369	A	G	0.5	7.7061	LOC_Os02g10960
12	Chr2	6125369	A	G	0.5	7.7061	LOC_Os02g10970
12	Chr2	6125369	A	G	0.5	7.7061	LOC_Os02g10990
12	Chr2	6125369	A	G	0.5	7.7061	LOC_Os02g11000
12	Chr2	6125369	A	G	0.5	7.7061	LOC_Os02g11010
12	Chr2	6125369	A	G	0.5	7.7061	LOC_Os02g11020
12	Chr2	6125369	A	G	0.5	7.7061	LOC_Os02g11030
12	Chr2	6125369	A	G	0.5	7.7061	LOC_Os02g11040
12	Chr2	6125369	A	G	0.5	7.7061	LOC_Os02g11050
12	Chr2	6125369	A	G	0.5	7.7061	LOC_Os02g11060
12	Chr2	6125369	A	G	0.5	7.7061	LOC_Os02g11070
12	Chr2	6125369	A	G	0.5	7.7061	LOC_Os02g11080
12	Chr2	6125369	A	G	0.5	7.7061	LOC_Os02g11090
12	Chr2	6125369	A	G	0.5	7.7061	LOC_Os02g11100
12	Chr2	6125369	A	G	0.5	7.7061	LOC_Os02g11110
12	Chr2	6125369	A	G	0.5	7.7061	LOC_Os02g11120
12	Chr2	6125369	A	G	0.5	7.7061	LOC_Os02g11130
12	Chr2	6125369	A	G	0.5	7.7061	LOC_Os02g11636
12	Chr2	6125369	A	G	0.5	7.7061	LOC_Os02g11640
12	Chr2	6125369	A	G	0.5	7.7061	LOC_Os02g11650
12	Chr2	6125369	A	G	0.5	7.7061	LOC_Os02g11660
12	Chr2	6125369	A	G	0.5	7.7061	LOC_Os02g11665
12	Chr2	6125369	A	G	0.5	7.7061	LOC_Os02g11670
12	Chr2	6125369	A	G	0.5	7.7061	LOC_Os02g11680
12	Chr2	6125369	A	G	0.5	7.7061	LOC_Os02g11700
12	Chr2	6125369	A	G	0.5	7.7061	LOC_Os02g11705
12	Chr2	6125369	A	G	0.5	7.7061	LOC_Os02g11710
12	Chr2	6125369	A	G	0.5	7.7061	LOC_Os02g11720
12	Chr2	6125369	A	G	0.5	7.7061	LOC_Os02g11730
12	Chr2	6125369	A	G	0.5	7.7061	LOC_Os02g11740
12	Chr2	6125369	A	G	0.5	7.7061	LOC_Os02g11750
12	Chr2	6125369	A	G	0.5	7.7061	LOC_Os02g11760
12	Chr2	6125369	A	G	0.5	7.7061	LOC_Os02g11770
12	Chr2	6125369	A	G	0.5	7.7061	LOC_Os02g11780
12	Chr2	6125369	A	G	0.5	7.7061	LOC_Os02g11790
12	Chr2	6125369	A	G	0.5	7.7061	LOC_Os02g11800
12	Chr2	6125369	A	G	0.5	7.7061	LOC_Os02g11810
12	Chr2	6125369	A	G	0.5	7.7061	LOC_Os02g11820
12	Chr2	6125369	A	G	0.5	7.7061	LOC_Os02g11830
12	Chr2	6125369	A	G	0.5	7.7061	LOC_Os02g11840
12	Chr2	6125369	A	G	0.5	7.7061	LOC_Os02g11850
12	Chr2	6125369	A	G	0.5	7.7061	LOC_Os02g11859
12	Chr2	6125369	A	G	0.5	7.7061	LOC_Os02g11870
12	Chr2	6125369	A	G	0.5	7.7061	LOC_Os02g11880
12	Chr2	6125369	A	G	0.5	7.7061	LOC_Os02g11890
12	Chr2	6125369	A	G	0.5	7.7061	LOC_Os02g11900
12	Chr2	6125369	A	G	0.5	7.7061	LOC_Os02g11910
12	Chr2	6125369	A	G	0.5	7.7061	LOC_Os02g11920
12	Chr2	6125369	A	G	0.5	7.7061	LOC_Os02g11930
12	Chr2	6125369	A	G	0.5	7.7061	LOC_Os02g11940
12	Chr2	6125369	A	G	0.5	7.7061	LOC_Os02g11950
12	Chr2	6125369	A	G	0.5	7.7061	LOC_Os02g11960
12	Chr2	6125369	A	G	0.5	7.7061	LOC_Os02g11970
12	Chr2	6125369	A	G	0.5	7.7061	LOC_Os02g11980
12	Chr2	6125369	A	G	0.5	7.7061	LOC_Os02g11990
12	Chr2	6125369	A	G	0.5	7.7061	LOC_Os02g12000
12	Chr2	6125369	A	G	0.5	7.7061	LOC_Os02g12010
12	Chr2	6125369	A	G	0.5	7.7061	LOC_Os02g12020
12	Chr2	6125369	A	G	0.5	7.7061	LOC_Os02g12030
12	Chr2	6125369	A	G	0.5	7.7061	LOC_Os02g12040
12	Chr2	6125369	A	G	0.5	7.7061	LOC_Os02g12050
12	Chr2	6125369	A	G	0.5	7.7061	LOC_Os02g12060
12	Chr2	6125369	A	G	0.5	7.7061	LOC_Os02g12070
12	Chr2	6125369	A	G	0.5	7.7061	LOC_Os02g12080
12	Chr2	6125369	A	G	0.5	7.7061	LOC_Os02g12090
12	Chr2	6125369	A	G	0.5	7.7061	LOC_Os02g12100
12	Chr2	6125369	A	G	0.5	7.7061	LOC_Os02g12110
12	Chr2	6125369	A	G	0.5	7.7061	LOC_Os02g12120
12	Chr2	6125369	A	G	0.5	7.7061	LOC_Os02g12130
12	Chr2	6125369	A	G	0.5	7.7061	LOC_Os02g12140
12	Chr2	6125369	A	G	0.5	7.7061	LOC_Os02g12150
12	Chr2	6125369	A	G	0.5	7.7061	LOC_Os02g12170
12	Chr2	6125369	A	G	0.5	7.7061	LOC_Os02g12180
12	Chr2	6125369	A	G	0.5	7.7061	LOC_Os02g12200
12	Chr2	6125369	A	G	0.5	7.7061	LOC_Os02g12210
12	Chr2	6125369	A	G	0.5	7.7061	LOC_Os02g12220
12	Chr2	6125369	A	G	0.5	7.7061	LOC_Os02g12230
12	Chr2	6125369	A	G	0.5	7.7061	LOC_Os02g12240
13	Chr2	7883886	C	G	0.5	5.23202	LOC_Os02g14059
13	Chr2	7883886	C	G	0.5	5.23202	LOC_Os02g14080
13	Chr2	7883886	C	G	0.5	5.23202	LOC_Os02g14090
13	Chr2	7883886	C	G	0.5	5.23202	LOC_Os02g14100
13	Chr2	7883886	C	G	0.5	5.23202	LOC_Os02g14110
13	Chr2	7883886	C	G	0.5	5.23202	LOC_Os02g14120
13	Chr2	7883886	C	G	0.5	5.23202	LOC_Os02g14130
13	Chr2	7883886	C	G	0.5	5.23202	LOC_Os02g14140
13	Chr2	7883886	C	G	0.5	5.23202	LOC_Os02g14150
13	Chr2	7883886	C	G	0.5	5.23202	LOC_Os02g14160
13	Chr2	7883886	C	G	0.5	5.23202	LOC_Os02g14170
13	Chr2	7883886	C	G	0.5	5.23202	LOC_Os02g14180
13	Chr2	7883886	C	G	0.5	5.23202	LOC_Os02g14190
13	Chr2	7883886	C	G	0.5	5.23202	LOC_Os02g14210
13	Chr2	7883886	C	G	0.5	5.23202	LOC_Os02g14220
13	Chr2	7883886	C	G	0.5	5.23202	LOC_Os02g14230
13	Chr2	7883886	C	G	0.5	5.23202	LOC_Os02g14240
13	Chr2	7883886	C	G	0.5	5.23202	LOC_Os02g14250
13	Chr2	7883886	C	G	0.5	5.23202	LOC_Os02g14260
13	Chr2	7883886	C	G	0.5	5.23202	LOC_Os02g14280
13	Chr2	7883886	C	G	0.5	5.23202	LOC_Os02g14290
13	Chr2	7883886	C	G	0.5	5.23202	LOC_Os02g14300
13	Chr2	7883886	C	G	0.5	5.23202	LOC_Os02g14310
13	Chr2	7883886	C	G	0.5	5.23202	LOC_Os02g14320
13	Chr2	7883886	C	G	0.5	5.23202	LOC_Os02g14330
13	Chr2	7883886	C	G	0.5	5.23202	LOC_Os02g14340
13	Chr2	7883886	C	G	0.5	5.23202	LOC_Os02g14350
13	Chr2	7883886	C	G	0.5	5.23202	LOC_Os02g14360
13	Chr2	7883886	C	G	0.5	5.23202	LOC_Os02g14370
13	Chr2	7883886	C	G	0.5	5.23202	LOC_Os02g14380
13	Chr2	7883886	C	G	0.5	5.23202	LOC_Os02g14390
13	Chr2	7883886	C	G	0.5	5.23202	LOC_Os02g14400
13	Chr2	7883886	C	G	0.5	5.23202	LOC_Os02g14410
13	Chr2	7883886	C	G	0.5	5.23202	LOC_Os02g14420
13	Chr2	7883886	C	G	0.5	5.23202	LOC_Os02g14430
13	Chr2	7883886	C	G	0.5	5.23202	LOC_Os02g14440
13	Chr2	7883886	C	G	0.5	5.23202	LOC_Os02g14450
13	Chr2	7883886	C	G	0.5	5.23202	LOC_Os02g14460
13	Chr2	7883886	C	G	0.5	5.23202	LOC_Os02g14470
13	Chr2	7883886	C	G	0.5	5.23202	LOC_Os02g14480
13	Chr2	7883886	C	G	0.5	5.23202	LOC_Os02g14490
13	Chr2	7883886	C	G	0.5	5.23202	LOC_Os02g14500
13	Chr2	7883886	C	G	0.5	5.23202	LOC_Os02g14510
13	Chr2	7883886	C	G	0.5	5.23202	LOC_Os02g14520
13	Chr2	7883886	C	G	0.5	5.23202	LOC_Os02g14530
13	Chr2	7883886	C	G	0.5	5.23202	LOC_Os02g14540
13	Chr2	7883886	C	G	0.5	5.23202	LOC_Os02g14550
13	Chr2	7883886	C	G	0.5	5.23202	LOC_Os02g14560
13	Chr2	7883886	C	G	0.5	5.23202	LOC_Os02g14570
13	Chr2	7883886	C	G	0.5	5.23202	LOC_Os02g14580
13	Chr2	7883886	C	G	0.5	5.23202	LOC_Os02g14590
13	Chr2	7883886	C	G	0.5	5.23202	LOC_Os02g14600
13	Chr2	7883886	C	G	0.5	5.23202	LOC_Os02g14610
13	Chr2	7883886	C	G	0.5	5.23202	LOC_Os02g14620
13	Chr2	7883886	C	G	0.5	5.23202	LOC_Os02g14630
13	Chr2	7883886	C	G	0.5	5.23202	LOC_Os02g14640
13	Chr2	7883886	C	G	0.5	5.23202	LOC_Os02g14650
14	Chr2	9692686	G	A	0.5	6.35453	LOC_Os02g16600
14	Chr2	9692686	G	A	0.5	6.35453	LOC_Os02g16610
14	Chr2	9692686	G	A	0.5	6.35453	LOC_Os02g16620
14	Chr2	9692686	G	A	0.5	6.35453	LOC_Os02g16630
14	Chr2	9692686	G	A	0.5	6.35453	LOC_Os02g16640
14	Chr2	9692686	G	A	0.5	6.35453	LOC_Os02g16650
14	Chr2	9692686	G	A	0.5	6.35453	LOC_Os02g16660
14	Chr2	9692686	G	A	0.5	6.35453	LOC_Os02g16670
14	Chr2	9692686	G	A	0.5	6.35453	LOC_Os02g16680
14	Chr2	9692686	G	A	0.5	6.35453	LOC_Os02g16690
14	Chr2	9692686	G	A	0.5	6.35453	LOC_Os02g16709
14	Chr2	9692686	G	A	0.5	6.35453	LOC_Os02g16730
14	Chr2	9692686	G	A	0.5	6.35453	LOC_Os02g16740
14	Chr2	9692686	G	A	0.5	6.35453	LOC_Os02g16750
14	Chr2	9692686	G	A	0.5	6.35453	LOC_Os02g16760
14	Chr2	9692686	G	A	0.5	6.35453	LOC_Os02g16770
14	Chr2	9692686	G	A	0.5	6.35453	LOC_Os02g16780
14	Chr2	9692686	G	A	0.5	6.35453	LOC_Os02g16790
14	Chr2	9692686	G	A	0.5	6.35453	LOC_Os02g16800
14	Chr2	9692686	G	A	0.5	6.35453	LOC_Os02g16809
14	Chr2	9692686	G	A	0.5	6.35453	LOC_Os02g16820
14	Chr2	9692686	G	A	0.5	6.35453	LOC_Os02g16830
14	Chr2	9692686	G	A	0.5	6.35453	LOC_Os02g16839
14	Chr2	9692686	G	A	0.5	6.35453	LOC_Os02g16850
14	Chr2	9692686	G	A	0.5	6.35453	LOC_Os02g16860
14	Chr2	9692686	G	A	0.5	6.35453	LOC_Os02g16880
14	Chr2	9692686	G	A	0.5	6.35453	LOC_Os02g16890
14	Chr2	9692686	G	A	0.5	6.35453	LOC_Os02g16900
14	Chr2	9692686	G	A	0.5	6.35453	LOC_Os02g16909
14	Chr2	9692686	G	A	0.5	6.35453	LOC_Os02g16920
14	Chr2	9692686	G	A	0.5	6.35453	LOC_Os02g16930
14	Chr2	9692686	G	A	0.5	6.35453	LOC_Os02g16940
14	Chr2	9692686	G	A	0.5	6.35453	LOC_Os02g16950
14	Chr2	9692686	G	A	0.5	6.35453	LOC_Os02g16960
14	Chr2	9692686	G	A	0.5	6.35453	LOC_Os02g16970
14	Chr2	9692686	G	A	0.5	6.35453	LOC_Os02g16980
14	Chr2	9692686	G	A	0.5	6.35453	LOC_Os02g16990
14	Chr2	9692686	G	A	0.5	6.35453	LOC_Os02g16995
14	Chr2	9692686	G	A	0.5	6.35453	LOC_Os02g17000
14	Chr2	9692686	G	A	0.5	6.35453	LOC_Os02g17010
14	Chr2	9692686	G	A	0.5	6.35453	LOC_Os02g17020
14	Chr2	9692686	G	A	0.5	6.35453	LOC_Os02g17030
14	Chr2	9692686	G	A	0.5	6.35453	LOC_Os02g17040
14	Chr2	9692686	G	A	0.5	6.35453	LOC_Os02g17050
14	Chr2	9692686	G	A	0.5	6.35453	LOC_Os02g17060
14	Chr2	9692686	G	A	0.5	6.35453	LOC_Os02g17070
14	Chr2	9692686	G	A	0.5	6.35453	LOC_Os02g17080
14	Chr2	9692686	G	A	0.5	6.35453	LOC_Os02g17090
14	Chr2	9692686	G	A	0.5	6.35453	LOC_Os02g17100
14	Chr2	9692686	G	A	0.5	6.35453	LOC_Os02g17110
14	Chr2	9692686	G	A	0.5	6.35453	LOC_Os02g17120
14	Chr2	9692686	G	A	0.5	6.35453	LOC_Os02g17130
14	Chr2	9692686	G	A	0.5	6.35453	LOC_Os02g17140
14	Chr2	9692686	G	A	0.5	6.35453	LOC_Os02g17150
14	Chr2	9692686	G	A	0.5	6.35453	LOC_Os02g17160
14	Chr2	9692686	G	A	0.5	6.35453	LOC_Os02g17170
14	Chr2	9692686	G	A	0.5	6.35453	LOC_Os02g17180
14	Chr2	9692686	G	A	0.5	6.35453	LOC_Os02g17190
14	Chr2	9692686	G	A	0.5	6.35453	LOC_Os02g17200
14	Chr2	9692686	G	A	0.5	6.35453	LOC_Os02g17210
14	Chr2	9692686	G	A	0.5	6.35453	LOC_Os02g17220
14	Chr2	9692686	G	A	0.5	6.35453	LOC_Os02g17230
14	Chr2	9692686	G	A	0.5	6.35453	LOC_Os02g17240
14	Chr2	9692686	G	A	0.5	6.35453	LOC_Os02g17250
15	Chr2	10361561	T	G	0.5	5.45571	LOC_Os02g17600
15	Chr2	10361561	T	G	0.5	5.45571	LOC_Os02g17610
15	Chr2	10361561	T	G	0.5	5.45571	LOC_Os02g17620
15	Chr2	10361561	T	G	0.5	5.45571	LOC_Os02g17630
15	Chr2	10361561	T	G	0.5	5.45571	LOC_Os02g17640
15	Chr2	10361561	T	G	0.5	5.45571	LOC_Os02g17650
15	Chr2	10361561	T	G	0.5	5.45571	LOC_Os02g17660
15	Chr2	10361561	T	G	0.5	5.45571	LOC_Os02g17670
15	Chr2	10361561	T	G	0.5	5.45571	LOC_Os02g17680
15	Chr2	10361561	T	G	0.5	5.45571	LOC_Os02g17690
15	Chr2	10361561	T	G	0.5	5.45571	LOC_Os02g17700
15	Chr2	10361561	T	G	0.5	5.45571	LOC_Os02g17710
15	Chr2	10361561	T	G	0.5	5.45571	LOC_Os02g17714
15	Chr2	10361561	T	G	0.5	5.45571	LOC_Os02g17720
15	Chr2	10361561	T	G	0.5	5.45571	LOC_Os02g17730
15	Chr2	10361561	T	G	0.5	5.45571	LOC_Os02g17740
15	Chr2	10361561	T	G	0.5	5.45571	LOC_Os02g17750
15	Chr2	10361561	T	G	0.5	5.45571	LOC_Os02g17760
15	Chr2	10361561	T	G	0.5	5.45571	LOC_Os02g17770
15	Chr2	10361561	T	G	0.5	5.45571	LOC_Os02g17780
15	Chr2	10361561	T	G	0.5	5.45571	LOC_Os02g17790
15	Chr2	10361561	T	G	0.5	5.45571	LOC_Os02g17810
15	Chr2	10361561	T	G	0.5	5.45571	LOC_Os02g17820
15	Chr2	10361561	T	G	0.5	5.45571	LOC_Os02g17830
15	Chr2	10361561	T	G	0.5	5.45571	LOC_Os02g17840
15	Chr2	10361561	T	G	0.5	5.45571	LOC_Os02g17850
15	Chr2	10361561	T	G	0.5	5.45571	LOC_Os02g17860
15	Chr2	10361561	T	G	0.5	5.45571	LOC_Os02g17870
15	Chr2	10361561	T	G	0.5	5.45571	LOC_Os02g17880
15	Chr2	10361561	T	G	0.5	5.45571	LOC_Os02g17890
15	Chr2	10361561	T	G	0.5	5.45571	LOC_Os02g17900
15	Chr2	10361561	T	G	0.5	5.45571	LOC_Os02g17910
15	Chr2	10361561	T	G	0.5	5.45571	LOC_Os02g17920
15	Chr2	10361561	T	G	0.5	5.45571	LOC_Os02g17930
15	Chr2	10361561	T	G	0.5	5.45571	LOC_Os02g17940
15	Chr2	10361561	T	G	0.5	5.45571	LOC_Os02g17960
15	Chr2	10361561	T	G	0.5	5.45571	LOC_Os02g17970
15	Chr2	10361561	T	G	0.5	5.45571	LOC_Os02g17980
15	Chr2	10361561	T	G	0.5	5.45571	LOC_Os02g17990
15	Chr2	10361561	T	G	0.5	5.45571	LOC_Os02g18000
15	Chr2	10361561	T	G	0.5	5.45571	LOC_Os02g18010
15	Chr2	10361561	T	G	0.5	5.45571	LOC_Os02g18020
15	Chr2	10361561	T	G	0.5	5.45571	LOC_Os02g18030
15	Chr2	10361561	T	G	0.5	5.45571	LOC_Os02g18040
15	Chr2	10361561	T	G	0.5	5.45571	LOC_Os02g18050
15	Chr2	10361561	T	G	0.5	5.45571	LOC_Os02g18060
15	Chr2	10361561	T	G	0.5	5.45571	LOC_Os02g18064
15	Chr2	10361561	T	G	0.5	5.45571	LOC_Os02g18070
15	Chr2	10361561	T	G	0.5	5.45571	LOC_Os02g18080
15	Chr2	10361561	T	G	0.5	5.45571	LOC_Os02g18090
15	Chr2	10361561	T	G	0.5	5.45571	LOC_Os02g18100
15	Chr2	10361561	T	G	0.5	5.45571	LOC_Os02g18110
15	Chr2	10361561	T	G	0.5	5.45571	LOC_Os02g18115
15	Chr2	10361561	T	G	0.5	5.45571	LOC_Os02g18120
15	Chr2	10361561	T	G	0.5	5.45571	LOC_Os02g18130
15	Chr2	10361561	T	G	0.5	5.45571	LOC_Os02g18140
15	Chr2	10361561	T	G	0.5	5.45571	LOC_Os02g18150
15	Chr2	10361561	T	G	0.5	5.45571	LOC_Os02g18160
15	Chr2	10361561	T	G	0.5	5.45571	LOC_Os02g18170
15	Chr2	10361561	T	G	0.5	5.45571	LOC_Os02g18180
16	Chr2	11105128	A	C	0.5	5.24043	LOC_Os02g18700
16	Chr2	11105128	A	C	0.5	5.24043	LOC_Os02g18710
16	Chr2	11105128	A	C	0.5	5.24043	LOC_Os02g18720
16	Chr2	11105128	A	C	0.5	5.24043	LOC_Os02g18730
16	Chr2	11105128	A	C	0.5	5.24043	LOC_Os02g18740
16	Chr2	11105128	A	C	0.5	5.24043	LOC_Os02g18750
16	Chr2	11105128	A	C	0.5	5.24043	LOC_Os02g18760
16	Chr2	11105128	A	C	0.5	5.24043	LOC_Os02g18770
16	Chr2	11105128	A	C	0.5	5.24043	LOC_Os02g18780
16	Chr2	11105128	A	C	0.5	5.24043	LOC_Os02g18784
16	Chr2	11105128	A	C	0.5	5.24043	LOC_Os02g18790
16	Chr2	11105128	A	C	0.5	5.24043	LOC_Os02g18800
16	Chr2	11105128	A	C	0.5	5.24043	LOC_Os02g18810
16	Chr2	11105128	A	C	0.5	5.24043	LOC_Os02g18820
16	Chr2	11105128	A	C	0.5	5.24043	LOC_Os02g18830
16	Chr2	11105128	A	C	0.5	5.24043	LOC_Os02g18840
16	Chr2	11105128	A	C	0.5	5.24043	LOC_Os02g18850
16	Chr2	11105128	A	C	0.5	5.24043	LOC_Os02g18860
16	Chr2	11105128	A	C	0.5	5.24043	LOC_Os02g18870
16	Chr2	11105128	A	C	0.5	5.24043	LOC_Os02g18880
16	Chr2	11105128	A	C	0.5	5.24043	LOC_Os02g18890
16	Chr2	11105128	A	C	0.5	5.24043	LOC_Os02g18900
16	Chr2	11105128	A	C	0.5	5.24043	LOC_Os02g18910
16	Chr2	11105128	A	C	0.5	5.24043	LOC_Os02g18920
16	Chr2	11105128	A	C	0.5	5.24043	LOC_Os02g18930
16	Chr2	11105128	A	C	0.5	5.24043	LOC_Os02g18940
16	Chr2	11105128	A	C	0.5	5.24043	LOC_Os02g18954
16	Chr2	11105128	A	C	0.5	5.24043	LOC_Os02g18970
16	Chr2	11105128	A	C	0.5	5.24043	LOC_Os02g18980
16	Chr2	11105128	A	C	0.5	5.24043	LOC_Os02g18990
16	Chr2	11105128	A	C	0.5	5.24043	LOC_Os02g19000
16	Chr2	11105128	A	C	0.5	5.24043	LOC_Os02g19010
16	Chr2	11105128	A	C	0.5	5.24043	LOC_Os02g19020
16	Chr2	11105128	A	C	0.5	5.24043	LOC_Os02g19030
16	Chr2	11105128	A	C	0.5	5.24043	LOC_Os02g19040
16	Chr2	11105128	A	C	0.5	5.24043	LOC_Os02g19050
16	Chr2	11105128	A	C	0.5	5.24043	LOC_Os02g19060
16	Chr2	11105128	A	C	0.5	5.24043	LOC_Os02g19070
16	Chr2	11105128	A	C	0.5	5.24043	LOC_Os02g19080
16	Chr2	11105128	A	C	0.5	5.24043	LOC_Os02g19090
16	Chr2	11105128	A	C	0.5	5.24043	LOC_Os02g19100
16	Chr2	11105128	A	C	0.5	5.24043	LOC_Os02g19110
16	Chr2	11105128	A	C	0.5	5.24043	LOC_Os02g19130
16	Chr2	11105128	A	C	0.5	5.24043	LOC_Os02g19140
16	Chr2	11105128	A	C	0.5	5.24043	LOC_Os02g19150
16	Chr2	11105128	A	C	0.5	5.24043	LOC_Os02g19160
16	Chr2	11105128	A	C	0.5	5.24043	LOC_Os02g19170
16	Chr2	11105128	A	C	0.5	5.24043	LOC_Os02g19180
16	Chr2	11105128	A	C	0.5	5.24043	LOC_Os02g19200
16	Chr2	11105128	A	C	0.5	5.24043	LOC_Os02g19210
16	Chr2	11105128	A	C	0.5	5.24043	LOC_Os02g19220
16	Chr2	11105128	A	C	0.5	5.24043	LOC_Os02g19230
16	Chr2	11105128	A	C	0.5	5.24043	LOC_Os02g19240
16	Chr2	11105128	A	C	0.5	5.24043	LOC_Os02g19250
16	Chr2	11105128	A	C	0.5	5.24043	LOC_Os02g19260
16	Chr2	11105128	A	C	0.5	5.24043	LOC_Os02g19270
16	Chr2	11105128	A	C	0.5	5.24043	LOC_Os02g19280
16	Chr2	11105128	A	C	0.5	5.24043	LOC_Os02g19290
16	Chr2	11105128	A	C	0.5	5.24043	LOC_Os02g19300
16	Chr2	11105128	A	C	0.5	5.24043	LOC_Os02g19310
16	Chr2	11105128	A	C	0.5	5.24043	LOC_Os02g19320
16	Chr2	11105128	A	C	0.5	5.24043	LOC_Os02g19330
16	Chr2	11105128	A	C	0.5	5.24043	LOC_Os02g19340
17	Chr2	12416330	G	A	0.5	6.51001	LOC_Os02g20720
17	Chr2	12416330	G	A	0.5	6.51001	LOC_Os02g20729
17	Chr2	12416330	G	A	0.5	6.51001	LOC_Os02g20740
17	Chr2	12416330	G	A	0.5	6.51001	LOC_Os02g20750
17	Chr2	12416330	G	A	0.5	6.51001	LOC_Os02g20760
17	Chr2	12416330	G	A	0.5	6.51001	LOC_Os02g20770
17	Chr2	12416330	G	A	0.5	6.51001	LOC_Os02g20780
17	Chr2	12416330	G	A	0.5	6.51001	LOC_Os02g20790
17	Chr2	12416330	G	A	0.5	6.51001	LOC_Os02g20800
17	Chr2	12416330	G	A	0.5	6.51001	LOC_Os02g20810
17	Chr2	12416330	G	A	0.5	6.51001	LOC_Os02g20820
17	Chr2	12416330	G	A	0.5	6.51001	LOC_Os02g20830
17	Chr2	12416330	G	A	0.5	6.51001	LOC_Os02g20840
17	Chr2	12416330	G	A	0.5	6.51001	LOC_Os02g20844
17	Chr2	12416330	G	A	0.5	6.51001	LOC_Os02g20850
17	Chr2	12416330	G	A	0.5	6.51001	LOC_Os02g20860
17	Chr2	12416330	G	A	0.5	6.51001	LOC_Os02g20870
17	Chr2	12416330	G	A	0.5	6.51001	LOC_Os02g20880
17	Chr2	12416330	G	A	0.5	6.51001	LOC_Os02g20890
17	Chr2	12416330	G	A	0.5	6.51001	LOC_Os02g20900
17	Chr2	12416330	G	A	0.5	6.51001	LOC_Os02g20920
17	Chr2	12416330	G	A	0.5	6.51001	LOC_Os02g20930
17	Chr2	12416330	G	A	0.5	6.51001	LOC_Os02g20934
17	Chr2	12416330	G	A	0.5	6.51001	LOC_Os02g20940
17	Chr2	12416330	G	A	0.5	6.51001	LOC_Os02g20950
17	Chr2	12416330	G	A	0.5	6.51001	LOC_Os02g20960
17	Chr2	12416330	G	A	0.5	6.51001	LOC_Os02g20970
17	Chr2	12416330	G	A	0.5	6.51001	LOC_Os02g20980
17	Chr2	12416330	G	A	0.5	6.51001	LOC_Os02g20990
17	Chr2	12416330	G	A	0.5	6.51001	LOC_Os02g21009
17	Chr2	12416330	G	A	0.5	6.51001	LOC_Os02g21030
17	Chr2	12416330	G	A	0.5	6.51001	LOC_Os02g21040
17	Chr2	12416330	G	A	0.5	6.51001	LOC_Os02g21050
17	Chr2	12416330	G	A	0.5	6.51001	LOC_Os02g21060
17	Chr2	12416330	G	A	0.5	6.51001	LOC_Os02g21070
17	Chr2	12416330	G	A	0.5	6.51001	LOC_Os02g21080
17	Chr2	12416330	G	A	0.5	6.51001	LOC_Os02g21090
17	Chr2	12416330	G	A	0.5	6.51001	LOC_Os02g21100
17	Chr2	12416330	G	A	0.5	6.51001	LOC_Os02g21110
17	Chr2	12416330	G	A	0.5	6.51001	LOC_Os02g21120
17	Chr2	12416330	G	A	0.5	6.51001	LOC_Os02g21130
17	Chr2	12416330	G	A	0.5	6.51001	LOC_Os02g21140
17	Chr2	12416330	G	A	0.5	6.51001	LOC_Os02g21150
17	Chr2	12416330	G	A	0.5	6.51001	LOC_Os02g21160
17	Chr2	12416330	G	A	0.5	6.51001	LOC_Os02g21170
17	Chr2	12416330	G	A	0.5	6.51001	LOC_Os02g21180
17	Chr2	12416330	G	A	0.5	6.51001	LOC_Os02g21185
17	Chr2	12416330	G	A	0.5	6.51001	LOC_Os02g21190
17	Chr2	12416330	G	A	0.5	6.51001	LOC_Os02g21220
17	Chr2	12416330	G	A	0.5	6.51001	LOC_Os02g21230
17	Chr2	12416330	G	A	0.5	6.51001	LOC_Os02g21240
17	Chr2	12416330	G	A	0.5	6.51001	LOC_Os02g21250
17	Chr2	12416330	G	A	0.5	6.51001	LOC_Os02g21260
18	Chr2	21616235	G	C	0.5	5.20125	LOC_Os02g35600
18	Chr2	21616235	G	C	0.5	5.20125	LOC_Os02g35610
18	Chr2	21616235	G	C	0.5	5.20125	LOC_Os02g35620
18	Chr2	21616235	G	C	0.5	5.20125	LOC_Os02g35630
18	Chr2	21616235	G	C	0.5	5.20125	LOC_Os02g35640
18	Chr2	21616235	G	C	0.5	5.20125	LOC_Os02g35650
18	Chr2	21616235	G	C	0.5	5.20125	LOC_Os02g35660
18	Chr2	21616235	G	C	0.5	5.20125	LOC_Os02g35670
18	Chr2	21616235	G	C	0.5	5.20125	LOC_Os02g35680
18	Chr2	21616235	G	C	0.5	5.20125	LOC_Os02g35690
18	Chr2	21616235	G	C	0.5	5.20125	LOC_Os02g35700
18	Chr2	21616235	G	C	0.5	5.20125	LOC_Os02g35710
18	Chr2	21616235	G	C	0.5	5.20125	LOC_Os02g35720
18	Chr2	21616235	G	C	0.5	5.20125	LOC_Os02g35730
18	Chr2	21616235	G	C	0.5	5.20125	LOC_Os02g35740
18	Chr2	21616235	G	C	0.5	5.20125	LOC_Os02g35750
18	Chr2	21616235	G	C	0.5	5.20125	LOC_Os02g35760
18	Chr2	21616235	G	C	0.5	5.20125	LOC_Os02g35770
18	Chr2	21616235	G	C	0.5	5.20125	LOC_Os02g35780
18	Chr2	21616235	G	C	0.5	5.20125	LOC_Os02g35790
18	Chr2	21616235	G	C	0.5	5.20125	LOC_Os02g35800
18	Chr2	21616235	G	C	0.5	5.20125	LOC_Os02g35810
18	Chr2	21616235	G	C	0.5	5.20125	LOC_Os02g35820
18	Chr2	21616235	G	C	0.5	5.20125	LOC_Os02g35830
18	Chr2	21616235	G	C	0.5	5.20125	LOC_Os02g35840
18	Chr2	21616235	G	C	0.5	5.20125	LOC_Os02g35860
18	Chr2	21616235	G	C	0.5	5.20125	LOC_Os02g35870
18	Chr2	21616235	G	C	0.5	5.20125	LOC_Os02g35880
18	Chr2	21616235	G	C	0.5	5.20125	LOC_Os02g35890
18	Chr2	21616235	G	C	0.5	5.20125	LOC_Os02g35900
18	Chr2	21616235	G	C	0.5	5.20125	LOC_Os02g35910
18	Chr2	21616235	G	C	0.5	5.20125	LOC_Os02g35920
18	Chr2	21616235	G	C	0.5	5.20125	LOC_Os02g35930
18	Chr2	21616235	G	C	0.5	5.20125	LOC_Os02g35940
18	Chr2	21616235	G	C	0.5	5.20125	LOC_Os02g35950
18	Chr2	21616235	G	C	0.5	5.20125	LOC_Os02g35960
18	Chr2	21616235	G	C	0.5	5.20125	LOC_Os02g35970
18	Chr2	21616235	G	C	0.5	5.20125	LOC_Os02g35980
18	Chr2	21616235	G	C	0.5	5.20125	LOC_Os02g36000
18	Chr2	21616235	G	C	0.5	5.20125	LOC_Os02g36010
18	Chr2	21616235	G	C	0.5	5.20125	LOC_Os02g36020
18	Chr2	21616235	G	C	0.5	5.20125	LOC_Os02g36030
18	Chr2	21616235	G	C	0.5	5.20125	LOC_Os02g36040
18	Chr2	21616235	G	C	0.5	5.20125	LOC_Os02g36050
18	Chr2	21616235	G	C	0.5	5.20125	LOC_Os02g36060
18	Chr2	21616235	G	C	0.5	5.20125	LOC_Os02g36070
18	Chr2	21616235	G	C	0.5	5.20125	LOC_Os02g36080
18	Chr2	21616235	G	C	0.5	5.20125	LOC_Os02g36090
18	Chr2	21616235	G	C	0.5	5.20125	LOC_Os02g36100
18	Chr2	21616235	G	C	0.5	5.20125	LOC_Os02g36110
18	Chr2	21616235	G	C	0.5	5.20125	LOC_Os02g36120
18	Chr2	21616235	G	C	0.5	5.20125	LOC_Os02g36130
18	Chr2	21616235	G	C	0.5	5.20125	LOC_Os02g36140
18	Chr2	21616235	G	C	0.5	5.20125	LOC_Os02g36150
18	Chr2	21616235	G	C	0.5	5.20125	LOC_Os02g36160
18	Chr2	21616235	G	C	0.5	5.20125	LOC_Os02g36170
18	Chr2	21616235	G	C	0.5	5.20125	LOC_Os02g36180
18	Chr2	21616235	G	C	0.5	5.20125	LOC_Os02g36190
19	Chr2	23836047	G	A	0.5	7.41334	LOC_Os02g39140
19	Chr2	23836047	G	A	0.5	7.41334	LOC_Os02g39150
19	Chr2	23836047	G	A	0.5	7.41334	LOC_Os02g39155
19	Chr2	23836047	G	A	0.5	7.41334	LOC_Os02g39160
19	Chr2	23836047	G	A	0.5	7.41334	LOC_Os02g39170
19	Chr2	23836047	G	A	0.5	7.41334	LOC_Os02g39180
19	Chr2	23836047	G	A	0.5	7.41334	LOC_Os02g39190
19	Chr2	23836047	G	A	0.5	7.41334	LOC_Os02g39200
19	Chr2	23836047	G	A	0.5	7.41334	LOC_Os02g39210
19	Chr2	23836047	G	A	0.5	7.41334	LOC_Os02g39220
19	Chr2	23836047	G	A	0.5	7.41334	LOC_Os02g39230
19	Chr2	23836047	G	A	0.5	7.41334	LOC_Os02g39240
19	Chr2	23836047	G	A	0.5	7.41334	LOC_Os02g39250
19	Chr2	23836047	G	A	0.5	7.41334	LOC_Os02g39260
19	Chr2	23836047	G	A	0.5	7.41334	LOC_Os02g39280
19	Chr2	23836047	G	A	0.5	7.41334	LOC_Os02g39290
19	Chr2	23836047	G	A	0.5	7.41334	LOC_Os02g39300
19	Chr2	23836047	G	A	0.5	7.41334	LOC_Os02g39310
19	Chr2	23836047	G	A	0.5	7.41334	LOC_Os02g39320
19	Chr2	23836047	G	A	0.5	7.41334	LOC_Os02g39330
19	Chr2	23836047	G	A	0.5	7.41334	LOC_Os02g39340
19	Chr2	23836047	G	A	0.5	7.41334	LOC_Os02g39350
19	Chr2	23836047	G	A	0.5	7.41334	LOC_Os02g39360
19	Chr2	23836047	G	A	0.5	7.41334	LOC_Os02g39370
19	Chr2	23836047	G	A	0.5	7.41334	LOC_Os02g39380
19	Chr2	23836047	G	A	0.5	7.41334	LOC_Os02g39384
19	Chr2	23836047	G	A	0.5	7.41334	LOC_Os02g39390
19	Chr2	23836047	G	A	0.5	7.41334	LOC_Os02g39400
19	Chr2	23836047	G	A	0.5	7.41334	LOC_Os02g39410
19	Chr2	23836047	G	A	0.5	7.41334	LOC_Os02g39420
19	Chr2	23836047	G	A	0.5	7.41334	LOC_Os02g39430
19	Chr2	23836047	G	A	0.5	7.41334	LOC_Os02g39440
19	Chr2	23836047	G	A	0.5	7.41334	LOC_Os02g39450
19	Chr2	23836047	G	A	0.5	7.41334	LOC_Os02g39460
19	Chr2	23836047	G	A	0.5	7.41334	LOC_Os02g39470
19	Chr2	23836047	G	A	0.5	7.41334	LOC_Os02g39480
19	Chr2	23836047	G	A	0.5	7.41334	LOC_Os02g39490
19	Chr2	23836047	G	A	0.5	7.41334	LOC_Os02g39500
19	Chr2	23836047	G	A	0.5	7.41334	LOC_Os02g39510
19	Chr2	23836047	G	A	0.5	7.41334	LOC_Os02g39520
19	Chr2	23836047	G	A	0.5	7.41334	LOC_Os02g39530
19	Chr2	23836047	G	A	0.5	7.41334	LOC_Os02g39540
19	Chr2	23836047	G	A	0.5	7.41334	LOC_Os02g39550
19	Chr2	23836047	G	A	0.5	7.41334	LOC_Os02g39560
19	Chr2	23836047	G	A	0.5	7.41334	LOC_Os02g39570
19	Chr2	23836047	G	A	0.5	7.41334	LOC_Os02g39580
19	Chr2	23836047	G	A	0.5	7.41334	LOC_Os02g39590
19	Chr2	23836047	G	A	0.5	7.41334	LOC_Os02g39600
19	Chr2	23836047	G	A	0.5	7.41334	LOC_Os02g39620
19	Chr2	23836047	G	A	0.5	7.41334	LOC_Os02g39625
19	Chr2	23836047	G	A	0.5	7.41334	LOC_Os02g39630
19	Chr2	23836047	G	A	0.5	7.41334	LOC_Os02g39640
19	Chr2	23836047	G	A	0.5	7.41334	LOC_Os02g39650
19	Chr2	23836047	G	A	0.5	7.41334	LOC_Os02g39660
19	Chr2	23836047	G	A	0.5	7.41334	LOC_Os02g39670
19	Chr2	23836047	G	A	0.5	7.41334	LOC_Os02g39680
19	Chr2	23836047	G	A	0.5	7.41334	LOC_Os02g39700
19	Chr2	23836047	G	A	0.5	7.41334	LOC_Os02g39710
19	Chr2	23836047	G	A	0.5	7.41334	LOC_Os02g39720
19	Chr2	23836047	G	A	0.5	7.41334	LOC_Os02g39730
19	Chr2	23836047	G	A	0.5	7.41334	LOC_Os02g39740
19	Chr2	23836047	G	A	0.5	7.41334	LOC_Os02g39750
19	Chr2	23836047	G	A	0.5	7.41334	LOC_Os02g39764
19	Chr2	23836047	G	A	0.5	7.41334	LOC_Os02g39780
20	Chr2	35410430	G	A	0.5	6.27813	LOC_Os02g57220
20	Chr2	35410430	G	A	0.5	6.27813	LOC_Os02g57230
20	Chr2	35410430	G	A	0.5	6.27813	LOC_Os02g57240
20	Chr2	35410430	G	A	0.5	6.27813	LOC_Os02g57250
20	Chr2	35410430	G	A	0.5	6.27813	LOC_Os02g57260
20	Chr2	35410430	G	A	0.5	6.27813	LOC_Os02g57270
20	Chr2	35410430	G	A	0.5	6.27813	LOC_Os02g57280
20	Chr2	35410430	G	A	0.5	6.27813	LOC_Os02g57290
20	Chr2	35410430	G	A	0.5	6.27813	LOC_Os02g57300
20	Chr2	35410430	G	A	0.5	6.27813	LOC_Os02g57305
20	Chr2	35410430	G	A	0.5	6.27813	LOC_Os02g57310
20	Chr2	35410430	G	A	0.5	6.27813	LOC_Os02g57330
20	Chr2	35410430	G	A	0.5	6.27813	LOC_Os02g57340
20	Chr2	35410430	G	A	0.5	6.27813	LOC_Os02g57350
20	Chr2	35410430	G	A	0.5	6.27813	LOC_Os02g57360
20	Chr2	35410430	G	A	0.5	6.27813	LOC_Os02g57370
20	Chr2	35410430	G	A	0.5	6.27813	LOC_Os02g57380
20	Chr2	35410430	G	A	0.5	6.27813	LOC_Os02g57390
20	Chr2	35410430	G	A	0.5	6.27813	LOC_Os02g57400
20	Chr2	35410430	G	A	0.5	6.27813	LOC_Os02g57410
20	Chr2	35410430	G	A	0.5	6.27813	LOC_Os02g57420
20	Chr2	35410430	G	A	0.5	6.27813	LOC_Os02g57430
20	Chr2	35410430	G	A	0.5	6.27813	LOC_Os02g57440
20	Chr2	35410430	G	A	0.5	6.27813	LOC_Os02g57450
20	Chr2	35410430	G	A	0.5	6.27813	LOC_Os02g57460
20	Chr2	35410430	G	A	0.5	6.27813	LOC_Os02g57470
20	Chr2	35410430	G	A	0.5	6.27813	LOC_Os02g57480
20	Chr2	35410430	G	A	0.5	6.27813	LOC_Os02g57490
20	Chr2	35410430	G	A	0.5	6.27813	LOC_Os02g57500
20	Chr2	35410430	G	A	0.5	6.27813	LOC_Os02g57510
20	Chr2	35410430	G	A	0.5	6.27813	LOC_Os02g57520
20	Chr2	35410430	G	A	0.5	6.27813	LOC_Os02g57530
20	Chr2	35410430	G	A	0.5	6.27813	LOC_Os02g57540
20	Chr2	35410430	G	A	0.5	6.27813	LOC_Os02g57550
20	Chr2	35410430	G	A	0.5	6.27813	LOC_Os02g57560
20	Chr2	35410430	G	A	0.5	6.27813	LOC_Os02g57570
20	Chr2	35410430	G	A	0.5	6.27813	LOC_Os02g57580
20	Chr2	35410430	G	A	0.5	6.27813	LOC_Os02g57590
20	Chr2	35410430	G	A	0.5	6.27813	LOC_Os02g57600
20	Chr2	35410430	G	A	0.5	6.27813	LOC_Os02g57610
20	Chr2	35410430	G	A	0.5	6.27813	LOC_Os02g57620
20	Chr2	35410430	G	A	0.5	6.27813	LOC_Os02g57630
20	Chr2	35410430	G	A	0.5	6.27813	LOC_Os02g57640
20	Chr2	35410430	G	A	0.5	6.27813	LOC_Os02g57650
20	Chr2	35410430	G	A	0.5	6.27813	LOC_Os02g57660
20	Chr2	35410430	G	A	0.5	6.27813	LOC_Os02g57670
20	Chr2	35410430	G	A	0.5	6.27813	LOC_Os02g57690
20	Chr2	35410430	G	A	0.5	6.27813	LOC_Os02g57700
20	Chr2	35410430	G	A	0.5	6.27813	LOC_Os02g57710
20	Chr2	35410430	G	A	0.5	6.27813	LOC_Os02g57720
20	Chr2	35410430	G	A	0.5	6.27813	LOC_Os02g57730
20	Chr2	35410430	G	A	0.5	6.27813	LOC_Os02g57740
20	Chr2	35410430	G	A	0.5	6.27813	LOC_Os02g57750
20	Chr2	35410430	G	A	0.5	6.27813	LOC_Os02g57760
20	Chr2	35410430	G	A	0.5	6.27813	LOC_Os02g57770
20	Chr2	35410430	G	A	0.5	6.27813	LOC_Os02g57780
20	Chr2	35410430	G	A	0.5	6.27813	LOC_Os02g57790
20	Chr2	35410430	G	A	0.5	6.27813	LOC_Os02g57800
20	Chr2	35410430	G	A	0.5	6.27813	LOC_Os02g57810
20	Chr2	35410430	G	A	0.5	6.27813	LOC_Os02g57820
20	Chr2	35410430	G	A	0.5	6.27813	LOC_Os02g57830
20	Chr2	35410430	G	A	0.5	6.27813	LOC_Os02g57840
20	Chr2	35410430	G	A	0.5	6.27813	LOC_Os02g57850
20	Chr2	35410430	G	A	0.5	6.27813	LOC_Os02g57854
20	Chr2	35410430	G	A	0.5	6.27813	LOC_Os02g57860
20	Chr2	35410430	G	A	0.5	6.27813	LOC_Os02g57870
20	Chr2	35410430	G	A	0.5	6.27813	LOC_Os02g57880
20	Chr2	35410430	G	A	0.5	6.27813	LOC_Os02g57890
20	Chr2	35410430	G	A	0.5	6.27813	LOC_Os02g57900
20	Chr2	35410430	G	A	0.5	6.27813	LOC_Os02g57910
20	Chr2	35410430	G	A	0.5	6.27813	LOC_Os02g57924
20	Chr2	35410430	G	A	0.5	6.27813	LOC_Os02g57930
20	Chr2	35410430	G	A	0.5	6.27813	LOC_Os02g57940
20	Chr2	35410430	G	A	0.5	6.27813	LOC_Os02g57950
20	Chr2	35410430	G	A	0.5	6.27813	LOC_Os02g57960
20	Chr2	35410430	G	A	0.5	6.27813	LOC_Os02g57965
20	Chr2	35410430	G	A	0.5	6.27813	LOC_Os02g57980
20	Chr2	35410430	G	A	0.5	6.27813	LOC_Os02g57990
20	Chr2	35410430	G	A	0.5	6.27813	LOC_Os02g58000
20	Chr2	35410430	G	A	0.5	6.27813	LOC_Os02g58010
20	Chr2	35410430	G	A	0.5	6.27813	LOC_Os02g58020
20	Chr2	35410430	G	A	0.5	6.27813	LOC_Os02g58030
20	Chr2	35410430	G	A	0.5	6.27813	LOC_Os02g58040
20	Chr2	35410430	G	A	0.5	6.27813	LOC_Os02g58050
20	Chr2	35410430	G	A	0.5	6.27813	LOC_Os02g58060
20	Chr2	35410430	G	A	0.5	6.27813	LOC_Os02g58070
20	Chr2	35410430	G	A	0.5	6.27813	LOC_Os02g58080
20	Chr2	35410430	G	A	0.5	6.27813	LOC_Os02g58090
20	Chr2	35410430	G	A	0.5	6.27813	LOC_Os02g58100
20	Chr2	35410430	G	A	0.5	6.27813	LOC_Os02g58110
20	Chr2	35410430	G	A	0.5	6.27813	LOC_Os02g58120
20	Chr2	35410430	G	A	0.5	6.27813	LOC_Os02g58139
20	Chr2	35410430	G	A	0.5	6.27813	LOC_Os02g58150
20	Chr2	35410430	G	A	0.5	6.27813	LOC_Os02g58160
20	Chr2	35410430	G	A	0.5	6.27813	LOC_Os02g58170
20	Chr2	35410430	G	A	0.5	6.27813	LOC_Os02g58180
20	Chr2	35410430	G	A	0.5	6.27813	LOC_Os02g58200
20	Chr2	35410430	G	A	0.5	6.27813	LOC_Os02g58210
20	Chr2	35410430	G	A	0.5	6.27813	LOC_Os02g58214
20	Chr2	35410430	G	A	0.5	6.27813	LOC_Os02g58220
20	Chr2	35410430	G	A	0.5	6.27813	LOC_Os02g58230
20	Chr2	35410430	G	A	0.5	6.27813	LOC_Os02g58240
20	Chr2	35410430	G	A	0.5	6.27813	LOC_Os02g58250
20	Chr2	35410430	G	A	0.5	6.27813	LOC_Os02g58260
20	Chr2	35410430	G	A	0.5	6.27813	LOC_Os02g58270
20	Chr2	35410430	G	A	0.5	6.27813	LOC_Os02g58280
20	Chr2	35410430	G	A	0.5	6.27813	LOC_Os02g58290
20	Chr2	35410430	G	A	0.5	6.27813	LOC_Os02g58300
20	Chr2	35410430	G	A	0.5	6.27813	LOC_Os02g58310
20	Chr2	35410430	G	A	0.5	6.27813	LOC_Os02g58330
20	Chr2	35410430	G	A	0.5	6.27813	LOC_Os02g58340
20	Chr2	35410430	G	A	0.5	6.27813	LOC_Os02g58350
20	Chr2	35410430	G	A	0.5	6.27813	LOC_Os02g58360
20	Chr2	35410430	G	A	0.5	6.27813	LOC_Os02g58370
20	Chr2	35410430	G	A	0.5	6.27813	LOC_Os02g58380
20	Chr2	35410430	G	A	0.5	6.27813	LOC_Os02g58390
20	Chr2	35410430	G	A	0.5	6.27813	LOC_Os02g58400
20	Chr2	35410430	G	A	0.5	6.27813	LOC_Os02g58410
20	Chr2	35410430	G	A	0.5	6.27813	LOC_Os02g58420
20	Chr2	35410430	G	A	0.5	6.27813	LOC_Os02g58430
20	Chr2	35410430	G	A	0.5	6.27813	LOC_Os02g58440
21	Chr3	196693	G	A	0.5	5.43263	LOC_Os03g01008
21	Chr3	196693	G	A	0.5	5.43263	LOC_Os03g01012
21	Chr3	196693	G	A	0.5	5.43263	LOC_Os03g01014
21	Chr3	196693	G	A	0.5	5.43263	LOC_Os03g01016
21	Chr3	196693	G	A	0.5	5.43263	LOC_Os03g01018
21	Chr3	196693	G	A	0.5	5.43263	LOC_Os03g01020
21	Chr3	196693	G	A	0.5	5.43263	LOC_Os03g01040
21	Chr3	196693	G	A	0.5	5.43263	LOC_Os03g01050
21	Chr3	196693	G	A	0.5	5.43263	LOC_Os03g01060
21	Chr3	196693	G	A	0.5	5.43263	LOC_Os03g01070
21	Chr3	196693	G	A	0.5	5.43263	LOC_Os03g01080
21	Chr3	196693	G	A	0.5	5.43263	LOC_Os03g01090
21	Chr3	196693	G	A	0.5	5.43263	LOC_Os03g01100
21	Chr3	196693	G	A	0.5	5.43263	LOC_Os03g01110
21	Chr3	196693	G	A	0.5	5.43263	LOC_Os03g01120
21	Chr3	196693	G	A	0.5	5.43263	LOC_Os03g01130
21	Chr3	196693	G	A	0.5	5.43263	LOC_Os03g01140
21	Chr3	196693	G	A	0.5	5.43263	LOC_Os03g01150
21	Chr3	196693	G	A	0.5	5.43263	LOC_Os03g01160
21	Chr3	196693	G	A	0.5	5.43263	LOC_Os03g01170
21	Chr3	196693	G	A	0.5	5.43263	LOC_Os03g01180
21	Chr3	196693	G	A	0.5	5.43263	LOC_Os03g01190
21	Chr3	196693	G	A	0.5	5.43263	LOC_Os03g01200
21	Chr3	196693	G	A	0.5	5.43263	LOC_Os03g01210
21	Chr3	196693	G	A	0.5	5.43263	LOC_Os03g01216
21	Chr3	196693	G	A	0.5	5.43263	LOC_Os03g01222
21	Chr3	196693	G	A	0.5	5.43263	LOC_Os03g01230
21	Chr3	196693	G	A	0.5	5.43263	LOC_Os03g01240
21	Chr3	196693	G	A	0.5	5.43263	LOC_Os03g01250
21	Chr3	196693	G	A	0.5	5.43263	LOC_Os03g01260
21	Chr3	196693	G	A	0.5	5.43263	LOC_Os03g01270
21	Chr3	196693	G	A	0.5	5.43263	LOC_Os03g01280
21	Chr3	196693	G	A	0.5	5.43263	LOC_Os03g01290
21	Chr3	196693	G	A	0.5	5.43263	LOC_Os03g01300
21	Chr3	196693	G	A	0.5	5.43263	LOC_Os03g01320
21	Chr3	196693	G	A	0.5	5.43263	LOC_Os03g01330
21	Chr3	196693	G	A	0.5	5.43263	LOC_Os03g01340
21	Chr3	196693	G	A	0.5	5.43263	LOC_Os03g01350
21	Chr3	196693	G	A	0.5	5.43263	LOC_Os03g01360
21	Chr3	196693	G	A	0.5	5.43263	LOC_Os03g01365
21	Chr3	196693	G	A	0.5	5.43263	LOC_Os03g01380
21	Chr3	196693	G	A	0.5	5.43263	LOC_Os03g01390
21	Chr3	196693	G	A	0.5	5.43263	LOC_Os03g01400
21	Chr3	196693	G	A	0.5	5.43263	LOC_Os03g01410
21	Chr3	196693	G	A	0.5	5.43263	LOC_Os03g01420
21	Chr3	196693	G	A	0.5	5.43263	LOC_Os03g01430
21	Chr3	196693	G	A	0.5	5.43263	LOC_Os03g01436
21	Chr3	196693	G	A	0.5	5.43263	LOC_Os03g01442
21	Chr3	196693	G	A	0.5	5.43263	LOC_Os03g01450
21	Chr3	196693	G	A	0.5	5.43263	LOC_Os03g01460
21	Chr3	196693	G	A	0.5	5.43263	LOC_Os03g01470
21	Chr3	196693	G	A	0.5	5.43263	LOC_Os03g01490
21	Chr3	196693	G	A	0.5	5.43263	LOC_Os03g01500
21	Chr3	196693	G	A	0.5	5.43263	LOC_Os03g01520
21	Chr3	196693	G	A	0.5	5.43263	LOC_Os03g01530
21	Chr3	196693	G	A	0.5	5.43263	LOC_Os03g01540
21	Chr3	196693	G	A	0.5	5.43263	LOC_Os03g01550
21	Chr3	196693	G	A	0.5	5.43263	LOC_Os03g01560
21	Chr3	196693	G	A	0.5	5.43263	LOC_Os03g01570
21	Chr3	196693	G	A	0.5	5.43263	LOC_Os03g01580
21	Chr3	196693	G	A	0.5	5.43263	LOC_Os03g01590
21	Chr3	196693	G	A	0.5	5.43263	LOC_Os03g01600
21	Chr3	196693	G	A	0.5	5.43263	LOC_Os03g01610
21	Chr3	196693	G	A	0.5	5.43263	LOC_Os03g01614
21	Chr3	196693	G	A	0.5	5.43263	LOC_Os03g01620
21	Chr3	196693	G	A	0.5	5.43263	LOC_Os03g01630
22	Chr3	2688945	C	T	0.5	5.71836	LOC_Os03g05110
22	Chr3	2688945	C	T	0.5	5.71836	LOC_Os03g05120
22	Chr3	2688945	C	T	0.5	5.71836	LOC_Os03g05130
22	Chr3	2688945	C	T	0.5	5.71836	LOC_Os03g05140
22	Chr3	2688945	C	T	0.5	5.71836	LOC_Os03g05150
22	Chr3	2688945	C	T	0.5	5.71836	LOC_Os03g05160
22	Chr3	2688945	C	T	0.5	5.71836	LOC_Os03g05170
22	Chr3	2688945	C	T	0.5	5.71836	LOC_Os03g05180
22	Chr3	2688945	C	T	0.5	5.71836	LOC_Os03g05200
22	Chr3	2688945	C	T	0.5	5.71836	LOC_Os03g05210
22	Chr3	2688945	C	T	0.5	5.71836	LOC_Os03g05220
22	Chr3	2688945	C	T	0.5	5.71836	LOC_Os03g05225
22	Chr3	2688945	C	T	0.5	5.71836	LOC_Os03g05240
22	Chr3	2688945	C	T	0.5	5.71836	LOC_Os03g05250
22	Chr3	2688945	C	T	0.5	5.71836	LOC_Os03g05260
22	Chr3	2688945	C	T	0.5	5.71836	LOC_Os03g05270
22	Chr3	2688945	C	T	0.5	5.71836	LOC_Os03g05280
22	Chr3	2688945	C	T	0.5	5.71836	LOC_Os03g05290
22	Chr3	2688945	C	T	0.5	5.71836	LOC_Os03g05300
22	Chr3	2688945	C	T	0.5	5.71836	LOC_Os03g05310
22	Chr3	2688945	C	T	0.5	5.71836	LOC_Os03g05320
22	Chr3	2688945	C	T	0.5	5.71836	LOC_Os03g05330
22	Chr3	2688945	C	T	0.5	5.71836	LOC_Os03g05334
22	Chr3	2688945	C	T	0.5	5.71836	LOC_Os03g05340
22	Chr3	2688945	C	T	0.5	5.71836	LOC_Os03g05350
22	Chr3	2688945	C	T	0.5	5.71836	LOC_Os03g05360
22	Chr3	2688945	C	T	0.5	5.71836	LOC_Os03g05370
22	Chr3	2688945	C	T	0.5	5.71836	LOC_Os03g05380
22	Chr3	2688945	C	T	0.5	5.71836	LOC_Os03g05390
22	Chr3	2688945	C	T	0.5	5.71836	LOC_Os03g05400
22	Chr3	2688945	C	T	0.5	5.71836	LOC_Os03g05410
22	Chr3	2688945	C	T	0.5	5.71836	LOC_Os03g05420
22	Chr3	2688945	C	T	0.5	5.71836	LOC_Os03g05430
22	Chr3	2688945	C	T	0.5	5.71836	LOC_Os03g05440
22	Chr3	2688945	C	T	0.5	5.71836	LOC_Os03g05450
22	Chr3	2688945	C	T	0.5	5.71836	LOC_Os03g05460
22	Chr3	2688945	C	T	0.5	5.71836	LOC_Os03g05470
22	Chr3	2688945	C	T	0.5	5.71836	LOC_Os03g05480
22	Chr3	2688945	C	T	0.5	5.71836	LOC_Os03g05490
22	Chr3	2688945	C	T	0.5	5.71836	LOC_Os03g05500
22	Chr3	2688945	C	T	0.5	5.71836	LOC_Os03g05510
22	Chr3	2688945	C	T	0.5	5.71836	LOC_Os03g05520
22	Chr3	2688945	C	T	0.5	5.71836	LOC_Os03g05530
22	Chr3	2688945	C	T	0.5	5.71836	LOC_Os03g05540
22	Chr3	2688945	C	T	0.5	5.71836	LOC_Os03g05550
22	Chr3	2688945	C	T	0.5	5.71836	LOC_Os03g05560
22	Chr3	2688945	C	T	0.5	5.71836	LOC_Os03g05570
22	Chr3	2688945	C	T	0.5	5.71836	LOC_Os03g05580
22	Chr3	2688945	C	T	0.5	5.71836	LOC_Os03g05590
22	Chr3	2688945	C	T	0.5	5.71836	LOC_Os03g05600
22	Chr3	2688945	C	T	0.5	5.71836	LOC_Os03g05610
22	Chr3	2688945	C	T	0.5	5.71836	LOC_Os03g05620
22	Chr3	2688945	C	T	0.5	5.71836	LOC_Os03g05630
22	Chr3	2688945	C	T	0.5	5.71836	LOC_Os03g05640
22	Chr3	2688945	C	T	0.5	5.71836	LOC_Os03g05650
22	Chr3	2688945	C	T	0.5	5.71836	LOC_Os03g05660
22	Chr3	2688945	C	T	0.5	5.71836	LOC_Os03g05670
22	Chr3	2688945	C	T	0.5	5.71836	LOC_Os03g05680
22	Chr3	2688945	C	T	0.5	5.71836	LOC_Os03g05690
22	Chr3	2688945	C	T	0.5	5.71836	LOC_Os03g05700
22	Chr3	2688945	C	T	0.5	5.71836	LOC_Os03g05710
22	Chr3	2688945	C	T	0.5	5.71836	LOC_Os03g05720
22	Chr3	2688945	C	T	0.5	5.71836	LOC_Os03g05730
22	Chr3	2688945	C	T	0.5	5.71836	LOC_Os03g05740
22	Chr3	2688945	C	T	0.5	5.71836	LOC_Os03g05750
22	Chr3	2688945	C	T	0.5	5.71836	LOC_Os03g05760
22	Chr3	2688945	C	T	0.5	5.71836	LOC_Os03g05770
22	Chr3	2688945	C	T	0.5	5.71836	LOC_Os03g05780
22	Chr3	2688945	C	T	0.5	5.71836	LOC_Os03g05790
23	Chr3	7203606	A	T	0.5	5.26514	LOC_Os03g12960
23	Chr3	7203606	A	T	0.5	5.26514	LOC_Os03g12970
23	Chr3	7203606	A	T	0.5	5.26514	LOC_Os03g12980
23	Chr3	7203606	A	T	0.5	5.26514	LOC_Os03g12990
23	Chr3	7203606	A	T	0.5	5.26514	LOC_Os03g13000
23	Chr3	7203606	A	T	0.5	5.26514	LOC_Os03g13010
23	Chr3	7203606	A	T	0.5	5.26514	LOC_Os03g13020
23	Chr3	7203606	A	T	0.5	5.26514	LOC_Os03g13030
23	Chr3	7203606	A	T	0.5	5.26514	LOC_Os03g13040
23	Chr3	7203606	A	T	0.5	5.26514	LOC_Os03g13050
23	Chr3	7203606	A	T	0.5	5.26514	LOC_Os03g13060
23	Chr3	7203606	A	T	0.5	5.26514	LOC_Os03g13070
23	Chr3	7203606	A	T	0.5	5.26514	LOC_Os03g13080
23	Chr3	7203606	A	T	0.5	5.26514	LOC_Os03g13100
23	Chr3	7203606	A	T	0.5	5.26514	LOC_Os03g13110
23	Chr3	7203606	A	T	0.5	5.26514	LOC_Os03g13120
23	Chr3	7203606	A	T	0.5	5.26514	LOC_Os03g13130
23	Chr3	7203606	A	T	0.5	5.26514	LOC_Os03g13140
23	Chr3	7203606	A	T	0.5	5.26514	LOC_Os03g13150
23	Chr3	7203606	A	T	0.5	5.26514	LOC_Os03g13160
23	Chr3	7203606	A	T	0.5	5.26514	LOC_Os03g13170
23	Chr3	7203606	A	T	0.5	5.26514	LOC_Os03g13180
23	Chr3	7203606	A	T	0.5	5.26514	LOC_Os03g13190
23	Chr3	7203606	A	T	0.5	5.26514	LOC_Os03g13200
23	Chr3	7203606	A	T	0.5	5.26514	LOC_Os03g13210
23	Chr3	7203606	A	T	0.5	5.26514	LOC_Os03g13220
23	Chr3	7203606	A	T	0.5	5.26514	LOC_Os03g13230
23	Chr3	7203606	A	T	0.5	5.26514	LOC_Os03g13240
23	Chr3	7203606	A	T	0.5	5.26514	LOC_Os03g13250
23	Chr3	7203606	A	T	0.5	5.26514	LOC_Os03g13260
23	Chr3	7203606	A	T	0.5	5.26514	LOC_Os03g13274
23	Chr3	7203606	A	T	0.5	5.26514	LOC_Os03g13290
23	Chr3	7203606	A	T	0.5	5.26514	LOC_Os03g13300
23	Chr3	7203606	A	T	0.5	5.26514	LOC_Os03g13310
23	Chr3	7203606	A	T	0.5	5.26514	LOC_Os03g13320
23	Chr3	7203606	A	T	0.5	5.26514	LOC_Os03g13325
23	Chr3	7203606	A	T	0.5	5.26514	LOC_Os03g13340
23	Chr3	7203606	A	T	0.5	5.26514	LOC_Os03g13350
23	Chr3	7203606	A	T	0.5	5.26514	LOC_Os03g13360
23	Chr3	7203606	A	T	0.5	5.26514	LOC_Os03g13370
23	Chr3	7203606	A	T	0.5	5.26514	LOC_Os03g13380
23	Chr3	7203606	A	T	0.5	5.26514	LOC_Os03g13390
23	Chr3	7203606	A	T	0.5	5.26514	LOC_Os03g13400
23	Chr3	7203606	A	T	0.5	5.26514	LOC_Os03g13430
23	Chr3	7203606	A	T	0.5	5.26514	LOC_Os03g13450
23	Chr3	7203606	A	T	0.5	5.26514	LOC_Os03g13460
23	Chr3	7203606	A	T	0.5	5.26514	LOC_Os03g13470
23	Chr3	7203606	A	T	0.5	5.26514	LOC_Os03g13480
23	Chr3	7203606	A	T	0.5	5.26514	LOC_Os03g13490
23	Chr3	7203606	A	T	0.5	5.26514	LOC_Os03g13500
23	Chr3	7203606	A	T	0.5	5.26514	LOC_Os03g13510
23	Chr3	7203606	A	T	0.5	5.26514	LOC_Os03g13520
23	Chr3	7203606	A	T	0.5	5.26514	LOC_Os03g13530
23	Chr3	7203606	A	T	0.5	5.26514	LOC_Os03g13540
23	Chr3	7203606	A	T	0.5	5.26514	LOC_Os03g13550
23	Chr3	7203606	A	T	0.5	5.26514	LOC_Os03g13560
23	Chr3	7203606	A	T	0.5	5.26514	LOC_Os03g13570
23	Chr3	7203606	A	T	0.5	5.26514	LOC_Os03g13579
23	Chr3	7203606	A	T	0.5	5.26514	LOC_Os03g13590
23	Chr3	7203606	A	T	0.5	5.26514	LOC_Os03g13600
23	Chr3	7203606	A	T	0.5	5.26514	LOC_Os03g13614
23	Chr3	7203606	A	T	0.5	5.26514	LOC_Os03g13630
23	Chr3	7203606	A	T	0.5	5.26514	LOC_Os03g13640
23	Chr3	7203606	A	T	0.5	5.26514	LOC_Os03g13660
23	Chr3	7203606	A	T	0.5	5.26514	LOC_Os03g13670
23	Chr3	7203606	A	T	0.5	5.26514	LOC_Os03g13680
24	Chr3	13509252	T	C	0.5	5.07682	LOC_Os03g23030
24	Chr3	13509252	T	C	0.5	5.07682	LOC_Os03g23040
24	Chr3	13509252	T	C	0.5	5.07682	LOC_Os03g23050
24	Chr3	13509252	T	C	0.5	5.07682	LOC_Os03g23060
24	Chr3	13509252	T	C	0.5	5.07682	LOC_Os03g23070
24	Chr3	13509252	T	C	0.5	5.07682	LOC_Os03g23080
24	Chr3	13509252	T	C	0.5	5.07682	LOC_Os03g23090
24	Chr3	13509252	T	C	0.5	5.07682	LOC_Os03g23100
24	Chr3	13509252	T	C	0.5	5.07682	LOC_Os03g23110
24	Chr3	13509252	T	C	0.5	5.07682	LOC_Os03g23120
24	Chr3	13509252	T	C	0.5	5.07682	LOC_Os03g23130
24	Chr3	13509252	T	C	0.5	5.07682	LOC_Os03g23140
24	Chr3	13509252	T	C	0.5	5.07682	LOC_Os03g23150
24	Chr3	13509252	T	C	0.5	5.07682	LOC_Os03g23160
24	Chr3	13509252	T	C	0.5	5.07682	LOC_Os03g23180
24	Chr3	13509252	T	C	0.5	5.07682	LOC_Os03g23190
24	Chr3	13509252	T	C	0.5	5.07682	LOC_Os03g23200
24	Chr3	13509252	T	C	0.5	5.07682	LOC_Os03g23210
24	Chr3	13509252	T	C	0.5	5.07682	LOC_Os03g23220
24	Chr3	13509252	T	C	0.5	5.07682	LOC_Os03g23230
24	Chr3	13509252	T	C	0.5	5.07682	LOC_Os03g23250
24	Chr3	13509252	T	C	0.5	5.07682	LOC_Os03g23760
24	Chr3	13509252	T	C	0.5	5.07682	LOC_Os03g23770
24	Chr3	13509252	T	C	0.5	5.07682	LOC_Os03g23790
24	Chr3	13509252	T	C	0.5	5.07682	LOC_Os03g23800
24	Chr3	13509252	T	C	0.5	5.07682	LOC_Os03g23820
24	Chr3	13509252	T	C	0.5	5.07682	LOC_Os03g23830
24	Chr3	13509252	T	C	0.5	5.07682	LOC_Os03g23840
24	Chr3	13509252	T	C	0.5	5.07682	LOC_Os03g23850
24	Chr3	13509252	T	C	0.5	5.07682	LOC_Os03g23860
24	Chr3	13509252	T	C	0.5	5.07682	LOC_Os03g23880
24	Chr3	13509252	T	C	0.5	5.07682	LOC_Os03g23890
24	Chr3	13509252	T	C	0.5	5.07682	LOC_Os03g23900
24	Chr3	13509252	T	C	0.5	5.07682	LOC_Os03g23920
24	Chr3	13509252	T	C	0.5	5.07682	LOC_Os03g23935
24	Chr3	13509252	T	C	0.5	5.07682	LOC_Os03g23940
24	Chr3	13509252	T	C	0.5	5.07682	LOC_Os03g23950
24	Chr3	13509252	T	C	0.5	5.07682	LOC_Os03g23960
24	Chr3	13509252	T	C	0.5	5.07682	LOC_Os03g23970
24	Chr3	13509252	T	C	0.5	5.07682	LOC_Os03g23980
24	Chr3	13509252	T	C	0.5	5.07682	LOC_Os03g23990
24	Chr3	13509252	T	C	0.5	5.07682	LOC_Os03g24000
24	Chr3	13509252	T	C	0.5	5.07682	LOC_Os03g24010
24	Chr3	13509252	T	C	0.5	5.07682	LOC_Os03g24020
24	Chr3	13509252	T	C	0.5	5.07682	LOC_Os03g24030
24	Chr3	13509252	T	C	0.5	5.07682	LOC_Os03g24040
24	Chr3	13509252	T	C	0.5	5.07682	LOC_Os03g24050
24	Chr3	13509252	T	C	0.5	5.07682	LOC_Os03g24060
24	Chr3	13509252	T	C	0.5	5.07682	LOC_Os03g24070
24	Chr3	13509252	T	C	0.5	5.07682	LOC_Os03g24080
24	Chr3	13509252	T	C	0.5	5.07682	LOC_Os03g24090
24	Chr3	13509252	T	C	0.5	5.07682	LOC_Os03g24100
24	Chr3	13509252	T	C	0.5	5.07682	LOC_Os03g24110
24	Chr3	13509252	T	C	0.5	5.07682	LOC_Os03g24120
24	Chr3	13509252	T	C	0.5	5.07682	LOC_Os03g24130
24	Chr3	13509252	T	C	0.5	5.07682	LOC_Os03g24140
25	Chr3	15972029	G	A	0.5	6.23605	LOC_Os03g27484
25	Chr3	15972029	G	A	0.5	6.23605	LOC_Os03g27490
25	Chr3	15972029	G	A	0.5	6.23605	LOC_Os03g27510
25	Chr3	15972029	G	A	0.5	6.23605	LOC_Os03g27520
25	Chr3	15972029	G	A	0.5	6.23605	LOC_Os03g27530
25	Chr3	15972029	G	A	0.5	6.23605	LOC_Os03g27540
25	Chr3	15972029	G	A	0.5	6.23605	LOC_Os03g27550
25	Chr3	15972029	G	A	0.5	6.23605	LOC_Os03g27560
25	Chr3	15972029	G	A	0.5	6.23605	LOC_Os03g27570
25	Chr3	15972029	G	A	0.5	6.23605	LOC_Os03g27580
25	Chr3	15972029	G	A	0.5	6.23605	LOC_Os03g27590
25	Chr3	15972029	G	A	0.5	6.23605	LOC_Os03g27610
25	Chr3	15972029	G	A	0.5	6.23605	LOC_Os03g27630
25	Chr3	15972029	G	A	0.5	6.23605	LOC_Os03g27640
25	Chr3	15972029	G	A	0.5	6.23605	LOC_Os03g27670
25	Chr3	15972029	G	A	0.5	6.23605	LOC_Os03g27680
25	Chr3	15972029	G	A	0.5	6.23605	LOC_Os03g27690
25	Chr3	15972029	G	A	0.5	6.23605	LOC_Os03g27700
25	Chr3	15972029	G	A	0.5	6.23605	LOC_Os03g27710
25	Chr3	15972029	G	A	0.5	6.23605	LOC_Os03g27720
25	Chr3	15972029	G	A	0.5	6.23605	LOC_Os03g27730
25	Chr3	15972029	G	A	0.5	6.23605	LOC_Os03g27740
25	Chr3	15972029	G	A	0.5	6.23605	LOC_Os03g27750
25	Chr3	15972029	G	A	0.5	6.23605	LOC_Os03g27760
25	Chr3	15972029	G	A	0.5	6.23605	LOC_Os03g27770
25	Chr3	15972029	G	A	0.5	6.23605	LOC_Os03g27780
25	Chr3	15972029	G	A	0.5	6.23605	LOC_Os03g27790
25	Chr3	15972029	G	A	0.5	6.23605	LOC_Os03g27800
25	Chr3	15972029	G	A	0.5	6.23605	LOC_Os03g27810
25	Chr3	15972029	G	A	0.5	6.23605	LOC_Os03g27820
25	Chr3	15972029	G	A	0.5	6.23605	LOC_Os03g27830
25	Chr3	15972029	G	A	0.5	6.23605	LOC_Os03g27840
25	Chr3	15972029	G	A	0.5	6.23605	LOC_Os03g27850
25	Chr3	15972029	G	A	0.5	6.23605	LOC_Os03g27860
25	Chr3	15972029	G	A	0.5	6.23605	LOC_Os03g27870
25	Chr3	15972029	G	A	0.5	6.23605	LOC_Os03g27880
25	Chr3	15972029	G	A	0.5	6.23605	LOC_Os03g27890
25	Chr3	15972029	G	A	0.5	6.23605	LOC_Os03g27900
25	Chr3	15972029	G	A	0.5	6.23605	LOC_Os03g27910
25	Chr3	15972029	G	A	0.5	6.23605	LOC_Os03g27920
25	Chr3	15972029	G	A	0.5	6.23605	LOC_Os03g27930
25	Chr3	15972029	G	A	0.5	6.23605	LOC_Os03g27940
25	Chr3	15972029	G	A	0.5	6.23605	LOC_Os03g27950
25	Chr3	15972029	G	A	0.5	6.23605	LOC_Os03g27960
25	Chr3	15972029	G	A	0.5	6.23605	LOC_Os03g27970
25	Chr3	15972029	G	A	0.5	6.23605	LOC_Os03g27980
25	Chr3	15972029	G	A	0.5	6.23605	LOC_Os03g27990
25	Chr3	15972029	G	A	0.5	6.23605	LOC_Os03g28000
25	Chr3	15972029	G	A	0.5	6.23605	LOC_Os03g28010
25	Chr3	15972029	G	A	0.5	6.23605	LOC_Os03g28020
25	Chr3	15972029	G	A	0.5	6.23605	LOC_Os03g28030
25	Chr3	15972029	G	A	0.5	6.23605	LOC_Os03g28040
25	Chr3	15972029	G	A	0.5	6.23605	LOC_Os03g28050
25	Chr3	15972029	G	A	0.5	6.23605	LOC_Os03g28060
25	Chr3	15972029	G	A	0.5	6.23605	LOC_Os03g28070
25	Chr3	15972029	G	A	0.5	6.23605	LOC_Os03g28080
25	Chr3	15972029	G	A	0.5	6.23605	LOC_Os03g28090
25	Chr3	15972029	G	A	0.5	6.23605	LOC_Os03g28100
25	Chr3	15972029	G	A	0.5	6.23605	LOC_Os03g28110
25	Chr3	15972029	G	A	0.5	6.23605	LOC_Os03g28120
26	Chr3	16184469	C	A	0.5	6.4691	LOC_Os03g28130
26	Chr3	16184469	C	A	0.5	6.4691	LOC_Os03g28140
26	Chr3	16184469	C	A	0.5	6.4691	LOC_Os03g28160
26	Chr3	16184469	C	A	0.5	6.4691	LOC_Os03g28170
26	Chr3	16184469	C	A	0.5	6.4691	LOC_Os03g28175
26	Chr3	16184469	C	A	0.5	6.4691	LOC_Os03g28180
26	Chr3	16184469	C	A	0.5	6.4691	LOC_Os03g28190
26	Chr3	16184469	C	A	0.5	6.4691	LOC_Os03g28204
26	Chr3	16184469	C	A	0.5	6.4691	LOC_Os03g28220
26	Chr3	16184469	C	A	0.5	6.4691	LOC_Os03g28230
26	Chr3	16184469	C	A	0.5	6.4691	LOC_Os03g28250
26	Chr3	16184469	C	A	0.5	6.4691	LOC_Os03g28260
26	Chr3	16184469	C	A	0.5	6.4691	LOC_Os03g28270
26	Chr3	16184469	C	A	0.5	6.4691	LOC_Os03g28280
26	Chr3	16184469	C	A	0.5	6.4691	LOC_Os03g28289
26	Chr3	16184469	C	A	0.5	6.4691	LOC_Os03g28300
26	Chr3	16184469	C	A	0.5	6.4691	LOC_Os03g28310
26	Chr3	16184469	C	A	0.5	6.4691	LOC_Os03g28330
26	Chr3	16184469	C	A	0.5	6.4691	LOC_Os03g28350
26	Chr3	16184469	C	A	0.5	6.4691	LOC_Os03g28360
26	Chr3	16184469	C	A	0.5	6.4691	LOC_Os03g28370
26	Chr3	16184469	C	A	0.5	6.4691	LOC_Os03g28380
26	Chr3	16184469	C	A	0.5	6.4691	LOC_Os03g28389
26	Chr3	16184469	C	A	0.5	6.4691	LOC_Os03g28400
26	Chr3	16184469	C	A	0.5	6.4691	LOC_Os03g28410
26	Chr3	16184469	C	A	0.5	6.4691	LOC_Os03g28420
26	Chr3	16184469	C	A	0.5	6.4691	LOC_Os03g28430
26	Chr3	16184469	C	A	0.5	6.4691	LOC_Os03g28910
26	Chr3	16184469	C	A	0.5	6.4691	LOC_Os03g28920
27	Chr3	16409126	A	G	0.5	6.88837	LOC_Os03g28940
27	Chr3	16409126	A	G	0.5	6.88837	LOC_Os03g28950
27	Chr3	16409126	A	G	0.5	6.88837	LOC_Os03g28960
27	Chr3	16409126	A	G	0.5	6.88837	LOC_Os03g28969
27	Chr3	16409126	A	G	0.5	6.88837	LOC_Os03g28980
27	Chr3	16409126	A	G	0.5	6.88837	LOC_Os03g28990
27	Chr3	16409126	A	G	0.5	6.88837	LOC_Os03g29000
27	Chr3	16409126	A	G	0.5	6.88837	LOC_Os03g29010
27	Chr3	16409126	A	G	0.5	6.88837	LOC_Os03g29020
27	Chr3	16409126	A	G	0.5	6.88837	LOC_Os03g29035
27	Chr3	16409126	A	G	0.5	6.88837	LOC_Os03g29045
27	Chr3	16409126	A	G	0.5	6.88837	LOC_Os03g29065
27	Chr3	16409126	A	G	0.5	6.88837	LOC_Os03g29075
27	Chr3	16409126	A	G	0.5	6.88837	LOC_Os03g29085
27	Chr3	16409126	A	G	0.5	6.88837	LOC_Os03g29100
27	Chr3	16409126	A	G	0.5	6.88837	LOC_Os03g29110
27	Chr3	16409126	A	G	0.5	6.88837	LOC_Os03g29120
27	Chr3	16409126	A	G	0.5	6.88837	LOC_Os03g29130
27	Chr3	16409126	A	G	0.5	6.88837	LOC_Os03g29140
27	Chr3	16409126	A	G	0.5	6.88837	LOC_Os03g29150
27	Chr3	16409126	A	G	0.5	6.88837	LOC_Os03g29170
27	Chr3	16409126	A	G	0.5	6.88837	LOC_Os03g29180
27	Chr3	16409126	A	G	0.5	6.88837	LOC_Os03g29184
27	Chr3	16409126	A	G	0.5	6.88837	LOC_Os03g29190
27	Chr3	16409126	A	G	0.5	6.88837	LOC_Os03g29194
27	Chr3	16409126	A	G	0.5	6.88837	LOC_Os03g29200
27	Chr3	16409126	A	G	0.5	6.88837	LOC_Os03g29206
27	Chr3	16409126	A	G	0.5	6.88837	LOC_Os03g29212
27	Chr3	16409126	A	G	0.5	6.88837	LOC_Os03g29220
27	Chr3	16409126	A	G	0.5	6.88837	LOC_Os03g29222
27	Chr3	16409126	A	G	0.5	6.88837	LOC_Os03g29224
27	Chr3	16409126	A	G	0.5	6.88837	LOC_Os03g29230
27	Chr3	16409126	A	G	0.5	6.88837	LOC_Os03g29240
27	Chr3	16409126	A	G	0.5	6.88837	LOC_Os03g29244
27	Chr3	16409126	A	G	0.5	6.88837	LOC_Os03g29250
27	Chr3	16409126	A	G	0.5	6.88837	LOC_Os03g29260
27	Chr3	16409126	A	G	0.5	6.88837	LOC_Os03g29270
27	Chr3	16409126	A	G	0.5	6.88837	LOC_Os03g29280
27	Chr3	16409126	A	G	0.5	6.88837	LOC_Os03g29290
27	Chr3	16409126	A	G	0.5	6.88837	LOC_Os03g29310
27	Chr3	16409126	A	G	0.5	6.88837	LOC_Os03g29330
27	Chr3	16409126	A	G	0.5	6.88837	LOC_Os03g29340
27	Chr3	16409126	A	G	0.5	6.88837	LOC_Os03g29350
27	Chr3	16409126	A	G	0.5	6.88837	LOC_Os03g29360
27	Chr3	16409126	A	G	0.5	6.88837	LOC_Os03g29370
27	Chr3	16409126	A	G	0.5	6.88837	LOC_Os03g29389
27	Chr3	16409126	A	G	0.5	6.88837	LOC_Os03g29400
27	Chr3	16409126	A	G	0.5	6.88837	LOC_Os03g29410
27	Chr3	16409126	A	G	0.5	6.88837	LOC_Os03g29420
27	Chr3	16409126	A	G	0.5	6.88837	LOC_Os03g29430
27	Chr3	16409126	A	G	0.5	6.88837	LOC_Os03g29440
27	Chr3	16409126	A	G	0.5	6.88837	LOC_Os03g29460
27	Chr3	16409126	A	G	0.5	6.88837	LOC_Os03g29470
27	Chr3	16409126	A	G	0.5	6.88837	LOC_Os03g29480
27	Chr3	16409126	A	G	0.5	6.88837	LOC_Os03g29490
27	Chr3	16409126	A	G	0.5	6.88837	LOC_Os03g29510
27	Chr3	16409126	A	G	0.5	6.88837	LOC_Os03g29520
27	Chr3	16409126	A	G	0.5	6.88837	LOC_Os03g29540
27	Chr3	16409126	A	G	0.5	6.88837	LOC_Os03g29550
27	Chr3	16409126	A	G	0.5	6.88837	LOC_Os03g29560
27	Chr3	16409126	A	G	0.5	6.88837	LOC_Os03g29570
27	Chr3	16409126	A	G	0.5	6.88837	LOC_Os03g29584
27	Chr3	16409126	A	G	0.5	6.88837	LOC_Os03g29600
27	Chr3	16409126	A	G	0.5	6.88837	LOC_Os03g29614
27	Chr3	16409126	A	G	0.5	6.88837	LOC_Os03g29630
27	Chr3	16409126	A	G	0.5	6.88837	LOC_Os03g29650
27	Chr3	16409126	A	G	0.5	6.88837	LOC_Os03g29660
27	Chr3	16409126	A	G	0.5	6.88837	LOC_Os03g29680
27	Chr3	16409126	A	G	0.5	6.88837	LOC_Os03g29690
27	Chr3	16409126	A	G	0.5	6.88837	LOC_Os03g29710
27	Chr3	16409126	A	G	0.5	6.88837	LOC_Os03g29730
27	Chr3	16409126	A	G	0.5	6.88837	LOC_Os03g29740
27	Chr3	16409126	A	G	0.5	6.88837	LOC_Os03g29750
27	Chr3	16409126	A	G	0.5	6.88837	LOC_Os03g29760
27	Chr3	16409126	A	G	0.5	6.88837	LOC_Os03g29770
27	Chr3	16409126	A	G	0.5	6.88837	LOC_Os03g29790
27	Chr3	16409126	A	G	0.5	6.88837	LOC_Os03g29810
27	Chr3	16409126	A	G	0.5	6.88837	LOC_Os03g29830
27	Chr3	16409126	A	G	0.5	6.88837	LOC_Os03g29850
27	Chr3	16409126	A	G	0.5	6.88837	LOC_Os03g29864
27	Chr3	16409126	A	G	0.5	6.88837	LOC_Os03g29880
27	Chr3	16409126	A	G	0.5	6.88837	LOC_Os03g29900
27	Chr3	16409126	A	G	0.5	6.88837	LOC_Os03g29910
27	Chr3	16409126	A	G	0.5	6.88837	LOC_Os03g29920
27	Chr3	16409126	A	G	0.5	6.88837	LOC_Os03g29930
27	Chr3	16409126	A	G	0.5	6.88837	LOC_Os03g29940
27	Chr3	16409126	A	G	0.5	6.88837	LOC_Os03g29950
27	Chr3	16409126	A	G	0.5	6.88837	LOC_Os03g29960
27	Chr3	16409126	A	G	0.5	6.88837	LOC_Os03g29970
27	Chr3	16409126	A	G	0.5	6.88837	LOC_Os03g29980
27	Chr3	16409126	A	G	0.5	6.88837	LOC_Os03g29990
27	Chr3	16409126	A	G	0.5	6.88837	LOC_Os03g30000
27	Chr3	16409126	A	G	0.5	6.88837	LOC_Os03g30010
27	Chr3	16409126	A	G	0.5	6.88837	LOC_Os03g30020
27	Chr3	16409126	A	G	0.5	6.88837	LOC_Os03g30030
27	Chr3	16409126	A	G	0.5	6.88837	LOC_Os03g30040
27	Chr3	16409126	A	G	0.5	6.88837	LOC_Os03g30050
27	Chr3	16409126	A	G	0.5	6.88837	LOC_Os03g30060
27	Chr3	16409126	A	G	0.5	6.88837	LOC_Os03g30070
27	Chr3	16409126	A	G	0.5	6.88837	LOC_Os03g30080
27	Chr3	16409126	A	G	0.5	6.88837	LOC_Os03g30084
27	Chr3	16409126	A	G	0.5	6.88837	LOC_Os03g30088
27	Chr3	16409126	A	G	0.5	6.88837	LOC_Os03g30092
27	Chr3	16409126	A	G	0.5	6.88837	LOC_Os03g30100
27	Chr3	16409126	A	G	0.5	6.88837	LOC_Os03g30110
27	Chr3	16409126	A	G	0.5	6.88837	LOC_Os03g30120
27	Chr3	16409126	A	G	0.5	6.88837	LOC_Os03g30130
28	Chr3	19282758	G	A	0.5	5.05956	LOC_Os03g33380
28	Chr3	19282758	G	A	0.5	5.05956	LOC_Os03g33384
28	Chr3	19282758	G	A	0.5	5.05956	LOC_Os03g33390
28	Chr3	19282758	G	A	0.5	5.05956	LOC_Os03g33400
28	Chr3	19282758	G	A	0.5	5.05956	LOC_Os03g33420
28	Chr3	19282758	G	A	0.5	5.05956	LOC_Os03g33430
28	Chr3	19282758	G	A	0.5	5.05956	LOC_Os03g33450
28	Chr3	19282758	G	A	0.5	5.05956	LOC_Os03g33460
28	Chr3	19282758	G	A	0.5	5.05956	LOC_Os03g33480
28	Chr3	19282758	G	A	0.5	5.05956	LOC_Os03g33490
28	Chr3	19282758	G	A	0.5	5.05956	LOC_Os03g33500
28	Chr3	19282758	G	A	0.5	5.05956	LOC_Os03g33509
28	Chr3	19282758	G	A	0.5	5.05956	LOC_Os03g33520
28	Chr3	19282758	G	A	0.5	5.05956	LOC_Os03g33530
28	Chr3	19282758	G	A	0.5	5.05956	LOC_Os03g33540
28	Chr3	19282758	G	A	0.5	5.05956	LOC_Os03g33550
28	Chr3	19282758	G	A	0.5	5.05956	LOC_Os03g33570
28	Chr3	19282758	G	A	0.5	5.05956	LOC_Os03g33580
28	Chr3	19282758	G	A	0.5	5.05956	LOC_Os03g33590
28	Chr3	19282758	G	A	0.5	5.05956	LOC_Os03g33600
28	Chr3	19282758	G	A	0.5	5.05956	LOC_Os03g33610
28	Chr3	19282758	G	A	0.5	5.05956	LOC_Os03g33620
28	Chr3	19282758	G	A	0.5	5.05956	LOC_Os03g33640
28	Chr3	19282758	G	A	0.5	5.05956	LOC_Os03g33650
28	Chr3	19282758	G	A	0.5	5.05956	LOC_Os03g33660
28	Chr3	19282758	G	A	0.5	5.05956	LOC_Os03g33670
28	Chr3	19282758	G	A	0.5	5.05956	LOC_Os03g33680
28	Chr3	19282758	G	A	0.5	5.05956	LOC_Os03g33690
28	Chr3	19282758	G	A	0.5	5.05956	LOC_Os03g33700
28	Chr3	19282758	G	A	0.5	5.05956	LOC_Os03g33710
28	Chr3	19282758	G	A	0.5	5.05956	LOC_Os03g33720
28	Chr3	19282758	G	A	0.5	5.05956	LOC_Os03g33730
28	Chr3	19282758	G	A	0.5	5.05956	LOC_Os03g33740
28	Chr3	19282758	G	A	0.5	5.05956	LOC_Os03g33750
28	Chr3	19282758	G	A	0.5	5.05956	LOC_Os03g33760
28	Chr3	19282758	G	A	0.5	5.05956	LOC_Os03g33770
28	Chr3	19282758	G	A	0.5	5.05956	LOC_Os03g33780
28	Chr3	19282758	G	A	0.5	5.05956	LOC_Os03g33790
28	Chr3	19282758	G	A	0.5	5.05956	LOC_Os03g33800
28	Chr3	19282758	G	A	0.5	5.05956	LOC_Os03g33810
28	Chr3	19282758	G	A	0.5	5.05956	LOC_Os03g33819
28	Chr3	19282758	G	A	0.5	5.05956	LOC_Os03g33828
28	Chr3	19282758	G	A	0.5	5.05956	LOC_Os03g33837
28	Chr3	19282758	G	A	0.5	5.05956	LOC_Os03g33850
28	Chr3	19282758	G	A	0.5	5.05956	LOC_Os03g33860
28	Chr3	19282758	G	A	0.5	5.05956	LOC_Os03g33870
28	Chr3	19282758	G	A	0.5	5.05956	LOC_Os03g33880
28	Chr3	19282758	G	A	0.5	5.05956	LOC_Os03g33890
28	Chr3	19282758	G	A	0.5	5.05956	LOC_Os03g33900
28	Chr3	19282758	G	A	0.5	5.05956	LOC_Os03g33920
28	Chr3	19282758	G	A	0.5	5.05956	LOC_Os03g33930
28	Chr3	19282758	G	A	0.5	5.05956	LOC_Os03g33940
28	Chr3	19282758	G	A	0.5	5.05956	LOC_Os03g33950
28	Chr3	19282758	G	A	0.5	5.05956	LOC_Os03g33960
28	Chr3	19282758	G	A	0.5	5.05956	LOC_Os03g33970
28	Chr3	19282758	G	A	0.5	5.05956	LOC_Os03g33980
28	Chr3	19282758	G	A	0.5	5.05956	LOC_Os03g33990
28	Chr3	19282758	G	A	0.5	5.05956	LOC_Os03g34000
28	Chr3	19282758	G	A	0.5	5.05956	LOC_Os03g34020
28	Chr3	19282758	G	A	0.5	5.05956	LOC_Os03g34030
28	Chr3	19282758	G	A	0.5	5.05956	LOC_Os03g34040
28	Chr3	19282758	G	A	0.5	5.05956	LOC_Os03g34070
28	Chr3	19282758	G	A	0.5	5.05956	LOC_Os03g34090
28	Chr3	19282758	G	A	0.5	5.05956	LOC_Os03g34096
28	Chr3	19282758	G	A	0.5	5.05956	LOC_Os03g34102
28	Chr3	19282758	G	A	0.5	5.05956	LOC_Os03g34120
28	Chr3	19282758	G	A	0.5	5.05956	LOC_Os03g34129
28	Chr3	19282758	G	A	0.5	5.05956	LOC_Os03g34140
28	Chr3	19282758	G	A	0.5	5.05956	LOC_Os03g34150
28	Chr3	19282758	G	A	0.5	5.05956	LOC_Os03g34160
28	Chr3	19282758	G	A	0.5	5.05956	LOC_Os03g34170
28	Chr3	19282758	G	A	0.5	5.05956	LOC_Os03g34180
28	Chr3	19282758	G	A	0.5	5.05956	LOC_Os03g34190
28	Chr3	19282758	G	A	0.5	5.05956	LOC_Os03g34200
28	Chr3	19282758	G	A	0.5	5.05956	LOC_Os03g34210
29	Chr3	20608080	G	A	0.5	7.63765	LOC_Os03g36780
29	Chr3	20608080	G	A	0.5	7.63765	LOC_Os03g36790
29	Chr3	20608080	G	A	0.5	7.63765	LOC_Os03g36810
29	Chr3	20608080	G	A	0.5	7.63765	LOC_Os03g36830
29	Chr3	20608080	G	A	0.5	7.63765	LOC_Os03g36860
29	Chr3	20608080	G	A	0.5	7.63765	LOC_Os03g36870
29	Chr3	20608080	G	A	0.5	7.63765	LOC_Os03g36880
29	Chr3	20608080	G	A	0.5	7.63765	LOC_Os03g36890
29	Chr3	20608080	G	A	0.5	7.63765	LOC_Os03g36900
29	Chr3	20608080	G	A	0.5	7.63765	LOC_Os03g36910
29	Chr3	20608080	G	A	0.5	7.63765	LOC_Os03g36920
29	Chr3	20608080	G	A	0.5	7.63765	LOC_Os03g36930
29	Chr3	20608080	G	A	0.5	7.63765	LOC_Os03g36944
29	Chr3	20608080	G	A	0.5	7.63765	LOC_Os03g36960
29	Chr3	20608080	G	A	0.5	7.63765	LOC_Os03g36970
29	Chr3	20608080	G	A	0.5	7.63765	LOC_Os03g36980
29	Chr3	20608080	G	A	0.5	7.63765	LOC_Os03g37000
29	Chr3	20608080	G	A	0.5	7.63765	LOC_Os03g37010
29	Chr3	20608080	G	A	0.5	7.63765	LOC_Os03g37020
29	Chr3	20608080	G	A	0.5	7.63765	LOC_Os03g37030
29	Chr3	20608080	G	A	0.5	7.63765	LOC_Os03g37050
29	Chr3	20608080	G	A	0.5	7.63765	LOC_Os03g37060
29	Chr3	20608080	G	A	0.5	7.63765	LOC_Os03g37070
29	Chr3	20608080	G	A	0.5	7.63765	LOC_Os03g37080
29	Chr3	20608080	G	A	0.5	7.63765	LOC_Os03g37090
29	Chr3	20608080	G	A	0.5	7.63765	LOC_Os03g37100
29	Chr3	20608080	G	A	0.5	7.63765	LOC_Os03g37110
29	Chr3	20608080	G	A	0.5	7.63765	LOC_Os03g37120
29	Chr3	20608080	G	A	0.5	7.63765	LOC_Os03g37130
29	Chr3	20608080	G	A	0.5	7.63765	LOC_Os03g37140
29	Chr3	20608080	G	A	0.5	7.63765	LOC_Os03g37170
29	Chr3	20608080	G	A	0.5	7.63765	LOC_Os03g37180
29	Chr3	20608080	G	A	0.5	7.63765	LOC_Os03g37194
29	Chr3	20608080	G	A	0.5	7.63765	LOC_Os03g37210
29	Chr3	20608080	G	A	0.5	7.63765	LOC_Os03g37230
29	Chr3	20608080	G	A	0.5	7.63765	LOC_Os03g37234
29	Chr3	20608080	G	A	0.5	7.63765	LOC_Os03g37240
29	Chr3	20608080	G	A	0.5	7.63765	LOC_Os03g37250
29	Chr3	20608080	G	A	0.5	7.63765	LOC_Os03g37260
29	Chr3	20608080	G	A	0.5	7.63765	LOC_Os03g37270
29	Chr3	20608080	G	A	0.5	7.63765	LOC_Os03g37290
29	Chr3	20608080	G	A	0.5	7.63765	LOC_Os03g37320
29	Chr3	20608080	G	A	0.5	7.63765	LOC_Os03g37330
29	Chr3	20608080	G	A	0.5	7.63765	LOC_Os03g37340
29	Chr3	20608080	G	A	0.5	7.63765	LOC_Os03g37350
29	Chr3	20608080	G	A	0.5	7.63765	LOC_Os03g37360
29	Chr3	20608080	G	A	0.5	7.63765	LOC_Os03g37377
29	Chr3	20608080	G	A	0.5	7.63765	LOC_Os03g37394
29	Chr3	20608080	G	A	0.5	7.63765	LOC_Os03g37411
29	Chr3	20608080	G	A	0.5	7.63765	LOC_Os03g37430
29	Chr3	20608080	G	A	0.5	7.63765	LOC_Os03g37440
29	Chr3	20608080	G	A	0.5	7.63765	LOC_Os03g37450
29	Chr3	20608080	G	A	0.5	7.63765	LOC_Os03g37460
29	Chr3	20608080	G	A	0.5	7.63765	LOC_Os03g37470
29	Chr3	20608080	G	A	0.5	7.63765	LOC_Os03g37490
29	Chr3	20608080	G	A	0.5	7.63765	LOC_Os03g37500
30	Chr3	22235100	T	G	0.5	6.00896	LOC_Os03g39650
30	Chr3	22235100	T	G	0.5	6.00896	LOC_Os03g39655
[truncated: 6,970 more rows]
