# Supplementary material for: Genome-wide association study and transcriptome analysis discover new genes for bacterial leaf blight resistance in rice (Oryza sativa L.)
Source: BMC Plant Biol. 2021 Jun 3;21:255. doi: 10.1186/s12870-021-03041-2 (PMC8173721; doi:10.1186/s12870-021-03041-2)
Supplement: Supplementary file 14 — Additional file 14: Table S13. The list of DEGs in susceptible line CT 9737-6-1-3P-M at different inoculation times. [file 12870_2021_3041_MOESM14_ESM.xlsx]

## Sheet: Sheet1
Supplementary Table 7 GWAS of P3 (2019) resiatance with 259 rice lines using the SNP-set generated by mapping reads to the Nipponbare
ID	chr	peakPOS	ref	alt	maf	peak_value	transcript_ID
1	Chr1	10738043	C	T	0.5	5.198	LOC_Os01g18680
1	Chr1	10738043	C	T	0.5	5.198	LOC_Os01g18690
1	Chr1	10738043	C	T	0.5	5.198	LOC_Os01g18700
1	Chr1	10738043	C	T	0.5	5.198	LOC_Os01g18710
1	Chr1	10738043	C	T	0.5	5.198	LOC_Os01g18720
1	Chr1	10738043	C	T	0.5	5.198	LOC_Os01g18730
1	Chr1	10738043	C	T	0.5	5.198	LOC_Os01g18744
1	Chr1	10738043	C	T	0.5	5.198	LOC_Os01g18760
1	Chr1	10738043	C	T	0.5	5.198	LOC_Os01g18770
1	Chr1	10738043	C	T	0.5	5.198	LOC_Os01g18780
1	Chr1	10738043	C	T	0.5	5.198	LOC_Os01g18790
1	Chr1	10738043	C	T	0.5	5.198	LOC_Os01g18800
1	Chr1	10738043	C	T	0.5	5.198	LOC_Os01g18810
1	Chr1	10738043	C	T	0.5	5.198	LOC_Os01g18830
1	Chr1	10738043	C	T	0.5	5.198	LOC_Os01g18840
1	Chr1	10738043	C	T	0.5	5.198	LOC_Os01g18850
1	Chr1	10738043	C	T	0.5	5.198	LOC_Os01g18860
1	Chr1	10738043	C	T	0.5	5.198	LOC_Os01g18870
1	Chr1	10738043	C	T	0.5	5.198	LOC_Os01g18880
1	Chr1	10738043	C	T	0.5	5.198	LOC_Os01g18890
1	Chr1	10738043	C	T	0.5	5.198	LOC_Os01g18900
1	Chr1	10738043	C	T	0.5	5.198	LOC_Os01g18910
1	Chr1	10738043	C	T	0.5	5.198	LOC_Os01g18920
1	Chr1	10738043	C	T	0.5	5.198	LOC_Os01g18930
1	Chr1	10738043	C	T	0.5	5.198	LOC_Os01g18940
1	Chr1	10738043	C	T	0.5	5.198	LOC_Os01g18950
1	Chr1	10738043	C	T	0.5	5.198	LOC_Os01g18960
1	Chr1	10738043	C	T	0.5	5.198	LOC_Os01g18970
1	Chr1	10738043	C	T	0.5	5.198	LOC_Os01g18980
1	Chr1	10738043	C	T	0.5	5.198	LOC_Os01g18990
1	Chr1	10738043	C	T	0.5	5.198	LOC_Os01g19000
1	Chr1	10738043	C	T	0.5	5.198	LOC_Os01g19010
1	Chr1	10738043	C	T	0.5	5.198	LOC_Os01g19020
1	Chr1	10738043	C	T	0.5	5.198	LOC_Os01g19030
1	Chr1	10738043	C	T	0.5	5.198	LOC_Os01g19050
1	Chr1	10738043	C	T	0.5	5.198	LOC_Os01g19060
1	Chr1	10738043	C	T	0.5	5.198	LOC_Os01g19070
1	Chr1	10738043	C	T	0.5	5.198	LOC_Os01g19080
1	Chr1	10738043	C	T	0.5	5.198	LOC_Os01g19090
1	Chr1	10738043	C	T	0.5	5.198	LOC_Os01g19100
1	Chr1	10738043	C	T	0.5	5.198	LOC_Os01g19110
1	Chr1	10738043	C	T	0.5	5.198	LOC_Os01g19120
1	Chr1	10738043	C	T	0.5	5.198	LOC_Os01g19130
1	Chr1	10738043	C	T	0.5	5.198	LOC_Os01g19140
1	Chr1	10738043	C	T	0.5	5.198	LOC_Os01g19150
1	Chr1	10738043	C	T	0.5	5.198	LOC_Os01g19160
1	Chr1	10738043	C	T	0.5	5.198	LOC_Os01g19170
1	Chr1	10738043	C	T	0.5	5.198	LOC_Os01g19190
1	Chr1	10738043	C	T	0.5	5.198	LOC_Os01g19200
1	Chr1	10738043	C	T	0.5	5.198	LOC_Os01g19210
1	Chr1	10738043	C	T	0.5	5.198	LOC_Os01g19220
1	Chr1	10738043	C	T	0.5	5.198	LOC_Os01g19230
1	Chr1	10738043	C	T	0.5	5.198	LOC_Os01g19240
1	Chr1	10738043	C	T	0.5	5.198	LOC_Os01g19250
1	Chr1	10738043	C	T	0.5	5.198	LOC_Os01g19260
1	Chr1	10738043	C	T	0.5	5.198	LOC_Os01g19270
1	Chr1	10738043	C	T	0.5	5.198	LOC_Os01g19280
1	Chr1	10738043	C	T	0.5	5.198	LOC_Os01g19290
1	Chr1	10738043	C	T	0.5	5.198	LOC_Os01g19300
1	Chr1	10738043	C	T	0.5	5.198	LOC_Os01g19310
1	Chr1	10738043	C	T	0.5	5.198	LOC_Os01g19320
1	Chr1	10738043	C	T	0.5	5.198	LOC_Os01g19330
2	Chr1	18252418	T	C	0.5	5.20823	LOC_Os01g32880
2	Chr1	18252418	T	C	0.5	5.20823	LOC_Os01g32890
2	Chr1	18252418	T	C	0.5	5.20823	LOC_Os01g32900
2	Chr1	18252418	T	C	0.5	5.20823	LOC_Os01g32910
2	Chr1	18252418	T	C	0.5	5.20823	LOC_Os01g32920
2	Chr1	18252418	T	C	0.5	5.20823	LOC_Os01g32930
2	Chr1	18252418	T	C	0.5	5.20823	LOC_Os01g32940
2	Chr1	18252418	T	C	0.5	5.20823	LOC_Os01g32950
2	Chr1	18252418	T	C	0.5	5.20823	LOC_Os01g32964
2	Chr1	18252418	T	C	0.5	5.20823	LOC_Os01g32980
2	Chr1	18252418	T	C	0.5	5.20823	LOC_Os01g32990
2	Chr1	18252418	T	C	0.5	5.20823	LOC_Os01g33000
2	Chr1	18252418	T	C	0.5	5.20823	LOC_Os01g33020
2	Chr1	18252418	T	C	0.5	5.20823	LOC_Os01g33030
2	Chr1	18252418	T	C	0.5	5.20823	LOC_Os01g33040
2	Chr1	18252418	T	C	0.5	5.20823	LOC_Os01g33050
2	Chr1	18252418	T	C	0.5	5.20823	LOC_Os01g33060
2	Chr1	18252418	T	C	0.5	5.20823	LOC_Os01g33070
2	Chr1	18252418	T	C	0.5	5.20823	LOC_Os01g33080
2	Chr1	18252418	T	C	0.5	5.20823	LOC_Os01g33090
2	Chr1	18252418	T	C	0.5	5.20823	LOC_Os01g33100
2	Chr1	18252418	T	C	0.5	5.20823	LOC_Os01g33110
2	Chr1	18252418	T	C	0.5	5.20823	LOC_Os01g33120
2	Chr1	18252418	T	C	0.5	5.20823	LOC_Os01g33130
2	Chr1	18252418	T	C	0.5	5.20823	LOC_Os01g33136
2	Chr1	18252418	T	C	0.5	5.20823	LOC_Os01g33142
2	Chr1	18252418	T	C	0.5	5.20823	LOC_Os01g33150
2	Chr1	18252418	T	C	0.5	5.20823	LOC_Os01g33160
2	Chr1	18252418	T	C	0.5	5.20823	LOC_Os01g33180
2	Chr1	18252418	T	C	0.5	5.20823	LOC_Os01g33190
2	Chr1	18252418	T	C	0.5	5.20823	LOC_Os01g33204
2	Chr1	18252418	T	C	0.5	5.20823	LOC_Os01g33220
2	Chr1	18252418	T	C	0.5	5.20823	LOC_Os01g33230
2	Chr1	18252418	T	C	0.5	5.20823	LOC_Os01g33240
2	Chr1	18252418	T	C	0.5	5.20823	LOC_Os01g33250
2	Chr1	18252418	T	C	0.5	5.20823	LOC_Os01g33260
2	Chr1	18252418	T	C	0.5	5.20823	LOC_Os01g33270
2	Chr1	18252418	T	C	0.5	5.20823	LOC_Os01g33290
2	Chr1	18252418	T	C	0.5	5.20823	LOC_Os01g33300
2	Chr1	18252418	T	C	0.5	5.20823	LOC_Os01g33324
2	Chr1	18252418	T	C	0.5	5.20823	LOC_Os01g33350
2	Chr1	18252418	T	C	0.5	5.20823	LOC_Os01g33360
2	Chr1	18252418	T	C	0.5	5.20823	LOC_Os01g33370
2	Chr1	18252418	T	C	0.5	5.20823	LOC_Os01g33380
2	Chr1	18252418	T	C	0.5	5.20823	LOC_Os01g33390
2	Chr1	18252418	T	C	0.5	5.20823	LOC_Os01g33400
2	Chr1	18252418	T	C	0.5	5.20823	LOC_Os01g33410
2	Chr1	18252418	T	C	0.5	5.20823	LOC_Os01g33420
2	Chr1	18252418	T	C	0.5	5.20823	LOC_Os01g33440
2	Chr1	18252418	T	C	0.5	5.20823	LOC_Os01g33450
2	Chr1	18252418	T	C	0.5	5.20823	LOC_Os01g33460
2	Chr1	18252418	T	C	0.5	5.20823	LOC_Os01g33470
2	Chr1	18252418	T	C	0.5	5.20823	LOC_Os01g33480
2	Chr1	18252418	T	C	0.5	5.20823	LOC_Os01g33490
2	Chr1	18252418	T	C	0.5	5.20823	LOC_Os01g33500
2	Chr1	18252418	T	C	0.5	5.20823	LOC_Os01g33510
2	Chr1	18252418	T	C	0.5	5.20823	LOC_Os01g33514
2	Chr1	18252418	T	C	0.5	5.20823	LOC_Os01g33520
3	Chr1	19166722	T	C	0.5	5.16191	LOC_Os01g34390
3	Chr1	19166722	T	C	0.5	5.16191	LOC_Os01g34400
3	Chr1	19166722	T	C	0.5	5.16191	LOC_Os01g34410
3	Chr1	19166722	T	C	0.5	5.16191	LOC_Os01g34420
3	Chr1	19166722	T	C	0.5	5.16191	LOC_Os01g34430
3	Chr1	19166722	T	C	0.5	5.16191	LOC_Os01g34440
3	Chr1	19166722	T	C	0.5	5.16191	LOC_Os01g34450
3	Chr1	19166722	T	C	0.5	5.16191	LOC_Os01g34460
3	Chr1	19166722	T	C	0.5	5.16191	LOC_Os01g34470
3	Chr1	19166722	T	C	0.5	5.16191	LOC_Os01g34480
3	Chr1	19166722	T	C	0.5	5.16191	LOC_Os01g34490
3	Chr1	19166722	T	C	0.5	5.16191	LOC_Os01g34500
3	Chr1	19166722	T	C	0.5	5.16191	LOC_Os01g34510
3	Chr1	19166722	T	C	0.5	5.16191	LOC_Os01g34520
3	Chr1	19166722	T	C	0.5	5.16191	LOC_Os01g34530
3	Chr1	19166722	T	C	0.5	5.16191	LOC_Os01g34540
3	Chr1	19166722	T	C	0.5	5.16191	LOC_Os01g34550
3	Chr1	19166722	T	C	0.5	5.16191	LOC_Os01g34560
3	Chr1	19166722	T	C	0.5	5.16191	LOC_Os01g34570
3	Chr1	19166722	T	C	0.5	5.16191	LOC_Os01g34580
3	Chr1	19166722	T	C	0.5	5.16191	LOC_Os01g34590
3	Chr1	19166722	T	C	0.5	5.16191	LOC_Os01g34600
3	Chr1	19166722	T	C	0.5	5.16191	LOC_Os01g34610
3	Chr1	19166722	T	C	0.5	5.16191	LOC_Os01g34614
3	Chr1	19166722	T	C	0.5	5.16191	LOC_Os01g34620
3	Chr1	19166722	T	C	0.5	5.16191	LOC_Os01g34630
3	Chr1	19166722	T	C	0.5	5.16191	LOC_Os01g34660
3	Chr1	19166722	T	C	0.5	5.16191	LOC_Os01g34670
3	Chr1	19166722	T	C	0.5	5.16191	LOC_Os01g34680
3	Chr1	19166722	T	C	0.5	5.16191	LOC_Os01g34690
3	Chr1	19166722	T	C	0.5	5.16191	LOC_Os01g34700
3	Chr1	19166722	T	C	0.5	5.16191	LOC_Os01g34710
3	Chr1	19166722	T	C	0.5	5.16191	LOC_Os01g34720
3	Chr1	19166722	T	C	0.5	5.16191	LOC_Os01g34730
3	Chr1	19166722	T	C	0.5	5.16191	LOC_Os01g34740
3	Chr1	19166722	T	C	0.5	5.16191	LOC_Os01g34750
3	Chr1	19166722	T	C	0.5	5.16191	LOC_Os01g34760
3	Chr1	19166722	T	C	0.5	5.16191	LOC_Os01g34770
3	Chr1	19166722	T	C	0.5	5.16191	LOC_Os01g34780
3	Chr1	19166722	T	C	0.5	5.16191	LOC_Os01g34790
3	Chr1	19166722	T	C	0.5	5.16191	LOC_Os01g34800
3	Chr1	19166722	T	C	0.5	5.16191	LOC_Os01g34810
3	Chr1	19166722	T	C	0.5	5.16191	LOC_Os01g34820
3	Chr1	19166722	T	C	0.5	5.16191	LOC_Os01g34830
3	Chr1	19166722	T	C	0.5	5.16191	LOC_Os01g34840
3	Chr1	19166722	T	C	0.5	5.16191	LOC_Os01g34850
3	Chr1	19166722	T	C	0.5	5.16191	LOC_Os01g34860
3	Chr1	19166722	T	C	0.5	5.16191	LOC_Os01g34870
3	Chr1	19166722	T	C	0.5	5.16191	LOC_Os01g34880
3	Chr1	19166722	T	C	0.5	5.16191	LOC_Os01g34890
3	Chr1	19166722	T	C	0.5	5.16191	LOC_Os01g34900
3	Chr1	19166722	T	C	0.5	5.16191	LOC_Os01g34910
3	Chr1	19166722	T	C	0.5	5.16191	LOC_Os01g34920
3	Chr1	19166722	T	C	0.5	5.16191	LOC_Os01g34930
3	Chr1	19166722	T	C	0.5	5.16191	LOC_Os01g34940
3	Chr1	19166722	T	C	0.5	5.16191	LOC_Os01g34950
3	Chr1	19166722	T	C	0.5	5.16191	LOC_Os01g34960
3	Chr1	19166722	T	C	0.5	5.16191	LOC_Os01g34970
3	Chr1	19166722	T	C	0.5	5.16191	LOC_Os01g34980
3	Chr1	19166722	T	C	0.5	5.16191	LOC_Os01g34990
3	Chr1	19166722	T	C	0.5	5.16191	LOC_Os01g35000
4	Chr1	22913240	G	A	0.5	5.49615	LOC_Os01g40250
4	Chr1	22913240	G	A	0.5	5.49615	LOC_Os01g40260
4	Chr1	22913240	G	A	0.5	5.49615	LOC_Os01g40280
4	Chr1	22913240	G	A	0.5	5.49615	LOC_Os01g40290
4	Chr1	22913240	G	A	0.5	5.49615	LOC_Os01g40310
4	Chr1	22913240	G	A	0.5	5.49615	LOC_Os01g40320
4	Chr1	22913240	G	A	0.5	5.49615	LOC_Os01g40330
4	Chr1	22913240	G	A	0.5	5.49615	LOC_Os01g40340
4	Chr1	22913240	G	A	0.5	5.49615	LOC_Os01g40350
4	Chr1	22913240	G	A	0.5	5.49615	LOC_Os01g40360
4	Chr1	22913240	G	A	0.5	5.49615	LOC_Os01g40370
4	Chr1	22913240	G	A	0.5	5.49615	LOC_Os01g40380
4	Chr1	22913240	G	A	0.5	5.49615	LOC_Os01g40390
4	Chr1	22913240	G	A	0.5	5.49615	LOC_Os01g40400
4	Chr1	22913240	G	A	0.5	5.49615	LOC_Os01g40410
4	Chr1	22913240	G	A	0.5	5.49615	LOC_Os01g40420
4	Chr1	22913240	G	A	0.5	5.49615	LOC_Os01g40430
4	Chr1	22913240	G	A	0.5	5.49615	LOC_Os01g40450
4	Chr1	22913240	G	A	0.5	5.49615	LOC_Os01g40460
4	Chr1	22913240	G	A	0.5	5.49615	LOC_Os01g40470
4	Chr1	22913240	G	A	0.5	5.49615	LOC_Os01g40480
4	Chr1	22913240	G	A	0.5	5.49615	LOC_Os01g40499
4	Chr1	22913240	G	A	0.5	5.49615	LOC_Os01g40520
4	Chr1	22913240	G	A	0.5	5.49615	LOC_Os01g40530
4	Chr1	22913240	G	A	0.5	5.49615	LOC_Os01g40540
4	Chr1	22913240	G	A	0.5	5.49615	LOC_Os01g40550
4	Chr1	22913240	G	A	0.5	5.49615	LOC_Os01g40560
4	Chr1	22913240	G	A	0.5	5.49615	LOC_Os01g40570
4	Chr1	22913240	G	A	0.5	5.49615	LOC_Os01g40580
4	Chr1	22913240	G	A	0.5	5.49615	LOC_Os01g40590
4	Chr1	22913240	G	A	0.5	5.49615	LOC_Os01g40600
4	Chr1	22913240	G	A	0.5	5.49615	LOC_Os01g40610
4	Chr1	22913240	G	A	0.5	5.49615	LOC_Os01g40620
4	Chr1	22913240	G	A	0.5	5.49615	LOC_Os01g40630
4	Chr1	22913240	G	A	0.5	5.49615	LOC_Os01g40640
4	Chr1	22913240	G	A	0.5	5.49615	LOC_Os01g40650
4	Chr1	22913240	G	A	0.5	5.49615	LOC_Os01g40660
4	Chr1	22913240	G	A	0.5	5.49615	LOC_Os01g40670
4	Chr1	22913240	G	A	0.5	5.49615	LOC_Os01g40680
4	Chr1	22913240	G	A	0.5	5.49615	LOC_Os01g40690
4	Chr1	22913240	G	A	0.5	5.49615	LOC_Os01g40700
4	Chr1	22913240	G	A	0.5	5.49615	LOC_Os01g40710
4	Chr1	22913240	G	A	0.5	5.49615	LOC_Os01g40720
4	Chr1	22913240	G	A	0.5	5.49615	LOC_Os01g40730
4	Chr1	22913240	G	A	0.5	5.49615	LOC_Os01g40740
4	Chr1	22913240	G	A	0.5	5.49615	LOC_Os01g40750
4	Chr1	22913240	G	A	0.5	5.49615	LOC_Os01g40760
4	Chr1	22913240	G	A	0.5	5.49615	LOC_Os01g40770
4	Chr1	22913240	G	A	0.5	5.49615	LOC_Os01g40780
4	Chr1	22913240	G	A	0.5	5.49615	LOC_Os01g40790
4	Chr1	22913240	G	A	0.5	5.49615	LOC_Os01g40800
4	Chr1	22913240	G	A	0.5	5.49615	LOC_Os01g40810
4	Chr1	22913240	G	A	0.5	5.49615	LOC_Os01g40820
4	Chr1	22913240	G	A	0.5	5.49615	LOC_Os01g40830
4	Chr1	22913240	G	A	0.5	5.49615	LOC_Os01g40840
4	Chr1	22913240	G	A	0.5	5.49615	LOC_Os01g40860
5	Chr1	39400485	G	A	0.5	5.33643	LOC_Os01g67480
5	Chr1	39400485	G	A	0.5	5.33643	LOC_Os01g67490
5	Chr1	39400485	G	A	0.5	5.33643	LOC_Os01g67500
5	Chr1	39400485	G	A	0.5	5.33643	LOC_Os01g67510
5	Chr1	39400485	G	A	0.5	5.33643	LOC_Os01g67520
5	Chr1	39400485	G	A	0.5	5.33643	LOC_Os01g67530
5	Chr1	39400485	G	A	0.5	5.33643	LOC_Os01g67540
5	Chr1	39400485	G	A	0.5	5.33643	LOC_Os01g67550
5	Chr1	39400485	G	A	0.5	5.33643	LOC_Os01g67560
5	Chr1	39400485	G	A	0.5	5.33643	LOC_Os01g67570
5	Chr1	39400485	G	A	0.5	5.33643	LOC_Os01g67580
5	Chr1	39400485	G	A	0.5	5.33643	LOC_Os01g67590
5	Chr1	39400485	G	A	0.5	5.33643	LOC_Os01g67600
5	Chr1	39400485	G	A	0.5	5.33643	LOC_Os01g67610
5	Chr1	39400485	G	A	0.5	5.33643	LOC_Os01g67620
5	Chr1	39400485	G	A	0.5	5.33643	LOC_Os01g67630
5	Chr1	39400485	G	A	0.5	5.33643	LOC_Os01g67640
5	Chr1	39400485	G	A	0.5	5.33643	LOC_Os01g67650
5	Chr1	39400485	G	A	0.5	5.33643	LOC_Os01g67660
5	Chr1	39400485	G	A	0.5	5.33643	LOC_Os01g67670
5	Chr1	39400485	G	A	0.5	5.33643	LOC_Os01g67680
5	Chr1	39400485	G	A	0.5	5.33643	LOC_Os01g67690
5	Chr1	39400485	G	A	0.5	5.33643	LOC_Os01g67700
5	Chr1	39400485	G	A	0.5	5.33643	LOC_Os01g67710
5	Chr1	39400485	G	A	0.5	5.33643	LOC_Os01g67720
5	Chr1	39400485	G	A	0.5	5.33643	LOC_Os01g67730
5	Chr1	39400485	G	A	0.5	5.33643	LOC_Os01g67740
5	Chr1	39400485	G	A	0.5	5.33643	LOC_Os01g67750
5	Chr1	39400485	G	A	0.5	5.33643	LOC_Os01g67760
5	Chr1	39400485	G	A	0.5	5.33643	LOC_Os01g67770
5	Chr1	39400485	G	A	0.5	5.33643	LOC_Os01g67790
5	Chr1	39400485	G	A	0.5	5.33643	LOC_Os01g67800
5	Chr1	39400485	G	A	0.5	5.33643	LOC_Os01g67810
5	Chr1	39400485	G	A	0.5	5.33643	LOC_Os01g67820
5	Chr1	39400485	G	A	0.5	5.33643	LOC_Os01g67830
5	Chr1	39400485	G	A	0.5	5.33643	LOC_Os01g67835
5	Chr1	39400485	G	A	0.5	5.33643	LOC_Os01g67850
5	Chr1	39400485	G	A	0.5	5.33643	LOC_Os01g67860
5	Chr1	39400485	G	A	0.5	5.33643	LOC_Os01g67870
5	Chr1	39400485	G	A	0.5	5.33643	LOC_Os01g67880
5	Chr1	39400485	G	A	0.5	5.33643	LOC_Os01g67890
5	Chr1	39400485	G	A	0.5	5.33643	LOC_Os01g67900
5	Chr1	39400485	G	A	0.5	5.33643	LOC_Os01g67910
5	Chr1	39400485	G	A	0.5	5.33643	LOC_Os01g67920
5	Chr1	39400485	G	A	0.5	5.33643	LOC_Os01g67930
5	Chr1	39400485	G	A	0.5	5.33643	LOC_Os01g67940
5	Chr1	39400485	G	A	0.5	5.33643	LOC_Os01g67950
5	Chr1	39400485	G	A	0.5	5.33643	LOC_Os01g67960
5	Chr1	39400485	G	A	0.5	5.33643	LOC_Os01g67970
5	Chr1	39400485	G	A	0.5	5.33643	LOC_Os01g67980
5	Chr1	39400485	G	A	0.5	5.33643	LOC_Os01g67990
5	Chr1	39400485	G	A	0.5	5.33643	LOC_Os01g68000
5	Chr1	39400485	G	A	0.5	5.33643	LOC_Os01g68010
5	Chr1	39400485	G	A	0.5	5.33643	LOC_Os01g68020
5	Chr1	39400485	G	A	0.5	5.33643	LOC_Os01g68030
5	Chr1	39400485	G	A	0.5	5.33643	LOC_Os01g68040
5	Chr1	39400485	G	A	0.5	5.33643	LOC_Os01g68050
5	Chr1	39400485	G	A	0.5	5.33643	LOC_Os01g68060
5	Chr1	39400485	G	A	0.5	5.33643	LOC_Os01g68070
5	Chr1	39400485	G	A	0.5	5.33643	LOC_Os01g68080
5	Chr1	39400485	G	A	0.5	5.33643	LOC_Os01g68090
5	Chr1	39400485	G	A	0.5	5.33643	LOC_Os01g68104
5	Chr1	39400485	G	A	0.5	5.33643	LOC_Os01g68120
6	Chr2	6009498	G	A	0.5	5.97321	LOC_Os02g10790
6	Chr2	6009498	G	A	0.5	5.97321	LOC_Os02g10794
6	Chr2	6009498	G	A	0.5	5.97321	LOC_Os02g10800
6	Chr2	6009498	G	A	0.5	5.97321	LOC_Os02g10810
6	Chr2	6009498	G	A	0.5	5.97321	LOC_Os02g10820
6	Chr2	6009498	G	A	0.5	5.97321	LOC_Os02g10830
6	Chr2	6009498	G	A	0.5	5.97321	LOC_Os02g10840
6	Chr2	6009498	G	A	0.5	5.97321	LOC_Os02g10850
6	Chr2	6009498	G	A	0.5	5.97321	LOC_Os02g10860
6	Chr2	6009498	G	A	0.5	5.97321	LOC_Os02g10870
6	Chr2	6009498	G	A	0.5	5.97321	LOC_Os02g10880
6	Chr2	6009498	G	A	0.5	5.97321	LOC_Os02g10890
6	Chr2	6009498	G	A	0.5	5.97321	LOC_Os02g10900
6	Chr2	6009498	G	A	0.5	5.97321	LOC_Os02g10910
6	Chr2	6009498	G	A	0.5	5.97321	LOC_Os02g10920
6	Chr2	6009498	G	A	0.5	5.97321	LOC_Os02g10930
6	Chr2	6009498	G	A	0.5	5.97321	LOC_Os02g10940
6	Chr2	6009498	G	A	0.5	5.97321	LOC_Os02g10950
6	Chr2	6009498	G	A	0.5	5.97321	LOC_Os02g10960
6	Chr2	6009498	G	A	0.5	5.97321	LOC_Os02g10970
6	Chr2	6009498	G	A	0.5	5.97321	LOC_Os02g10990
6	Chr2	6009498	G	A	0.5	5.97321	LOC_Os02g11000
6	Chr2	6009498	G	A	0.5	5.97321	LOC_Os02g11010
6	Chr2	6009498	G	A	0.5	5.97321	LOC_Os02g11020
6	Chr2	6009498	G	A	0.5	5.97321	LOC_Os02g11030
6	Chr2	6009498	G	A	0.5	5.97321	LOC_Os02g11040
6	Chr2	6009498	G	A	0.5	5.97321	LOC_Os02g11050
6	Chr2	6009498	G	A	0.5	5.97321	LOC_Os02g11060
6	Chr2	6009498	G	A	0.5	5.97321	LOC_Os02g11070
6	Chr2	6009498	G	A	0.5	5.97321	LOC_Os02g11080
6	Chr2	6009498	G	A	0.5	5.97321	LOC_Os02g11090
6	Chr2	6009498	G	A	0.5	5.97321	LOC_Os02g11100
6	Chr2	6009498	G	A	0.5	5.97321	LOC_Os02g11110
6	Chr2	6009498	G	A	0.5	5.97321	LOC_Os02g11120
6	Chr2	6009498	G	A	0.5	5.97321	LOC_Os02g11130
6	Chr2	6009498	G	A	0.5	5.97321	LOC_Os02g11636
6	Chr2	6009498	G	A	0.5	5.97321	LOC_Os02g11640
6	Chr2	6009498	G	A	0.5	5.97321	LOC_Os02g11650
6	Chr2	6009498	G	A	0.5	5.97321	LOC_Os02g11660
6	Chr2	6009498	G	A	0.5	5.97321	LOC_Os02g11665
6	Chr2	6009498	G	A	0.5	5.97321	LOC_Os02g11670
6	Chr2	6009498	G	A	0.5	5.97321	LOC_Os02g11680
6	Chr2	6009498	G	A	0.5	5.97321	LOC_Os02g11700
6	Chr2	6009498	G	A	0.5	5.97321	LOC_Os02g11705
6	Chr2	6009498	G	A	0.5	5.97321	LOC_Os02g11710
6	Chr2	6009498	G	A	0.5	5.97321	LOC_Os02g11720
6	Chr2	6009498	G	A	0.5	5.97321	LOC_Os02g11730
6	Chr2	6009498	G	A	0.5	5.97321	LOC_Os02g11740
6	Chr2	6009498	G	A	0.5	5.97321	LOC_Os02g11750
6	Chr2	6009498	G	A	0.5	5.97321	LOC_Os02g11760
6	Chr2	6009498	G	A	0.5	5.97321	LOC_Os02g11770
6	Chr2	6009498	G	A	0.5	5.97321	LOC_Os02g11780
6	Chr2	6009498	G	A	0.5	5.97321	LOC_Os02g11790
6	Chr2	6009498	G	A	0.5	5.97321	LOC_Os02g11800
6	Chr2	6009498	G	A	0.5	5.97321	LOC_Os02g11810
6	Chr2	6009498	G	A	0.5	5.97321	LOC_Os02g11820
6	Chr2	6009498	G	A	0.5	5.97321	LOC_Os02g11830
6	Chr2	6009498	G	A	0.5	5.97321	LOC_Os02g11840
6	Chr2	6009498	G	A	0.5	5.97321	LOC_Os02g11850
6	Chr2	6009498	G	A	0.5	5.97321	LOC_Os02g11859
6	Chr2	6009498	G	A	0.5	5.97321	LOC_Os02g11870
6	Chr2	6009498	G	A	0.5	5.97321	LOC_Os02g11880
6	Chr2	6009498	G	A	0.5	5.97321	LOC_Os02g11890
6	Chr2	6009498	G	A	0.5	5.97321	LOC_Os02g11900
6	Chr2	6009498	G	A	0.5	5.97321	LOC_Os02g11910
6	Chr2	6009498	G	A	0.5	5.97321	LOC_Os02g11920
6	Chr2	6009498	G	A	0.5	5.97321	LOC_Os02g11930
6	Chr2	6009498	G	A	0.5	5.97321	LOC_Os02g11940
6	Chr2	6009498	G	A	0.5	5.97321	LOC_Os02g11950
6	Chr2	6009498	G	A	0.5	5.97321	LOC_Os02g11960
6	Chr2	6009498	G	A	0.5	5.97321	LOC_Os02g11970
6	Chr2	6009498	G	A	0.5	5.97321	LOC_Os02g11980
6	Chr2	6009498	G	A	0.5	5.97321	LOC_Os02g11990
6	Chr2	6009498	G	A	0.5	5.97321	LOC_Os02g12000
6	Chr2	6009498	G	A	0.5	5.97321	LOC_Os02g12010
6	Chr2	6009498	G	A	0.5	5.97321	LOC_Os02g12020
6	Chr2	6009498	G	A	0.5	5.97321	LOC_Os02g12030
6	Chr2	6009498	G	A	0.5	5.97321	LOC_Os02g12040
6	Chr2	6009498	G	A	0.5	5.97321	LOC_Os02g12050
6	Chr2	6009498	G	A	0.5	5.97321	LOC_Os02g12060
6	Chr2	6009498	G	A	0.5	5.97321	LOC_Os02g12070
6	Chr2	6009498	G	A	0.5	5.97321	LOC_Os02g12080
6	Chr2	6009498	G	A	0.5	5.97321	LOC_Os02g12090
6	Chr2	6009498	G	A	0.5	5.97321	LOC_Os02g12100
6	Chr2	6009498	G	A	0.5	5.97321	LOC_Os02g12110
6	Chr2	6009498	G	A	0.5	5.97321	LOC_Os02g12120
6	Chr2	6009498	G	A	0.5	5.97321	LOC_Os02g12130
6	Chr2	6009498	G	A	0.5	5.97321	LOC_Os02g12140
6	Chr2	6009498	G	A	0.5	5.97321	LOC_Os02g12150
6	Chr2	6009498	G	A	0.5	5.97321	LOC_Os02g12170
6	Chr2	6009498	G	A	0.5	5.97321	LOC_Os02g12180
6	Chr2	6009498	G	A	0.5	5.97321	LOC_Os02g12200
6	Chr2	6009498	G	A	0.5	5.97321	LOC_Os02g12210
6	Chr2	6009498	G	A	0.5	5.97321	LOC_Os02g12220
6	Chr2	6009498	G	A	0.5	5.97321	LOC_Os02g12230
6	Chr2	6009498	G	A	0.5	5.97321	LOC_Os02g12240
7	Chr2	9665006	G	A	0.5	5.18123	LOC_Os02g16560
7	Chr2	9665006	G	A	0.5	5.18123	LOC_Os02g16570
7	Chr2	9665006	G	A	0.5	5.18123	LOC_Os02g16580
7	Chr2	9665006	G	A	0.5	5.18123	LOC_Os02g16590
7	Chr2	9665006	G	A	0.5	5.18123	LOC_Os02g16600
7	Chr2	9665006	G	A	0.5	5.18123	LOC_Os02g16610
7	Chr2	9665006	G	A	0.5	5.18123	LOC_Os02g16620
7	Chr2	9665006	G	A	0.5	5.18123	LOC_Os02g16630
7	Chr2	9665006	G	A	0.5	5.18123	LOC_Os02g16640
7	Chr2	9665006	G	A	0.5	5.18123	LOC_Os02g16650
7	Chr2	9665006	G	A	0.5	5.18123	LOC_Os02g16660
7	Chr2	9665006	G	A	0.5	5.18123	LOC_Os02g16670
7	Chr2	9665006	G	A	0.5	5.18123	LOC_Os02g16680
7	Chr2	9665006	G	A	0.5	5.18123	LOC_Os02g16690
7	Chr2	9665006	G	A	0.5	5.18123	LOC_Os02g16709
7	Chr2	9665006	G	A	0.5	5.18123	LOC_Os02g16730
7	Chr2	9665006	G	A	0.5	5.18123	LOC_Os02g16740
7	Chr2	9665006	G	A	0.5	5.18123	LOC_Os02g16750
7	Chr2	9665006	G	A	0.5	5.18123	LOC_Os02g16760
7	Chr2	9665006	G	A	0.5	5.18123	LOC_Os02g16770
7	Chr2	9665006	G	A	0.5	5.18123	LOC_Os02g16780
7	Chr2	9665006	G	A	0.5	5.18123	LOC_Os02g16790
7	Chr2	9665006	G	A	0.5	5.18123	LOC_Os02g16800
7	Chr2	9665006	G	A	0.5	5.18123	LOC_Os02g16809
7	Chr2	9665006	G	A	0.5	5.18123	LOC_Os02g16820
7	Chr2	9665006	G	A	0.5	5.18123	LOC_Os02g16830
7	Chr2	9665006	G	A	0.5	5.18123	LOC_Os02g16839
7	Chr2	9665006	G	A	0.5	5.18123	LOC_Os02g16850
7	Chr2	9665006	G	A	0.5	5.18123	LOC_Os02g16860
7	Chr2	9665006	G	A	0.5	5.18123	LOC_Os02g16880
7	Chr2	9665006	G	A	0.5	5.18123	LOC_Os02g16890
7	Chr2	9665006	G	A	0.5	5.18123	LOC_Os02g16900
7	Chr2	9665006	G	A	0.5	5.18123	LOC_Os02g16909
7	Chr2	9665006	G	A	0.5	5.18123	LOC_Os02g16920
7	Chr2	9665006	G	A	0.5	5.18123	LOC_Os02g16930
7	Chr2	9665006	G	A	0.5	5.18123	LOC_Os02g16940
7	Chr2	9665006	G	A	0.5	5.18123	LOC_Os02g16950
7	Chr2	9665006	G	A	0.5	5.18123	LOC_Os02g16960
7	Chr2	9665006	G	A	0.5	5.18123	LOC_Os02g16970
7	Chr2	9665006	G	A	0.5	5.18123	LOC_Os02g16980
7	Chr2	9665006	G	A	0.5	5.18123	LOC_Os02g16990
7	Chr2	9665006	G	A	0.5	5.18123	LOC_Os02g16995
7	Chr2	9665006	G	A	0.5	5.18123	LOC_Os02g17000
7	Chr2	9665006	G	A	0.5	5.18123	LOC_Os02g17010
7	Chr2	9665006	G	A	0.5	5.18123	LOC_Os02g17020
7	Chr2	9665006	G	A	0.5	5.18123	LOC_Os02g17030
7	Chr2	9665006	G	A	0.5	5.18123	LOC_Os02g17040
7	Chr2	9665006	G	A	0.5	5.18123	LOC_Os02g17050
7	Chr2	9665006	G	A	0.5	5.18123	LOC_Os02g17060
7	Chr2	9665006	G	A	0.5	5.18123	LOC_Os02g17070
7	Chr2	9665006	G	A	0.5	5.18123	LOC_Os02g17080
7	Chr2	9665006	G	A	0.5	5.18123	LOC_Os02g17090
7	Chr2	9665006	G	A	0.5	5.18123	LOC_Os02g17100
7	Chr2	9665006	G	A	0.5	5.18123	LOC_Os02g17110
7	Chr2	9665006	G	A	0.5	5.18123	LOC_Os02g17120
7	Chr2	9665006	G	A	0.5	5.18123	LOC_Os02g17130
7	Chr2	9665006	G	A	0.5	5.18123	LOC_Os02g17140
7	Chr2	9665006	G	A	0.5	5.18123	LOC_Os02g17150
7	Chr2	9665006	G	A	0.5	5.18123	LOC_Os02g17160
7	Chr2	9665006	G	A	0.5	5.18123	LOC_Os02g17170
7	Chr2	9665006	G	A	0.5	5.18123	LOC_Os02g17180
7	Chr2	9665006	G	A	0.5	5.18123	LOC_Os02g17190
7	Chr2	9665006	G	A	0.5	5.18123	LOC_Os02g17200
7	Chr2	9665006	G	A	0.5	5.18123	LOC_Os02g17210
7	Chr2	9665006	G	A	0.5	5.18123	LOC_Os02g17220
7	Chr2	9665006	G	A	0.5	5.18123	LOC_Os02g17230
7	Chr2	9665006	G	A	0.5	5.18123	LOC_Os02g17240
7	Chr2	9665006	G	A	0.5	5.18123	LOC_Os02g17250
7	Chr2	9665006	G	A	0.5	5.18123	LOC_Os02g17260
7	Chr2	9665006	G	A	0.5	5.18123	LOC_Os02g17270
8	Chr2	10295900	C	A	0.5	6.50109	LOC_Os02g17520
8	Chr2	10295900	C	A	0.5	6.50109	LOC_Os02g17534
8	Chr2	10295900	C	A	0.5	6.50109	LOC_Os02g17550
8	Chr2	10295900	C	A	0.5	6.50109	LOC_Os02g17560
8	Chr2	10295900	C	A	0.5	6.50109	LOC_Os02g17570
8	Chr2	10295900	C	A	0.5	6.50109	LOC_Os02g17580
8	Chr2	10295900	C	A	0.5	6.50109	LOC_Os02g17590
8	Chr2	10295900	C	A	0.5	6.50109	LOC_Os02g17600
8	Chr2	10295900	C	A	0.5	6.50109	LOC_Os02g17610
8	Chr2	10295900	C	A	0.5	6.50109	LOC_Os02g17620
8	Chr2	10295900	C	A	0.5	6.50109	LOC_Os02g17630
8	Chr2	10295900	C	A	0.5	6.50109	LOC_Os02g17640
8	Chr2	10295900	C	A	0.5	6.50109	LOC_Os02g17650
8	Chr2	10295900	C	A	0.5	6.50109	LOC_Os02g17660
8	Chr2	10295900	C	A	0.5	6.50109	LOC_Os02g17670
8	Chr2	10295900	C	A	0.5	6.50109	LOC_Os02g17680
8	Chr2	10295900	C	A	0.5	6.50109	LOC_Os02g17690
8	Chr2	10295900	C	A	0.5	6.50109	LOC_Os02g17700
8	Chr2	10295900	C	A	0.5	6.50109	LOC_Os02g17710
8	Chr2	10295900	C	A	0.5	6.50109	LOC_Os02g17714
8	Chr2	10295900	C	A	0.5	6.50109	LOC_Os02g17720
8	Chr2	10295900	C	A	0.5	6.50109	LOC_Os02g17730
8	Chr2	10295900	C	A	0.5	6.50109	LOC_Os02g17740
8	Chr2	10295900	C	A	0.5	6.50109	LOC_Os02g17750
8	Chr2	10295900	C	A	0.5	6.50109	LOC_Os02g17760
8	Chr2	10295900	C	A	0.5	6.50109	LOC_Os02g17770
8	Chr2	10295900	C	A	0.5	6.50109	LOC_Os02g17780
8	Chr2	10295900	C	A	0.5	6.50109	LOC_Os02g17790
8	Chr2	10295900	C	A	0.5	6.50109	LOC_Os02g17810
8	Chr2	10295900	C	A	0.5	6.50109	LOC_Os02g17820
8	Chr2	10295900	C	A	0.5	6.50109	LOC_Os02g17830
8	Chr2	10295900	C	A	0.5	6.50109	LOC_Os02g17840
8	Chr2	10295900	C	A	0.5	6.50109	LOC_Os02g17850
8	Chr2	10295900	C	A	0.5	6.50109	LOC_Os02g17860
8	Chr2	10295900	C	A	0.5	6.50109	LOC_Os02g17870
8	Chr2	10295900	C	A	0.5	6.50109	LOC_Os02g17880
8	Chr2	10295900	C	A	0.5	6.50109	LOC_Os02g17890
8	Chr2	10295900	C	A	0.5	6.50109	LOC_Os02g17900
8	Chr2	10295900	C	A	0.5	6.50109	LOC_Os02g17910
8	Chr2	10295900	C	A	0.5	6.50109	LOC_Os02g17920
8	Chr2	10295900	C	A	0.5	6.50109	LOC_Os02g17930
8	Chr2	10295900	C	A	0.5	6.50109	LOC_Os02g17940
8	Chr2	10295900	C	A	0.5	6.50109	LOC_Os02g17960
8	Chr2	10295900	C	A	0.5	6.50109	LOC_Os02g17970
8	Chr2	10295900	C	A	0.5	6.50109	LOC_Os02g17980
8	Chr2	10295900	C	A	0.5	6.50109	LOC_Os02g17990
8	Chr2	10295900	C	A	0.5	6.50109	LOC_Os02g18000
8	Chr2	10295900	C	A	0.5	6.50109	LOC_Os02g18010
8	Chr2	10295900	C	A	0.5	6.50109	LOC_Os02g18020
8	Chr2	10295900	C	A	0.5	6.50109	LOC_Os02g18030
8	Chr2	10295900	C	A	0.5	6.50109	LOC_Os02g18040
8	Chr2	10295900	C	A	0.5	6.50109	LOC_Os02g18050
8	Chr2	10295900	C	A	0.5	6.50109	LOC_Os02g18060
8	Chr2	10295900	C	A	0.5	6.50109	LOC_Os02g18064
8	Chr2	10295900	C	A	0.5	6.50109	LOC_Os02g18070
8	Chr2	10295900	C	A	0.5	6.50109	LOC_Os02g18080
8	Chr2	10295900	C	A	0.5	6.50109	LOC_Os02g18090
8	Chr2	10295900	C	A	0.5	6.50109	LOC_Os02g18100
8	Chr2	10295900	C	A	0.5	6.50109	LOC_Os02g18110
8	Chr2	10295900	C	A	0.5	6.50109	LOC_Os02g18115
8	Chr2	10295900	C	A	0.5	6.50109	LOC_Os02g18120
8	Chr2	10295900	C	A	0.5	6.50109	LOC_Os02g18130
8	Chr2	10295900	C	A	0.5	6.50109	LOC_Os02g18140
8	Chr2	10295900	C	A	0.5	6.50109	LOC_Os02g18150
8	Chr2	10295900	C	A	0.5	6.50109	LOC_Os02g18160
8	Chr2	10295900	C	A	0.5	6.50109	LOC_Os02g18170
8	Chr2	10295900	C	A	0.5	6.50109	LOC_Os02g18180
8	Chr2	10295900	C	A	0.5	6.50109	LOC_Os02g18190
8	Chr2	10295900	C	A	0.5	6.50109	LOC_Os02g18200
8	Chr2	10295900	C	A	0.5	6.50109	LOC_Os02g18210
8	Chr2	10295900	C	A	0.5	6.50109	LOC_Os02g18220
8	Chr2	10295900	C	A	0.5	6.50109	LOC_Os02g18230
8	Chr2	10295900	C	A	0.5	6.50109	LOC_Os02g18240
8	Chr2	10295900	C	A	0.5	6.50109	LOC_Os02g18250
8	Chr2	10295900	C	A	0.5	6.50109	LOC_Os02g18260
8	Chr2	10295900	C	A	0.5	6.50109	LOC_Os02g18270
8	Chr2	10295900	C	A	0.5	6.50109	LOC_Os02g18280
8	Chr2	10295900	C	A	0.5	6.50109	LOC_Os02g18290
8	Chr2	10295900	C	A	0.5	6.50109	LOC_Os02g18300
8	Chr2	10295900	C	A	0.5	6.50109	LOC_Os02g18310
8	Chr2	10295900	C	A	0.5	6.50109	LOC_Os02g18320
9	Chr2	23668194	C	G	0.5	5.19109	LOC_Os02g38830
9	Chr2	23668194	C	G	0.5	5.19109	LOC_Os02g38840
9	Chr2	23668194	C	G	0.5	5.19109	LOC_Os02g38850
9	Chr2	23668194	C	G	0.5	5.19109	LOC_Os02g38860
9	Chr2	23668194	C	G	0.5	5.19109	LOC_Os02g38870
9	Chr2	23668194	C	G	0.5	5.19109	LOC_Os02g38880
9	Chr2	23668194	C	G	0.5	5.19109	LOC_Os02g38890
9	Chr2	23668194	C	G	0.5	5.19109	LOC_Os02g38900
9	Chr2	23668194	C	G	0.5	5.19109	LOC_Os02g38910
9	Chr2	23668194	C	G	0.5	5.19109	LOC_Os02g38920
9	Chr2	23668194	C	G	0.5	5.19109	LOC_Os02g38930
9	Chr2	23668194	C	G	0.5	5.19109	LOC_Os02g38940
9	Chr2	23668194	C	G	0.5	5.19109	LOC_Os02g38950
9	Chr2	23668194	C	G	0.5	5.19109	LOC_Os02g38960
9	Chr2	23668194	C	G	0.5	5.19109	LOC_Os02g38970
9	Chr2	23668194	C	G	0.5	5.19109	LOC_Os02g38980
9	Chr2	23668194	C	G	0.5	5.19109	LOC_Os02g38990
9	Chr2	23668194	C	G	0.5	5.19109	LOC_Os02g39000
9	Chr2	23668194	C	G	0.5	5.19109	LOC_Os02g39010
9	Chr2	23668194	C	G	0.5	5.19109	LOC_Os02g39020
9	Chr2	23668194	C	G	0.5	5.19109	LOC_Os02g39030
9	Chr2	23668194	C	G	0.5	5.19109	LOC_Os02g39040
9	Chr2	23668194	C	G	0.5	5.19109	LOC_Os02g39050
9	Chr2	23668194	C	G	0.5	5.19109	LOC_Os02g39060
9	Chr2	23668194	C	G	0.5	5.19109	LOC_Os02g39064
9	Chr2	23668194	C	G	0.5	5.19109	LOC_Os02g39070
9	Chr2	23668194	C	G	0.5	5.19109	LOC_Os02g39080
9	Chr2	23668194	C	G	0.5	5.19109	LOC_Os02g39090
9	Chr2	23668194	C	G	0.5	5.19109	LOC_Os02g39100
9	Chr2	23668194	C	G	0.5	5.19109	LOC_Os02g39110
9	Chr2	23668194	C	G	0.5	5.19109	LOC_Os02g39120
9	Chr2	23668194	C	G	0.5	5.19109	LOC_Os02g39130
9	Chr2	23668194	C	G	0.5	5.19109	LOC_Os02g39140
9	Chr2	23668194	C	G	0.5	5.19109	LOC_Os02g39150
9	Chr2	23668194	C	G	0.5	5.19109	LOC_Os02g39155
9	Chr2	23668194	C	G	0.5	5.19109	LOC_Os02g39160
9	Chr2	23668194	C	G	0.5	5.19109	LOC_Os02g39170
9	Chr2	23668194	C	G	0.5	5.19109	LOC_Os02g39180
9	Chr2	23668194	C	G	0.5	5.19109	LOC_Os02g39190
9	Chr2	23668194	C	G	0.5	5.19109	LOC_Os02g39200
9	Chr2	23668194	C	G	0.5	5.19109	LOC_Os02g39210
9	Chr2	23668194	C	G	0.5	5.19109	LOC_Os02g39220
9	Chr2	23668194	C	G	0.5	5.19109	LOC_Os02g39230
9	Chr2	23668194	C	G	0.5	5.19109	LOC_Os02g39240
9	Chr2	23668194	C	G	0.5	5.19109	LOC_Os02g39250
9	Chr2	23668194	C	G	0.5	5.19109	LOC_Os02g39260
9	Chr2	23668194	C	G	0.5	5.19109	LOC_Os02g39280
9	Chr2	23668194	C	G	0.5	5.19109	LOC_Os02g39290
9	Chr2	23668194	C	G	0.5	5.19109	LOC_Os02g39300
9	Chr2	23668194	C	G	0.5	5.19109	LOC_Os02g39310
9	Chr2	23668194	C	G	0.5	5.19109	LOC_Os02g39320
9	Chr2	23668194	C	G	0.5	5.19109	LOC_Os02g39330
9	Chr2	23668194	C	G	0.5	5.19109	LOC_Os02g39340
9	Chr2	23668194	C	G	0.5	5.19109	LOC_Os02g39350
9	Chr2	23668194	C	G	0.5	5.19109	LOC_Os02g39360
9	Chr2	23668194	C	G	0.5	5.19109	LOC_Os02g39370
9	Chr2	23668194	C	G	0.5	5.19109	LOC_Os02g39380
9	Chr2	23668194	C	G	0.5	5.19109	LOC_Os02g39384
9	Chr2	23668194	C	G	0.5	5.19109	LOC_Os02g39390
9	Chr2	23668194	C	G	0.5	5.19109	LOC_Os02g39400
9	Chr2	23668194	C	G	0.5	5.19109	LOC_Os02g39410
9	Chr2	23668194	C	G	0.5	5.19109	LOC_Os02g39420
9	Chr2	23668194	C	G	0.5	5.19109	LOC_Os02g39430
9	Chr2	23668194	C	G	0.5	5.19109	LOC_Os02g39440
9	Chr2	23668194	C	G	0.5	5.19109	LOC_Os02g39450
9	Chr2	23668194	C	G	0.5	5.19109	LOC_Os02g39460
9	Chr2	23668194	C	G	0.5	5.19109	LOC_Os02g39470
9	Chr2	23668194	C	G	0.5	5.19109	LOC_Os02g39480
9	Chr2	23668194	C	G	0.5	5.19109	LOC_Os02g39490
9	Chr2	23668194	C	G	0.5	5.19109	LOC_Os02g39500
9	Chr2	23668194	C	G	0.5	5.19109	LOC_Os02g39510
9	Chr2	23668194	C	G	0.5	5.19109	LOC_Os02g39520
9	Chr2	23668194	C	G	0.5	5.19109	LOC_Os02g39530
9	Chr2	23668194	C	G	0.5	5.19109	LOC_Os02g39540
9	Chr2	23668194	C	G	0.5	5.19109	LOC_Os02g39550
9	Chr2	23668194	C	G	0.5	5.19109	LOC_Os02g39560
9	Chr2	23668194	C	G	0.5	5.19109	LOC_Os02g39570
9	Chr2	23668194	C	G	0.5	5.19109	LOC_Os02g39580
9	Chr2	23668194	C	G	0.5	5.19109	LOC_Os02g39590
9	Chr2	23668194	C	G	0.5	5.19109	LOC_Os02g39600
9	Chr2	23668194	C	G	0.5	5.19109	LOC_Os02g39620
9	Chr2	23668194	C	G	0.5	5.19109	LOC_Os02g39625
9	Chr2	23668194	C	G	0.5	5.19109	LOC_Os02g39630
9	Chr2	23668194	C	G	0.5	5.19109	LOC_Os02g39640
9	Chr2	23668194	C	G	0.5	5.19109	LOC_Os02g39650
9	Chr2	23668194	C	G	0.5	5.19109	LOC_Os02g39660
9	Chr2	23668194	C	G	0.5	5.19109	LOC_Os02g39670
9	Chr2	23668194	C	G	0.5	5.19109	LOC_Os02g39680
9	Chr2	23668194	C	G	0.5	5.19109	LOC_Os02g39700
9	Chr2	23668194	C	G	0.5	5.19109	LOC_Os02g39710
9	Chr2	23668194	C	G	0.5	5.19109	LOC_Os02g39720
9	Chr2	23668194	C	G	0.5	5.19109	LOC_Os02g39730
9	Chr2	23668194	C	G	0.5	5.19109	LOC_Os02g39740
9	Chr2	23668194	C	G	0.5	5.19109	LOC_Os02g39750
9	Chr2	23668194	C	G	0.5	5.19109	LOC_Os02g39764
9	Chr2	23668194	C	G	0.5	5.19109	LOC_Os02g39780
10	Chr2	26442038	C	T	0.5	7.75004	LOC_Os02g43060
10	Chr2	26442038	C	T	0.5	7.75004	LOC_Os02g43070
10	Chr2	26442038	C	T	0.5	7.75004	LOC_Os02g43080
10	Chr2	26442038	C	T	0.5	7.75004	LOC_Os02g43090
10	Chr2	26442038	C	T	0.5	7.75004	LOC_Os02g43100
10	Chr2	26442038	C	T	0.5	7.75004	LOC_Os02g43110
10	Chr2	26442038	C	T	0.5	7.75004	LOC_Os02g43120
10	Chr2	26442038	C	T	0.5	7.75004	LOC_Os02g43130
10	Chr2	26442038	C	T	0.5	7.75004	LOC_Os02g43140
10	Chr2	26442038	C	T	0.5	7.75004	LOC_Os02g43150
10	Chr2	26442038	C	T	0.5	7.75004	LOC_Os02g43160
10	Chr2	26442038	C	T	0.5	7.75004	LOC_Os02g43170
10	Chr2	26442038	C	T	0.5	7.75004	LOC_Os02g43180
10	Chr2	26442038	C	T	0.5	7.75004	LOC_Os02g43194
10	Chr2	26442038	C	T	0.5	7.75004	LOC_Os02g43210
10	Chr2	26442038	C	T	0.5	7.75004	LOC_Os02g43220
10	Chr2	26442038	C	T	0.5	7.75004	LOC_Os02g43230
10	Chr2	26442038	C	T	0.5	7.75004	LOC_Os02g43250
10	Chr2	26442038	C	T	0.5	7.75004	LOC_Os02g43260
10	Chr2	26442038	C	T	0.5	7.75004	LOC_Os02g43270
10	Chr2	26442038	C	T	0.5	7.75004	LOC_Os02g43280
10	Chr2	26442038	C	T	0.5	7.75004	LOC_Os02g43290
10	Chr2	26442038	C	T	0.5	7.75004	LOC_Os02g43300
10	Chr2	26442038	C	T	0.5	7.75004	LOC_Os02g43310
10	Chr2	26442038	C	T	0.5	7.75004	LOC_Os02g43314
10	Chr2	26442038	C	T	0.5	7.75004	LOC_Os02g43320
10	Chr2	26442038	C	T	0.5	7.75004	LOC_Os02g43330
10	Chr2	26442038	C	T	0.5	7.75004	LOC_Os02g43340
10	Chr2	26442038	C	T	0.5	7.75004	LOC_Os02g43350
10	Chr2	26442038	C	T	0.5	7.75004	LOC_Os02g43360
10	Chr2	26442038	C	T	0.5	7.75004	LOC_Os02g43370
10	Chr2	26442038	C	T	0.5	7.75004	LOC_Os02g43380
10	Chr2	26442038	C	T	0.5	7.75004	LOC_Os02g43390
10	Chr2	26442038	C	T	0.5	7.75004	LOC_Os02g43400
10	Chr2	26442038	C	T	0.5	7.75004	LOC_Os02g43410
10	Chr2	26442038	C	T	0.5	7.75004	LOC_Os02g43420
10	Chr2	26442038	C	T	0.5	7.75004	LOC_Os02g43430
10	Chr2	26442038	C	T	0.5	7.75004	LOC_Os02g43440
10	Chr2	26442038	C	T	0.5	7.75004	LOC_Os02g43450
10	Chr2	26442038	C	T	0.5	7.75004	LOC_Os02g43460
10	Chr2	26442038	C	T	0.5	7.75004	LOC_Os02g43470
10	Chr2	26442038	C	T	0.5	7.75004	LOC_Os02g43480
10	Chr2	26442038	C	T	0.5	7.75004	LOC_Os02g43490
10	Chr2	26442038	C	T	0.5	7.75004	LOC_Os02g43500
10	Chr2	26442038	C	T	0.5	7.75004	LOC_Os02g43510
10	Chr2	26442038	C	T	0.5	7.75004	LOC_Os02g43519
10	Chr2	26442038	C	T	0.5	7.75004	LOC_Os02g43530
10	Chr2	26442038	C	T	0.5	7.75004	LOC_Os02g43540
10	Chr2	26442038	C	T	0.5	7.75004	LOC_Os02g43550
10	Chr2	26442038	C	T	0.5	7.75004	LOC_Os02g43560
10	Chr2	26442038	C	T	0.5	7.75004	LOC_Os02g43570
10	Chr2	26442038	C	T	0.5	7.75004	LOC_Os02g43580
10	Chr2	26442038	C	T	0.5	7.75004	LOC_Os02g43590
10	Chr2	26442038	C	T	0.5	7.75004	LOC_Os02g43594
10	Chr2	26442038	C	T	0.5	7.75004	LOC_Os02g43600
10	Chr2	26442038	C	T	0.5	7.75004	LOC_Os02g43610
10	Chr2	26442038	C	T	0.5	7.75004	LOC_Os02g43620
10	Chr2	26442038	C	T	0.5	7.75004	LOC_Os02g43630
10	Chr2	26442038	C	T	0.5	7.75004	LOC_Os02g43640
10	Chr2	26442038	C	T	0.5	7.75004	LOC_Os02g43660
10	Chr2	26442038	C	T	0.5	7.75004	LOC_Os02g43670
10	Chr2	26442038	C	T	0.5	7.75004	LOC_Os02g43680
10	Chr2	26442038	C	T	0.5	7.75004	LOC_Os02g43690
10	Chr2	26442038	C	T	0.5	7.75004	LOC_Os02g43700
10	Chr2	26442038	C	T	0.5	7.75004	LOC_Os02g43710
10	Chr2	26442038	C	T	0.5	7.75004	LOC_Os02g43720
10	Chr2	26442038	C	T	0.5	7.75004	LOC_Os02g43730
10	Chr2	26442038	C	T	0.5	7.75004	LOC_Os02g43740
10	Chr2	26442038	C	T	0.5	7.75004	LOC_Os02g43750
10	Chr2	26442038	C	T	0.5	7.75004	LOC_Os02g43760
10	Chr2	26442038	C	T	0.5	7.75004	LOC_Os02g43770
10	Chr2	26442038	C	T	0.5	7.75004	LOC_Os02g43780
10	Chr2	26442038	C	T	0.5	7.75004	LOC_Os02g43790
10	Chr2	26442038	C	T	0.5	7.75004	LOC_Os02g43800
10	Chr2	26442038	C	T	0.5	7.75004	LOC_Os02g43810
10	Chr2	26442038	C	T	0.5	7.75004	LOC_Os02g43820
10	Chr2	26442038	C	T	0.5	7.75004	LOC_Os02g43830
10	Chr2	26442038	C	T	0.5	7.75004	LOC_Os02g43840
10	Chr2	26442038	C	T	0.5	7.75004	LOC_Os02g43850
10	Chr2	26442038	C	T	0.5	7.75004	LOC_Os02g43860
10	Chr2	26442038	C	T	0.5	7.75004	LOC_Os02g43865
10	Chr2	26442038	C	T	0.5	7.75004	LOC_Os02g43870
10	Chr2	26442038	C	T	0.5	7.75004	LOC_Os02g43880
10	Chr2	26442038	C	T	0.5	7.75004	LOC_Os02g43890
10	Chr2	26442038	C	T	0.5	7.75004	LOC_Os02g43900
10	Chr2	26442038	C	T	0.5	7.75004	LOC_Os02g43906
10	Chr2	26442038	C	T	0.5	7.75004	LOC_Os02g43912
10	Chr2	26442038	C	T	0.5	7.75004	LOC_Os02g43920
10	Chr2	26442038	C	T	0.5	7.75004	LOC_Os02g43930
10	Chr2	26442038	C	T	0.5	7.75004	LOC_Os02g43940
10	Chr2	26442038	C	T	0.5	7.75004	LOC_Os02g43950
10	Chr2	26442038	C	T	0.5	7.75004	LOC_Os02g43960
10	Chr2	26442038	C	T	0.5	7.75004	LOC_Os02g43970
10	Chr2	26442038	C	T	0.5	7.75004	LOC_Os02g43980
10	Chr2	26442038	C	T	0.5	7.75004	LOC_Os02g43990
10	Chr2	26442038	C	T	0.5	7.75004	LOC_Os02g44000
10	Chr2	26442038	C	T	0.5	7.75004	LOC_Os02g44010
10	Chr2	26442038	C	T	0.5	7.75004	LOC_Os02g44020
10	Chr2	26442038	C	T	0.5	7.75004	LOC_Os02g44030
10	Chr2	26442038	C	T	0.5	7.75004	LOC_Os02g44040
10	Chr2	26442038	C	T	0.5	7.75004	LOC_Os02g44050
10	Chr2	26442038	C	T	0.5	7.75004	LOC_Os02g44060
10	Chr2	26442038	C	T	0.5	7.75004	LOC_Os02g44070
10	Chr2	26442038	C	T	0.5	7.75004	LOC_Os02g44080
10	Chr2	26442038	C	T	0.5	7.75004	LOC_Os02g44090
10	Chr2	26442038	C	T	0.5	7.75004	LOC_Os02g44100
10	Chr2	26442038	C	T	0.5	7.75004	LOC_Os02g44102
10	Chr2	26442038	C	T	0.5	7.75004	LOC_Os02g44104
10	Chr2	26442038	C	T	0.5	7.75004	LOC_Os02g44106
11	Chr2	29966285	T	C	0.5	5.34098	LOC_Os02g48620
11	Chr2	29966285	T	C	0.5	5.34098	LOC_Os02g48630
11	Chr2	29966285	T	C	0.5	5.34098	LOC_Os02g48640
11	Chr2	29966285	T	C	0.5	5.34098	LOC_Os02g48650
11	Chr2	29966285	T	C	0.5	5.34098	LOC_Os02g48660
11	Chr2	29966285	T	C	0.5	5.34098	LOC_Os02g48670
11	Chr2	29966285	T	C	0.5	5.34098	LOC_Os02g48680
11	Chr2	29966285	T	C	0.5	5.34098	LOC_Os02g48690
11	Chr2	29966285	T	C	0.5	5.34098	LOC_Os02g48700
11	Chr2	29966285	T	C	0.5	5.34098	LOC_Os02g48710
11	Chr2	29966285	T	C	0.5	5.34098	LOC_Os02g48720
11	Chr2	29966285	T	C	0.5	5.34098	LOC_Os02g48730
11	Chr2	29966285	T	C	0.5	5.34098	LOC_Os02g48740
11	Chr2	29966285	T	C	0.5	5.34098	LOC_Os02g48750
11	Chr2	29966285	T	C	0.5	5.34098	LOC_Os02g48760
11	Chr2	29966285	T	C	0.5	5.34098	LOC_Os02g48770
11	Chr2	29966285	T	C	0.5	5.34098	LOC_Os02g48780
11	Chr2	29966285	T	C	0.5	5.34098	LOC_Os02g48790
11	Chr2	29966285	T	C	0.5	5.34098	LOC_Os02g48800
11	Chr2	29966285	T	C	0.5	5.34098	LOC_Os02g48810
11	Chr2	29966285	T	C	0.5	5.34098	LOC_Os02g48820
11	Chr2	29966285	T	C	0.5	5.34098	LOC_Os02g48830
11	Chr2	29966285	T	C	0.5	5.34098	LOC_Os02g48840
11	Chr2	29966285	T	C	0.5	5.34098	LOC_Os02g48850
11	Chr2	29966285	T	C	0.5	5.34098	LOC_Os02g48860
11	Chr2	29966285	T	C	0.5	5.34098	LOC_Os02g48870
11	Chr2	29966285	T	C	0.5	5.34098	LOC_Os02g48880
11	Chr2	29966285	T	C	0.5	5.34098	LOC_Os02g48900
11	Chr2	29966285	T	C	0.5	5.34098	LOC_Os02g48910
11	Chr2	29966285	T	C	0.5	5.34098	LOC_Os02g48920
11	Chr2	29966285	T	C	0.5	5.34098	LOC_Os02g48930
11	Chr2	29966285	T	C	0.5	5.34098	LOC_Os02g48940
11	Chr2	29966285	T	C	0.5	5.34098	LOC_Os02g48950
11	Chr2	29966285	T	C	0.5	5.34098	LOC_Os02g48964
11	Chr2	29966285	T	C	0.5	5.34098	LOC_Os02g48980
11	Chr2	29966285	T	C	0.5	5.34098	LOC_Os02g48990
11	Chr2	29966285	T	C	0.5	5.34098	LOC_Os02g49010
11	Chr2	29966285	T	C	0.5	5.34098	LOC_Os02g49020
11	Chr2	29966285	T	C	0.5	5.34098	LOC_Os02g49030
11	Chr2	29966285	T	C	0.5	5.34098	LOC_Os02g49040
11	Chr2	29966285	T	C	0.5	5.34098	LOC_Os02g49050
11	Chr2	29966285	T	C	0.5	5.34098	LOC_Os02g49060
11	Chr2	29966285	T	C	0.5	5.34098	LOC_Os02g49070
11	Chr2	29966285	T	C	0.5	5.34098	LOC_Os02g49080
11	Chr2	29966285	T	C	0.5	5.34098	LOC_Os02g49090
11	Chr2	29966285	T	C	0.5	5.34098	LOC_Os02g49100
11	Chr2	29966285	T	C	0.5	5.34098	LOC_Os02g49110
11	Chr2	29966285	T	C	0.5	5.34098	LOC_Os02g49120
11	Chr2	29966285	T	C	0.5	5.34098	LOC_Os02g49130
11	Chr2	29966285	T	C	0.5	5.34098	LOC_Os02g49140
11	Chr2	29966285	T	C	0.5	5.34098	LOC_Os02g49150
11	Chr2	29966285	T	C	0.5	5.34098	LOC_Os02g49160
11	Chr2	29966285	T	C	0.5	5.34098	LOC_Os02g49170
11	Chr2	29966285	T	C	0.5	5.34098	LOC_Os02g49180
11	Chr2	29966285	T	C	0.5	5.34098	LOC_Os02g49190
11	Chr2	29966285	T	C	0.5	5.34098	LOC_Os02g49200
11	Chr2	29966285	T	C	0.5	5.34098	LOC_Os02g49210
11	Chr2	29966285	T	C	0.5	5.34098	LOC_Os02g49220
11	Chr2	29966285	T	C	0.5	5.34098	LOC_Os02g49230
11	Chr2	29966285	T	C	0.5	5.34098	LOC_Os02g49240
11	Chr2	29966285	T	C	0.5	5.34098	LOC_Os02g49250
11	Chr2	29966285	T	C	0.5	5.34098	LOC_Os02g49260
11	Chr2	29966285	T	C	0.5	5.34098	LOC_Os02g49270
11	Chr2	29966285	T	C	0.5	5.34098	LOC_Os02g49280
11	Chr2	29966285	T	C	0.5	5.34098	LOC_Os02g49290
11	Chr2	29966285	T	C	0.5	5.34098	LOC_Os02g49300
11	Chr2	29966285	T	C	0.5	5.34098	LOC_Os02g49310
11	Chr2	29966285	T	C	0.5	5.34098	LOC_Os02g49320
11	Chr2	29966285	T	C	0.5	5.34098	LOC_Os02g49326
11	Chr2	29966285	T	C	0.5	5.34098	LOC_Os02g49332
11	Chr2	29966285	T	C	0.5	5.34098	LOC_Os02g49340
11	Chr2	29966285	T	C	0.5	5.34098	LOC_Os02g49350
11	Chr2	29966285	T	C	0.5	5.34098	LOC_Os02g49360
11	Chr2	29966285	T	C	0.5	5.34098	LOC_Os02g49370
12	Chr3	3063326	G	T	0.5	5.09168	LOC_Os03g05750
12	Chr3	3063326	G	T	0.5	5.09168	LOC_Os03g05760
12	Chr3	3063326	G	T	0.5	5.09168	LOC_Os03g05770
12	Chr3	3063326	G	T	0.5	5.09168	LOC_Os03g05780
12	Chr3	3063326	G	T	0.5	5.09168	LOC_Os03g05790
12	Chr3	3063326	G	T	0.5	5.09168	LOC_Os03g05800
12	Chr3	3063326	G	T	0.5	5.09168	LOC_Os03g05806
12	Chr3	3063326	G	T	0.5	5.09168	LOC_Os03g05812
12	Chr3	3063326	G	T	0.5	5.09168	LOC_Os03g05820
12	Chr3	3063326	G	T	0.5	5.09168	LOC_Os03g05830
12	Chr3	3063326	G	T	0.5	5.09168	LOC_Os03g05840
12	Chr3	3063326	G	T	0.5	5.09168	LOC_Os03g05850
12	Chr3	3063326	G	T	0.5	5.09168	LOC_Os03g05860
12	Chr3	3063326	G	T	0.5	5.09168	LOC_Os03g05870
12	Chr3	3063326	G	T	0.5	5.09168	LOC_Os03g05880
12	Chr3	3063326	G	T	0.5	5.09168	LOC_Os03g05890
12	Chr3	3063326	G	T	0.5	5.09168	LOC_Os03g05900
12	Chr3	3063326	G	T	0.5	5.09168	LOC_Os03g05910
12	Chr3	3063326	G	T	0.5	5.09168	LOC_Os03g05920
12	Chr3	3063326	G	T	0.5	5.09168	LOC_Os03g05930
12	Chr3	3063326	G	T	0.5	5.09168	LOC_Os03g05940
12	Chr3	3063326	G	T	0.5	5.09168	LOC_Os03g05950
12	Chr3	3063326	G	T	0.5	5.09168	LOC_Os03g05960
12	Chr3	3063326	G	T	0.5	5.09168	LOC_Os03g05970
12	Chr3	3063326	G	T	0.5	5.09168	LOC_Os03g05980
12	Chr3	3063326	G	T	0.5	5.09168	LOC_Os03g05990
12	Chr3	3063326	G	T	0.5	5.09168	LOC_Os03g06000
12	Chr3	3063326	G	T	0.5	5.09168	LOC_Os03g06010
12	Chr3	3063326	G	T	0.5	5.09168	LOC_Os03g06020
12	Chr3	3063326	G	T	0.5	5.09168	LOC_Os03g06030
12	Chr3	3063326	G	T	0.5	5.09168	LOC_Os03g06040
12	Chr3	3063326	G	T	0.5	5.09168	LOC_Os03g06050
12	Chr3	3063326	G	T	0.5	5.09168	LOC_Os03g06060
12	Chr3	3063326	G	T	0.5	5.09168	LOC_Os03g06070
12	Chr3	3063326	G	T	0.5	5.09168	LOC_Os03g06080
12	Chr3	3063326	G	T	0.5	5.09168	LOC_Os03g06090
12	Chr3	3063326	G	T	0.5	5.09168	LOC_Os03g06100
12	Chr3	3063326	G	T	0.5	5.09168	LOC_Os03g06110
12	Chr3	3063326	G	T	0.5	5.09168	LOC_Os03g06120
12	Chr3	3063326	G	T	0.5	5.09168	LOC_Os03g06139
12	Chr3	3063326	G	T	0.5	5.09168	LOC_Os03g06160
12	Chr3	3063326	G	T	0.5	5.09168	LOC_Os03g06170
12	Chr3	3063326	G	T	0.5	5.09168	LOC_Os03g06180
12	Chr3	3063326	G	T	0.5	5.09168	LOC_Os03g06190
12	Chr3	3063326	G	T	0.5	5.09168	LOC_Os03g06200
12	Chr3	3063326	G	T	0.5	5.09168	LOC_Os03g06210
12	Chr3	3063326	G	T	0.5	5.09168	LOC_Os03g06220
12	Chr3	3063326	G	T	0.5	5.09168	LOC_Os03g06230
12	Chr3	3063326	G	T	0.5	5.09168	LOC_Os03g06240
12	Chr3	3063326	G	T	0.5	5.09168	LOC_Os03g06250
12	Chr3	3063326	G	T	0.5	5.09168	LOC_Os03g06260
12	Chr3	3063326	G	T	0.5	5.09168	LOC_Os03g06270
12	Chr3	3063326	G	T	0.5	5.09168	LOC_Os03g06280
12	Chr3	3063326	G	T	0.5	5.09168	LOC_Os03g06290
12	Chr3	3063326	G	T	0.5	5.09168	LOC_Os03g06330
12	Chr3	3063326	G	T	0.5	5.09168	LOC_Os03g06340
12	Chr3	3063326	G	T	0.5	5.09168	LOC_Os03g06350
12	Chr3	3063326	G	T	0.5	5.09168	LOC_Os03g06360
12	Chr3	3063326	G	T	0.5	5.09168	LOC_Os03g06370
12	Chr3	3063326	G	T	0.5	5.09168	LOC_Os03g06379
12	Chr3	3063326	G	T	0.5	5.09168	LOC_Os03g06390
12	Chr3	3063326	G	T	0.5	5.09168	LOC_Os03g06400
12	Chr3	3063326	G	T	0.5	5.09168	LOC_Os03g06410
12	Chr3	3063326	G	T	0.5	5.09168	LOC_Os03g06420
12	Chr3	3063326	G	T	0.5	5.09168	LOC_Os03g06430
12	Chr3	3063326	G	T	0.5	5.09168	LOC_Os03g06440
12	Chr3	3063326	G	T	0.5	5.09168	LOC_Os03g06460
12	Chr3	3063326	G	T	0.5	5.09168	LOC_Os03g06470
12	Chr3	3063326	G	T	0.5	5.09168	LOC_Os03g06480
12	Chr3	3063326	G	T	0.5	5.09168	LOC_Os03g06490
12	Chr3	3063326	G	T	0.5	5.09168	LOC_Os03g06510
13	Chr3	16828956	G	A	0.5	5.74435	LOC_Os03g29240
13	Chr3	16828956	G	A	0.5	5.74435	LOC_Os03g29244
13	Chr3	16828956	G	A	0.5	5.74435	LOC_Os03g29250
13	Chr3	16828956	G	A	0.5	5.74435	LOC_Os03g29260
13	Chr3	16828956	G	A	0.5	5.74435	LOC_Os03g29270
13	Chr3	16828956	G	A	0.5	5.74435	LOC_Os03g29280
13	Chr3	16828956	G	A	0.5	5.74435	LOC_Os03g29290
13	Chr3	16828956	G	A	0.5	5.74435	LOC_Os03g29310
13	Chr3	16828956	G	A	0.5	5.74435	LOC_Os03g29330
13	Chr3	16828956	G	A	0.5	5.74435	LOC_Os03g29340
13	Chr3	16828956	G	A	0.5	5.74435	LOC_Os03g29350
13	Chr3	16828956	G	A	0.5	5.74435	LOC_Os03g29360
13	Chr3	16828956	G	A	0.5	5.74435	LOC_Os03g29370
13	Chr3	16828956	G	A	0.5	5.74435	LOC_Os03g29389
13	Chr3	16828956	G	A	0.5	5.74435	LOC_Os03g29400
13	Chr3	16828956	G	A	0.5	5.74435	LOC_Os03g29410
13	Chr3	16828956	G	A	0.5	5.74435	LOC_Os03g29420
13	Chr3	16828956	G	A	0.5	5.74435	LOC_Os03g29430
13	Chr3	16828956	G	A	0.5	5.74435	LOC_Os03g29440
13	Chr3	16828956	G	A	0.5	5.74435	LOC_Os03g29460
13	Chr3	16828956	G	A	0.5	5.74435	LOC_Os03g29470
13	Chr3	16828956	G	A	0.5	5.74435	LOC_Os03g29480
13	Chr3	16828956	G	A	0.5	5.74435	LOC_Os03g29490
13	Chr3	16828956	G	A	0.5	5.74435	LOC_Os03g29510
13	Chr3	16828956	G	A	0.5	5.74435	LOC_Os03g29520
13	Chr3	16828956	G	A	0.5	5.74435	LOC_Os03g29540
13	Chr3	16828956	G	A	0.5	5.74435	LOC_Os03g29550
13	Chr3	16828956	G	A	0.5	5.74435	LOC_Os03g29560
13	Chr3	16828956	G	A	0.5	5.74435	LOC_Os03g29570
13	Chr3	16828956	G	A	0.5	5.74435	LOC_Os03g29584
13	Chr3	16828956	G	A	0.5	5.74435	LOC_Os03g29600
13	Chr3	16828956	G	A	0.5	5.74435	LOC_Os03g29614
13	Chr3	16828956	G	A	0.5	5.74435	LOC_Os03g29630
13	Chr3	16828956	G	A	0.5	5.74435	LOC_Os03g29650
13	Chr3	16828956	G	A	0.5	5.74435	LOC_Os03g29660
13	Chr3	16828956	G	A	0.5	5.74435	LOC_Os03g29680
13	Chr3	16828956	G	A	0.5	5.74435	LOC_Os03g29690
13	Chr3	16828956	G	A	0.5	5.74435	LOC_Os03g29710
13	Chr3	16828956	G	A	0.5	5.74435	LOC_Os03g29730
13	Chr3	16828956	G	A	0.5	5.74435	LOC_Os03g29740
13	Chr3	16828956	G	A	0.5	5.74435	LOC_Os03g29750
13	Chr3	16828956	G	A	0.5	5.74435	LOC_Os03g29760
13	Chr3	16828956	G	A	0.5	5.74435	LOC_Os03g29770
13	Chr3	16828956	G	A	0.5	5.74435	LOC_Os03g29790
13	Chr3	16828956	G	A	0.5	5.74435	LOC_Os03g29810
13	Chr3	16828956	G	A	0.5	5.74435	LOC_Os03g29830
13	Chr3	16828956	G	A	0.5	5.74435	LOC_Os03g29850
13	Chr3	16828956	G	A	0.5	5.74435	LOC_Os03g29864
13	Chr3	16828956	G	A	0.5	5.74435	LOC_Os03g29880
13	Chr3	16828956	G	A	0.5	5.74435	LOC_Os03g29900
13	Chr3	16828956	G	A	0.5	5.74435	LOC_Os03g29910
13	Chr3	16828956	G	A	0.5	5.74435	LOC_Os03g29920
13	Chr3	16828956	G	A	0.5	5.74435	LOC_Os03g29930
13	Chr3	16828956	G	A	0.5	5.74435	LOC_Os03g29940
14	Chr3	19060628	C	T	0.5	5.06794	LOC_Os03g33000
14	Chr3	19060628	C	T	0.5	5.06794	LOC_Os03g33010
14	Chr3	19060628	C	T	0.5	5.06794	LOC_Os03g33012
14	Chr3	19060628	C	T	0.5	5.06794	LOC_Os03g33030
14	Chr3	19060628	C	T	0.5	5.06794	LOC_Os03g33040
14	Chr3	19060628	C	T	0.5	5.06794	LOC_Os03g33042
14	Chr3	19060628	C	T	0.5	5.06794	LOC_Os03g33044
14	Chr3	19060628	C	T	0.5	5.06794	LOC_Os03g33050
14	Chr3	19060628	C	T	0.5	5.06794	LOC_Os03g33060
14	Chr3	19060628	C	T	0.5	5.06794	LOC_Os03g33070
14	Chr3	19060628	C	T	0.5	5.06794	LOC_Os03g33074
14	Chr3	19060628	C	T	0.5	5.06794	LOC_Os03g33080
14	Chr3	19060628	C	T	0.5	5.06794	LOC_Os03g33090
14	Chr3	19060628	C	T	0.5	5.06794	LOC_Os03g33100
14	Chr3	19060628	C	T	0.5	5.06794	LOC_Os03g33110
14	Chr3	19060628	C	T	0.5	5.06794	LOC_Os03g33130
14	Chr3	19060628	C	T	0.5	5.06794	LOC_Os03g33140
14	Chr3	19060628	C	T	0.5	5.06794	LOC_Os03g33150
14	Chr3	19060628	C	T	0.5	5.06794	LOC_Os03g33160
14	Chr3	19060628	C	T	0.5	5.06794	LOC_Os03g33172
14	Chr3	19060628	C	T	0.5	5.06794	LOC_Os03g33177
14	Chr3	19060628	C	T	0.5	5.06794	LOC_Os03g33190
14	Chr3	19060628	C	T	0.5	5.06794	LOC_Os03g33200
14	Chr3	19060628	C	T	0.5	5.06794	LOC_Os03g33220
14	Chr3	19060628	C	T	0.5	5.06794	LOC_Os03g33230
14	Chr3	19060628	C	T	0.5	5.06794	LOC_Os03g33240
14	Chr3	19060628	C	T	0.5	5.06794	LOC_Os03g33250
14	Chr3	19060628	C	T	0.5	5.06794	LOC_Os03g33260
14	Chr3	19060628	C	T	0.5	5.06794	LOC_Os03g33270
14	Chr3	19060628	C	T	0.5	5.06794	LOC_Os03g33280
14	Chr3	19060628	C	T	0.5	5.06794	LOC_Os03g33290
14	Chr3	19060628	C	T	0.5	5.06794	LOC_Os03g33300
14	Chr3	19060628	C	T	0.5	5.06794	LOC_Os03g33310
14	Chr3	19060628	C	T	0.5	5.06794	LOC_Os03g33319
14	Chr3	19060628	C	T	0.5	5.06794	LOC_Os03g33328
14	Chr3	19060628	C	T	0.5	5.06794	LOC_Os03g33340
14	Chr3	19060628	C	T	0.5	5.06794	LOC_Os03g33360
14	Chr3	19060628	C	T	0.5	5.06794	LOC_Os03g33370
14	Chr3	19060628	C	T	0.5	5.06794	LOC_Os03g33380
14	Chr3	19060628	C	T	0.5	5.06794	LOC_Os03g33384
14	Chr3	19060628	C	T	0.5	5.06794	LOC_Os03g33390
14	Chr3	19060628	C	T	0.5	5.06794	LOC_Os03g33400
14	Chr3	19060628	C	T	0.5	5.06794	LOC_Os03g33420
14	Chr3	19060628	C	T	0.5	5.06794	LOC_Os03g33430
14	Chr3	19060628	C	T	0.5	5.06794	LOC_Os03g33450
14	Chr3	19060628	C	T	0.5	5.06794	LOC_Os03g33460
14	Chr3	19060628	C	T	0.5	5.06794	LOC_Os03g33480
14	Chr3	19060628	C	T	0.5	5.06794	LOC_Os03g33490
14	Chr3	19060628	C	T	0.5	5.06794	LOC_Os03g33500
14	Chr3	19060628	C	T	0.5	5.06794	LOC_Os03g33509
14	Chr3	19060628	C	T	0.5	5.06794	LOC_Os03g33520
14	Chr3	19060628	C	T	0.5	5.06794	LOC_Os03g33530
14	Chr3	19060628	C	T	0.5	5.06794	LOC_Os03g33540
14	Chr3	19060628	C	T	0.5	5.06794	LOC_Os03g33550
14	Chr3	19060628	C	T	0.5	5.06794	LOC_Os03g33570
14	Chr3	19060628	C	T	0.5	5.06794	LOC_Os03g33580
14	Chr3	19060628	C	T	0.5	5.06794	LOC_Os03g33590
14	Chr3	19060628	C	T	0.5	5.06794	LOC_Os03g33600
14	Chr3	19060628	C	T	0.5	5.06794	LOC_Os03g33610
14	Chr3	19060628	C	T	0.5	5.06794	LOC_Os03g33620
14	Chr3	19060628	C	T	0.5	5.06794	LOC_Os03g33640
14	Chr3	19060628	C	T	0.5	5.06794	LOC_Os03g33650
14	Chr3	19060628	C	T	0.5	5.06794	LOC_Os03g33660
14	Chr3	19060628	C	T	0.5	5.06794	LOC_Os03g33670
15	Chr3	22235100	T	G	0.5	5.3038	LOC_Os03g39650
15	Chr3	22235100	T	G	0.5	5.3038	LOC_Os03g39655
15	Chr3	22235100	T	G	0.5	5.3038	LOC_Os03g39660
15	Chr3	22235100	T	G	0.5	5.3038	LOC_Os03g39670
15	Chr3	22235100	T	G	0.5	5.3038	LOC_Os03g39680
15	Chr3	22235100	T	G	0.5	5.3038	LOC_Os03g39690
15	Chr3	22235100	T	G	0.5	5.3038	LOC_Os03g39700
15	Chr3	22235100	T	G	0.5	5.3038	LOC_Os03g39710
15	Chr3	22235100	T	G	0.5	5.3038	LOC_Os03g39720
15	Chr3	22235100	T	G	0.5	5.3038	LOC_Os03g39730
15	Chr3	22235100	T	G	0.5	5.3038	LOC_Os03g39740
15	Chr3	22235100	T	G	0.5	5.3038	LOC_Os03g39760
15	Chr3	22235100	T	G	0.5	5.3038	LOC_Os03g39780
15	Chr3	22235100	T	G	0.5	5.3038	LOC_Os03g39790
15	Chr3	22235100	T	G	0.5	5.3038	LOC_Os03g39820
15	Chr3	22235100	T	G	0.5	5.3038	LOC_Os03g39830
15	Chr3	22235100	T	G	0.5	5.3038	LOC_Os03g39850
15	Chr3	22235100	T	G	0.5	5.3038	LOC_Os03g39860
15	Chr3	22235100	T	G	0.5	5.3038	LOC_Os03g39870
15	Chr3	22235100	T	G	0.5	5.3038	LOC_Os03g39880
15	Chr3	22235100	T	G	0.5	5.3038	LOC_Os03g39890
15	Chr3	22235100	T	G	0.5	5.3038	LOC_Os03g39900
15	Chr3	22235100	T	G	0.5	5.3038	LOC_Os03g39910
15	Chr3	22235100	T	G	0.5	5.3038	LOC_Os03g39920
15	Chr3	22235100	T	G	0.5	5.3038	LOC_Os03g39930
15	Chr3	22235100	T	G	0.5	5.3038	LOC_Os03g39940
15	Chr3	22235100	T	G	0.5	5.3038	LOC_Os03g39960
15	Chr3	22235100	T	G	0.5	5.3038	LOC_Os03g39970
15	Chr3	22235100	T	G	0.5	5.3038	LOC_Os03g39980
15	Chr3	22235100	T	G	0.5	5.3038	LOC_Os03g40000
15	Chr3	22235100	T	G	0.5	5.3038	LOC_Os03g40010
15	Chr3	22235100	T	G	0.5	5.3038	LOC_Os03g40020
15	Chr3	22235100	T	G	0.5	5.3038	LOC_Os03g40030
15	Chr3	22235100	T	G	0.5	5.3038	LOC_Os03g40040
15	Chr3	22235100	T	G	0.5	5.3038	LOC_Os03g40060
15	Chr3	22235100	T	G	0.5	5.3038	LOC_Os03g40070
15	Chr3	22235100	T	G	0.5	5.3038	LOC_Os03g40080
15	Chr3	22235100	T	G	0.5	5.3038	LOC_Os03g40084
15	Chr3	22235100	T	G	0.5	5.3038	LOC_Os03g40090
15	Chr3	22235100	T	G	0.5	5.3038	LOC_Os03g40100
15	Chr3	22235100	T	G	0.5	5.3038	LOC_Os03g40110
15	Chr3	22235100	T	G	0.5	5.3038	LOC_Os03g40120
15	Chr3	22235100	T	G	0.5	5.3038	LOC_Os03g40130
15	Chr3	22235100	T	G	0.5	5.3038	LOC_Os03g40160
15	Chr3	22235100	T	G	0.5	5.3038	LOC_Os03g40170
15	Chr3	22235100	T	G	0.5	5.3038	LOC_Os03g40180
15	Chr3	22235100	T	G	0.5	5.3038	LOC_Os03g40194
15	Chr3	22235100	T	G	0.5	5.3038	LOC_Os03g40210
15	Chr3	22235100	T	G	0.5	5.3038	LOC_Os03g40220
15	Chr3	22235100	T	G	0.5	5.3038	LOC_Os03g40230
15	Chr3	22235100	T	G	0.5	5.3038	LOC_Os03g40240
15	Chr3	22235100	T	G	0.5	5.3038	LOC_Os03g40250
15	Chr3	22235100	T	G	0.5	5.3038	LOC_Os03g40260
15	Chr3	22235100	T	G	0.5	5.3038	LOC_Os03g40270
15	Chr3	22235100	T	G	0.5	5.3038	LOC_Os03g40290
15	Chr3	22235100	T	G	0.5	5.3038	LOC_Os03g40300
15	Chr3	22235100	T	G	0.5	5.3038	LOC_Os03g40310
15	Chr3	22235100	T	G	0.5	5.3038	LOC_Os03g40320
15	Chr3	22235100	T	G	0.5	5.3038	LOC_Os03g40330
15	Chr3	22235100	T	G	0.5	5.3038	LOC_Os03g40360
15	Chr3	22235100	T	G	0.5	5.3038	LOC_Os03g40370
16	Chr3	24115601	A	G	0.5	5.69017	LOC_Os03g42890
16	Chr3	24115601	A	G	0.5	5.69017	LOC_Os03g42900
16	Chr3	24115601	A	G	0.5	5.69017	LOC_Os03g42910
16	Chr3	24115601	A	G	0.5	5.69017	LOC_Os03g42920
16	Chr3	24115601	A	G	0.5	5.69017	LOC_Os03g42930
16	Chr3	24115601	A	G	0.5	5.69017	LOC_Os03g42950
16	Chr3	24115601	A	G	0.5	5.69017	LOC_Os03g42954
16	Chr3	24115601	A	G	0.5	5.69017	LOC_Os03g42960
16	Chr3	24115601	A	G	0.5	5.69017	LOC_Os03g42970
16	Chr3	24115601	A	G	0.5	5.69017	LOC_Os03g42990
16	Chr3	24115601	A	G	0.5	5.69017	LOC_Os03g43000
16	Chr3	24115601	A	G	0.5	5.69017	LOC_Os03g43010
16	Chr3	24115601	A	G	0.5	5.69017	LOC_Os03g43020
16	Chr3	24115601	A	G	0.5	5.69017	LOC_Os03g43030
16	Chr3	24115601	A	G	0.5	5.69017	LOC_Os03g43040
16	Chr3	24115601	A	G	0.5	5.69017	LOC_Os03g43050
16	Chr3	24115601	A	G	0.5	5.69017	LOC_Os03g43060
16	Chr3	24115601	A	G	0.5	5.69017	LOC_Os03g43070
16	Chr3	24115601	A	G	0.5	5.69017	LOC_Os03g43080
16	Chr3	24115601	A	G	0.5	5.69017	LOC_Os03g43090
16	Chr3	24115601	A	G	0.5	5.69017	LOC_Os03g43100
16	Chr3	24115601	A	G	0.5	5.69017	LOC_Os03g43114
16	Chr3	24115601	A	G	0.5	5.69017	LOC_Os03g43130
16	Chr3	24115601	A	G	0.5	5.69017	LOC_Os03g43140
16	Chr3	24115601	A	G	0.5	5.69017	LOC_Os03g43150
16	Chr3	24115601	A	G	0.5	5.69017	LOC_Os03g43160
16	Chr3	24115601	A	G	0.5	5.69017	LOC_Os03g43169
16	Chr3	24115601	A	G	0.5	5.69017	LOC_Os03g43180
16	Chr3	24115601	A	G	0.5	5.69017	LOC_Os03g43190
16	Chr3	24115601	A	G	0.5	5.69017	LOC_Os03g43200
16	Chr3	24115601	A	G	0.5	5.69017	LOC_Os03g43210
16	Chr3	24115601	A	G	0.5	5.69017	LOC_Os03g43220
16	Chr3	24115601	A	G	0.5	5.69017	LOC_Os03g43230
16	Chr3	24115601	A	G	0.5	5.69017	LOC_Os03g43235
16	Chr3	24115601	A	G	0.5	5.69017	LOC_Os03g43240
16	Chr3	24115601	A	G	0.5	5.69017	LOC_Os03g43250
16	Chr3	24115601	A	G	0.5	5.69017	LOC_Os03g43270
16	Chr3	24115601	A	G	0.5	5.69017	LOC_Os03g43280
16	Chr3	24115601	A	G	0.5	5.69017	LOC_Os03g43290
16	Chr3	24115601	A	G	0.5	5.69017	LOC_Os03g43309
16	Chr3	24115601	A	G	0.5	5.69017	LOC_Os03g43330
16	Chr3	24115601	A	G	0.5	5.69017	LOC_Os03g43340
16	Chr3	24115601	A	G	0.5	5.69017	LOC_Os03g43350
16	Chr3	24115601	A	G	0.5	5.69017	LOC_Os03g43360
16	Chr3	24115601	A	G	0.5	5.69017	LOC_Os03g43374
16	Chr3	24115601	A	G	0.5	5.69017	LOC_Os03g43390
16	Chr3	24115601	A	G	0.5	5.69017	LOC_Os03g43400
16	Chr3	24115601	A	G	0.5	5.69017	LOC_Os03g43410
16	Chr3	24115601	A	G	0.5	5.69017	LOC_Os03g43420
16	Chr3	24115601	A	G	0.5	5.69017	LOC_Os03g43430
16	Chr3	24115601	A	G	0.5	5.69017	LOC_Os03g43440
16	Chr3	24115601	A	G	0.5	5.69017	LOC_Os03g43460
16	Chr3	24115601	A	G	0.5	5.69017	LOC_Os03g43464
16	Chr3	24115601	A	G	0.5	5.69017	LOC_Os03g43470
16	Chr3	24115601	A	G	0.5	5.69017	LOC_Os03g43480
16	Chr3	24115601	A	G	0.5	5.69017	LOC_Os03g43490
16	Chr3	24115601	A	G	0.5	5.69017	LOC_Os03g43500
16	Chr3	24115601	A	G	0.5	5.69017	LOC_Os03g43510
16	Chr3	24115601	A	G	0.5	5.69017	LOC_Os03g43524
16	Chr3	24115601	A	G	0.5	5.69017	LOC_Os03g43540
16	Chr3	24115601	A	G	0.5	5.69017	LOC_Os03g43550
17	Chr4	4593495	G	A	0.5	5.05265	LOC_Os04g08230
17	Chr4	4593495	G	A	0.5	5.05265	LOC_Os04g08240
17	Chr4	4593495	G	A	0.5	5.05265	LOC_Os04g08250
17	Chr4	4593495	G	A	0.5	5.05265	LOC_Os04g08260
17	Chr4	4593495	G	A	0.5	5.05265	LOC_Os04g08280
17	Chr4	4593495	G	A	0.5	5.05265	LOC_Os04g08290
17	Chr4	4593495	G	A	0.5	5.05265	LOC_Os04g08300
17	Chr4	4593495	G	A	0.5	5.05265	LOC_Os04g08310
17	Chr4	4593495	G	A	0.5	5.05265	LOC_Os04g08320
17	Chr4	4593495	G	A	0.5	5.05265	LOC_Os04g08330
17	Chr4	4593495	G	A	0.5	5.05265	LOC_Os04g08340
17	Chr4	4593495	G	A	0.5	5.05265	LOC_Os04g08350
17	Chr4	4593495	G	A	0.5	5.05265	LOC_Os04g08360
17	Chr4	4593495	G	A	0.5	5.05265	LOC_Os04g08370
17	Chr4	4593495	G	A	0.5	5.05265	LOC_Os04g08390
17	Chr4	4593495	G	A	0.5	5.05265	LOC_Os04g08400
17	Chr4	4593495	G	A	0.5	5.05265	LOC_Os04g08410
17	Chr4	4593495	G	A	0.5	5.05265	LOC_Os04g08415
17	Chr4	4593495	G	A	0.5	5.05265	LOC_Os04g08430
17	Chr4	4593495	G	A	0.5	5.05265	LOC_Os04g08440
17	Chr4	4593495	G	A	0.5	5.05265	LOC_Os04g08450
17	Chr4	4593495	G	A	0.5	5.05265	LOC_Os04g08460
17	Chr4	4593495	G	A	0.5	5.05265	LOC_Os04g08470
17	Chr4	4593495	G	A	0.5	5.05265	LOC_Os04g08480
17	Chr4	4593495	G	A	0.5	5.05265	LOC_Os04g08500
17	Chr4	4593495	G	A	0.5	5.05265	LOC_Os04g08510
17	Chr4	4593495	G	A	0.5	5.05265	LOC_Os04g08520
17	Chr4	4593495	G	A	0.5	5.05265	LOC_Os04g08530
17	Chr4	4593495	G	A	0.5	5.05265	LOC_Os04g08540
17	Chr4	4593495	G	A	0.5	5.05265	LOC_Os04g08550
17	Chr4	4593495	G	A	0.5	5.05265	LOC_Os04g08570
17	Chr4	4593495	G	A	0.5	5.05265	LOC_Os04g08580
17	Chr4	4593495	G	A	0.5	5.05265	LOC_Os04g08590
17	Chr4	4593495	G	A	0.5	5.05265	LOC_Os04g08600
17	Chr4	4593495	G	A	0.5	5.05265	LOC_Os04g08610
17	Chr4	4593495	G	A	0.5	5.05265	LOC_Os04g08620
17	Chr4	4593495	G	A	0.5	5.05265	LOC_Os04g08630
17	Chr4	4593495	G	A	0.5	5.05265	LOC_Os04g08640
17	Chr4	4593495	G	A	0.5	5.05265	LOC_Os04g08650
17	Chr4	4593495	G	A	0.5	5.05265	LOC_Os04g08660
17	Chr4	4593495	G	A	0.5	5.05265	LOC_Os04g08670
17	Chr4	4593495	G	A	0.5	5.05265	LOC_Os04g08680
17	Chr4	4593495	G	A	0.5	5.05265	LOC_Os04g08690
17	Chr4	4593495	G	A	0.5	5.05265	LOC_Os04g08700
17	Chr4	4593495	G	A	0.5	5.05265	LOC_Os04g08710
17	Chr4	4593495	G	A	0.5	5.05265	LOC_Os04g08720
17	Chr4	4593495	G	A	0.5	5.05265	LOC_Os04g08730
17	Chr4	4593495	G	A	0.5	5.05265	LOC_Os04g08740
17	Chr4	4593495	G	A	0.5	5.05265	LOC_Os04g08749
17	Chr4	4593495	G	A	0.5	5.05265	LOC_Os04g08760
17	Chr4	4593495	G	A	0.5	5.05265	LOC_Os04g08764
17	Chr4	4593495	G	A	0.5	5.05265	LOC_Os04g08768
17	Chr4	4593495	G	A	0.5	5.05265	LOC_Os04g08772
17	Chr4	4593495	G	A	0.5	5.05265	LOC_Os04g08776
17	Chr4	4593495	G	A	0.5	5.05265	LOC_Os04g08780
17	Chr4	4593495	G	A	0.5	5.05265	LOC_Os04g08784
17	Chr4	4593495	G	A	0.5	5.05265	LOC_Os04g08788
17	Chr4	4593495	G	A	0.5	5.05265	LOC_Os04g08792
17	Chr4	4593495	G	A	0.5	5.05265	LOC_Os04g08796
17	Chr4	4593495	G	A	0.5	5.05265	LOC_Os04g08800
17	Chr4	4593495	G	A	0.5	5.05265	LOC_Os04g08804
17	Chr4	4593495	G	A	0.5	5.05265	LOC_Os04g08812
17	Chr4	4593495	G	A	0.5	5.05265	LOC_Os04g08815
17	Chr4	4593495	G	A	0.5	5.05265	LOC_Os04g08816
17	Chr4	4593495	G	A	0.5	5.05265	LOC_Os04g08824
17	Chr4	4593495	G	A	0.5	5.05265	LOC_Os04g08828
17	Chr4	4593495	G	A	0.5	5.05265	LOC_Os04g08832
17	Chr4	4593495	G	A	0.5	5.05265	LOC_Os04g08836
18	Chr4	6007658	G	A	0.5	6.41614	LOC_Os04g10680
18	Chr4	6007658	G	A	0.5	6.41614	LOC_Os04g10690
18	Chr4	6007658	G	A	0.5	6.41614	LOC_Os04g10700
18	Chr4	6007658	G	A	0.5	6.41614	LOC_Os04g10720
18	Chr4	6007658	G	A	0.5	6.41614	LOC_Os04g10724
18	Chr4	6007658	G	A	0.5	6.41614	LOC_Os04g10730
18	Chr4	6007658	G	A	0.5	6.41614	LOC_Os04g10740
18	Chr4	6007658	G	A	0.5	6.41614	LOC_Os04g10750
18	Chr4	6007658	G	A	0.5	6.41614	LOC_Os04g10760
18	Chr4	6007658	G	A	0.5	6.41614	LOC_Os04g10770
18	Chr4	6007658	G	A	0.5	6.41614	LOC_Os04g10780
18	Chr4	6007658	G	A	0.5	6.41614	LOC_Os04g10790
18	Chr4	6007658	G	A	0.5	6.41614	LOC_Os04g10800
18	Chr4	6007658	G	A	0.5	6.41614	LOC_Os04g10820
18	Chr4	6007658	G	A	0.5	6.41614	LOC_Os04g10840
18	Chr4	6007658	G	A	0.5	6.41614	LOC_Os04g10850
18	Chr4	6007658	G	A	0.5	6.41614	LOC_Os04g10860
18	Chr4	6007658	G	A	0.5	6.41614	LOC_Os04g10870
18	Chr4	6007658	G	A	0.5	6.41614	LOC_Os04g10880
18	Chr4	6007658	G	A	0.5	6.41614	LOC_Os04g10890
18	Chr4	6007658	G	A	0.5	6.41614	LOC_Os04g10900
18	Chr4	6007658	G	A	0.5	6.41614	LOC_Os04g10910
18	Chr4	6007658	G	A	0.5	6.41614	LOC_Os04g10924
18	Chr4	6007658	G	A	0.5	6.41614	LOC_Os04g10940
18	Chr4	6007658	G	A	0.5	6.41614	LOC_Os04g10950
18	Chr4	6007658	G	A	0.5	6.41614	LOC_Os04g10960
18	Chr4	6007658	G	A	0.5	6.41614	LOC_Os04g10970
18	Chr4	6007658	G	A	0.5	6.41614	LOC_Os04g10980
18	Chr4	6007658	G	A	0.5	6.41614	LOC_Os04g10990
18	Chr4	6007658	G	A	0.5	6.41614	LOC_Os04g11004
18	Chr4	6007658	G	A	0.5	6.41614	LOC_Os04g11030
18	Chr4	6007658	G	A	0.5	6.41614	LOC_Os04g11040
18	Chr4	6007658	G	A	0.5	6.41614	LOC_Os04g11050
18	Chr4	6007658	G	A	0.5	6.41614	LOC_Os04g11060
18	Chr4	6007658	G	A	0.5	6.41614	LOC_Os04g11070
18	Chr4	6007658	G	A	0.5	6.41614	LOC_Os04g11080
18	Chr4	6007658	G	A	0.5	6.41614	LOC_Os04g11090
18	Chr4	6007658	G	A	0.5	6.41614	LOC_Os04g11100
18	Chr4	6007658	G	A	0.5	6.41614	LOC_Os04g11110
18	Chr4	6007658	G	A	0.5	6.41614	LOC_Os04g11120
18	Chr4	6007658	G	A	0.5	6.41614	LOC_Os04g11130
18	Chr4	6007658	G	A	0.5	6.41614	LOC_Os04g11140
18	Chr4	6007658	G	A	0.5	6.41614	LOC_Os04g11150
18	Chr4	6007658	G	A	0.5	6.41614	LOC_Os04g11160
18	Chr4	6007658	G	A	0.5	6.41614	LOC_Os04g11165
18	Chr4	6007658	G	A	0.5	6.41614	LOC_Os04g11170
18	Chr4	6007658	G	A	0.5	6.41614	LOC_Os04g11180
18	Chr4	6007658	G	A	0.5	6.41614	LOC_Os04g11195
18	Chr4	6007658	G	A	0.5	6.41614	LOC_Os04g11200
18	Chr4	6007658	G	A	0.5	6.41614	LOC_Os04g11210
18	Chr4	6007658	G	A	0.5	6.41614	LOC_Os04g11220
18	Chr4	6007658	G	A	0.5	6.41614	LOC_Os04g11230
18	Chr4	6007658	G	A	0.5	6.41614	LOC_Os04g11240
18	Chr4	6007658	G	A	0.5	6.41614	LOC_Os04g11250
18	Chr4	6007658	G	A	0.5	6.41614	LOC_Os04g11260
18	Chr4	6007658	G	A	0.5	6.41614	LOC_Os04g11270
18	Chr4	6007658	G	A	0.5	6.41614	LOC_Os04g11280
18	Chr4	6007658	G	A	0.5	6.41614	LOC_Os04g11290
18	Chr4	6007658	G	A	0.5	6.41614	LOC_Os04g11300
18	Chr4	6007658	G	A	0.5	6.41614	LOC_Os04g11310
18	Chr4	6007658	G	A	0.5	6.41614	LOC_Os04g11320
18	Chr4	6007658	G	A	0.5	6.41614	LOC_Os04g11330
18	Chr4	6007658	G	A	0.5	6.41614	LOC_Os04g11340
18	Chr4	6007658	G	A	0.5	6.41614	LOC_Os04g11350
19	Chr4	10531984	G	A	0.5	5.71465	LOC_Os04g18660
19	Chr4	10531984	G	A	0.5	5.71465	LOC_Os04g18670
19	Chr4	10531984	G	A	0.5	5.71465	LOC_Os04g18680
19	Chr4	10531984	G	A	0.5	5.71465	LOC_Os04g18690
19	Chr4	10531984	G	A	0.5	5.71465	LOC_Os04g18700
19	Chr4	10531984	G	A	0.5	5.71465	LOC_Os04g18710
19	Chr4	10531984	G	A	0.5	5.71465	LOC_Os04g18720
19	Chr4	10531984	G	A	0.5	5.71465	LOC_Os04g18730
19	Chr4	10531984	G	A	0.5	5.71465	LOC_Os04g18740
19	Chr4	10531984	G	A	0.5	5.71465	LOC_Os04g18750
19	Chr4	10531984	G	A	0.5	5.71465	LOC_Os04g18760
19	Chr4	10531984	G	A	0.5	5.71465	LOC_Os04g18770
19	Chr4	10531984	G	A	0.5	5.71465	LOC_Os04g18780
19	Chr4	10531984	G	A	0.5	5.71465	LOC_Os04g18790
19	Chr4	10531984	G	A	0.5	5.71465	LOC_Os04g18800
19	Chr4	10531984	G	A	0.5	5.71465	LOC_Os04g18810
19	Chr4	10531984	G	A	0.5	5.71465	LOC_Os04g18820
19	Chr4	10531984	G	A	0.5	5.71465	LOC_Os04g18830
19	Chr4	10531984	G	A	0.5	5.71465	LOC_Os04g18840
19	Chr4	10531984	G	A	0.5	5.71465	LOC_Os04g18850
19	Chr4	10531984	G	A	0.5	5.71465	LOC_Os04g18860
19	Chr4	10531984	G	A	0.5	5.71465	LOC_Os04g18870
19	Chr4	10531984	G	A	0.5	5.71465	LOC_Os04g18884
19	Chr4	10531984	G	A	0.5	5.71465	LOC_Os04g18900
19	Chr4	10531984	G	A	0.5	5.71465	LOC_Os04g18910
19	Chr4	10531984	G	A	0.5	5.71465	LOC_Os04g18920
19	Chr4	10531984	G	A	0.5	5.71465	LOC_Os04g18930
19	Chr4	10531984	G	A	0.5	5.71465	LOC_Os04g18940
19	Chr4	10531984	G	A	0.5	5.71465	LOC_Os04g18950
19	Chr4	10531984	G	A	0.5	5.71465	LOC_Os04g18960
19	Chr4	10531984	G	A	0.5	5.71465	LOC_Os04g18970
19	Chr4	10531984	G	A	0.5	5.71465	LOC_Os04g18980
19	Chr4	10531984	G	A	0.5	5.71465	LOC_Os04g18990
19	Chr4	10531984	G	A	0.5	5.71465	LOC_Os04g19000
19	Chr4	10531984	G	A	0.5	5.71465	LOC_Os04g19010
19	Chr4	10531984	G	A	0.5	5.71465	LOC_Os04g19020
19	Chr4	10531984	G	A	0.5	5.71465	LOC_Os04g19030
19	Chr4	10531984	G	A	0.5	5.71465	LOC_Os04g19040
19	Chr4	10531984	G	A	0.5	5.71465	LOC_Os04g19050
19	Chr4	10531984	G	A	0.5	5.71465	LOC_Os04g19060
19	Chr4	10531984	G	A	0.5	5.71465	LOC_Os04g19070
19	Chr4	10531984	G	A	0.5	5.71465	LOC_Os04g19080
19	Chr4	10531984	G	A	0.5	5.71465	LOC_Os04g19090
19	Chr4	10531984	G	A	0.5	5.71465	LOC_Os04g19100
19	Chr4	10531984	G	A	0.5	5.71465	LOC_Os04g19114
19	Chr4	10531984	G	A	0.5	5.71465	LOC_Os04g19130
19	Chr4	10531984	G	A	0.5	5.71465	LOC_Os04g19140
19	Chr4	10531984	G	A	0.5	5.71465	LOC_Os04g19150
19	Chr4	10531984	G	A	0.5	5.71465	LOC_Os04g19160
19	Chr4	10531984	G	A	0.5	5.71465	LOC_Os04g19170
19	Chr4	10531984	G	A	0.5	5.71465	LOC_Os04g19180
19	Chr4	10531984	G	A	0.5	5.71465	LOC_Os04g19190
19	Chr4	10531984	G	A	0.5	5.71465	LOC_Os04g19200
19	Chr4	10531984	G	A	0.5	5.71465	LOC_Os04g19210
19	Chr4	10531984	G	A	0.5	5.71465	LOC_Os04g19220
19	Chr4	10531984	G	A	0.5	5.71465	LOC_Os04g19230
19	Chr4	10531984	G	A	0.5	5.71465	LOC_Os04g19240
19	Chr4	10531984	G	A	0.5	5.71465	LOC_Os04g19250
19	Chr4	10531984	G	A	0.5	5.71465	LOC_Os04g19260
19	Chr4	10531984	G	A	0.5	5.71465	LOC_Os04g19270
19	Chr4	10531984	G	A	0.5	5.71465	LOC_Os04g19280
19	Chr4	10531984	G	A	0.5	5.71465	LOC_Os04g19290
20	Chr4	12703913	G	A	0.5	5.86498	LOC_Os04g22080
20	Chr4	12703913	G	A	0.5	5.86498	LOC_Os04g22090
20	Chr4	12703913	G	A	0.5	5.86498	LOC_Os04g22100
20	Chr4	12703913	G	A	0.5	5.86498	LOC_Os04g22110
20	Chr4	12703913	G	A	0.5	5.86498	LOC_Os04g22120
20	Chr4	12703913	G	A	0.5	5.86498	LOC_Os04g22130
20	Chr4	12703913	G	A	0.5	5.86498	LOC_Os04g22140
20	Chr4	12703913	G	A	0.5	5.86498	LOC_Os04g22150
20	Chr4	12703913	G	A	0.5	5.86498	LOC_Os04g22160
20	Chr4	12703913	G	A	0.5	5.86498	LOC_Os04g22170
20	Chr4	12703913	G	A	0.5	5.86498	LOC_Os04g22180
20	Chr4	12703913	G	A	0.5	5.86498	LOC_Os04g22190
20	Chr4	12703913	G	A	0.5	5.86498	LOC_Os04g22200
20	Chr4	12703913	G	A	0.5	5.86498	LOC_Os04g22210
20	Chr4	12703913	G	A	0.5	5.86498	LOC_Os04g22220
20	Chr4	12703913	G	A	0.5	5.86498	LOC_Os04g22230
20	Chr4	12703913	G	A	0.5	5.86498	LOC_Os04g22235
20	Chr4	12703913	G	A	0.5	5.86498	LOC_Os04g22240
20	Chr4	12703913	G	A	0.5	5.86498	LOC_Os04g22250
20	Chr4	12703913	G	A	0.5	5.86498	LOC_Os04g22260
20	Chr4	12703913	G	A	0.5	5.86498	LOC_Os04g22270
20	Chr4	12703913	G	A	0.5	5.86498	LOC_Os04g22280
20	Chr4	12703913	G	A	0.5	5.86498	LOC_Os04g22290
20	Chr4	12703913	G	A	0.5	5.86498	LOC_Os04g22300
20	Chr4	12703913	G	A	0.5	5.86498	LOC_Os04g22320
20	Chr4	12703913	G	A	0.5	5.86498	LOC_Os04g22330
20	Chr4	12703913	G	A	0.5	5.86498	LOC_Os04g22340
20	Chr4	12703913	G	A	0.5	5.86498	LOC_Os04g22350
20	Chr4	12703913	G	A	0.5	5.86498	LOC_Os04g22360
20	Chr4	12703913	G	A	0.5	5.86498	LOC_Os04g22370
20	Chr4	12703913	G	A	0.5	5.86498	LOC_Os04g22380
20	Chr4	12703913	G	A	0.5	5.86498	LOC_Os04g22390
20	Chr4	12703913	G	A	0.5	5.86498	LOC_Os04g22400
20	Chr4	12703913	G	A	0.5	5.86498	LOC_Os04g22410
20	Chr4	12703913	G	A	0.5	5.86498	LOC_Os04g22420
20	Chr4	12703913	G	A	0.5	5.86498	LOC_Os04g22430
20	Chr4	12703913	G	A	0.5	5.86498	LOC_Os04g22440
20	Chr4	12703913	G	A	0.5	5.86498	LOC_Os04g22450
20	Chr4	12703913	G	A	0.5	5.86498	LOC_Os04g22460
20	Chr4	12703913	G	A	0.5	5.86498	LOC_Os04g22470
20	Chr4	12703913	G	A	0.5	5.86498	LOC_Os04g22480
20	Chr4	12703913	G	A	0.5	5.86498	LOC_Os04g22490
20	Chr4	12703913	G	A	0.5	5.86498	LOC_Os04g22500
20	Chr4	12703913	G	A	0.5	5.86498	LOC_Os04g22510
20	Chr4	12703913	G	A	0.5	5.86498	LOC_Os04g22520
20	Chr4	12703913	G	A	0.5	5.86498	LOC_Os04g22550
20	Chr4	12703913	G	A	0.5	5.86498	LOC_Os04g22560
20	Chr4	12703913	G	A	0.5	5.86498	LOC_Os04g22570
20	Chr4	12703913	G	A	0.5	5.86498	LOC_Os04g22580
20	Chr4	12703913	G	A	0.5	5.86498	LOC_Os04g22590
20	Chr4	12703913	G	A	0.5	5.86498	LOC_Os04g22600
20	Chr4	12703913	G	A	0.5	5.86498	LOC_Os04g22610
20	Chr4	12703913	G	A	0.5	5.86498	LOC_Os04g22620
20	Chr4	12703913	G	A	0.5	5.86498	LOC_Os04g22630
20	Chr4	12703913	G	A	0.5	5.86498	LOC_Os04g22640
20	Chr4	12703913	G	A	0.5	5.86498	LOC_Os04g22660
20	Chr4	12703913	G	A	0.5	5.86498	LOC_Os04g22670
20	Chr4	12703913	G	A	0.5	5.86498	LOC_Os04g22680
20	Chr4	12703913	G	A	0.5	5.86498	LOC_Os04g22690
20	Chr4	12703913	G	A	0.5	5.86498	LOC_Os04g22700
20	Chr4	12703913	G	A	0.5	5.86498	LOC_Os04g22720
20	Chr4	12703913	G	A	0.5	5.86498	LOC_Os04g22730
20	Chr4	12703913	G	A	0.5	5.86498	LOC_Os04g22740
20	Chr4	12703913	G	A	0.5	5.86498	LOC_Os04g22750
20	Chr4	12703913	G	A	0.5	5.86498	LOC_Os04g22760
20	Chr4	12703913	G	A	0.5	5.86498	LOC_Os04g22770
20	Chr4	12703913	G	A	0.5	5.86498	LOC_Os04g22780
20	Chr4	12703913	G	A	0.5	5.86498	LOC_Os04g22790
21	Chr4	17029941	C	T	0.5	5.81856	LOC_Os04g28440
21	Chr4	17029941	C	T	0.5	5.81856	LOC_Os04g28450
21	Chr4	17029941	C	T	0.5	5.81856	LOC_Os04g28460
21	Chr4	17029941	C	T	0.5	5.81856	LOC_Os04g28470
21	Chr4	17029941	C	T	0.5	5.81856	LOC_Os04g28480
21	Chr4	17029941	C	T	0.5	5.81856	LOC_Os04g28490
21	Chr4	17029941	C	T	0.5	5.81856	LOC_Os04g28500
21	Chr4	17029941	C	T	0.5	5.81856	LOC_Os04g28520
21	Chr4	17029941	C	T	0.5	5.81856	LOC_Os04g28530
21	Chr4	17029941	C	T	0.5	5.81856	LOC_Os04g28540
21	Chr4	17029941	C	T	0.5	5.81856	LOC_Os04g28550
21	Chr4	17029941	C	T	0.5	5.81856	LOC_Os04g28560
21	Chr4	17029941	C	T	0.5	5.81856	LOC_Os04g28570
21	Chr4	17029941	C	T	0.5	5.81856	LOC_Os04g28580
21	Chr4	17029941	C	T	0.5	5.81856	LOC_Os04g28590
21	Chr4	17029941	C	T	0.5	5.81856	LOC_Os04g28600
21	Chr4	17029941	C	T	0.5	5.81856	LOC_Os04g28620
21	Chr4	17029941	C	T	0.5	5.81856	LOC_Os04g28630
21	Chr4	17029941	C	T	0.5	5.81856	LOC_Os04g28640
21	Chr4	17029941	C	T	0.5	5.81856	LOC_Os04g28650
21	Chr4	17029941	C	T	0.5	5.81856	LOC_Os04g28660
21	Chr4	17029941	C	T	0.5	5.81856	LOC_Os04g28670
21	Chr4	17029941	C	T	0.5	5.81856	LOC_Os04g28680
21	Chr4	17029941	C	T	0.5	5.81856	LOC_Os04g28690
21	Chr4	17029941	C	T	0.5	5.81856	LOC_Os04g28700
21	Chr4	17029941	C	T	0.5	5.81856	LOC_Os04g28710
21	Chr4	17029941	C	T	0.5	5.81856	LOC_Os04g28720
21	Chr4	17029941	C	T	0.5	5.81856	LOC_Os04g28730
21	Chr4	17029941	C	T	0.5	5.81856	LOC_Os04g28740
21	Chr4	17029941	C	T	0.5	5.81856	LOC_Os04g28750
21	Chr4	17029941	C	T	0.5	5.81856	LOC_Os04g28760
21	Chr4	17029941	C	T	0.5	5.81856	LOC_Os04g28770
21	Chr4	17029941	C	T	0.5	5.81856	LOC_Os04g28780
21	Chr4	17029941	C	T	0.5	5.81856	LOC_Os04g28790
21	Chr4	17029941	C	T	0.5	5.81856	LOC_Os04g28800
21	Chr4	17029941	C	T	0.5	5.81856	LOC_Os04g28805
21	Chr4	17029941	C	T	0.5	5.81856	LOC_Os04g28810
21	Chr4	17029941	C	T	0.5	5.81856	LOC_Os04g28820
21	Chr4	17029941	C	T	0.5	5.81856	LOC_Os04g28830
21	Chr4	17029941	C	T	0.5	5.81856	LOC_Os04g28840
21	Chr4	17029941	C	T	0.5	5.81856	LOC_Os04g28850
21	Chr4	17029941	C	T	0.5	5.81856	LOC_Os04g28860
21	Chr4	17029941	C	T	0.5	5.81856	LOC_Os04g28870
21	Chr4	17029941	C	T	0.5	5.81856	LOC_Os04g28880
21	Chr4	17029941	C	T	0.5	5.81856	LOC_Os04g28890
21	Chr4	17029941	C	T	0.5	5.81856	LOC_Os04g28900
21	Chr4	17029941	C	T	0.5	5.81856	LOC_Os04g28910
21	Chr4	17029941	C	T	0.5	5.81856	LOC_Os04g28920
21	Chr4	17029941	C	T	0.5	5.81856	LOC_Os04g28930
21	Chr4	17029941	C	T	0.5	5.81856	LOC_Os04g28940
21	Chr4	17029941	C	T	0.5	5.81856	LOC_Os04g28970
21	Chr4	17029941	C	T	0.5	5.81856	LOC_Os04g28980
21	Chr4	17029941	C	T	0.5	5.81856	LOC_Os04g28990
21	Chr4	17029941	C	T	0.5	5.81856	LOC_Os04g29000
21	Chr4	17029941	C	T	0.5	5.81856	LOC_Os04g29010
21	Chr4	17029941	C	T	0.5	5.81856	LOC_Os04g29020
21	Chr4	17029941	C	T	0.5	5.81856	LOC_Os04g29030
21	Chr4	17029941	C	T	0.5	5.81856	LOC_Os04g29040
21	Chr4	17029941	C	T	0.5	5.81856	LOC_Os04g29050
21	Chr4	17029941	C	T	0.5	5.81856	LOC_Os04g29060
22	Chr4	21940751	G	A	0.5	5.01048	LOC_Os04g35680
22	Chr4	21940751	G	A	0.5	5.01048	LOC_Os04g35690
22	Chr4	21940751	G	A	0.5	5.01048	LOC_Os04g35700
22	Chr4	21940751	G	A	0.5	5.01048	LOC_Os04g35710
22	Chr4	21940751	G	A	0.5	5.01048	LOC_Os04g35720
22	Chr4	21940751	G	A	0.5	5.01048	LOC_Os04g35730
22	Chr4	21940751	G	A	0.5	5.01048	LOC_Os04g35739
22	Chr4	21940751	G	A	0.5	5.01048	LOC_Os04g35750
22	Chr4	21940751	G	A	0.5	5.01048	LOC_Os04g35760
22	Chr4	21940751	G	A	0.5	5.01048	LOC_Os04g35770
22	Chr4	21940751	G	A	0.5	5.01048	LOC_Os04g35780
22	Chr4	21940751	G	A	0.5	5.01048	LOC_Os04g35790
22	Chr4	21940751	G	A	0.5	5.01048	LOC_Os04g35800
22	Chr4	21940751	G	A	0.5	5.01048	LOC_Os04g35810
22	Chr4	21940751	G	A	0.5	5.01048	LOC_Os04g35820
22	Chr4	21940751	G	A	0.5	5.01048	LOC_Os04g35830
22	Chr4	21940751	G	A	0.5	5.01048	LOC_Os04g35840
22	Chr4	21940751	G	A	0.5	5.01048	LOC_Os04g35860
22	Chr4	21940751	G	A	0.5	5.01048	LOC_Os04g35864
22	Chr4	21940751	G	A	0.5	5.01048	LOC_Os04g35870
22	Chr4	21940751	G	A	0.5	5.01048	LOC_Os04g35880
22	Chr4	21940751	G	A	0.5	5.01048	LOC_Os04g35890
22	Chr4	21940751	G	A	0.5	5.01048	LOC_Os04g35900
22	Chr4	21940751	G	A	0.5	5.01048	LOC_Os04g35910
22	Chr4	21940751	G	A	0.5	5.01048	LOC_Os04g35920
22	Chr4	21940751	G	A	0.5	5.01048	LOC_Os04g35930
22	Chr4	21940751	G	A	0.5	5.01048	LOC_Os04g35940
22	Chr4	21940751	G	A	0.5	5.01048	LOC_Os04g35950
22	Chr4	21940751	G	A	0.5	5.01048	LOC_Os04g35960
22	Chr4	21940751	G	A	0.5	5.01048	LOC_Os04g35970
22	Chr4	21940751	G	A	0.5	5.01048	LOC_Os04g35980
22	Chr4	21940751	G	A	0.5	5.01048	LOC_Os04g35990
22	Chr4	21940751	G	A	0.5	5.01048	LOC_Os04g36000
22	Chr4	21940751	G	A	0.5	5.01048	LOC_Os04g36010
22	Chr4	21940751	G	A	0.5	5.01048	LOC_Os04g36020
22	Chr4	21940751	G	A	0.5	5.01048	LOC_Os04g36030
22	Chr4	21940751	G	A	0.5	5.01048	LOC_Os04g36040
22	Chr4	21940751	G	A	0.5	5.01048	LOC_Os04g36050
22	Chr4	21940751	G	A	0.5	5.01048	LOC_Os04g36054
22	Chr4	21940751	G	A	0.5	5.01048	LOC_Os04g36058
22	Chr4	21940751	G	A	0.5	5.01048	LOC_Os04g36062
22	Chr4	21940751	G	A	0.5	5.01048	LOC_Os04g36070
22	Chr4	21940751	G	A	0.5	5.01048	LOC_Os04g36570
22	Chr4	21940751	G	A	0.5	5.01048	LOC_Os04g36580
22	Chr4	21940751	G	A	0.5	5.01048	LOC_Os04g36590
22	Chr4	21940751	G	A	0.5	5.01048	LOC_Os04g36600
22	Chr4	21940751	G	A	0.5	5.01048	LOC_Os04g36610
22	Chr4	21940751	G	A	0.5	5.01048	LOC_Os04g36620
22	Chr4	21940751	G	A	0.5	5.01048	LOC_Os04g36630
23	Chr5	948592	C	T	0.5	5.92771	LOC_Os05g02320
23	Chr5	948592	C	T	0.5	5.92771	LOC_Os05g02330
23	Chr5	948592	C	T	0.5	5.92771	LOC_Os05g02340
23	Chr5	948592	C	T	0.5	5.92771	LOC_Os05g02350
23	Chr5	948592	C	T	0.5	5.92771	LOC_Os05g02360
23	Chr5	948592	C	T	0.5	5.92771	LOC_Os05g02370
23	Chr5	948592	C	T	0.5	5.92771	LOC_Os05g02390
23	Chr5	948592	C	T	0.5	5.92771	LOC_Os05g02400
23	Chr5	948592	C	T	0.5	5.92771	LOC_Os05g02410
23	Chr5	948592	C	T	0.5	5.92771	LOC_Os05g02420
23	Chr5	948592	C	T	0.5	5.92771	LOC_Os05g02430
23	Chr5	948592	C	T	0.5	5.92771	LOC_Os05g02435
23	Chr5	948592	C	T	0.5	5.92771	LOC_Os05g02440
23	Chr5	948592	C	T	0.5	5.92771	LOC_Os05g02450
23	Chr5	948592	C	T	0.5	5.92771	LOC_Os05g02460
23	Chr5	948592	C	T	0.5	5.92771	LOC_Os05g02470
23	Chr5	948592	C	T	0.5	5.92771	LOC_Os05g02480
23	Chr5	948592	C	T	0.5	5.92771	LOC_Os05g02490
23	Chr5	948592	C	T	0.5	5.92771	LOC_Os05g02500
23	Chr5	948592	C	T	0.5	5.92771	LOC_Os05g02510
23	Chr5	948592	C	T	0.5	5.92771	LOC_Os05g02520
23	Chr5	948592	C	T	0.5	5.92771	LOC_Os05g02530
23	Chr5	948592	C	T	0.5	5.92771	LOC_Os05g02540
23	Chr5	948592	C	T	0.5	5.92771	LOC_Os05g02550
23	Chr5	948592	C	T	0.5	5.92771	LOC_Os05g02560
23	Chr5	948592	C	T	0.5	5.92771	LOC_Os05g02564
23	Chr5	948592	C	T	0.5	5.92771	LOC_Os05g02570
23	Chr5	948592	C	T	0.5	5.92771	LOC_Os05g02580
23	Chr5	948592	C	T	0.5	5.92771	LOC_Os05g02590
23	Chr5	948592	C	T	0.5	5.92771	LOC_Os05g02600
23	Chr5	948592	C	T	0.5	5.92771	LOC_Os05g02610
23	Chr5	948592	C	T	0.5	5.92771	LOC_Os05g02620
23	Chr5	948592	C	T	0.5	5.92771	LOC_Os05g02630
23	Chr5	948592	C	T	0.5	5.92771	LOC_Os05g02640
23	Chr5	948592	C	T	0.5	5.92771	LOC_Os05g02650
23	Chr5	948592	C	T	0.5	5.92771	LOC_Os05g02670
23	Chr5	948592	C	T	0.5	5.92771	LOC_Os05g02680
23	Chr5	948592	C	T	0.5	5.92771	LOC_Os05g02690
23	Chr5	948592	C	T	0.5	5.92771	LOC_Os05g02700
23	Chr5	948592	C	T	0.5	5.92771	LOC_Os05g02710
23	Chr5	948592	C	T	0.5	5.92771	LOC_Os05g02720
23	Chr5	948592	C	T	0.5	5.92771	LOC_Os05g02730
23	Chr5	948592	C	T	0.5	5.92771	LOC_Os05g02740
23	Chr5	948592	C	T	0.5	5.92771	LOC_Os05g02750
23	Chr5	948592	C	T	0.5	5.92771	LOC_Os05g02754
23	Chr5	948592	C	T	0.5	5.92771	LOC_Os05g02760
23	Chr5	948592	C	T	0.5	5.92771	LOC_Os05g02770
23	Chr5	948592	C	T	0.5	5.92771	LOC_Os05g02780
23	Chr5	948592	C	T	0.5	5.92771	LOC_Os05g02790
23	Chr5	948592	C	T	0.5	5.92771	LOC_Os05g02810
23	Chr5	948592	C	T	0.5	5.92771	LOC_Os05g02820
23	Chr5	948592	C	T	0.5	5.92771	LOC_Os05g02840
23	Chr5	948592	C	T	0.5	5.92771	LOC_Os05g02850
23	Chr5	948592	C	T	0.5	5.92771	LOC_Os05g02860
23	Chr5	948592	C	T	0.5	5.92771	LOC_Os05g02870
23	Chr5	948592	C	T	0.5	5.92771	LOC_Os05g02880
23	Chr5	948592	C	T	0.5	5.92771	LOC_Os05g02890
23	Chr5	948592	C	T	0.5	5.92771	LOC_Os05g02900
23	Chr5	948592	C	T	0.5	5.92771	LOC_Os05g02920
23	Chr5	948592	C	T	0.5	5.92771	LOC_Os05g02940
23	Chr5	948592	C	T	0.5	5.92771	LOC_Os05g02950
23	Chr5	948592	C	T	0.5	5.92771	LOC_Os05g02960
23	Chr5	948592	C	T	0.5	5.92771	LOC_Os05g02970
23	Chr5	948592	C	T	0.5	5.92771	LOC_Os05g02980
23	Chr5	948592	C	T	0.5	5.92771	LOC_Os05g02990
23	Chr5	948592	C	T	0.5	5.92771	LOC_Os05g03000
23	Chr5	948592	C	T	0.5	5.92771	LOC_Os05g03010
23	Chr5	948592	C	T	0.5	5.92771	LOC_Os05g03020
23	Chr5	948592	C	T	0.5	5.92771	LOC_Os05g03030
24	Chr5	2412419	C	T	0.5	5.21193	LOC_Os05g04680
24	Chr5	2412419	C	T	0.5	5.21193	LOC_Os05g04690
24	Chr5	2412419	C	T	0.5	5.21193	LOC_Os05g04700
24	Chr5	2412419	C	T	0.5	5.21193	LOC_Os05g04710
24	Chr5	2412419	C	T	0.5	5.21193	LOC_Os05g04720
24	Chr5	2412419	C	T	0.5	5.21193	LOC_Os05g04730
24	Chr5	2412419	C	T	0.5	5.21193	LOC_Os05g04740
24	Chr5	2412419	C	T	0.5	5.21193	LOC_Os05g04750
24	Chr5	2412419	C	T	0.5	5.21193	LOC_Os05g04760
24	Chr5	2412419	C	T	0.5	5.21193	LOC_Os05g04770
24	Chr5	2412419	C	T	0.5	5.21193	LOC_Os05g04790
24	Chr5	2412419	C	T	0.5	5.21193	LOC_Os05g04810
24	Chr5	2412419	C	T	0.5	5.21193	LOC_Os05g04820
24	Chr5	2412419	C	T	0.5	5.21193	LOC_Os05g04830
24	Chr5	2412419	C	T	0.5	5.21193	LOC_Os05g04840
24	Chr5	2412419	C	T	0.5	5.21193	LOC_Os05g04850
24	Chr5	2412419	C	T	0.5	5.21193	LOC_Os05g04860
24	Chr5	2412419	C	T	0.5	5.21193	LOC_Os05g04870
24	Chr5	2412419	C	T	0.5	5.21193	LOC_Os05g04890
24	Chr5	2412419	C	T	0.5	5.21193	LOC_Os05g04900
24	Chr5	2412419	C	T	0.5	5.21193	LOC_Os05g04914
24	Chr5	2412419	C	T	0.5	5.21193	LOC_Os05g04930
24	Chr5	2412419	C	T	0.5	5.21193	LOC_Os05g04940
24	Chr5	2412419	C	T	0.5	5.21193	LOC_Os05g04950
24	Chr5	2412419	C	T	0.5	5.21193	LOC_Os05g04960
24	Chr5	2412419	C	T	0.5	5.21193	LOC_Os05g04970
24	Chr5	2412419	C	T	0.5	5.21193	LOC_Os05g04980
24	Chr5	2412419	C	T	0.5	5.21193	LOC_Os05g04990
24	Chr5	2412419	C	T	0.5	5.21193	LOC_Os05g05000
24	Chr5	2412419	C	T	0.5	5.21193	LOC_Os05g05010
24	Chr5	2412419	C	T	0.5	5.21193	LOC_Os05g05020
24	Chr5	2412419	C	T	0.5	5.21193	LOC_Os05g05030
24	Chr5	2412419	C	T	0.5	5.21193	LOC_Os05g05040
24	Chr5	2412419	C	T	0.5	5.21193	LOC_Os05g05050
24	Chr5	2412419	C	T	0.5	5.21193	LOC_Os05g05060
24	Chr5	2412419	C	T	0.5	5.21193	LOC_Os05g05070
24	Chr5	2412419	C	T	0.5	5.21193	LOC_Os05g05080
24	Chr5	2412419	C	T	0.5	5.21193	LOC_Os05g05090
24	Chr5	2412419	C	T	0.5	5.21193	LOC_Os05g05100
24	Chr5	2412419	C	T	0.5	5.21193	LOC_Os05g05110
24	Chr5	2412419	C	T	0.5	5.21193	LOC_Os05g05120
24	Chr5	2412419	C	T	0.5	5.21193	LOC_Os05g05130
24	Chr5	2412419	C	T	0.5	5.21193	LOC_Os05g05140
24	Chr5	2412419	C	T	0.5	5.21193	LOC_Os05g05150
24	Chr5	2412419	C	T	0.5	5.21193	LOC_Os05g05160
24	Chr5	2412419	C	T	0.5	5.21193	LOC_Os05g05170
24	Chr5	2412419	C	T	0.5	5.21193	LOC_Os05g05180
24	Chr5	2412419	C	T	0.5	5.21193	LOC_Os05g05190
24	Chr5	2412419	C	T	0.5	5.21193	LOC_Os05g05200
24	Chr5	2412419	C	T	0.5	5.21193	LOC_Os05g05210
24	Chr5	2412419	C	T	0.5	5.21193	LOC_Os05g05220
24	Chr5	2412419	C	T	0.5	5.21193	LOC_Os05g05230
24	Chr5	2412419	C	T	0.5	5.21193	LOC_Os05g05240
24	Chr5	2412419	C	T	0.5	5.21193	LOC_Os05g05250
24	Chr5	2412419	C	T	0.5	5.21193	LOC_Os05g05260
24	Chr5	2412419	C	T	0.5	5.21193	LOC_Os05g05270
24	Chr5	2412419	C	T	0.5	5.21193	LOC_Os05g05280
24	Chr5	2412419	C	T	0.5	5.21193	LOC_Os05g05290
24	Chr5	2412419	C	T	0.5	5.21193	LOC_Os05g05300
24	Chr5	2412419	C	T	0.5	5.21193	LOC_Os05g05310
25	Chr5	9991986	T	C	0.5	5.7296	LOC_Os05g17120
25	Chr5	9991986	T	C	0.5	5.7296	LOC_Os05g17130
25	Chr5	9991986	T	C	0.5	5.7296	LOC_Os05g17140
25	Chr5	9991986	T	C	0.5	5.7296	LOC_Os05g17150
25	Chr5	9991986	T	C	0.5	5.7296	LOC_Os05g17160
25	Chr5	9991986	T	C	0.5	5.7296	LOC_Os05g17170
25	Chr5	9991986	T	C	0.5	5.7296	LOC_Os05g17180
25	Chr5	9991986	T	C	0.5	5.7296	LOC_Os05g17190
25	Chr5	9991986	T	C	0.5	5.7296	LOC_Os05g17200
25	Chr5	9991986	T	C	0.5	5.7296	LOC_Os05g17210
25	Chr5	9991986	T	C	0.5	5.7296	LOC_Os05g17220
25	Chr5	9991986	T	C	0.5	5.7296	LOC_Os05g17230
25	Chr5	9991986	T	C	0.5	5.7296	LOC_Os05g17240
25	Chr5	9991986	T	C	0.5	5.7296	LOC_Os05g17250
25	Chr5	9991986	T	C	0.5	5.7296	LOC_Os05g17260
25	Chr5	9991986	T	C	0.5	5.7296	LOC_Os05g17270
25	Chr5	9991986	T	C	0.5	5.7296	LOC_Os05g17280
25	Chr5	9991986	T	C	0.5	5.7296	LOC_Os05g17290
25	Chr5	9991986	T	C	0.5	5.7296	LOC_Os05g17300
25	Chr5	9991986	T	C	0.5	5.7296	LOC_Os05g17310
25	Chr5	9991986	T	C	0.5	5.7296	LOC_Os05g17320
25	Chr5	9991986	T	C	0.5	5.7296	LOC_Os05g17330
25	Chr5	9991986	T	C	0.5	5.7296	LOC_Os05g17340
25	Chr5	9991986	T	C	0.5	5.7296	LOC_Os05g17350
25	Chr5	9991986	T	C	0.5	5.7296	LOC_Os05g17360
25	Chr5	9991986	T	C	0.5	5.7296	LOC_Os05g17370
25	Chr5	9991986	T	C	0.5	5.7296	LOC_Os05g17380
25	Chr5	9991986	T	C	0.5	5.7296	LOC_Os05g17390
25	Chr5	9991986	T	C	0.5	5.7296	LOC_Os05g17400
25	Chr5	9991986	T	C	0.5	5.7296	LOC_Os05g17410
25	Chr5	9991986	T	C	0.5	5.7296	LOC_Os05g17420
25	Chr5	9991986	T	C	0.5	5.7296	LOC_Os05g17430
25	Chr5	9991986	T	C	0.5	5.7296	LOC_Os05g17440
25	Chr5	9991986	T	C	0.5	5.7296	LOC_Os05g17450
25	Chr5	9991986	T	C	0.5	5.7296	LOC_Os05g17460
25	Chr5	9991986	T	C	0.5	5.7296	LOC_Os05g17470
25	Chr5	9991986	T	C	0.5	5.7296	LOC_Os05g17490
25	Chr5	9991986	T	C	0.5	5.7296	LOC_Os05g17500
25	Chr5	9991986	T	C	0.5	5.7296	LOC_Os05g17510
25	Chr5	9991986	T	C	0.5	5.7296	LOC_Os05g17520
25	Chr5	9991986	T	C	0.5	5.7296	LOC_Os05g17530
25	Chr5	9991986	T	C	0.5	5.7296	LOC_Os05g17540
25	Chr5	9991986	T	C	0.5	5.7296	LOC_Os05g17550
25	Chr5	9991986	T	C	0.5	5.7296	LOC_Os05g17560
25	Chr5	9991986	T	C	0.5	5.7296	LOC_Os05g17570
25	Chr5	9991986	T	C	0.5	5.7296	LOC_Os05g17580
25	Chr5	9991986	T	C	0.5	5.7296	LOC_Os05g17590
25	Chr5	9991986	T	C	0.5	5.7296	LOC_Os05g17604
25	Chr5	9991986	T	C	0.5	5.7296	LOC_Os05g17630
25	Chr5	9991986	T	C	0.5	5.7296	LOC_Os05g17640
25	Chr5	9991986	T	C	0.5	5.7296	LOC_Os05g17650
25	Chr5	9991986	T	C	0.5	5.7296	LOC_Os05g17670
25	Chr5	9991986	T	C	0.5	5.7296	LOC_Os05g17680
25	Chr5	9991986	T	C	0.5	5.7296	LOC_Os05g17690
25	Chr5	9991986	T	C	0.5	5.7296	LOC_Os05g17700
25	Chr5	9991986	T	C	0.5	5.7296	LOC_Os05g17710
25	Chr5	9991986	T	C	0.5	5.7296	LOC_Os05g17720
26	Chr5	11164411	G	T	0.5	5.03263	LOC_Os05g18880
26	Chr5	11164411	G	T	0.5	5.03263	LOC_Os05g18890
26	Chr5	11164411	G	T	0.5	5.03263	LOC_Os05g18900
26	Chr5	11164411	G	T	0.5	5.03263	LOC_Os05g18910
26	Chr5	11164411	G	T	0.5	5.03263	LOC_Os05g18920
26	Chr5	11164411	G	T	0.5	5.03263	LOC_Os05g18930
26	Chr5	11164411	G	T	0.5	5.03263	LOC_Os05g18940
26	Chr5	11164411	G	T	0.5	5.03263	LOC_Os05g18950
26	Chr5	11164411	G	T	0.5	5.03263	LOC_Os05g18960
26	Chr5	11164411	G	T	0.5	5.03263	LOC_Os05g18970
26	Chr5	11164411	G	T	0.5	5.03263	LOC_Os05g18980
26	Chr5	11164411	G	T	0.5	5.03263	LOC_Os05g18990
26	Chr5	11164411	G	T	0.5	5.03263	LOC_Os05g19000
26	Chr5	11164411	G	T	0.5	5.03263	LOC_Os05g19010
26	Chr5	11164411	G	T	0.5	5.03263	LOC_Os05g19020
26	Chr5	11164411	G	T	0.5	5.03263	LOC_Os05g19030
26	Chr5	11164411	G	T	0.5	5.03263	LOC_Os05g19040
26	Chr5	11164411	G	T	0.5	5.03263	LOC_Os05g19050
26	Chr5	11164411	G	T	0.5	5.03263	LOC_Os05g19060
26	Chr5	11164411	G	T	0.5	5.03263	LOC_Os05g19080
26	Chr5	11164411	G	T	0.5	5.03263	LOC_Os05g19090
26	Chr5	11164411	G	T	0.5	5.03263	LOC_Os05g19100
26	Chr5	11164411	G	T	0.5	5.03263	LOC_Os05g19110
26	Chr5	11164411	G	T	0.5	5.03263	LOC_Os05g19120
26	Chr5	11164411	G	T	0.5	5.03263	LOC_Os05g19130
26	Chr5	11164411	G	T	0.5	5.03263	LOC_Os05g19140
26	Chr5	11164411	G	T	0.5	5.03263	LOC_Os05g19150
26	Chr5	11164411	G	T	0.5	5.03263	LOC_Os05g19160
26	Chr5	11164411	G	T	0.5	5.03263	LOC_Os05g19170
26	Chr5	11164411	G	T	0.5	5.03263	LOC_Os05g19180
26	Chr5	11164411	G	T	0.5	5.03263	LOC_Os05g19190
26	Chr5	11164411	G	T	0.5	5.03263	LOC_Os05g19200
26	Chr5	11164411	G	T	0.5	5.03263	LOC_Os05g19210
26	Chr5	11164411	G	T	0.5	5.03263	LOC_Os05g19220
26	Chr5	11164411	G	T	0.5	5.03263	LOC_Os05g19230
26	Chr5	11164411	G	T	0.5	5.03263	LOC_Os05g19240
26	Chr5	11164411	G	T	0.5	5.03263	LOC_Os05g19250
26	Chr5	11164411	G	T	0.5	5.03263	LOC_Os05g19260
26	Chr5	11164411	G	T	0.5	5.03263	LOC_Os05g19270
26	Chr5	11164411	G	T	0.5	5.03263	LOC_Os05g19280
26	Chr5	11164411	G	T	0.5	5.03263	LOC_Os05g19290
26	Chr5	11164411	G	T	0.5	5.03263	LOC_Os05g19300
26	Chr5	11164411	G	T	0.5	5.03263	LOC_Os05g19310
26	Chr5	11164411	G	T	0.5	5.03263	LOC_Os05g19320
26	Chr5	11164411	G	T	0.5	5.03263	LOC_Os05g19330
26	Chr5	11164411	G	T	0.5	5.03263	LOC_Os05g19350
26	Chr5	11164411	G	T	0.5	5.03263	LOC_Os05g19360
26	Chr5	11164411	G	T	0.5	5.03263	LOC_Os05g19370
26	Chr5	11164411	G	T	0.5	5.03263	LOC_Os05g19380
26	Chr5	11164411	G	T	0.5	5.03263	LOC_Os05g19390
26	Chr5	11164411	G	T	0.5	5.03263	LOC_Os05g19400
26	Chr5	11164411	G	T	0.5	5.03263	LOC_Os05g19410
26	Chr5	11164411	G	T	0.5	5.03263	LOC_Os05g19420
26	Chr5	11164411	G	T	0.5	5.03263	LOC_Os05g19430
26	Chr5	11164411	G	T	0.5	5.03263	LOC_Os05g19440
26	Chr5	11164411	G	T	0.5	5.03263	LOC_Os05g19450
26	Chr5	11164411	G	T	0.5	5.03263	LOC_Os05g19460
26	Chr5	11164411	G	T	0.5	5.03263	LOC_Os05g19470
26	Chr5	11164411	G	T	0.5	5.03263	LOC_Os05g19480
26	Chr5	11164411	G	T	0.5	5.03263	LOC_Os05g19490
26	Chr5	11164411	G	T	0.5	5.03263	LOC_Os05g19500
26	Chr5	11164411	G	T	0.5	5.03263	LOC_Os05g19510
26	Chr5	11164411	G	T	0.5	5.03263	LOC_Os05g19520
26	Chr5	11164411	G	T	0.5	5.03263	LOC_Os05g19530
26	Chr5	11164411	G	T	0.5	5.03263	LOC_Os05g19540
27	Chr5	15849463	G	A	0.5	7.71443	LOC_Os05g26954
27	Chr5	15849463	G	A	0.5	7.71443	LOC_Os05g26970
27	Chr5	15849463	G	A	0.5	7.71443	LOC_Os05g26980
27	Chr5	15849463	G	A	0.5	7.71443	LOC_Os05g26990
27	Chr5	15849463	G	A	0.5	7.71443	LOC_Os05g27000
27	Chr5	15849463	G	A	0.5	7.71443	LOC_Os05g27010
27	Chr5	15849463	G	A	0.5	7.71443	LOC_Os05g27020
27	Chr5	15849463	G	A	0.5	7.71443	LOC_Os05g27034
27	Chr5	15849463	G	A	0.5	7.71443	LOC_Os05g27050
27	Chr5	15849463	G	A	0.5	7.71443	LOC_Os05g27060
27	Chr5	15849463	G	A	0.5	7.71443	LOC_Os05g27080
27	Chr5	15849463	G	A	0.5	7.71443	LOC_Os05g27090
27	Chr5	15849463	G	A	0.5	7.71443	LOC_Os05g27100
27	Chr5	15849463	G	A	0.5	7.71443	LOC_Os05g27110
27	Chr5	15849463	G	A	0.5	7.71443	LOC_Os05g27120
27	Chr5	15849463	G	A	0.5	7.71443	LOC_Os05g27130
27	Chr5	15849463	G	A	0.5	7.71443	LOC_Os05g27140
27	Chr5	15849463	G	A	0.5	7.71443	LOC_Os05g27160
27	Chr5	15849463	G	A	0.5	7.71443	LOC_Os05g27170
27	Chr5	15849463	G	A	0.5	7.71443	LOC_Os05g27180
27	Chr5	15849463	G	A	0.5	7.71443	LOC_Os05g27190
27	Chr5	15849463	G	A	0.5	7.71443	LOC_Os05g27200
27	Chr5	15849463	G	A	0.5	7.71443	LOC_Os05g27210
27	Chr5	15849463	G	A	0.5	7.71443	LOC_Os05g27220
27	Chr5	15849463	G	A	0.5	7.71443	LOC_Os05g27230
27	Chr5	15849463	G	A	0.5	7.71443	LOC_Os05g27240
27	Chr5	15849463	G	A	0.5	7.71443	LOC_Os05g27250
27	Chr5	15849463	G	A	0.5	7.71443	LOC_Os05g27260
27	Chr5	15849463	G	A	0.5	7.71443	LOC_Os05g27270
27	Chr5	15849463	G	A	0.5	7.71443	LOC_Os05g27280
27	Chr5	15849463	G	A	0.5	7.71443	LOC_Os05g27290
27	Chr5	15849463	G	A	0.5	7.71443	LOC_Os05g27304
27	Chr5	15849463	G	A	0.5	7.71443	LOC_Os05g27320
27	Chr5	15849463	G	A	0.5	7.71443	LOC_Os05g27340
27	Chr5	15849463	G	A	0.5	7.71443	LOC_Os05g27350
27	Chr5	15849463	G	A	0.5	7.71443	LOC_Os05g27360
27	Chr5	15849463	G	A	0.5	7.71443	LOC_Os05g27370
27	Chr5	15849463	G	A	0.5	7.71443	LOC_Os05g27380
27	Chr5	15849463	G	A	0.5	7.71443	LOC_Os05g27390
27	Chr5	15849463	G	A	0.5	7.71443	LOC_Os05g27400
27	Chr5	15849463	G	A	0.5	7.71443	LOC_Os05g27410
27	Chr5	15849463	G	A	0.5	7.71443	LOC_Os05g27420
27	Chr5	15849463	G	A	0.5	7.71443	LOC_Os05g27430
27	Chr5	15849463	G	A	0.5	7.71443	LOC_Os05g27440
27	Chr5	15849463	G	A	0.5	7.71443	LOC_Os05g27450
27	Chr5	15849463	G	A	0.5	7.71443	LOC_Os05g27460
27	Chr5	15849463	G	A	0.5	7.71443	LOC_Os05g27470
27	Chr5	15849463	G	A	0.5	7.71443	LOC_Os05g27480
27	Chr5	15849463	G	A	0.5	7.71443	LOC_Os05g27490
27	Chr5	15849463	G	A	0.5	7.71443	LOC_Os05g27500
27	Chr5	15849463	G	A	0.5	7.71443	LOC_Os05g27510
27	Chr5	15849463	G	A	0.5	7.71443	LOC_Os05g27520
27	Chr5	15849463	G	A	0.5	7.71443	LOC_Os05g27530
27	Chr5	15849463	G	A	0.5	7.71443	LOC_Os05g27540
27	Chr5	15849463	G	A	0.5	7.71443	LOC_Os05g27550
27	Chr5	15849463	G	A	0.5	7.71443	LOC_Os05g27560
27	Chr5	15849463	G	A	0.5	7.71443	LOC_Os05g27570
27	Chr5	15849463	G	A	0.5	7.71443	LOC_Os05g27580
27	Chr5	15849463	G	A	0.5	7.71443	LOC_Os05g27590
27	Chr5	15849463	G	A	0.5	7.71443	LOC_Os05g27600
27	Chr5	15849463	G	A	0.5	7.71443	LOC_Os05g27610
27	Chr5	15849463	G	A	0.5	7.71443	LOC_Os05g27620
27	Chr5	15849463	G	A	0.5	7.71443	LOC_Os05g27630
27	Chr5	15849463	G	A	0.5	7.71443	LOC_Os05g27640
27	Chr5	15849463	G	A	0.5	7.71443	LOC_Os05g27650
27	Chr5	15849463	G	A	0.5	7.71443	LOC_Os05g27660
27	Chr5	15849463	G	A	0.5	7.71443	LOC_Os05g27670
27	Chr5	15849463	G	A	0.5	7.71443	LOC_Os05g27680
27	Chr5	15849463	G	A	0.5	7.71443	LOC_Os05g27690
27	Chr5	15849463	G	A	0.5	7.71443	LOC_Os05g27700
27	Chr5	15849463	G	A	0.5	7.71443	LOC_Os05g27710
27	Chr5	15849463	G	A	0.5	7.71443	LOC_Os05g27720
27	Chr5	15849463	G	A	0.5	7.71443	LOC_Os05g27730
27	Chr5	15849463	G	A	0.5	7.71443	LOC_Os05g27740
27	Chr5	15849463	G	A	0.5	7.71443	LOC_Os05g27760
27	Chr5	15849463	G	A	0.5	7.71443	LOC_Os05g27770
27	Chr5	15849463	G	A	0.5	7.71443	LOC_Os05g27780
27	Chr5	15849463	G	A	0.5	7.71443	LOC_Os05g27790
28	Chr5	20384946	C	T	0.5	5.39463	LOC_Os05g34140
28	Chr5	20384946	C	T	0.5	5.39463	LOC_Os05g34150
28	Chr5	20384946	C	T	0.5	5.39463	LOC_Os05g34160
28	Chr5	20384946	C	T	0.5	5.39463	LOC_Os05g34170
28	Chr5	20384946	C	T	0.5	5.39463	LOC_Os05g34180
28	Chr5	20384946	C	T	0.5	5.39463	LOC_Os05g34190
28	Chr5	20384946	C	T	0.5	5.39463	LOC_Os05g34200
28	Chr5	20384946	C	T	0.5	5.39463	LOC_Os05g34210
28	Chr5	20384946	C	T	0.5	5.39463	LOC_Os05g34220
28	Chr5	20384946	C	T	0.5	5.39463	LOC_Os05g34230
28	Chr5	20384946	C	T	0.5	5.39463	LOC_Os05g34240
28	Chr5	20384946	C	T	0.5	5.39463	LOC_Os05g34260
28	Chr5	20384946	C	T	0.5	5.39463	LOC_Os05g34270
28	Chr5	20384946	C	T	0.5	5.39463	LOC_Os05g34280
28	Chr5	20384946	C	T	0.5	5.39463	LOC_Os05g34290
28	Chr5	20384946	C	T	0.5	5.39463	LOC_Os05g34300
28	Chr5	20384946	C	T	0.5	5.39463	LOC_Os05g34310
28	Chr5	20384946	C	T	0.5	5.39463	LOC_Os05g34320
28	Chr5	20384946	C	T	0.5	5.39463	LOC_Os05g34325
28	Chr5	20384946	C	T	0.5	5.39463	LOC_Os05g34330
28	Chr5	20384946	C	T	0.5	5.39463	LOC_Os05g34340
28	Chr5	20384946	C	T	0.5	5.39463	LOC_Os05g34350
28	Chr5	20384946	C	T	0.5	5.39463	LOC_Os05g34360
28	Chr5	20384946	C	T	0.5	5.39463	LOC_Os05g34370
28	Chr5	20384946	C	T	0.5	5.39463	LOC_Os05g34380
28	Chr5	20384946	C	T	0.5	5.39463	LOC_Os05g34390
28	Chr5	20384946	C	T	0.5	5.39463	LOC_Os05g34400
28	Chr5	20384946	C	T	0.5	5.39463	LOC_Os05g34410
28	Chr5	20384946	C	T	0.5	5.39463	LOC_Os05g34420
28	Chr5	20384946	C	T	0.5	5.39463	LOC_Os05g34440
28	Chr5	20384946	C	T	0.5	5.39463	LOC_Os05g34450
28	Chr5	20384946	C	T	0.5	5.39463	LOC_Os05g34460
28	Chr5	20384946	C	T	0.5	5.39463	LOC_Os05g34470
28	Chr5	20384946	C	T	0.5	5.39463	LOC_Os05g34480
28	Chr5	20384946	C	T	0.5	5.39463	LOC_Os05g34490
28	Chr5	20384946	C	T	0.5	5.39463	LOC_Os05g34500
28	Chr5	20384946	C	T	0.5	5.39463	LOC_Os05g34510
28	Chr5	20384946	C	T	0.5	5.39463	LOC_Os05g34520
28	Chr5	20384946	C	T	0.5	5.39463	LOC_Os05g34530
28	Chr5	20384946	C	T	0.5	5.39463	LOC_Os05g34540
28	Chr5	20384946	C	T	0.5	5.39463	LOC_Os05g34550
28	Chr5	20384946	C	T	0.5	5.39463	LOC_Os05g34560
28	Chr5	20384946	C	T	0.5	5.39463	LOC_Os05g34570
28	Chr5	20384946	C	T	0.5	5.39463	LOC_Os05g34580
28	Chr5	20384946	C	T	0.5	5.39463	LOC_Os05g34590
28	Chr5	20384946	C	T	0.5	5.39463	LOC_Os05g34600
28	Chr5	20384946	C	T	0.5	5.39463	LOC_Os05g34610
28	Chr5	20384946	C	T	0.5	5.39463	LOC_Os05g34620
28	Chr5	20384946	C	T	0.5	5.39463	LOC_Os05g34630
28	Chr5	20384946	C	T	0.5	5.39463	LOC_Os05g34640
28	Chr5	20384946	C	T	0.5	5.39463	LOC_Os05g34650
28	Chr5	20384946	C	T	0.5	5.39463	LOC_Os05g34655
28	Chr5	20384946	C	T	0.5	5.39463	LOC_Os05g34660
28	Chr5	20384946	C	T	0.5	5.39463	LOC_Os05g34670
28	Chr5	20384946	C	T	0.5	5.39463	LOC_Os05g34680
28	Chr5	20384946	C	T	0.5	5.39463	LOC_Os05g34690
29	Chr5	25976644	G	A	0.5	5.25126	LOC_Os05g44300
29	Chr5	25976644	G	A	0.5	5.25126	LOC_Os05g44310
29	Chr5	25976644	G	A	0.5	5.25126	LOC_Os05g44320
29	Chr5	25976644	G	A	0.5	5.25126	LOC_Os05g44330
29	Chr5	25976644	G	A	0.5	5.25126	LOC_Os05g44340
29	Chr5	25976644	G	A	0.5	5.25126	LOC_Os05g44350
29	Chr5	25976644	G	A	0.5	5.25126	LOC_Os05g44360
29	Chr5	25976644	G	A	0.5	5.25126	LOC_Os05g44370
29	Chr5	25976644	G	A	0.5	5.25126	LOC_Os05g44380
29	Chr5	25976644	G	A	0.5	5.25126	LOC_Os05g44390
29	Chr5	25976644	G	A	0.5	5.25126	LOC_Os05g44400
29	Chr5	25976644	G	A	0.5	5.25126	LOC_Os05g44410
29	Chr5	25976644	G	A	0.5	5.25126	LOC_Os05g44420
29	Chr5	25976644	G	A	0.5	5.25126	LOC_Os05g44430
29	Chr5	25976644	G	A	0.5	5.25126	LOC_Os05g44440
29	Chr5	25976644	G	A	0.5	5.25126	LOC_Os05g44450
29	Chr5	25976644	G	A	0.5	5.25126	LOC_Os05g44460
29	Chr5	25976644	G	A	0.5	5.25126	LOC_Os05g44470
29	Chr5	25976644	G	A	0.5	5.25126	LOC_Os05g44480
29	Chr5	25976644	G	A	0.5	5.25126	LOC_Os05g44490
29	Chr5	25976644	G	A	0.5	5.25126	LOC_Os05g44500
29	Chr5	25976644	G	A	0.5	5.25126	LOC_Os05g44510
29	Chr5	25976644	G	A	0.5	5.25126	LOC_Os05g44520
29	Chr5	25976644	G	A	0.5	5.25126	LOC_Os05g44530
29	Chr5	25976644	G	A	0.5	5.25126	LOC_Os05g44540
29	Chr5	25976644	G	A	0.5	5.25126	LOC_Os05g44550
29	Chr5	25976644	G	A	0.5	5.25126	LOC_Os05g44560
29	Chr5	25976644	G	A	0.5	5.25126	LOC_Os05g44570
29	Chr5	25976644	G	A	0.5	5.25126	LOC_Os05g44580
29	Chr5	25976644	G	A	0.5	5.25126	LOC_Os05g44590
29	Chr5	25976644	G	A	0.5	5.25126	LOC_Os05g44600
29	Chr5	25976644	G	A	0.5	5.25126	LOC_Os05g44610
29	Chr5	25976644	G	A	0.5	5.25126	LOC_Os05g44620
29	Chr5	25976644	G	A	0.5	5.25126	LOC_Os05g44630
29	Chr5	25976644	G	A	0.5	5.25126	LOC_Os05g44640
29	Chr5	25976644	G	A	0.5	5.25126	LOC_Os05g44650
29	Chr5	25976644	G	A	0.5	5.25126	LOC_Os05g44660
29	Chr5	25976644	G	A	0.5	5.25126	LOC_Os05g44670
29	Chr5	25976644	G	A	0.5	5.25126	LOC_Os05g44680
29	Chr5	25976644	G	A	0.5	5.25126	LOC_Os05g44690
29	Chr5	25976644	G	A	0.5	5.25126	LOC_Os05g44700
29	Chr5	25976644	G	A	0.5	5.25126	LOC_Os05g44710
29	Chr5	25976644	G	A	0.5	5.25126	LOC_Os05g44720
29	Chr5	25976644	G	A	0.5	5.25126	LOC_Os05g44730
29	Chr5	25976644	G	A	0.5	5.25126	LOC_Os05g44740
29	Chr5	25976644	G	A	0.5	5.25126	LOC_Os05g44750
29	Chr5	25976644	G	A	0.5	5.25126	LOC_Os05g44760
29	Chr5	25976644	G	A	0.5	5.25126	LOC_Os05g44770
29	Chr5	25976644	G	A	0.5	5.25126	LOC_Os05g44780
29	Chr5	25976644	G	A	0.5	5.25126	LOC_Os05g44786
29	Chr5	25976644	G	A	0.5	5.25126	LOC_Os05g44792
29	Chr5	25976644	G	A	0.5	5.25126	LOC_Os05g44800
29	Chr5	25976644	G	A	0.5	5.25126	LOC_Os05g44810
29	Chr5	25976644	G	A	0.5	5.25126	LOC_Os05g44820
29	Chr5	25976644	G	A	0.5	5.25126	LOC_Os05g44830
29	Chr5	25976644	G	A	0.5	5.25126	LOC_Os05g44840
29	Chr5	25976644	G	A	0.5	5.25126	LOC_Os05g44850
29	Chr5	25976644	G	A	0.5	5.25126	LOC_Os05g44860
29	Chr5	25976644	G	A	0.5	5.25126	LOC_Os05g44870
29	Chr5	25976644	G	A	0.5	5.25126	LOC_Os05g44880
29	Chr5	25976644	G	A	0.5	5.25126	LOC_Os05g44890
29	Chr5	25976644	G	A	0.5	5.25126	LOC_Os05g44900
29	Chr5	25976644	G	A	0.5	5.25126	LOC_Os05g44910
29	Chr5	25976644	G	A	0.5	5.25126	LOC_Os05g44916
29	Chr5	25976644	G	A	0.5	5.25126	LOC_Os05g44922
29	Chr5	25976644	G	A	0.5	5.25126	LOC_Os05g44930
29	Chr5	25976644	G	A	0.5	5.25126	LOC_Os05g44940
29	Chr5	25976644	G	A	0.5	5.25126	LOC_Os05g44950
29	Chr5	25976644	G	A	0.5	5.25126	LOC_Os05g44960
29	Chr5	25976644	G	A	0.5	5.25126	LOC_Os05g44970
29	Chr5	25976644	G	A	0.5	5.25126	LOC_Os05g44980
29	Chr5	25976644	G	A	0.5	5.25126	LOC_Os05g44990
29	Chr5	25976644	G	A	0.5	5.25126	LOC_Os05g45000
29	Chr5	25976644	G	A	0.5	5.25126	LOC_Os05g45010
29	Chr5	25976644	G	A	0.5	5.25126	LOC_Os05g45020
29	Chr5	25976644	G	A	0.5	5.25126	LOC_Os05g45030
30	Chr6	6642749	G	A	0.5	5.83587	LOC_Os06g12030
30	Chr6	6642749	G	A	0.5	5.83587	LOC_Os06g12040
30	Chr6	6642749	G	A	0.5	5.83587	LOC_Os06g12050
30	Chr6	6642749	G	A	0.5	5.83587	LOC_Os06g12060
30	Chr6	6642749	G	A	0.5	5.83587	LOC_Os06g12070
30	Chr6	6642749	G	A	0.5	5.83587	LOC_Os06g12080
30	Chr6	6642749	G	A	0.5	5.83587	LOC_Os06g12090
30	Chr6	6642749	G	A	0.5	5.83587	LOC_Os06g12100
30	Chr6	6642749	G	A	0.5	5.83587	LOC_Os06g12110
30	Chr6	6642749	G	A	0.5	5.83587	LOC_Os06g12120
30	Chr6	6642749	G	A	0.5	5.83587	LOC_Os06g12129
30	Chr6	6642749	G	A	0.5	5.83587	LOC_Os06g12140
30	Chr6	6642749	G	A	0.5	5.83587	LOC_Os06g12150
30	Chr6	6642749	G	A	0.5	5.83587	LOC_Os06g12160
30	Chr6	6642749	G	A	0.5	5.83587	LOC_Os06g12170
30	Chr6	6642749	G	A	0.5	5.83587	LOC_Os06g12180
30	Chr6	6642749	G	A	0.5	5.83587	LOC_Os06g12190
30	Chr6	6642749	G	A	0.5	5.83587	LOC_Os06g12200
30	Chr6	6642749	G	A	0.5	5.83587	LOC_Os06g12210
30	Chr6	6642749	G	A	0.5	5.83587	LOC_Os06g12220
30	Chr6	6642749	G	A	0.5	5.83587	LOC_Os06g12230
30	Chr6	6642749	G	A	0.5	5.83587	LOC_Os06g12240
30	Chr6	6642749	G	A	0.5	5.83587	LOC_Os06g12250
30	Chr6	6642749	G	A	0.5	5.83587	LOC_Os06g12260
30	Chr6	6642749	G	A	0.5	5.83587	LOC_Os06g12270
30	Chr6	6642749	G	A	0.5	5.83587	LOC_Os06g12280
30	Chr6	6642749	G	A	0.5	5.83587	LOC_Os06g12290
30	Chr6	6642749	G	A	0.5	5.83587	LOC_Os06g12300
30	Chr6	6642749	G	A	0.5	5.83587	LOC_Os06g12310
[truncated: 2,207 more rows]
