# Supplementary material for: Genome-wide association study and transcriptome analysis discover new genes for bacterial leaf blight resistance in rice (Oryza sativa L.)
Source: BMC Plant Biol. 2021 Jun 3;21:255. doi: 10.1186/s12870-021-03041-2 (PMC8173721; doi:10.1186/s12870-021-03041-2)
Supplement: Supplementary file 15 — Additional file 15: Table S14. The 2817 DEGs were uniquely detected in the resistance line NSIC RC154. [file 12870_2021_3041_MOESM15_ESM.xlsx]

## Sheet: Sheet1
Supplementary Table 8 GWAS of P6 (BULP) resiatance with 259 rice lines using the SNP-set generated by mapping reads to the Nipponbare
ID	chr	peakPOS	ref	alt	maf	peak_value	transcript_ID
1	Chr1	6595558	G	A	0.5	5.46264	LOC_Os01g11820
1	Chr1	6595558	G	A	0.5	5.46264	LOC_Os01g11830
1	Chr1	6595558	G	A	0.5	5.46264	LOC_Os01g11840
1	Chr1	6595558	G	A	0.5	5.46264	LOC_Os01g11850
1	Chr1	6595558	G	A	0.5	5.46264	LOC_Os01g11860
1	Chr1	6595558	G	A	0.5	5.46264	LOC_Os01g11870
1	Chr1	6595558	G	A	0.5	5.46264	LOC_Os01g11880
1	Chr1	6595558	G	A	0.5	5.46264	LOC_Os01g11900
1	Chr1	6595558	G	A	0.5	5.46264	LOC_Os01g11910
1	Chr1	6595558	G	A	0.5	5.46264	LOC_Os01g11920
1	Chr1	6595558	G	A	0.5	5.46264	LOC_Os01g11940
1	Chr1	6595558	G	A	0.5	5.46264	LOC_Os01g11946
1	Chr1	6595558	G	A	0.5	5.46264	LOC_Os01g11952
1	Chr1	6595558	G	A	0.5	5.46264	LOC_Os01g11960
1	Chr1	6595558	G	A	0.5	5.46264	LOC_Os01g11970
1	Chr1	6595558	G	A	0.5	5.46264	LOC_Os01g11980
1	Chr1	6595558	G	A	0.5	5.46264	LOC_Os01g11990
1	Chr1	6595558	G	A	0.5	5.46264	LOC_Os01g12000
1	Chr1	6595558	G	A	0.5	5.46264	LOC_Os01g12010
1	Chr1	6595558	G	A	0.5	5.46264	LOC_Os01g12020
1	Chr1	6595558	G	A	0.5	5.46264	LOC_Os01g12030
1	Chr1	6595558	G	A	0.5	5.46264	LOC_Os01g12040
1	Chr1	6595558	G	A	0.5	5.46264	LOC_Os01g12060
1	Chr1	6595558	G	A	0.5	5.46264	LOC_Os01g12070
1	Chr1	6595558	G	A	0.5	5.46264	LOC_Os01g12080
1	Chr1	6595558	G	A	0.5	5.46264	LOC_Os01g12090
1	Chr1	6595558	G	A	0.5	5.46264	LOC_Os01g12100
1	Chr1	6595558	G	A	0.5	5.46264	LOC_Os01g12110
1	Chr1	6595558	G	A	0.5	5.46264	LOC_Os01g12120
1	Chr1	6595558	G	A	0.5	5.46264	LOC_Os01g12130
1	Chr1	6595558	G	A	0.5	5.46264	LOC_Os01g12140
1	Chr1	6595558	G	A	0.5	5.46264	LOC_Os01g12150
1	Chr1	6595558	G	A	0.5	5.46264	LOC_Os01g12160
1	Chr1	6595558	G	A	0.5	5.46264	LOC_Os01g12170
1	Chr1	6595558	G	A	0.5	5.46264	LOC_Os01g12180
1	Chr1	6595558	G	A	0.5	5.46264	LOC_Os01g12190
1	Chr1	6595558	G	A	0.5	5.46264	LOC_Os01g12200
1	Chr1	6595558	G	A	0.5	5.46264	LOC_Os01g12210
1	Chr1	6595558	G	A	0.5	5.46264	LOC_Os01g12220
1	Chr1	6595558	G	A	0.5	5.46264	LOC_Os01g12230
1	Chr1	6595558	G	A	0.5	5.46264	LOC_Os01g12240
1	Chr1	6595558	G	A	0.5	5.46264	LOC_Os01g12250
1	Chr1	6595558	G	A	0.5	5.46264	LOC_Os01g12260
1	Chr1	6595558	G	A	0.5	5.46264	LOC_Os01g12270
1	Chr1	6595558	G	A	0.5	5.46264	LOC_Os01g12280
1	Chr1	6595558	G	A	0.5	5.46264	LOC_Os01g12290
1	Chr1	6595558	G	A	0.5	5.46264	LOC_Os01g12304
1	Chr1	6595558	G	A	0.5	5.46264	LOC_Os01g12310
1	Chr1	6595558	G	A	0.5	5.46264	LOC_Os01g12320
1	Chr1	6595558	G	A	0.5	5.46264	LOC_Os01g12330
1	Chr1	6595558	G	A	0.5	5.46264	LOC_Os01g12340
1	Chr1	6595558	G	A	0.5	5.46264	LOC_Os01g12350
1	Chr1	6595558	G	A	0.5	5.46264	LOC_Os01g12360
1	Chr1	6595558	G	A	0.5	5.46264	LOC_Os01g12374
1	Chr1	6595558	G	A	0.5	5.46264	LOC_Os01g12381
1	Chr1	6595558	G	A	0.5	5.46264	LOC_Os01g12390
1	Chr1	6595558	G	A	0.5	5.46264	LOC_Os01g12400
1	Chr1	6595558	G	A	0.5	5.46264	LOC_Os01g12410
1	Chr1	6595558	G	A	0.5	5.46264	LOC_Os01g12420
1	Chr1	6595558	G	A	0.5	5.46264	LOC_Os01g12430
2	Chr1	23190925	A	T	0.5	5.96184	LOC_Os01g40530
2	Chr1	23190925	A	T	0.5	5.96184	LOC_Os01g40540
2	Chr1	23190925	A	T	0.5	5.96184	LOC_Os01g40550
2	Chr1	23190925	A	T	0.5	5.96184	LOC_Os01g40560
2	Chr1	23190925	A	T	0.5	5.96184	LOC_Os01g40570
2	Chr1	23190925	A	T	0.5	5.96184	LOC_Os01g40580
2	Chr1	23190925	A	T	0.5	5.96184	LOC_Os01g40590
2	Chr1	23190925	A	T	0.5	5.96184	LOC_Os01g40600
2	Chr1	23190925	A	T	0.5	5.96184	LOC_Os01g40610
2	Chr1	23190925	A	T	0.5	5.96184	LOC_Os01g40620
2	Chr1	23190925	A	T	0.5	5.96184	LOC_Os01g40630
2	Chr1	23190925	A	T	0.5	5.96184	LOC_Os01g40640
2	Chr1	23190925	A	T	0.5	5.96184	LOC_Os01g40650
2	Chr1	23190925	A	T	0.5	5.96184	LOC_Os01g40660
2	Chr1	23190925	A	T	0.5	5.96184	LOC_Os01g40670
2	Chr1	23190925	A	T	0.5	5.96184	LOC_Os01g40680
2	Chr1	23190925	A	T	0.5	5.96184	LOC_Os01g40690
2	Chr1	23190925	A	T	0.5	5.96184	LOC_Os01g40700
2	Chr1	23190925	A	T	0.5	5.96184	LOC_Os01g40710
2	Chr1	23190925	A	T	0.5	5.96184	LOC_Os01g40720
2	Chr1	23190925	A	T	0.5	5.96184	LOC_Os01g40730
2	Chr1	23190925	A	T	0.5	5.96184	LOC_Os01g40740
2	Chr1	23190925	A	T	0.5	5.96184	LOC_Os01g40750
2	Chr1	23190925	A	T	0.5	5.96184	LOC_Os01g40760
2	Chr1	23190925	A	T	0.5	5.96184	LOC_Os01g40770
2	Chr1	23190925	A	T	0.5	5.96184	LOC_Os01g40780
2	Chr1	23190925	A	T	0.5	5.96184	LOC_Os01g40790
2	Chr1	23190925	A	T	0.5	5.96184	LOC_Os01g40800
2	Chr1	23190925	A	T	0.5	5.96184	LOC_Os01g40810
2	Chr1	23190925	A	T	0.5	5.96184	LOC_Os01g40820
2	Chr1	23190925	A	T	0.5	5.96184	LOC_Os01g40830
2	Chr1	23190925	A	T	0.5	5.96184	LOC_Os01g40840
2	Chr1	23190925	A	T	0.5	5.96184	LOC_Os01g40860
2	Chr1	23190925	A	T	0.5	5.96184	LOC_Os01g40870
2	Chr1	23190925	A	T	0.5	5.96184	LOC_Os01g40880
2	Chr1	23190925	A	T	0.5	5.96184	LOC_Os01g40890
2	Chr1	23190925	A	T	0.5	5.96184	LOC_Os01g40900
2	Chr1	23190925	A	T	0.5	5.96184	LOC_Os01g40910
2	Chr1	23190925	A	T	0.5	5.96184	LOC_Os01g40920
2	Chr1	23190925	A	T	0.5	5.96184	LOC_Os01g40930
2	Chr1	23190925	A	T	0.5	5.96184	LOC_Os01g40940
2	Chr1	23190925	A	T	0.5	5.96184	LOC_Os01g40950
2	Chr1	23190925	A	T	0.5	5.96184	LOC_Os01g40960
2	Chr1	23190925	A	T	0.5	5.96184	LOC_Os01g40970
2	Chr1	23190925	A	T	0.5	5.96184	LOC_Os01g40980
2	Chr1	23190925	A	T	0.5	5.96184	LOC_Os01g40990
2	Chr1	23190925	A	T	0.5	5.96184	LOC_Os01g41000
2	Chr1	23190925	A	T	0.5	5.96184	LOC_Os01g41010
2	Chr1	23190925	A	T	0.5	5.96184	LOC_Os01g41020
2	Chr1	23190925	A	T	0.5	5.96184	LOC_Os01g41030
2	Chr1	23190925	A	T	0.5	5.96184	LOC_Os01g41040
2	Chr1	23190925	A	T	0.5	5.96184	LOC_Os01g41050
2	Chr1	23190925	A	T	0.5	5.96184	LOC_Os01g41060
2	Chr1	23190925	A	T	0.5	5.96184	LOC_Os01g41070
2	Chr1	23190925	A	T	0.5	5.96184	LOC_Os01g41080
2	Chr1	23190925	A	T	0.5	5.96184	LOC_Os01g41090
2	Chr1	23190925	A	T	0.5	5.96184	LOC_Os01g41100
2	Chr1	23190925	A	T	0.5	5.96184	LOC_Os01g41110
2	Chr1	23190925	A	T	0.5	5.96184	LOC_Os01g41120
2	Chr1	23190925	A	T	0.5	5.96184	LOC_Os01g41140
2	Chr1	23190925	A	T	0.5	5.96184	LOC_Os01g41145
2	Chr1	23190925	A	T	0.5	5.96184	LOC_Os01g41160
2	Chr1	23190925	A	T	0.5	5.96184	LOC_Os01g41170
2	Chr1	23190925	A	T	0.5	5.96184	LOC_Os01g41180
2	Chr1	23190925	A	T	0.5	5.96184	LOC_Os01g41190
2	Chr1	23190925	A	T	0.5	5.96184	LOC_Os01g41200
2	Chr1	23190925	A	T	0.5	5.96184	LOC_Os01g41210
2	Chr1	23190925	A	T	0.5	5.96184	LOC_Os01g41220
2	Chr1	23190925	A	T	0.5	5.96184	LOC_Os01g41230
2	Chr1	23190925	A	T	0.5	5.96184	LOC_Os01g41240
2	Chr1	23190925	A	T	0.5	5.96184	LOC_Os01g41250
2	Chr1	23190925	A	T	0.5	5.96184	LOC_Os01g41260
2	Chr1	23190925	A	T	0.5	5.96184	LOC_Os01g41270
2	Chr1	23190925	A	T	0.5	5.96184	LOC_Os01g41280
2	Chr1	23190925	A	T	0.5	5.96184	LOC_Os01g41290
2	Chr1	23190925	A	T	0.5	5.96184	LOC_Os01g41300
2	Chr1	23190925	A	T	0.5	5.96184	LOC_Os01g41310
2	Chr1	23190925	A	T	0.5	5.96184	LOC_Os01g41320
2	Chr1	23190925	A	T	0.5	5.96184	LOC_Os01g41330
3	Chr1	40844905	C	T	0.5	5.599	LOC_Os01g70210
3	Chr1	40844905	C	T	0.5	5.599	LOC_Os01g70220
3	Chr1	40844905	C	T	0.5	5.599	LOC_Os01g70230
3	Chr1	40844905	C	T	0.5	5.599	LOC_Os01g70240
3	Chr1	40844905	C	T	0.5	5.599	LOC_Os01g70250
3	Chr1	40844905	C	T	0.5	5.599	LOC_Os01g70260
3	Chr1	40844905	C	T	0.5	5.599	LOC_Os01g70270
3	Chr1	40844905	C	T	0.5	5.599	LOC_Os01g70280
3	Chr1	40844905	C	T	0.5	5.599	LOC_Os01g70290
3	Chr1	40844905	C	T	0.5	5.599	LOC_Os01g70300
3	Chr1	40844905	C	T	0.5	5.599	LOC_Os01g70310
3	Chr1	40844905	C	T	0.5	5.599	LOC_Os01g70320
3	Chr1	40844905	C	T	0.5	5.599	LOC_Os01g70330
3	Chr1	40844905	C	T	0.5	5.599	LOC_Os01g70340
3	Chr1	40844905	C	T	0.5	5.599	LOC_Os01g70350
3	Chr1	40844905	C	T	0.5	5.599	LOC_Os01g70360
3	Chr1	40844905	C	T	0.5	5.599	LOC_Os01g70370
3	Chr1	40844905	C	T	0.5	5.599	LOC_Os01g70380
3	Chr1	40844905	C	T	0.5	5.599	LOC_Os01g70390
3	Chr1	40844905	C	T	0.5	5.599	LOC_Os01g70400
3	Chr1	40844905	C	T	0.5	5.599	LOC_Os01g70410
3	Chr1	40844905	C	T	0.5	5.599	LOC_Os01g70430
3	Chr1	40844905	C	T	0.5	5.599	LOC_Os01g70440
3	Chr1	40844905	C	T	0.5	5.599	LOC_Os01g70450
3	Chr1	40844905	C	T	0.5	5.599	LOC_Os01g70460
3	Chr1	40844905	C	T	0.5	5.599	LOC_Os01g70470
3	Chr1	40844905	C	T	0.5	5.599	LOC_Os01g70480
3	Chr1	40844905	C	T	0.5	5.599	LOC_Os01g70490
3	Chr1	40844905	C	T	0.5	5.599	LOC_Os01g70500
3	Chr1	40844905	C	T	0.5	5.599	LOC_Os01g70520
3	Chr1	40844905	C	T	0.5	5.599	LOC_Os01g70525
3	Chr1	40844905	C	T	0.5	5.599	LOC_Os01g70540
3	Chr1	40844905	C	T	0.5	5.599	LOC_Os01g70550
3	Chr1	40844905	C	T	0.5	5.599	LOC_Os01g70560
3	Chr1	40844905	C	T	0.5	5.599	LOC_Os01g70570
3	Chr1	40844905	C	T	0.5	5.599	LOC_Os01g70580
3	Chr1	40844905	C	T	0.5	5.599	LOC_Os01g70590
3	Chr1	40844905	C	T	0.5	5.599	LOC_Os01g70600
3	Chr1	40844905	C	T	0.5	5.599	LOC_Os01g70610
3	Chr1	40844905	C	T	0.5	5.599	LOC_Os01g70620
3	Chr1	40844905	C	T	0.5	5.599	LOC_Os01g70630
3	Chr1	40844905	C	T	0.5	5.599	LOC_Os01g70640
3	Chr1	40844905	C	T	0.5	5.599	LOC_Os01g70650
3	Chr1	40844905	C	T	0.5	5.599	LOC_Os01g70660
3	Chr1	40844905	C	T	0.5	5.599	LOC_Os01g70670
3	Chr1	40844905	C	T	0.5	5.599	LOC_Os01g70680
3	Chr1	40844905	C	T	0.5	5.599	LOC_Os01g70690
3	Chr1	40844905	C	T	0.5	5.599	LOC_Os01g70700
3	Chr1	40844905	C	T	0.5	5.599	LOC_Os01g70710
3	Chr1	40844905	C	T	0.5	5.599	LOC_Os01g70720
3	Chr1	40844905	C	T	0.5	5.599	LOC_Os01g70730
3	Chr1	40844905	C	T	0.5	5.599	LOC_Os01g70740
3	Chr1	40844905	C	T	0.5	5.599	LOC_Os01g70750
3	Chr1	40844905	C	T	0.5	5.599	LOC_Os01g70760
3	Chr1	40844905	C	T	0.5	5.599	LOC_Os01g70770
3	Chr1	40844905	C	T	0.5	5.599	LOC_Os01g70780
3	Chr1	40844905	C	T	0.5	5.599	LOC_Os01g70790
3	Chr1	40844905	C	T	0.5	5.599	LOC_Os01g70800
3	Chr1	40844905	C	T	0.5	5.599	LOC_Os01g70810
3	Chr1	40844905	C	T	0.5	5.599	LOC_Os01g70820
3	Chr1	40844905	C	T	0.5	5.599	LOC_Os01g70830
3	Chr1	40844905	C	T	0.5	5.599	LOC_Os01g70840
3	Chr1	40844905	C	T	0.5	5.599	LOC_Os01g70850
3	Chr1	40844905	C	T	0.5	5.599	LOC_Os01g70860
3	Chr1	40844905	C	T	0.5	5.599	LOC_Os01g70870
3	Chr1	40844905	C	T	0.5	5.599	LOC_Os01g70880
3	Chr1	40844905	C	T	0.5	5.599	LOC_Os01g70890
3	Chr1	40844905	C	T	0.5	5.599	LOC_Os01g70900
4	Chr2	5296566	T	G	0.5	5.28891	LOC_Os02g09870
4	Chr2	5296566	T	G	0.5	5.28891	LOC_Os02g09880
4	Chr2	5296566	T	G	0.5	5.28891	LOC_Os02g09890
4	Chr2	5296566	T	G	0.5	5.28891	LOC_Os02g09900
4	Chr2	5296566	T	G	0.5	5.28891	LOC_Os02g09910
4	Chr2	5296566	T	G	0.5	5.28891	LOC_Os02g09920
4	Chr2	5296566	T	G	0.5	5.28891	LOC_Os02g09930
4	Chr2	5296566	T	G	0.5	5.28891	LOC_Os02g09940
4	Chr2	5296566	T	G	0.5	5.28891	LOC_Os02g09950
4	Chr2	5296566	T	G	0.5	5.28891	LOC_Os02g09960
4	Chr2	5296566	T	G	0.5	5.28891	LOC_Os02g09970
4	Chr2	5296566	T	G	0.5	5.28891	LOC_Os02g09980
4	Chr2	5296566	T	G	0.5	5.28891	LOC_Os02g09990
4	Chr2	5296566	T	G	0.5	5.28891	LOC_Os02g10000
4	Chr2	5296566	T	G	0.5	5.28891	LOC_Os02g10010
4	Chr2	5296566	T	G	0.5	5.28891	LOC_Os02g10020
4	Chr2	5296566	T	G	0.5	5.28891	LOC_Os02g10030
4	Chr2	5296566	T	G	0.5	5.28891	LOC_Os02g10040
4	Chr2	5296566	T	G	0.5	5.28891	LOC_Os02g10050
4	Chr2	5296566	T	G	0.5	5.28891	LOC_Os02g10060
4	Chr2	5296566	T	G	0.5	5.28891	LOC_Os02g10070
4	Chr2	5296566	T	G	0.5	5.28891	LOC_Os02g10080
4	Chr2	5296566	T	G	0.5	5.28891	LOC_Os02g10090
4	Chr2	5296566	T	G	0.5	5.28891	LOC_Os02g10100
4	Chr2	5296566	T	G	0.5	5.28891	LOC_Os02g10110
4	Chr2	5296566	T	G	0.5	5.28891	LOC_Os02g10120
4	Chr2	5296566	T	G	0.5	5.28891	LOC_Os02g10130
4	Chr2	5296566	T	G	0.5	5.28891	LOC_Os02g10140
4	Chr2	5296566	T	G	0.5	5.28891	LOC_Os02g10150
4	Chr2	5296566	T	G	0.5	5.28891	LOC_Os02g10160
4	Chr2	5296566	T	G	0.5	5.28891	LOC_Os02g10170
4	Chr2	5296566	T	G	0.5	5.28891	LOC_Os02g10180
4	Chr2	5296566	T	G	0.5	5.28891	LOC_Os02g10190
4	Chr2	5296566	T	G	0.5	5.28891	LOC_Os02g10200
4	Chr2	5296566	T	G	0.5	5.28891	LOC_Os02g10210
4	Chr2	5296566	T	G	0.5	5.28891	LOC_Os02g10220
4	Chr2	5296566	T	G	0.5	5.28891	LOC_Os02g10230
4	Chr2	5296566	T	G	0.5	5.28891	LOC_Os02g10240
4	Chr2	5296566	T	G	0.5	5.28891	LOC_Os02g10250
4	Chr2	5296566	T	G	0.5	5.28891	LOC_Os02g10260
4	Chr2	5296566	T	G	0.5	5.28891	LOC_Os02g10270
4	Chr2	5296566	T	G	0.5	5.28891	LOC_Os02g10280
4	Chr2	5296566	T	G	0.5	5.28891	LOC_Os02g10290
4	Chr2	5296566	T	G	0.5	5.28891	LOC_Os02g10300
4	Chr2	5296566	T	G	0.5	5.28891	LOC_Os02g10310
4	Chr2	5296566	T	G	0.5	5.28891	LOC_Os02g10320
4	Chr2	5296566	T	G	0.5	5.28891	LOC_Os02g10330
4	Chr2	5296566	T	G	0.5	5.28891	LOC_Os02g10340
4	Chr2	5296566	T	G	0.5	5.28891	LOC_Os02g10350
4	Chr2	5296566	T	G	0.5	5.28891	LOC_Os02g10360
4	Chr2	5296566	T	G	0.5	5.28891	LOC_Os02g10370
4	Chr2	5296566	T	G	0.5	5.28891	LOC_Os02g10380
4	Chr2	5296566	T	G	0.5	5.28891	LOC_Os02g10390
4	Chr2	5296566	T	G	0.5	5.28891	LOC_Os02g10400
4	Chr2	5296566	T	G	0.5	5.28891	LOC_Os02g10410
4	Chr2	5296566	T	G	0.5	5.28891	LOC_Os02g10420
4	Chr2	5296566	T	G	0.5	5.28891	LOC_Os02g10430
4	Chr2	5296566	T	G	0.5	5.28891	LOC_Os02g10440
4	Chr2	5296566	T	G	0.5	5.28891	LOC_Os02g10450
4	Chr2	5296566	T	G	0.5	5.28891	LOC_Os02g10460
5	Chr2	10382683	A	G	0.5	6.47913	LOC_Os02g17590
5	Chr2	10382683	A	G	0.5	6.47913	LOC_Os02g17600
5	Chr2	10382683	A	G	0.5	6.47913	LOC_Os02g17610
5	Chr2	10382683	A	G	0.5	6.47913	LOC_Os02g17620
5	Chr2	10382683	A	G	0.5	6.47913	LOC_Os02g17630
5	Chr2	10382683	A	G	0.5	6.47913	LOC_Os02g17640
5	Chr2	10382683	A	G	0.5	6.47913	LOC_Os02g17650
5	Chr2	10382683	A	G	0.5	6.47913	LOC_Os02g17660
5	Chr2	10382683	A	G	0.5	6.47913	LOC_Os02g17670
5	Chr2	10382683	A	G	0.5	6.47913	LOC_Os02g17680
5	Chr2	10382683	A	G	0.5	6.47913	LOC_Os02g17690
5	Chr2	10382683	A	G	0.5	6.47913	LOC_Os02g17700
5	Chr2	10382683	A	G	0.5	6.47913	LOC_Os02g17710
5	Chr2	10382683	A	G	0.5	6.47913	LOC_Os02g17714
5	Chr2	10382683	A	G	0.5	6.47913	LOC_Os02g17720
5	Chr2	10382683	A	G	0.5	6.47913	LOC_Os02g17730
5	Chr2	10382683	A	G	0.5	6.47913	LOC_Os02g17740
5	Chr2	10382683	A	G	0.5	6.47913	LOC_Os02g17750
5	Chr2	10382683	A	G	0.5	6.47913	LOC_Os02g17760
5	Chr2	10382683	A	G	0.5	6.47913	LOC_Os02g17770
5	Chr2	10382683	A	G	0.5	6.47913	LOC_Os02g17780
5	Chr2	10382683	A	G	0.5	6.47913	LOC_Os02g17790
5	Chr2	10382683	A	G	0.5	6.47913	LOC_Os02g17810
5	Chr2	10382683	A	G	0.5	6.47913	LOC_Os02g17820
5	Chr2	10382683	A	G	0.5	6.47913	LOC_Os02g17830
5	Chr2	10382683	A	G	0.5	6.47913	LOC_Os02g17840
5	Chr2	10382683	A	G	0.5	6.47913	LOC_Os02g17850
5	Chr2	10382683	A	G	0.5	6.47913	LOC_Os02g17860
5	Chr2	10382683	A	G	0.5	6.47913	LOC_Os02g17870
5	Chr2	10382683	A	G	0.5	6.47913	LOC_Os02g17880
5	Chr2	10382683	A	G	0.5	6.47913	LOC_Os02g17890
5	Chr2	10382683	A	G	0.5	6.47913	LOC_Os02g17900
5	Chr2	10382683	A	G	0.5	6.47913	LOC_Os02g17910
5	Chr2	10382683	A	G	0.5	6.47913	LOC_Os02g17920
5	Chr2	10382683	A	G	0.5	6.47913	LOC_Os02g17930
5	Chr2	10382683	A	G	0.5	6.47913	LOC_Os02g17940
5	Chr2	10382683	A	G	0.5	6.47913	LOC_Os02g17960
5	Chr2	10382683	A	G	0.5	6.47913	LOC_Os02g17970
5	Chr2	10382683	A	G	0.5	6.47913	LOC_Os02g17980
5	Chr2	10382683	A	G	0.5	6.47913	LOC_Os02g17990
5	Chr2	10382683	A	G	0.5	6.47913	LOC_Os02g18000
5	Chr2	10382683	A	G	0.5	6.47913	LOC_Os02g18010
5	Chr2	10382683	A	G	0.5	6.47913	LOC_Os02g18020
5	Chr2	10382683	A	G	0.5	6.47913	LOC_Os02g18030
5	Chr2	10382683	A	G	0.5	6.47913	LOC_Os02g18040
5	Chr2	10382683	A	G	0.5	6.47913	LOC_Os02g18050
5	Chr2	10382683	A	G	0.5	6.47913	LOC_Os02g18060
5	Chr2	10382683	A	G	0.5	6.47913	LOC_Os02g18064
5	Chr2	10382683	A	G	0.5	6.47913	LOC_Os02g18070
5	Chr2	10382683	A	G	0.5	6.47913	LOC_Os02g18080
5	Chr2	10382683	A	G	0.5	6.47913	LOC_Os02g18090
5	Chr2	10382683	A	G	0.5	6.47913	LOC_Os02g18100
5	Chr2	10382683	A	G	0.5	6.47913	LOC_Os02g18110
5	Chr2	10382683	A	G	0.5	6.47913	LOC_Os02g18115
5	Chr2	10382683	A	G	0.5	6.47913	LOC_Os02g18120
5	Chr2	10382683	A	G	0.5	6.47913	LOC_Os02g18130
5	Chr2	10382683	A	G	0.5	6.47913	LOC_Os02g18140
5	Chr2	10382683	A	G	0.5	6.47913	LOC_Os02g18150
5	Chr2	10382683	A	G	0.5	6.47913	LOC_Os02g18160
5	Chr2	10382683	A	G	0.5	6.47913	LOC_Os02g18170
5	Chr2	10382683	A	G	0.5	6.47913	LOC_Os02g18180
5	Chr2	10382683	A	G	0.5	6.47913	LOC_Os02g18190
5	Chr2	10382683	A	G	0.5	6.47913	LOC_Os02g18200
5	Chr2	10382683	A	G	0.5	6.47913	LOC_Os02g18210
5	Chr2	10382683	A	G	0.5	6.47913	LOC_Os02g18220
5	Chr2	10382683	A	G	0.5	6.47913	LOC_Os02g18230
5	Chr2	10382683	A	G	0.5	6.47913	LOC_Os02g18240
5	Chr2	10382683	A	G	0.5	6.47913	LOC_Os02g18250
5	Chr2	10382683	A	G	0.5	6.47913	LOC_Os02g18260
5	Chr2	10382683	A	G	0.5	6.47913	LOC_Os02g18270
5	Chr2	10382683	A	G	0.5	6.47913	LOC_Os02g18280
5	Chr2	10382683	A	G	0.5	6.47913	LOC_Os02g18290
5	Chr2	10382683	A	G	0.5	6.47913	LOC_Os02g18300
5	Chr2	10382683	A	G	0.5	6.47913	LOC_Os02g18310
5	Chr2	10382683	A	G	0.5	6.47913	LOC_Os02g18320
5	Chr2	10382683	A	G	0.5	6.47913	LOC_Os02g18330
5	Chr2	10382683	A	G	0.5	6.47913	LOC_Os02g18340
5	Chr2	10382683	A	G	0.5	6.47913	LOC_Os02g18350
5	Chr2	10382683	A	G	0.5	6.47913	LOC_Os02g18360
5	Chr2	10382683	A	G	0.5	6.47913	LOC_Os02g18370
5	Chr2	10382683	A	G	0.5	6.47913	LOC_Os02g18380
6	Chr2	13270632	A	T	0.5	5.05263	LOC_Os02g21980
6	Chr2	13270632	A	T	0.5	5.05263	LOC_Os02g21990
6	Chr2	13270632	A	T	0.5	5.05263	LOC_Os02g22000
6	Chr2	13270632	A	T	0.5	5.05263	LOC_Os02g22010
6	Chr2	13270632	A	T	0.5	5.05263	LOC_Os02g22020
6	Chr2	13270632	A	T	0.5	5.05263	LOC_Os02g22030
6	Chr2	13270632	A	T	0.5	5.05263	LOC_Os02g22040
6	Chr2	13270632	A	T	0.5	5.05263	LOC_Os02g22050
6	Chr2	13270632	A	T	0.5	5.05263	LOC_Os02g22060
6	Chr2	13270632	A	T	0.5	5.05263	LOC_Os02g22070
6	Chr2	13270632	A	T	0.5	5.05263	LOC_Os02g22080
6	Chr2	13270632	A	T	0.5	5.05263	LOC_Os02g22084
6	Chr2	13270632	A	T	0.5	5.05263	LOC_Os02g22090
6	Chr2	13270632	A	T	0.5	5.05263	LOC_Os02g22100
6	Chr2	13270632	A	T	0.5	5.05263	LOC_Os02g22110
6	Chr2	13270632	A	T	0.5	5.05263	LOC_Os02g22120
6	Chr2	13270632	A	T	0.5	5.05263	LOC_Os02g22130
6	Chr2	13270632	A	T	0.5	5.05263	LOC_Os02g22140
6	Chr2	13270632	A	T	0.5	5.05263	LOC_Os02g22160
6	Chr2	13270632	A	T	0.5	5.05263	LOC_Os02g22170
6	Chr2	13270632	A	T	0.5	5.05263	LOC_Os02g22180
6	Chr2	13270632	A	T	0.5	5.05263	LOC_Os02g22190
6	Chr2	13270632	A	T	0.5	5.05263	LOC_Os02g22200
6	Chr2	13270632	A	T	0.5	5.05263	LOC_Os02g22210
6	Chr2	13270632	A	T	0.5	5.05263	LOC_Os02g22220
6	Chr2	13270632	A	T	0.5	5.05263	LOC_Os02g22230
6	Chr2	13270632	A	T	0.5	5.05263	LOC_Os02g22240
6	Chr2	13270632	A	T	0.5	5.05263	LOC_Os02g22250
6	Chr2	13270632	A	T	0.5	5.05263	LOC_Os02g22260
6	Chr2	13270632	A	T	0.5	5.05263	LOC_Os02g22290
6	Chr2	13270632	A	T	0.5	5.05263	LOC_Os02g22300
6	Chr2	13270632	A	T	0.5	5.05263	LOC_Os02g22310
6	Chr2	13270632	A	T	0.5	5.05263	LOC_Os02g22320
6	Chr2	13270632	A	T	0.5	5.05263	LOC_Os02g22330
6	Chr2	13270632	A	T	0.5	5.05263	LOC_Os02g22340
6	Chr2	13270632	A	T	0.5	5.05263	LOC_Os02g22350
6	Chr2	13270632	A	T	0.5	5.05263	LOC_Os02g22360
6	Chr2	13270632	A	T	0.5	5.05263	LOC_Os02g22370
6	Chr2	13270632	A	T	0.5	5.05263	LOC_Os02g22374
6	Chr2	13270632	A	T	0.5	5.05263	LOC_Os02g22380
6	Chr2	13270632	A	T	0.5	5.05263	LOC_Os02g22390
6	Chr2	13270632	A	T	0.5	5.05263	LOC_Os02g22400
6	Chr2	13270632	A	T	0.5	5.05263	LOC_Os02g22410
6	Chr2	13270632	A	T	0.5	5.05263	LOC_Os02g22420
6	Chr2	13270632	A	T	0.5	5.05263	LOC_Os02g22430
6	Chr2	13270632	A	T	0.5	5.05263	LOC_Os02g22440
6	Chr2	13270632	A	T	0.5	5.05263	LOC_Os02g22450
6	Chr2	13270632	A	T	0.5	5.05263	LOC_Os02g22460
6	Chr2	13270632	A	T	0.5	5.05263	LOC_Os02g22480
6	Chr2	13270632	A	T	0.5	5.05263	LOC_Os02g22490
6	Chr2	13270632	A	T	0.5	5.05263	LOC_Os02g22500
6	Chr2	13270632	A	T	0.5	5.05263	LOC_Os02g22510
6	Chr2	13270632	A	T	0.5	5.05263	LOC_Os02g22520
6	Chr2	13270632	A	T	0.5	5.05263	LOC_Os02g22530
6	Chr2	13270632	A	T	0.5	5.05263	LOC_Os02g22540
6	Chr2	13270632	A	T	0.5	5.05263	LOC_Os02g22550
6	Chr2	13270632	A	T	0.5	5.05263	LOC_Os02g22560
6	Chr2	13270632	A	T	0.5	5.05263	LOC_Os02g22570
6	Chr2	13270632	A	T	0.5	5.05263	LOC_Os02g22580
6	Chr2	13270632	A	T	0.5	5.05263	LOC_Os02g22590
7	Chr2	34636269	C	G	0.5	5.60308	LOC_Os02g56260
7	Chr2	34636269	C	G	0.5	5.60308	LOC_Os02g56270
7	Chr2	34636269	C	G	0.5	5.60308	LOC_Os02g56280
7	Chr2	34636269	C	G	0.5	5.60308	LOC_Os02g56290
7	Chr2	34636269	C	G	0.5	5.60308	LOC_Os02g56300
7	Chr2	34636269	C	G	0.5	5.60308	LOC_Os02g56310
7	Chr2	34636269	C	G	0.5	5.60308	LOC_Os02g56320
7	Chr2	34636269	C	G	0.5	5.60308	LOC_Os02g56334
7	Chr2	34636269	C	G	0.5	5.60308	LOC_Os02g56340
7	Chr2	34636269	C	G	0.5	5.60308	LOC_Os02g56350
7	Chr2	34636269	C	G	0.5	5.60308	LOC_Os02g56354
7	Chr2	34636269	C	G	0.5	5.60308	LOC_Os02g56360
7	Chr2	34636269	C	G	0.5	5.60308	LOC_Os02g56370
7	Chr2	34636269	C	G	0.5	5.60308	LOC_Os02g56380
7	Chr2	34636269	C	G	0.5	5.60308	LOC_Os02g56390
7	Chr2	34636269	C	G	0.5	5.60308	LOC_Os02g56400
7	Chr2	34636269	C	G	0.5	5.60308	LOC_Os02g56410
7	Chr2	34636269	C	G	0.5	5.60308	LOC_Os02g56420
7	Chr2	34636269	C	G	0.5	5.60308	LOC_Os02g56440
7	Chr2	34636269	C	G	0.5	5.60308	LOC_Os02g56450
7	Chr2	34636269	C	G	0.5	5.60308	LOC_Os02g56460
7	Chr2	34636269	C	G	0.5	5.60308	LOC_Os02g56470
7	Chr2	34636269	C	G	0.5	5.60308	LOC_Os02g56480
7	Chr2	34636269	C	G	0.5	5.60308	LOC_Os02g56490
7	Chr2	34636269	C	G	0.5	5.60308	LOC_Os02g56500
7	Chr2	34636269	C	G	0.5	5.60308	LOC_Os02g56510
7	Chr2	34636269	C	G	0.5	5.60308	LOC_Os02g56520
7	Chr2	34636269	C	G	0.5	5.60308	LOC_Os02g56530
7	Chr2	34636269	C	G	0.5	5.60308	LOC_Os02g56540
7	Chr2	34636269	C	G	0.5	5.60308	LOC_Os02g56550
7	Chr2	34636269	C	G	0.5	5.60308	LOC_Os02g56560
7	Chr2	34636269	C	G	0.5	5.60308	LOC_Os02g56565
7	Chr2	34636269	C	G	0.5	5.60308	LOC_Os02g56570
7	Chr2	34636269	C	G	0.5	5.60308	LOC_Os02g56580
7	Chr2	34636269	C	G	0.5	5.60308	LOC_Os02g56590
7	Chr2	34636269	C	G	0.5	5.60308	LOC_Os02g56600
7	Chr2	34636269	C	G	0.5	5.60308	LOC_Os02g56610
7	Chr2	34636269	C	G	0.5	5.60308	LOC_Os02g56620
7	Chr2	34636269	C	G	0.5	5.60308	LOC_Os02g56630
7	Chr2	34636269	C	G	0.5	5.60308	LOC_Os02g56640
7	Chr2	34636269	C	G	0.5	5.60308	LOC_Os02g56650
7	Chr2	34636269	C	G	0.5	5.60308	LOC_Os02g56660
7	Chr2	34636269	C	G	0.5	5.60308	LOC_Os02g56670
7	Chr2	34636269	C	G	0.5	5.60308	LOC_Os02g56680
7	Chr2	34636269	C	G	0.5	5.60308	LOC_Os02g56690
7	Chr2	34636269	C	G	0.5	5.60308	LOC_Os02g56700
7	Chr2	34636269	C	G	0.5	5.60308	LOC_Os02g56710
7	Chr2	34636269	C	G	0.5	5.60308	LOC_Os02g56720
7	Chr2	34636269	C	G	0.5	5.60308	LOC_Os02g56730
7	Chr2	34636269	C	G	0.5	5.60308	LOC_Os02g56740
7	Chr2	34636269	C	G	0.5	5.60308	LOC_Os02g56750
7	Chr2	34636269	C	G	0.5	5.60308	LOC_Os02g56760
7	Chr2	34636269	C	G	0.5	5.60308	LOC_Os02g56770
7	Chr2	34636269	C	G	0.5	5.60308	LOC_Os02g56780
7	Chr2	34636269	C	G	0.5	5.60308	LOC_Os02g56790
7	Chr2	34636269	C	G	0.5	5.60308	LOC_Os02g56800
7	Chr2	34636269	C	G	0.5	5.60308	LOC_Os02g56810
7	Chr2	34636269	C	G	0.5	5.60308	LOC_Os02g56820
7	Chr2	34636269	C	G	0.5	5.60308	LOC_Os02g56830
7	Chr2	34636269	C	G	0.5	5.60308	LOC_Os02g56840
7	Chr2	34636269	C	G	0.5	5.60308	LOC_Os02g56850
8	Chr3	16833848	G	A	0.5	5.97918	LOC_Os03g29244
8	Chr3	16833848	G	A	0.5	5.97918	LOC_Os03g29250
8	Chr3	16833848	G	A	0.5	5.97918	LOC_Os03g29260
8	Chr3	16833848	G	A	0.5	5.97918	LOC_Os03g29270
8	Chr3	16833848	G	A	0.5	5.97918	LOC_Os03g29280
8	Chr3	16833848	G	A	0.5	5.97918	LOC_Os03g29290
8	Chr3	16833848	G	A	0.5	5.97918	LOC_Os03g29310
8	Chr3	16833848	G	A	0.5	5.97918	LOC_Os03g29330
8	Chr3	16833848	G	A	0.5	5.97918	LOC_Os03g29340
8	Chr3	16833848	G	A	0.5	5.97918	LOC_Os03g29350
8	Chr3	16833848	G	A	0.5	5.97918	LOC_Os03g29360
8	Chr3	16833848	G	A	0.5	5.97918	LOC_Os03g29370
8	Chr3	16833848	G	A	0.5	5.97918	LOC_Os03g29389
8	Chr3	16833848	G	A	0.5	5.97918	LOC_Os03g29400
8	Chr3	16833848	G	A	0.5	5.97918	LOC_Os03g29410
8	Chr3	16833848	G	A	0.5	5.97918	LOC_Os03g29420
8	Chr3	16833848	G	A	0.5	5.97918	LOC_Os03g29430
8	Chr3	16833848	G	A	0.5	5.97918	LOC_Os03g29440
8	Chr3	16833848	G	A	0.5	5.97918	LOC_Os03g29460
8	Chr3	16833848	G	A	0.5	5.97918	LOC_Os03g29470
8	Chr3	16833848	G	A	0.5	5.97918	LOC_Os03g29480
8	Chr3	16833848	G	A	0.5	5.97918	LOC_Os03g29490
8	Chr3	16833848	G	A	0.5	5.97918	LOC_Os03g29510
8	Chr3	16833848	G	A	0.5	5.97918	LOC_Os03g29520
8	Chr3	16833848	G	A	0.5	5.97918	LOC_Os03g29540
8	Chr3	16833848	G	A	0.5	5.97918	LOC_Os03g29550
8	Chr3	16833848	G	A	0.5	5.97918	LOC_Os03g29560
8	Chr3	16833848	G	A	0.5	5.97918	LOC_Os03g29570
8	Chr3	16833848	G	A	0.5	5.97918	LOC_Os03g29584
8	Chr3	16833848	G	A	0.5	5.97918	LOC_Os03g29600
8	Chr3	16833848	G	A	0.5	5.97918	LOC_Os03g29614
8	Chr3	16833848	G	A	0.5	5.97918	LOC_Os03g29630
8	Chr3	16833848	G	A	0.5	5.97918	LOC_Os03g29650
8	Chr3	16833848	G	A	0.5	5.97918	LOC_Os03g29660
8	Chr3	16833848	G	A	0.5	5.97918	LOC_Os03g29680
8	Chr3	16833848	G	A	0.5	5.97918	LOC_Os03g29690
8	Chr3	16833848	G	A	0.5	5.97918	LOC_Os03g29710
8	Chr3	16833848	G	A	0.5	5.97918	LOC_Os03g29730
8	Chr3	16833848	G	A	0.5	5.97918	LOC_Os03g29740
8	Chr3	16833848	G	A	0.5	5.97918	LOC_Os03g29750
8	Chr3	16833848	G	A	0.5	5.97918	LOC_Os03g29760
8	Chr3	16833848	G	A	0.5	5.97918	LOC_Os03g29770
8	Chr3	16833848	G	A	0.5	5.97918	LOC_Os03g29790
8	Chr3	16833848	G	A	0.5	5.97918	LOC_Os03g29810
8	Chr3	16833848	G	A	0.5	5.97918	LOC_Os03g29830
8	Chr3	16833848	G	A	0.5	5.97918	LOC_Os03g29850
8	Chr3	16833848	G	A	0.5	5.97918	LOC_Os03g29864
8	Chr3	16833848	G	A	0.5	5.97918	LOC_Os03g29880
8	Chr3	16833848	G	A	0.5	5.97918	LOC_Os03g29900
8	Chr3	16833848	G	A	0.5	5.97918	LOC_Os03g29910
8	Chr3	16833848	G	A	0.5	5.97918	LOC_Os03g29920
8	Chr3	16833848	G	A	0.5	5.97918	LOC_Os03g29930
8	Chr3	16833848	G	A	0.5	5.97918	LOC_Os03g29940
8	Chr3	16833848	G	A	0.5	5.97918	LOC_Os03g29950
8	Chr3	16833848	G	A	0.5	5.97918	LOC_Os03g29960
8	Chr3	16833848	G	A	0.5	5.97918	LOC_Os03g29970
8	Chr3	16833848	G	A	0.5	5.97918	LOC_Os03g29980
8	Chr3	16833848	G	A	0.5	5.97918	LOC_Os03g29990
8	Chr3	16833848	G	A	0.5	5.97918	LOC_Os03g30000
8	Chr3	16833848	G	A	0.5	5.97918	LOC_Os03g30010
9	Chr3	22235100	T	G	0.5	5.60911	LOC_Os03g39650
9	Chr3	22235100	T	G	0.5	5.60911	LOC_Os03g39655
9	Chr3	22235100	T	G	0.5	5.60911	LOC_Os03g39660
9	Chr3	22235100	T	G	0.5	5.60911	LOC_Os03g39670
9	Chr3	22235100	T	G	0.5	5.60911	LOC_Os03g39680
9	Chr3	22235100	T	G	0.5	5.60911	LOC_Os03g39690
9	Chr3	22235100	T	G	0.5	5.60911	LOC_Os03g39700
9	Chr3	22235100	T	G	0.5	5.60911	LOC_Os03g39710
9	Chr3	22235100	T	G	0.5	5.60911	LOC_Os03g39720
9	Chr3	22235100	T	G	0.5	5.60911	LOC_Os03g39730
9	Chr3	22235100	T	G	0.5	5.60911	LOC_Os03g39740
9	Chr3	22235100	T	G	0.5	5.60911	LOC_Os03g39760
9	Chr3	22235100	T	G	0.5	5.60911	LOC_Os03g39780
9	Chr3	22235100	T	G	0.5	5.60911	LOC_Os03g39790
9	Chr3	22235100	T	G	0.5	5.60911	LOC_Os03g39820
9	Chr3	22235100	T	G	0.5	5.60911	LOC_Os03g39830
9	Chr3	22235100	T	G	0.5	5.60911	LOC_Os03g39850
9	Chr3	22235100	T	G	0.5	5.60911	LOC_Os03g39860
9	Chr3	22235100	T	G	0.5	5.60911	LOC_Os03g39870
9	Chr3	22235100	T	G	0.5	5.60911	LOC_Os03g39880
9	Chr3	22235100	T	G	0.5	5.60911	LOC_Os03g39890
9	Chr3	22235100	T	G	0.5	5.60911	LOC_Os03g39900
9	Chr3	22235100	T	G	0.5	5.60911	LOC_Os03g39910
9	Chr3	22235100	T	G	0.5	5.60911	LOC_Os03g39920
9	Chr3	22235100	T	G	0.5	5.60911	LOC_Os03g39930
9	Chr3	22235100	T	G	0.5	5.60911	LOC_Os03g39940
9	Chr3	22235100	T	G	0.5	5.60911	LOC_Os03g39960
9	Chr3	22235100	T	G	0.5	5.60911	LOC_Os03g39970
9	Chr3	22235100	T	G	0.5	5.60911	LOC_Os03g39980
9	Chr3	22235100	T	G	0.5	5.60911	LOC_Os03g40000
9	Chr3	22235100	T	G	0.5	5.60911	LOC_Os03g40010
9	Chr3	22235100	T	G	0.5	5.60911	LOC_Os03g40020
9	Chr3	22235100	T	G	0.5	5.60911	LOC_Os03g40030
9	Chr3	22235100	T	G	0.5	5.60911	LOC_Os03g40040
9	Chr3	22235100	T	G	0.5	5.60911	LOC_Os03g40060
9	Chr3	22235100	T	G	0.5	5.60911	LOC_Os03g40070
9	Chr3	22235100	T	G	0.5	5.60911	LOC_Os03g40080
9	Chr3	22235100	T	G	0.5	5.60911	LOC_Os03g40084
9	Chr3	22235100	T	G	0.5	5.60911	LOC_Os03g40090
9	Chr3	22235100	T	G	0.5	5.60911	LOC_Os03g40100
9	Chr3	22235100	T	G	0.5	5.60911	LOC_Os03g40110
9	Chr3	22235100	T	G	0.5	5.60911	LOC_Os03g40120
9	Chr3	22235100	T	G	0.5	5.60911	LOC_Os03g40130
9	Chr3	22235100	T	G	0.5	5.60911	LOC_Os03g40160
9	Chr3	22235100	T	G	0.5	5.60911	LOC_Os03g40170
9	Chr3	22235100	T	G	0.5	5.60911	LOC_Os03g40180
9	Chr3	22235100	T	G	0.5	5.60911	LOC_Os03g40194
9	Chr3	22235100	T	G	0.5	5.60911	LOC_Os03g40210
9	Chr3	22235100	T	G	0.5	5.60911	LOC_Os03g40220
9	Chr3	22235100	T	G	0.5	5.60911	LOC_Os03g40230
9	Chr3	22235100	T	G	0.5	5.60911	LOC_Os03g40240
9	Chr3	22235100	T	G	0.5	5.60911	LOC_Os03g40250
9	Chr3	22235100	T	G	0.5	5.60911	LOC_Os03g40260
9	Chr3	22235100	T	G	0.5	5.60911	LOC_Os03g40270
9	Chr3	22235100	T	G	0.5	5.60911	LOC_Os03g40290
9	Chr3	22235100	T	G	0.5	5.60911	LOC_Os03g40300
9	Chr3	22235100	T	G	0.5	5.60911	LOC_Os03g40310
9	Chr3	22235100	T	G	0.5	5.60911	LOC_Os03g40320
9	Chr3	22235100	T	G	0.5	5.60911	LOC_Os03g40330
9	Chr3	22235100	T	G	0.5	5.60911	LOC_Os03g40360
9	Chr3	22235100	T	G	0.5	5.60911	LOC_Os03g40370
10	Chr3	24115601	A	G	0.5	5.05646	LOC_Os03g42890
10	Chr3	24115601	A	G	0.5	5.05646	LOC_Os03g42900
10	Chr3	24115601	A	G	0.5	5.05646	LOC_Os03g42910
10	Chr3	24115601	A	G	0.5	5.05646	LOC_Os03g42920
10	Chr3	24115601	A	G	0.5	5.05646	LOC_Os03g42930
10	Chr3	24115601	A	G	0.5	5.05646	LOC_Os03g42950
10	Chr3	24115601	A	G	0.5	5.05646	LOC_Os03g42954
10	Chr3	24115601	A	G	0.5	5.05646	LOC_Os03g42960
10	Chr3	24115601	A	G	0.5	5.05646	LOC_Os03g42970
10	Chr3	24115601	A	G	0.5	5.05646	LOC_Os03g42990
10	Chr3	24115601	A	G	0.5	5.05646	LOC_Os03g43000
10	Chr3	24115601	A	G	0.5	5.05646	LOC_Os03g43010
10	Chr3	24115601	A	G	0.5	5.05646	LOC_Os03g43020
10	Chr3	24115601	A	G	0.5	5.05646	LOC_Os03g43030
10	Chr3	24115601	A	G	0.5	5.05646	LOC_Os03g43040
10	Chr3	24115601	A	G	0.5	5.05646	LOC_Os03g43050
10	Chr3	24115601	A	G	0.5	5.05646	LOC_Os03g43060
10	Chr3	24115601	A	G	0.5	5.05646	LOC_Os03g43070
10	Chr3	24115601	A	G	0.5	5.05646	LOC_Os03g43080
10	Chr3	24115601	A	G	0.5	5.05646	LOC_Os03g43090
10	Chr3	24115601	A	G	0.5	5.05646	LOC_Os03g43100
10	Chr3	24115601	A	G	0.5	5.05646	LOC_Os03g43114
10	Chr3	24115601	A	G	0.5	5.05646	LOC_Os03g43130
10	Chr3	24115601	A	G	0.5	5.05646	LOC_Os03g43140
10	Chr3	24115601	A	G	0.5	5.05646	LOC_Os03g43150
10	Chr3	24115601	A	G	0.5	5.05646	LOC_Os03g43160
10	Chr3	24115601	A	G	0.5	5.05646	LOC_Os03g43169
10	Chr3	24115601	A	G	0.5	5.05646	LOC_Os03g43180
10	Chr3	24115601	A	G	0.5	5.05646	LOC_Os03g43190
10	Chr3	24115601	A	G	0.5	5.05646	LOC_Os03g43200
10	Chr3	24115601	A	G	0.5	5.05646	LOC_Os03g43210
10	Chr3	24115601	A	G	0.5	5.05646	LOC_Os03g43220
10	Chr3	24115601	A	G	0.5	5.05646	LOC_Os03g43230
10	Chr3	24115601	A	G	0.5	5.05646	LOC_Os03g43235
10	Chr3	24115601	A	G	0.5	5.05646	LOC_Os03g43240
10	Chr3	24115601	A	G	0.5	5.05646	LOC_Os03g43250
10	Chr3	24115601	A	G	0.5	5.05646	LOC_Os03g43270
10	Chr3	24115601	A	G	0.5	5.05646	LOC_Os03g43280
10	Chr3	24115601	A	G	0.5	5.05646	LOC_Os03g43290
10	Chr3	24115601	A	G	0.5	5.05646	LOC_Os03g43309
10	Chr3	24115601	A	G	0.5	5.05646	LOC_Os03g43330
10	Chr3	24115601	A	G	0.5	5.05646	LOC_Os03g43340
10	Chr3	24115601	A	G	0.5	5.05646	LOC_Os03g43350
10	Chr3	24115601	A	G	0.5	5.05646	LOC_Os03g43360
10	Chr3	24115601	A	G	0.5	5.05646	LOC_Os03g43374
10	Chr3	24115601	A	G	0.5	5.05646	LOC_Os03g43390
10	Chr3	24115601	A	G	0.5	5.05646	LOC_Os03g43400
10	Chr3	24115601	A	G	0.5	5.05646	LOC_Os03g43410
10	Chr3	24115601	A	G	0.5	5.05646	LOC_Os03g43420
10	Chr3	24115601	A	G	0.5	5.05646	LOC_Os03g43430
10	Chr3	24115601	A	G	0.5	5.05646	LOC_Os03g43440
10	Chr3	24115601	A	G	0.5	5.05646	LOC_Os03g43460
10	Chr3	24115601	A	G	0.5	5.05646	LOC_Os03g43464
10	Chr3	24115601	A	G	0.5	5.05646	LOC_Os03g43470
10	Chr3	24115601	A	G	0.5	5.05646	LOC_Os03g43480
10	Chr3	24115601	A	G	0.5	5.05646	LOC_Os03g43490
10	Chr3	24115601	A	G	0.5	5.05646	LOC_Os03g43500
10	Chr3	24115601	A	G	0.5	5.05646	LOC_Os03g43510
10	Chr3	24115601	A	G	0.5	5.05646	LOC_Os03g43524
10	Chr3	24115601	A	G	0.5	5.05646	LOC_Os03g43540
10	Chr3	24115601	A	G	0.5	5.05646	LOC_Os03g43550
11	Chr3	32464512	T	A	0.5	5.09374	LOC_Os03g56660
11	Chr3	32464512	T	A	0.5	5.09374	LOC_Os03g56670
11	Chr3	32464512	T	A	0.5	5.09374	LOC_Os03g56676
11	Chr3	32464512	T	A	0.5	5.09374	LOC_Os03g56682
11	Chr3	32464512	T	A	0.5	5.09374	LOC_Os03g56690
11	Chr3	32464512	T	A	0.5	5.09374	LOC_Os03g56700
11	Chr3	32464512	T	A	0.5	5.09374	LOC_Os03g56710
11	Chr3	32464512	T	A	0.5	5.09374	LOC_Os03g56714
11	Chr3	32464512	T	A	0.5	5.09374	LOC_Os03g56720
11	Chr3	32464512	T	A	0.5	5.09374	LOC_Os03g56724
11	Chr3	32464512	T	A	0.5	5.09374	LOC_Os03g56730
11	Chr3	32464512	T	A	0.5	5.09374	LOC_Os03g56740
11	Chr3	32464512	T	A	0.5	5.09374	LOC_Os03g56750
11	Chr3	32464512	T	A	0.5	5.09374	LOC_Os03g56760
11	Chr3	32464512	T	A	0.5	5.09374	LOC_Os03g56770
11	Chr3	32464512	T	A	0.5	5.09374	LOC_Os03g56780
11	Chr3	32464512	T	A	0.5	5.09374	LOC_Os03g56781
11	Chr3	32464512	T	A	0.5	5.09374	LOC_Os03g56782
11	Chr3	32464512	T	A	0.5	5.09374	LOC_Os03g56784
11	Chr3	32464512	T	A	0.5	5.09374	LOC_Os03g56790
11	Chr3	32464512	T	A	0.5	5.09374	LOC_Os03g56800
11	Chr3	32464512	T	A	0.5	5.09374	LOC_Os03g56810
11	Chr3	32464512	T	A	0.5	5.09374	LOC_Os03g56820
11	Chr3	32464512	T	A	0.5	5.09374	LOC_Os03g56830
11	Chr3	32464512	T	A	0.5	5.09374	LOC_Os03g56840
11	Chr3	32464512	T	A	0.5	5.09374	LOC_Os03g56850
11	Chr3	32464512	T	A	0.5	5.09374	LOC_Os03g56860
11	Chr3	32464512	T	A	0.5	5.09374	LOC_Os03g56869
11	Chr3	32464512	T	A	0.5	5.09374	LOC_Os03g56890
11	Chr3	32464512	T	A	0.5	5.09374	LOC_Os03g56900
11	Chr3	32464512	T	A	0.5	5.09374	LOC_Os03g56904
11	Chr3	32464512	T	A	0.5	5.09374	LOC_Os03g56910
11	Chr3	32464512	T	A	0.5	5.09374	LOC_Os03g56920
11	Chr3	32464512	T	A	0.5	5.09374	LOC_Os03g56930
11	Chr3	32464512	T	A	0.5	5.09374	LOC_Os03g56940
11	Chr3	32464512	T	A	0.5	5.09374	LOC_Os03g56942
11	Chr3	32464512	T	A	0.5	5.09374	LOC_Os03g56944
11	Chr3	32464512	T	A	0.5	5.09374	LOC_Os03g56950
11	Chr3	32464512	T	A	0.5	5.09374	LOC_Os03g56960
11	Chr3	32464512	T	A	0.5	5.09374	LOC_Os03g56970
11	Chr3	32464512	T	A	0.5	5.09374	LOC_Os03g56974
11	Chr3	32464512	T	A	0.5	5.09374	LOC_Os03g56980
11	Chr3	32464512	T	A	0.5	5.09374	LOC_Os03g56990
11	Chr3	32464512	T	A	0.5	5.09374	LOC_Os03g57000
11	Chr3	32464512	T	A	0.5	5.09374	LOC_Os03g57010
11	Chr3	32464512	T	A	0.5	5.09374	LOC_Os03g57020
11	Chr3	32464512	T	A	0.5	5.09374	LOC_Os03g57030
11	Chr3	32464512	T	A	0.5	5.09374	LOC_Os03g57040
11	Chr3	32464512	T	A	0.5	5.09374	LOC_Os03g57050
11	Chr3	32464512	T	A	0.5	5.09374	LOC_Os03g57060
11	Chr3	32464512	T	A	0.5	5.09374	LOC_Os03g57070
11	Chr3	32464512	T	A	0.5	5.09374	LOC_Os03g57080
11	Chr3	32464512	T	A	0.5	5.09374	LOC_Os03g57090
11	Chr3	32464512	T	A	0.5	5.09374	LOC_Os03g57100
11	Chr3	32464512	T	A	0.5	5.09374	LOC_Os03g57110
11	Chr3	32464512	T	A	0.5	5.09374	LOC_Os03g57120
11	Chr3	32464512	T	A	0.5	5.09374	LOC_Os03g57130
11	Chr3	32464512	T	A	0.5	5.09374	LOC_Os03g57140
11	Chr3	32464512	T	A	0.5	5.09374	LOC_Os03g57145
11	Chr3	32464512	T	A	0.5	5.09374	LOC_Os03g57149
11	Chr3	32464512	T	A	0.5	5.09374	LOC_Os03g57160
11	Chr3	32464512	T	A	0.5	5.09374	LOC_Os03g57170
11	Chr3	32464512	T	A	0.5	5.09374	LOC_Os03g57180
11	Chr3	32464512	T	A	0.5	5.09374	LOC_Os03g57190
11	Chr3	32464512	T	A	0.5	5.09374	LOC_Os03g57200
11	Chr3	32464512	T	A	0.5	5.09374	LOC_Os03g57210
11	Chr3	32464512	T	A	0.5	5.09374	LOC_Os03g57220
11	Chr3	32464512	T	A	0.5	5.09374	LOC_Os03g57230
11	Chr3	32464512	T	A	0.5	5.09374	LOC_Os03g57240
11	Chr3	32464512	T	A	0.5	5.09374	LOC_Os03g57260
11	Chr3	32464512	T	A	0.5	5.09374	LOC_Os03g57270
12	Chr5	5828541	A	T	0.5	5.26194	LOC_Os05g10310
12	Chr5	5828541	A	T	0.5	5.26194	LOC_Os05g10320
12	Chr5	5828541	A	T	0.5	5.26194	LOC_Os05g10330
12	Chr5	5828541	A	T	0.5	5.26194	LOC_Os05g10340
12	Chr5	5828541	A	T	0.5	5.26194	LOC_Os05g10350
12	Chr5	5828541	A	T	0.5	5.26194	LOC_Os05g10360
12	Chr5	5828541	A	T	0.5	5.26194	LOC_Os05g10370
12	Chr5	5828541	A	T	0.5	5.26194	LOC_Os05g10380
12	Chr5	5828541	A	T	0.5	5.26194	LOC_Os05g10390
12	Chr5	5828541	A	T	0.5	5.26194	LOC_Os05g10400
12	Chr5	5828541	A	T	0.5	5.26194	LOC_Os05g10414
12	Chr5	5828541	A	T	0.5	5.26194	LOC_Os05g10420
12	Chr5	5828541	A	T	0.5	5.26194	LOC_Os05g10430
12	Chr5	5828541	A	T	0.5	5.26194	LOC_Os05g10440
12	Chr5	5828541	A	T	0.5	5.26194	LOC_Os05g10450
12	Chr5	5828541	A	T	0.5	5.26194	LOC_Os05g10460
12	Chr5	5828541	A	T	0.5	5.26194	LOC_Os05g10470
12	Chr5	5828541	A	T	0.5	5.26194	LOC_Os05g10480
12	Chr5	5828541	A	T	0.5	5.26194	LOC_Os05g10490
12	Chr5	5828541	A	T	0.5	5.26194	LOC_Os05g10500
12	Chr5	5828541	A	T	0.5	5.26194	LOC_Os05g10510
12	Chr5	5828541	A	T	0.5	5.26194	LOC_Os05g10520
12	Chr5	5828541	A	T	0.5	5.26194	LOC_Os05g10530
12	Chr5	5828541	A	T	0.5	5.26194	LOC_Os05g10540
12	Chr5	5828541	A	T	0.5	5.26194	LOC_Os05g10550
12	Chr5	5828541	A	T	0.5	5.26194	LOC_Os05g10560
12	Chr5	5828541	A	T	0.5	5.26194	LOC_Os05g10570
12	Chr5	5828541	A	T	0.5	5.26194	LOC_Os05g10580
12	Chr5	5828541	A	T	0.5	5.26194	LOC_Os05g10590
12	Chr5	5828541	A	T	0.5	5.26194	LOC_Os05g10600
12	Chr5	5828541	A	T	0.5	5.26194	LOC_Os05g10610
12	Chr5	5828541	A	T	0.5	5.26194	LOC_Os05g10620
12	Chr5	5828541	A	T	0.5	5.26194	LOC_Os05g10625
12	Chr5	5828541	A	T	0.5	5.26194	LOC_Os05g10630
12	Chr5	5828541	A	T	0.5	5.26194	LOC_Os05g10640
12	Chr5	5828541	A	T	0.5	5.26194	LOC_Os05g10650
12	Chr5	5828541	A	T	0.5	5.26194	LOC_Os05g10660
12	Chr5	5828541	A	T	0.5	5.26194	LOC_Os05g10670
12	Chr5	5828541	A	T	0.5	5.26194	LOC_Os05g10680
12	Chr5	5828541	A	T	0.5	5.26194	LOC_Os05g10690
12	Chr5	5828541	A	T	0.5	5.26194	LOC_Os05g10700
12	Chr5	5828541	A	T	0.5	5.26194	LOC_Os05g10710
12	Chr5	5828541	A	T	0.5	5.26194	LOC_Os05g10720
12	Chr5	5828541	A	T	0.5	5.26194	LOC_Os05g10730
12	Chr5	5828541	A	T	0.5	5.26194	LOC_Os05g10740
12	Chr5	5828541	A	T	0.5	5.26194	LOC_Os05g10750
12	Chr5	5828541	A	T	0.5	5.26194	LOC_Os05g10754
12	Chr5	5828541	A	T	0.5	5.26194	LOC_Os05g10770
12	Chr5	5828541	A	T	0.5	5.26194	LOC_Os05g10780
12	Chr5	5828541	A	T	0.5	5.26194	LOC_Os05g10790
12	Chr5	5828541	A	T	0.5	5.26194	LOC_Os05g10800
12	Chr5	5828541	A	T	0.5	5.26194	LOC_Os05g10810
12	Chr5	5828541	A	T	0.5	5.26194	LOC_Os05g10820
12	Chr5	5828541	A	T	0.5	5.26194	LOC_Os05g10830
12	Chr5	5828541	A	T	0.5	5.26194	LOC_Os05g10840
12	Chr5	5828541	A	T	0.5	5.26194	LOC_Os05g10850
12	Chr5	5828541	A	T	0.5	5.26194	LOC_Os05g10860
12	Chr5	5828541	A	T	0.5	5.26194	LOC_Os05g10870
12	Chr5	5828541	A	T	0.5	5.26194	LOC_Os05g10880
13	Chr5	6477117	T	C	0.5	5.4862	LOC_Os05g11090
13	Chr5	6477117	T	C	0.5	5.4862	LOC_Os05g11100
13	Chr5	6477117	T	C	0.5	5.4862	LOC_Os05g11110
13	Chr5	6477117	T	C	0.5	5.4862	LOC_Os05g11120
13	Chr5	6477117	T	C	0.5	5.4862	LOC_Os05g11130
13	Chr5	6477117	T	C	0.5	5.4862	LOC_Os05g11140
13	Chr5	6477117	T	C	0.5	5.4862	LOC_Os05g11150
13	Chr5	6477117	T	C	0.5	5.4862	LOC_Os05g11160
13	Chr5	6477117	T	C	0.5	5.4862	LOC_Os05g11170
13	Chr5	6477117	T	C	0.5	5.4862	LOC_Os05g11180
13	Chr5	6477117	T	C	0.5	5.4862	LOC_Os05g11190
13	Chr5	6477117	T	C	0.5	5.4862	LOC_Os05g11200
13	Chr5	6477117	T	C	0.5	5.4862	LOC_Os05g11210
13	Chr5	6477117	T	C	0.5	5.4862	LOC_Os05g11220
13	Chr5	6477117	T	C	0.5	5.4862	LOC_Os05g11230
13	Chr5	6477117	T	C	0.5	5.4862	LOC_Os05g11240
13	Chr5	6477117	T	C	0.5	5.4862	LOC_Os05g11250
13	Chr5	6477117	T	C	0.5	5.4862	LOC_Os05g11260
13	Chr5	6477117	T	C	0.5	5.4862	LOC_Os05g11270
13	Chr5	6477117	T	C	0.5	5.4862	LOC_Os05g11280
13	Chr5	6477117	T	C	0.5	5.4862	LOC_Os05g11290
13	Chr5	6477117	T	C	0.5	5.4862	LOC_Os05g11300
13	Chr5	6477117	T	C	0.5	5.4862	LOC_Os05g11310
13	Chr5	6477117	T	C	0.5	5.4862	LOC_Os05g11320
13	Chr5	6477117	T	C	0.5	5.4862	LOC_Os05g11330
13	Chr5	6477117	T	C	0.5	5.4862	LOC_Os05g11340
13	Chr5	6477117	T	C	0.5	5.4862	LOC_Os05g11350
13	Chr5	6477117	T	C	0.5	5.4862	LOC_Os05g11360
13	Chr5	6477117	T	C	0.5	5.4862	LOC_Os05g11370
13	Chr5	6477117	T	C	0.5	5.4862	LOC_Os05g11380
13	Chr5	6477117	T	C	0.5	5.4862	LOC_Os05g11390
13	Chr5	6477117	T	C	0.5	5.4862	LOC_Os05g11400
13	Chr5	6477117	T	C	0.5	5.4862	LOC_Os05g11414
13	Chr5	6477117	T	C	0.5	5.4862	LOC_Os05g11428
13	Chr5	6477117	T	C	0.5	5.4862	LOC_Os05g11460
13	Chr5	6477117	T	C	0.5	5.4862	LOC_Os05g11470
13	Chr5	6477117	T	C	0.5	5.4862	LOC_Os05g11490
13	Chr5	6477117	T	C	0.5	5.4862	LOC_Os05g11500
13	Chr5	6477117	T	C	0.5	5.4862	LOC_Os05g11510
13	Chr5	6477117	T	C	0.5	5.4862	LOC_Os05g11520
13	Chr5	6477117	T	C	0.5	5.4862	LOC_Os05g11530
13	Chr5	6477117	T	C	0.5	5.4862	LOC_Os05g11540
13	Chr5	6477117	T	C	0.5	5.4862	LOC_Os05g11550
13	Chr5	6477117	T	C	0.5	5.4862	LOC_Os05g11560
13	Chr5	6477117	T	C	0.5	5.4862	LOC_Os05g11570
13	Chr5	6477117	T	C	0.5	5.4862	LOC_Os05g11580
13	Chr5	6477117	T	C	0.5	5.4862	LOC_Os05g11590
13	Chr5	6477117	T	C	0.5	5.4862	LOC_Os05g11600
13	Chr5	6477117	T	C	0.5	5.4862	LOC_Os05g11610
13	Chr5	6477117	T	C	0.5	5.4862	LOC_Os05g11620
13	Chr5	6477117	T	C	0.5	5.4862	LOC_Os05g11630
13	Chr5	6477117	T	C	0.5	5.4862	LOC_Os05g11640
13	Chr5	6477117	T	C	0.5	5.4862	LOC_Os05g11650
13	Chr5	6477117	T	C	0.5	5.4862	LOC_Os05g11660
13	Chr5	6477117	T	C	0.5	5.4862	LOC_Os05g11670
13	Chr5	6477117	T	C	0.5	5.4862	LOC_Os05g11680
13	Chr5	6477117	T	C	0.5	5.4862	LOC_Os05g11700
13	Chr5	6477117	T	C	0.5	5.4862	LOC_Os05g11710
13	Chr5	6477117	T	C	0.5	5.4862	LOC_Os05g11720
13	Chr5	6477117	T	C	0.5	5.4862	LOC_Os05g11730
13	Chr5	6477117	T	C	0.5	5.4862	LOC_Os05g11740
13	Chr5	6477117	T	C	0.5	5.4862	LOC_Os05g11750
13	Chr5	6477117	T	C	0.5	5.4862	LOC_Os05g11760
14	Chr5	9418019	A	T	0.5	5.10706	LOC_Os05g16280
14	Chr5	9418019	A	T	0.5	5.10706	LOC_Os05g16290
14	Chr5	9418019	A	T	0.5	5.10706	LOC_Os05g16300
14	Chr5	9418019	A	T	0.5	5.10706	LOC_Os05g16315
14	Chr5	9418019	A	T	0.5	5.10706	LOC_Os05g16320
14	Chr5	9418019	A	T	0.5	5.10706	LOC_Os05g16330
14	Chr5	9418019	A	T	0.5	5.10706	LOC_Os05g16340
14	Chr5	9418019	A	T	0.5	5.10706	LOC_Os05g16350
14	Chr5	9418019	A	T	0.5	5.10706	LOC_Os05g16360
14	Chr5	9418019	A	T	0.5	5.10706	LOC_Os05g16370
14	Chr5	9418019	A	T	0.5	5.10706	LOC_Os05g16380
14	Chr5	9418019	A	T	0.5	5.10706	LOC_Os05g16390
14	Chr5	9418019	A	T	0.5	5.10706	LOC_Os05g16395
14	Chr5	9418019	A	T	0.5	5.10706	LOC_Os05g16400
14	Chr5	9418019	A	T	0.5	5.10706	LOC_Os05g16410
14	Chr5	9418019	A	T	0.5	5.10706	LOC_Os05g16420
14	Chr5	9418019	A	T	0.5	5.10706	LOC_Os05g16430
14	Chr5	9418019	A	T	0.5	5.10706	LOC_Os05g16440
14	Chr5	9418019	A	T	0.5	5.10706	LOC_Os05g16450
14	Chr5	9418019	A	T	0.5	5.10706	LOC_Os05g16460
14	Chr5	9418019	A	T	0.5	5.10706	LOC_Os05g16470
14	Chr5	9418019	A	T	0.5	5.10706	LOC_Os05g16480
14	Chr5	9418019	A	T	0.5	5.10706	LOC_Os05g16490
14	Chr5	9418019	A	T	0.5	5.10706	LOC_Os05g16500
14	Chr5	9418019	A	T	0.5	5.10706	LOC_Os05g16510
14	Chr5	9418019	A	T	0.5	5.10706	LOC_Os05g16520
14	Chr5	9418019	A	T	0.5	5.10706	LOC_Os05g16530
14	Chr5	9418019	A	T	0.5	5.10706	LOC_Os05g16540
14	Chr5	9418019	A	T	0.5	5.10706	LOC_Os05g16550
14	Chr5	9418019	A	T	0.5	5.10706	LOC_Os05g16560
14	Chr5	9418019	A	T	0.5	5.10706	LOC_Os05g16570
14	Chr5	9418019	A	T	0.5	5.10706	LOC_Os05g16580
14	Chr5	9418019	A	T	0.5	5.10706	LOC_Os05g16590
14	Chr5	9418019	A	T	0.5	5.10706	LOC_Os05g16600
14	Chr5	9418019	A	T	0.5	5.10706	LOC_Os05g16610
14	Chr5	9418019	A	T	0.5	5.10706	LOC_Os05g16620
14	Chr5	9418019	A	T	0.5	5.10706	LOC_Os05g16630
14	Chr5	9418019	A	T	0.5	5.10706	LOC_Os05g16640
14	Chr5	9418019	A	T	0.5	5.10706	LOC_Os05g16660
14	Chr5	9418019	A	T	0.5	5.10706	LOC_Os05g16664
14	Chr5	9418019	A	T	0.5	5.10706	LOC_Os05g16670
14	Chr5	9418019	A	T	0.5	5.10706	LOC_Os05g16680
14	Chr5	9418019	A	T	0.5	5.10706	LOC_Os05g16690
14	Chr5	9418019	A	T	0.5	5.10706	LOC_Os05g16700
14	Chr5	9418019	A	T	0.5	5.10706	LOC_Os05g16710
14	Chr5	9418019	A	T	0.5	5.10706	LOC_Os05g16720
14	Chr5	9418019	A	T	0.5	5.10706	LOC_Os05g16740
14	Chr5	9418019	A	T	0.5	5.10706	LOC_Os05g16750
14	Chr5	9418019	A	T	0.5	5.10706	LOC_Os05g16760
14	Chr5	9418019	A	T	0.5	5.10706	LOC_Os05g16770
14	Chr5	9418019	A	T	0.5	5.10706	LOC_Os05g16780
14	Chr5	9418019	A	T	0.5	5.10706	LOC_Os05g16790
14	Chr5	9418019	A	T	0.5	5.10706	LOC_Os05g16800
14	Chr5	9418019	A	T	0.5	5.10706	LOC_Os05g16810
14	Chr5	9418019	A	T	0.5	5.10706	LOC_Os05g16824
14	Chr5	9418019	A	T	0.5	5.10706	LOC_Os05g16840
14	Chr5	9418019	A	T	0.5	5.10706	LOC_Os05g16850
14	Chr5	9418019	A	T	0.5	5.10706	LOC_Os05g16860
15	Chr5	15849463	G	A	0.5	5.01355	LOC_Os05g26954
15	Chr5	15849463	G	A	0.5	5.01355	LOC_Os05g26970
15	Chr5	15849463	G	A	0.5	5.01355	LOC_Os05g26980
15	Chr5	15849463	G	A	0.5	5.01355	LOC_Os05g26990
15	Chr5	15849463	G	A	0.5	5.01355	LOC_Os05g27000
15	Chr5	15849463	G	A	0.5	5.01355	LOC_Os05g27010
15	Chr5	15849463	G	A	0.5	5.01355	LOC_Os05g27020
15	Chr5	15849463	G	A	0.5	5.01355	LOC_Os05g27034
15	Chr5	15849463	G	A	0.5	5.01355	LOC_Os05g27050
15	Chr5	15849463	G	A	0.5	5.01355	LOC_Os05g27060
15	Chr5	15849463	G	A	0.5	5.01355	LOC_Os05g27080
15	Chr5	15849463	G	A	0.5	5.01355	LOC_Os05g27090
15	Chr5	15849463	G	A	0.5	5.01355	LOC_Os05g27100
15	Chr5	15849463	G	A	0.5	5.01355	LOC_Os05g27110
15	Chr5	15849463	G	A	0.5	5.01355	LOC_Os05g27120
15	Chr5	15849463	G	A	0.5	5.01355	LOC_Os05g27130
15	Chr5	15849463	G	A	0.5	5.01355	LOC_Os05g27140
15	Chr5	15849463	G	A	0.5	5.01355	LOC_Os05g27160
15	Chr5	15849463	G	A	0.5	5.01355	LOC_Os05g27170
15	Chr5	15849463	G	A	0.5	5.01355	LOC_Os05g27180
15	Chr5	15849463	G	A	0.5	5.01355	LOC_Os05g27190
15	Chr5	15849463	G	A	0.5	5.01355	LOC_Os05g27200
15	Chr5	15849463	G	A	0.5	5.01355	LOC_Os05g27210
15	Chr5	15849463	G	A	0.5	5.01355	LOC_Os05g27220
15	Chr5	15849463	G	A	0.5	5.01355	LOC_Os05g27230
15	Chr5	15849463	G	A	0.5	5.01355	LOC_Os05g27240
15	Chr5	15849463	G	A	0.5	5.01355	LOC_Os05g27250
15	Chr5	15849463	G	A	0.5	5.01355	LOC_Os05g27260
15	Chr5	15849463	G	A	0.5	5.01355	LOC_Os05g27270
15	Chr5	15849463	G	A	0.5	5.01355	LOC_Os05g27280
15	Chr5	15849463	G	A	0.5	5.01355	LOC_Os05g27290
15	Chr5	15849463	G	A	0.5	5.01355	LOC_Os05g27304
15	Chr5	15849463	G	A	0.5	5.01355	LOC_Os05g27320
15	Chr5	15849463	G	A	0.5	5.01355	LOC_Os05g27340
15	Chr5	15849463	G	A	0.5	5.01355	LOC_Os05g27350
15	Chr5	15849463	G	A	0.5	5.01355	LOC_Os05g27360
15	Chr5	15849463	G	A	0.5	5.01355	LOC_Os05g27370
15	Chr5	15849463	G	A	0.5	5.01355	LOC_Os05g27380
15	Chr5	15849463	G	A	0.5	5.01355	LOC_Os05g27390
15	Chr5	15849463	G	A	0.5	5.01355	LOC_Os05g27400
15	Chr5	15849463	G	A	0.5	5.01355	LOC_Os05g27410
15	Chr5	15849463	G	A	0.5	5.01355	LOC_Os05g27420
15	Chr5	15849463	G	A	0.5	5.01355	LOC_Os05g27430
15	Chr5	15849463	G	A	0.5	5.01355	LOC_Os05g27440
15	Chr5	15849463	G	A	0.5	5.01355	LOC_Os05g27450
15	Chr5	15849463	G	A	0.5	5.01355	LOC_Os05g27460
15	Chr5	15849463	G	A	0.5	5.01355	LOC_Os05g27470
15	Chr5	15849463	G	A	0.5	5.01355	LOC_Os05g27480
15	Chr5	15849463	G	A	0.5	5.01355	LOC_Os05g27490
15	Chr5	15849463	G	A	0.5	5.01355	LOC_Os05g27500
15	Chr5	15849463	G	A	0.5	5.01355	LOC_Os05g27510
15	Chr5	15849463	G	A	0.5	5.01355	LOC_Os05g27520
15	Chr5	15849463	G	A	0.5	5.01355	LOC_Os05g27530
15	Chr5	15849463	G	A	0.5	5.01355	LOC_Os05g27540
15	Chr5	15849463	G	A	0.5	5.01355	LOC_Os05g27550
15	Chr5	15849463	G	A	0.5	5.01355	LOC_Os05g27560
15	Chr5	15849463	G	A	0.5	5.01355	LOC_Os05g27570
15	Chr5	15849463	G	A	0.5	5.01355	LOC_Os05g27580
16	Chr5	18902389	G	C	0.5	5.61376	LOC_Os05g31830
16	Chr5	18902389	G	C	0.5	5.61376	LOC_Os05g31840
16	Chr5	18902389	G	C	0.5	5.61376	LOC_Os05g31850
16	Chr5	18902389	G	C	0.5	5.61376	LOC_Os05g31860
16	Chr5	18902389	G	C	0.5	5.61376	LOC_Os05g31890
16	Chr5	18902389	G	C	0.5	5.61376	LOC_Os05g31900
16	Chr5	18902389	G	C	0.5	5.61376	LOC_Os05g31910
16	Chr5	18902389	G	C	0.5	5.61376	LOC_Os05g31920
16	Chr5	18902389	G	C	0.5	5.61376	LOC_Os05g31930
16	Chr5	18902389	G	C	0.5	5.61376	LOC_Os05g31940
16	Chr5	18902389	G	C	0.5	5.61376	LOC_Os05g31950
16	Chr5	18902389	G	C	0.5	5.61376	LOC_Os05g31970
16	Chr5	18902389	G	C	0.5	5.61376	LOC_Os05g31990
16	Chr5	18902389	G	C	0.5	5.61376	LOC_Os05g32000
16	Chr5	18902389	G	C	0.5	5.61376	LOC_Os05g32010
16	Chr5	18902389	G	C	0.5	5.61376	LOC_Os05g32020
16	Chr5	18902389	G	C	0.5	5.61376	LOC_Os05g32030
16	Chr5	18902389	G	C	0.5	5.61376	LOC_Os05g32040
16	Chr5	18902389	G	C	0.5	5.61376	LOC_Os05g32050
16	Chr5	18902389	G	C	0.5	5.61376	LOC_Os05g32060
16	Chr5	18902389	G	C	0.5	5.61376	LOC_Os05g32070
16	Chr5	18902389	G	C	0.5	5.61376	LOC_Os05g32080
16	Chr5	18902389	G	C	0.5	5.61376	LOC_Os05g32090
16	Chr5	18902389	G	C	0.5	5.61376	LOC_Os05g32100
16	Chr5	18902389	G	C	0.5	5.61376	LOC_Os05g32110
16	Chr5	18902389	G	C	0.5	5.61376	LOC_Os05g32120
16	Chr5	18902389	G	C	0.5	5.61376	LOC_Os05g32130
16	Chr5	18902389	G	C	0.5	5.61376	LOC_Os05g32140
16	Chr5	18902389	G	C	0.5	5.61376	LOC_Os05g32150
16	Chr5	18902389	G	C	0.5	5.61376	LOC_Os05g32160
16	Chr5	18902389	G	C	0.5	5.61376	LOC_Os05g32170
16	Chr5	18902389	G	C	0.5	5.61376	LOC_Os05g32180
16	Chr5	18902389	G	C	0.5	5.61376	LOC_Os05g32190
16	Chr5	18902389	G	C	0.5	5.61376	LOC_Os05g32200
16	Chr5	18902389	G	C	0.5	5.61376	LOC_Os05g32210
16	Chr5	18902389	G	C	0.5	5.61376	LOC_Os05g32220
16	Chr5	18902389	G	C	0.5	5.61376	LOC_Os05g32230
16	Chr5	18902389	G	C	0.5	5.61376	LOC_Os05g32240
16	Chr5	18902389	G	C	0.5	5.61376	LOC_Os05g32250
16	Chr5	18902389	G	C	0.5	5.61376	LOC_Os05g32260
16	Chr5	18902389	G	C	0.5	5.61376	LOC_Os05g32270
16	Chr5	18902389	G	C	0.5	5.61376	LOC_Os05g32280
16	Chr5	18902389	G	C	0.5	5.61376	LOC_Os05g32290
16	Chr5	18902389	G	C	0.5	5.61376	LOC_Os05g32300
16	Chr5	18902389	G	C	0.5	5.61376	LOC_Os05g32310
16	Chr5	18902389	G	C	0.5	5.61376	LOC_Os05g32320
16	Chr5	18902389	G	C	0.5	5.61376	LOC_Os05g32330
16	Chr5	18902389	G	C	0.5	5.61376	LOC_Os05g32340
16	Chr5	18902389	G	C	0.5	5.61376	LOC_Os05g32350
16	Chr5	18902389	G	C	0.5	5.61376	LOC_Os05g32360
16	Chr5	18902389	G	C	0.5	5.61376	LOC_Os05g32370
16	Chr5	18902389	G	C	0.5	5.61376	LOC_Os05g32380
16	Chr5	18902389	G	C	0.5	5.61376	LOC_Os05g32390
16	Chr5	18902389	G	C	0.5	5.61376	LOC_Os05g32400
16	Chr5	18902389	G	C	0.5	5.61376	LOC_Os05g32410
16	Chr5	18902389	G	C	0.5	5.61376	LOC_Os05g32420
16	Chr5	18902389	G	C	0.5	5.61376	LOC_Os05g32430
16	Chr5	18902389	G	C	0.5	5.61376	LOC_Os05g32440
16	Chr5	18902389	G	C	0.5	5.61376	LOC_Os05g32450
16	Chr5	18902389	G	C	0.5	5.61376	LOC_Os05g32460
16	Chr5	18902389	G	C	0.5	5.61376	LOC_Os05g32470
16	Chr5	18902389	G	C	0.5	5.61376	LOC_Os05g32474
16	Chr5	18902389	G	C	0.5	5.61376	LOC_Os05g32480
16	Chr5	18902389	G	C	0.5	5.61376	LOC_Os05g32490
16	Chr5	18902389	G	C	0.5	5.61376	LOC_Os05g32500
16	Chr5	18902389	G	C	0.5	5.61376	LOC_Os05g32510
16	Chr5	18902389	G	C	0.5	5.61376	LOC_Os05g32520
16	Chr5	18902389	G	C	0.5	5.61376	LOC_Os05g32530
16	Chr5	18902389	G	C	0.5	5.61376	LOC_Os05g32544
16	Chr5	18902389	G	C	0.5	5.61376	LOC_Os05g32560
16	Chr5	18902389	G	C	0.5	5.61376	LOC_Os05g32570
16	Chr5	18902389	G	C	0.5	5.61376	LOC_Os05g32580
16	Chr5	18902389	G	C	0.5	5.61376	LOC_Os05g32590
16	Chr5	18902389	G	C	0.5	5.61376	LOC_Os05g32600
16	Chr5	18902389	G	C	0.5	5.61376	LOC_Os05g32610
16	Chr5	18902389	G	C	0.5	5.61376	LOC_Os05g32620
16	Chr5	18902389	G	C	0.5	5.61376	LOC_Os05g32630
16	Chr5	18902389	G	C	0.5	5.61376	LOC_Os05g32640
16	Chr5	18902389	G	C	0.5	5.61376	LOC_Os05g32650
16	Chr5	18902389	G	C	0.5	5.61376	LOC_Os05g32660
16	Chr5	18902389	G	C	0.5	5.61376	LOC_Os05g32670
16	Chr5	18902389	G	C	0.5	5.61376	LOC_Os05g32680
16	Chr5	18902389	G	C	0.5	5.61376	LOC_Os05g32690
16	Chr5	18902389	G	C	0.5	5.61376	LOC_Os05g32700
16	Chr5	18902389	G	C	0.5	5.61376	LOC_Os05g32710
17	Chr6	6654445	G	A	0.5	5.35397	LOC_Os06g12030
17	Chr6	6654445	G	A	0.5	5.35397	LOC_Os06g12040
17	Chr6	6654445	G	A	0.5	5.35397	LOC_Os06g12050
17	Chr6	6654445	G	A	0.5	5.35397	LOC_Os06g12060
17	Chr6	6654445	G	A	0.5	5.35397	LOC_Os06g12070
17	Chr6	6654445	G	A	0.5	5.35397	LOC_Os06g12080
17	Chr6	6654445	G	A	0.5	5.35397	LOC_Os06g12090
17	Chr6	6654445	G	A	0.5	5.35397	LOC_Os06g12100
17	Chr6	6654445	G	A	0.5	5.35397	LOC_Os06g12110
17	Chr6	6654445	G	A	0.5	5.35397	LOC_Os06g12120
17	Chr6	6654445	G	A	0.5	5.35397	LOC_Os06g12129
17	Chr6	6654445	G	A	0.5	5.35397	LOC_Os06g12140
17	Chr6	6654445	G	A	0.5	5.35397	LOC_Os06g12150
17	Chr6	6654445	G	A	0.5	5.35397	LOC_Os06g12160
17	Chr6	6654445	G	A	0.5	5.35397	LOC_Os06g12170
17	Chr6	6654445	G	A	0.5	5.35397	LOC_Os06g12180
17	Chr6	6654445	G	A	0.5	5.35397	LOC_Os06g12190
17	Chr6	6654445	G	A	0.5	5.35397	LOC_Os06g12200
17	Chr6	6654445	G	A	0.5	5.35397	LOC_Os06g12210
17	Chr6	6654445	G	A	0.5	5.35397	LOC_Os06g12220
17	Chr6	6654445	G	A	0.5	5.35397	LOC_Os06g12230
17	Chr6	6654445	G	A	0.5	5.35397	LOC_Os06g12240
17	Chr6	6654445	G	A	0.5	5.35397	LOC_Os06g12250
17	Chr6	6654445	G	A	0.5	5.35397	LOC_Os06g12260
17	Chr6	6654445	G	A	0.5	5.35397	LOC_Os06g12270
17	Chr6	6654445	G	A	0.5	5.35397	LOC_Os06g12280
17	Chr6	6654445	G	A	0.5	5.35397	LOC_Os06g12290
17	Chr6	6654445	G	A	0.5	5.35397	LOC_Os06g12300
17	Chr6	6654445	G	A	0.5	5.35397	LOC_Os06g12310
17	Chr6	6654445	G	A	0.5	5.35397	LOC_Os06g12320
17	Chr6	6654445	G	A	0.5	5.35397	LOC_Os06g12330
17	Chr6	6654445	G	A	0.5	5.35397	LOC_Os06g12340
17	Chr6	6654445	G	A	0.5	5.35397	LOC_Os06g12350
17	Chr6	6654445	G	A	0.5	5.35397	LOC_Os06g12360
17	Chr6	6654445	G	A	0.5	5.35397	LOC_Os06g12370
17	Chr6	6654445	G	A	0.5	5.35397	LOC_Os06g12380
17	Chr6	6654445	G	A	0.5	5.35397	LOC_Os06g12390
17	Chr6	6654445	G	A	0.5	5.35397	LOC_Os06g12400
17	Chr6	6654445	G	A	0.5	5.35397	LOC_Os06g12410
17	Chr6	6654445	G	A	0.5	5.35397	LOC_Os06g12430
17	Chr6	6654445	G	A	0.5	5.35397	LOC_Os06g12440
17	Chr6	6654445	G	A	0.5	5.35397	LOC_Os06g12450
17	Chr6	6654445	G	A	0.5	5.35397	LOC_Os06g12455
17	Chr6	6654445	G	A	0.5	5.35397	LOC_Os06g12460
17	Chr6	6654445	G	A	0.5	5.35397	LOC_Os06g12470
17	Chr6	6654445	G	A	0.5	5.35397	LOC_Os06g12480
17	Chr6	6654445	G	A	0.5	5.35397	LOC_Os06g12490
17	Chr6	6654445	G	A	0.5	5.35397	LOC_Os06g12500
17	Chr6	6654445	G	A	0.5	5.35397	LOC_Os06g12510
17	Chr6	6654445	G	A	0.5	5.35397	LOC_Os06g12520
17	Chr6	6654445	G	A	0.5	5.35397	LOC_Os06g12530
17	Chr6	6654445	G	A	0.5	5.35397	LOC_Os06g12539
17	Chr6	6654445	G	A	0.5	5.35397	LOC_Os06g12550
17	Chr6	6654445	G	A	0.5	5.35397	LOC_Os06g12560
17	Chr6	6654445	G	A	0.5	5.35397	LOC_Os06g12570
17	Chr6	6654445	G	A	0.5	5.35397	LOC_Os06g12580
17	Chr6	6654445	G	A	0.5	5.35397	LOC_Os06g12590
17	Chr6	6654445	G	A	0.5	5.35397	LOC_Os06g12600
17	Chr6	6654445	G	A	0.5	5.35397	LOC_Os06g12610
17	Chr6	6654445	G	A	0.5	5.35397	LOC_Os06g12620
18	Chr6	8020311	A	G	0.5	5.09574	LOC_Os06g14040
18	Chr6	8020311	A	G	0.5	5.09574	LOC_Os06g14050
18	Chr6	8020311	A	G	0.5	5.09574	LOC_Os06g14060
18	Chr6	8020311	A	G	0.5	5.09574	LOC_Os06g14070
18	Chr6	8020311	A	G	0.5	5.09574	LOC_Os06g14080
18	Chr6	8020311	A	G	0.5	5.09574	LOC_Os06g14090
18	Chr6	8020311	A	G	0.5	5.09574	LOC_Os06g14100
18	Chr6	8020311	A	G	0.5	5.09574	LOC_Os06g14110
18	Chr6	8020311	A	G	0.5	5.09574	LOC_Os06g14120
18	Chr6	8020311	A	G	0.5	5.09574	LOC_Os06g14130
18	Chr6	8020311	A	G	0.5	5.09574	LOC_Os06g14140
18	Chr6	8020311	A	G	0.5	5.09574	LOC_Os06g14150
18	Chr6	8020311	A	G	0.5	5.09574	LOC_Os06g14160
18	Chr6	8020311	A	G	0.5	5.09574	LOC_Os06g14170
18	Chr6	8020311	A	G	0.5	5.09574	LOC_Os06g14180
18	Chr6	8020311	A	G	0.5	5.09574	LOC_Os06g14190
18	Chr6	8020311	A	G	0.5	5.09574	LOC_Os06g14200
18	Chr6	8020311	A	G	0.5	5.09574	LOC_Os06g14210
18	Chr6	8020311	A	G	0.5	5.09574	LOC_Os06g14220
18	Chr6	8020311	A	G	0.5	5.09574	LOC_Os06g14230
18	Chr6	8020311	A	G	0.5	5.09574	LOC_Os06g14240
18	Chr6	8020311	A	G	0.5	5.09574	LOC_Os06g14250
18	Chr6	8020311	A	G	0.5	5.09574	LOC_Os06g14260
18	Chr6	8020311	A	G	0.5	5.09574	LOC_Os06g14270
18	Chr6	8020311	A	G	0.5	5.09574	LOC_Os06g14280
18	Chr6	8020311	A	G	0.5	5.09574	LOC_Os06g14290
18	Chr6	8020311	A	G	0.5	5.09574	LOC_Os06g14300
18	Chr6	8020311	A	G	0.5	5.09574	LOC_Os06g14310
18	Chr6	8020311	A	G	0.5	5.09574	LOC_Os06g14324
18	Chr6	8020311	A	G	0.5	5.09574	LOC_Os06g14340
18	Chr6	8020311	A	G	0.5	5.09574	LOC_Os06g14350
18	Chr6	8020311	A	G	0.5	5.09574	LOC_Os06g14370
18	Chr6	8020311	A	G	0.5	5.09574	LOC_Os06g14379
18	Chr6	8020311	A	G	0.5	5.09574	LOC_Os06g14390
18	Chr6	8020311	A	G	0.5	5.09574	LOC_Os06g14400
18	Chr6	8020311	A	G	0.5	5.09574	LOC_Os06g14406
18	Chr6	8020311	A	G	0.5	5.09574	LOC_Os06g14420
18	Chr6	8020311	A	G	0.5	5.09574	LOC_Os06g14430
18	Chr6	8020311	A	G	0.5	5.09574	LOC_Os06g14440
18	Chr6	8020311	A	G	0.5	5.09574	LOC_Os06g14450
18	Chr6	8020311	A	G	0.5	5.09574	LOC_Os06g14460
18	Chr6	8020311	A	G	0.5	5.09574	LOC_Os06g14470
18	Chr6	8020311	A	G	0.5	5.09574	LOC_Os06g14480
18	Chr6	8020311	A	G	0.5	5.09574	LOC_Os06g14490
18	Chr6	8020311	A	G	0.5	5.09574	LOC_Os06g14500
18	Chr6	8020311	A	G	0.5	5.09574	LOC_Os06g14510
18	Chr6	8020311	A	G	0.5	5.09574	LOC_Os06g14520
18	Chr6	8020311	A	G	0.5	5.09574	LOC_Os06g14530
18	Chr6	8020311	A	G	0.5	5.09574	LOC_Os06g14540
18	Chr6	8020311	A	G	0.5	5.09574	LOC_Os06g14550
18	Chr6	8020311	A	G	0.5	5.09574	LOC_Os06g14560
18	Chr6	8020311	A	G	0.5	5.09574	LOC_Os06g14570
18	Chr6	8020311	A	G	0.5	5.09574	LOC_Os06g14580
18	Chr6	8020311	A	G	0.5	5.09574	LOC_Os06g14590
18	Chr6	8020311	A	G	0.5	5.09574	LOC_Os06g14600
19	Chr6	10769166	G	A	0.5	5.12632	LOC_Os06g18164
19	Chr6	10769166	G	A	0.5	5.12632	LOC_Os06g18670
19	Chr6	10769166	G	A	0.5	5.12632	LOC_Os06g18680
19	Chr6	10769166	G	A	0.5	5.12632	LOC_Os06g18690
19	Chr6	10769166	G	A	0.5	5.12632	LOC_Os06g18710
19	Chr6	10769166	G	A	0.5	5.12632	LOC_Os06g18720
19	Chr6	10769166	G	A	0.5	5.12632	LOC_Os06g18730
19	Chr6	10769166	G	A	0.5	5.12632	LOC_Os06g18740
19	Chr6	10769166	G	A	0.5	5.12632	LOC_Os06g18750
19	Chr6	10769166	G	A	0.5	5.12632	LOC_Os06g18770
19	Chr6	10769166	G	A	0.5	5.12632	LOC_Os06g18780
19	Chr6	10769166	G	A	0.5	5.12632	LOC_Os06g18790
19	Chr6	10769166	G	A	0.5	5.12632	LOC_Os06g18800
19	Chr6	10769166	G	A	0.5	5.12632	LOC_Os06g18810
19	Chr6	10769166	G	A	0.5	5.12632	LOC_Os06g18820
19	Chr6	10769166	G	A	0.5	5.12632	LOC_Os06g18830
19	Chr6	10769166	G	A	0.5	5.12632	LOC_Os06g18840
19	Chr6	10769166	G	A	0.5	5.12632	LOC_Os06g18850
19	Chr6	10769166	G	A	0.5	5.12632	LOC_Os06g18860
19	Chr6	10769166	G	A	0.5	5.12632	LOC_Os06g18870
19	Chr6	10769166	G	A	0.5	5.12632	LOC_Os06g18880
19	Chr6	10769166	G	A	0.5	5.12632	LOC_Os06g18890
19	Chr6	10769166	G	A	0.5	5.12632	LOC_Os06g18900
19	Chr6	10769166	G	A	0.5	5.12632	LOC_Os06g18910
19	Chr6	10769166	G	A	0.5	5.12632	LOC_Os06g18920
19	Chr6	10769166	G	A	0.5	5.12632	LOC_Os06g18930
19	Chr6	10769166	G	A	0.5	5.12632	LOC_Os06g18940
19	Chr6	10769166	G	A	0.5	5.12632	LOC_Os06g18950
19	Chr6	10769166	G	A	0.5	5.12632	LOC_Os06g18960
19	Chr6	10769166	G	A	0.5	5.12632	LOC_Os06g18970
19	Chr6	10769166	G	A	0.5	5.12632	LOC_Os06g18980
19	Chr6	10769166	G	A	0.5	5.12632	LOC_Os06g18990
19	Chr6	10769166	G	A	0.5	5.12632	LOC_Os06g19000
19	Chr6	10769166	G	A	0.5	5.12632	LOC_Os06g19010
19	Chr6	10769166	G	A	0.5	5.12632	LOC_Os06g19020
19	Chr6	10769166	G	A	0.5	5.12632	LOC_Os06g19030
19	Chr6	10769166	G	A	0.5	5.12632	LOC_Os06g19040
19	Chr6	10769166	G	A	0.5	5.12632	LOC_Os06g19050
19	Chr6	10769166	G	A	0.5	5.12632	LOC_Os06g19060
19	Chr6	10769166	G	A	0.5	5.12632	LOC_Os06g19070
19	Chr6	10769166	G	A	0.5	5.12632	LOC_Os06g19080
19	Chr6	10769166	G	A	0.5	5.12632	LOC_Os06g19090
19	Chr6	10769166	G	A	0.5	5.12632	LOC_Os06g19095
19	Chr6	10769166	G	A	0.5	5.12632	LOC_Os06g19100
19	Chr6	10769166	G	A	0.5	5.12632	LOC_Os06g19110
19	Chr6	10769166	G	A	0.5	5.12632	LOC_Os06g19120
19	Chr6	10769166	G	A	0.5	5.12632	LOC_Os06g19130
19	Chr6	10769166	G	A	0.5	5.12632	LOC_Os06g19140
19	Chr6	10769166	G	A	0.5	5.12632	LOC_Os06g19150
19	Chr6	10769166	G	A	0.5	5.12632	LOC_Os06g19160
19	Chr6	10769166	G	A	0.5	5.12632	LOC_Os06g19170
19	Chr6	10769166	G	A	0.5	5.12632	LOC_Os06g19200
19	Chr6	10769166	G	A	0.5	5.12632	LOC_Os06g19210
19	Chr6	10769166	G	A	0.5	5.12632	LOC_Os06g19220
19	Chr6	10769166	G	A	0.5	5.12632	LOC_Os06g19230
19	Chr6	10769166	G	A	0.5	5.12632	LOC_Os06g19240
19	Chr6	10769166	G	A	0.5	5.12632	LOC_Os06g19250
19	Chr6	10769166	G	A	0.5	5.12632	LOC_Os06g19260
19	Chr6	10769166	G	A	0.5	5.12632	LOC_Os06g19279
20	Chr6	27447078	C	T	0.5	6.21625	LOC_Os06g45030
20	Chr6	27447078	C	T	0.5	6.21625	LOC_Os06g45040
20	Chr6	27447078	C	T	0.5	6.21625	LOC_Os06g45050
20	Chr6	27447078	C	T	0.5	6.21625	LOC_Os06g45060
20	Chr6	27447078	C	T	0.5	6.21625	LOC_Os06g45070
20	Chr6	27447078	C	T	0.5	6.21625	LOC_Os06g45080
20	Chr6	27447078	C	T	0.5	6.21625	LOC_Os06g45090
20	Chr6	27447078	C	T	0.5	6.21625	LOC_Os06g45100
20	Chr6	27447078	C	T	0.5	6.21625	LOC_Os06g45110
20	Chr6	27447078	C	T	0.5	6.21625	LOC_Os06g45120
20	Chr6	27447078	C	T	0.5	6.21625	LOC_Os06g45130
20	Chr6	27447078	C	T	0.5	6.21625	LOC_Os06g45140
20	Chr6	27447078	C	T	0.5	6.21625	LOC_Os06g45150
20	Chr6	27447078	C	T	0.5	6.21625	LOC_Os06g45160
20	Chr6	27447078	C	T	0.5	6.21625	LOC_Os06g45170
20	Chr6	27447078	C	T	0.5	6.21625	LOC_Os06g45180
20	Chr6	27447078	C	T	0.5	6.21625	LOC_Os06g45184
20	Chr6	27447078	C	T	0.5	6.21625	LOC_Os06g45190
20	Chr6	27447078	C	T	0.5	6.21625	LOC_Os06g45200
20	Chr6	27447078	C	T	0.5	6.21625	LOC_Os06g45210
20	Chr6	27447078	C	T	0.5	6.21625	LOC_Os06g45220
20	Chr6	27447078	C	T	0.5	6.21625	LOC_Os06g45230
20	Chr6	27447078	C	T	0.5	6.21625	LOC_Os06g45240
20	Chr6	27447078	C	T	0.5	6.21625	LOC_Os06g45250
20	Chr6	27447078	C	T	0.5	6.21625	LOC_Os06g45260
20	Chr6	27447078	C	T	0.5	6.21625	LOC_Os06g45270
20	Chr6	27447078	C	T	0.5	6.21625	LOC_Os06g45280
20	Chr6	27447078	C	T	0.5	6.21625	LOC_Os06g45290
20	Chr6	27447078	C	T	0.5	6.21625	LOC_Os06g45300
20	Chr6	27447078	C	T	0.5	6.21625	LOC_Os06g45310
20	Chr6	27447078	C	T	0.5	6.21625	LOC_Os06g45320
20	Chr6	27447078	C	T	0.5	6.21625	LOC_Os06g45330
20	Chr6	27447078	C	T	0.5	6.21625	LOC_Os06g45340
20	Chr6	27447078	C	T	0.5	6.21625	LOC_Os06g45350
20	Chr6	27447078	C	T	0.5	6.21625	LOC_Os06g45360
20	Chr6	27447078	C	T	0.5	6.21625	LOC_Os06g45370
20	Chr6	27447078	C	T	0.5	6.21625	LOC_Os06g45380
20	Chr6	27447078	C	T	0.5	6.21625	LOC_Os06g45390
20	Chr6	27447078	C	T	0.5	6.21625	LOC_Os06g45410
20	Chr6	27447078	C	T	0.5	6.21625	LOC_Os06g45420
20	Chr6	27447078	C	T	0.5	6.21625	LOC_Os06g45430
20	Chr6	27447078	C	T	0.5	6.21625	LOC_Os06g45440
20	Chr6	27447078	C	T	0.5	6.21625	LOC_Os06g45450
20	Chr6	27447078	C	T	0.5	6.21625	LOC_Os06g45460
20	Chr6	27447078	C	T	0.5	6.21625	LOC_Os06g45470
20	Chr6	27447078	C	T	0.5	6.21625	LOC_Os06g45480
20	Chr6	27447078	C	T	0.5	6.21625	LOC_Os06g45490
20	Chr6	27447078	C	T	0.5	6.21625	LOC_Os06g45500
20	Chr6	27447078	C	T	0.5	6.21625	LOC_Os06g45510
20	Chr6	27447078	C	T	0.5	6.21625	LOC_Os06g45520
20	Chr6	27447078	C	T	0.5	6.21625	LOC_Os06g45530
20	Chr6	27447078	C	T	0.5	6.21625	LOC_Os06g45540
20	Chr6	27447078	C	T	0.5	6.21625	LOC_Os06g45550
20	Chr6	27447078	C	T	0.5	6.21625	LOC_Os06g45560
20	Chr6	27447078	C	T	0.5	6.21625	LOC_Os06g45570
20	Chr6	27447078	C	T	0.5	6.21625	LOC_Os06g45580
20	Chr6	27447078	C	T	0.5	6.21625	LOC_Os06g45590
20	Chr6	27447078	C	T	0.5	6.21625	LOC_Os06g45600
20	Chr6	27447078	C	T	0.5	6.21625	LOC_Os06g45610
20	Chr6	27447078	C	T	0.5	6.21625	LOC_Os06g45620
20	Chr6	27447078	C	T	0.5	6.21625	LOC_Os06g45630
20	Chr6	27447078	C	T	0.5	6.21625	LOC_Os06g45640
20	Chr6	27447078	C	T	0.5	6.21625	LOC_Os06g45650
21	Chr6	30787594	G	A	0.5	5.16707	LOC_Os06g50499
21	Chr6	30787594	G	A	0.5	5.16707	LOC_Os06g50520
21	Chr6	30787594	G	A	0.5	5.16707	LOC_Os06g50530
21	Chr6	30787594	G	A	0.5	5.16707	LOC_Os06g50539
21	Chr6	30787594	G	A	0.5	5.16707	LOC_Os06g50560
21	Chr6	30787594	G	A	0.5	5.16707	LOC_Os06g50580
21	Chr6	30787594	G	A	0.5	5.16707	LOC_Os06g50590
21	Chr6	30787594	G	A	0.5	5.16707	LOC_Os06g50600
21	Chr6	30787594	G	A	0.5	5.16707	LOC_Os06g50610
21	Chr6	30787594	G	A	0.5	5.16707	LOC_Os06g50620
21	Chr6	30787594	G	A	0.5	5.16707	LOC_Os06g50630
21	Chr6	30787594	G	A	0.5	5.16707	LOC_Os06g50650
21	Chr6	30787594	G	A	0.5	5.16707	LOC_Os06g50659
21	Chr6	30787594	G	A	0.5	5.16707	LOC_Os06g50670
21	Chr6	30787594	G	A	0.5	5.16707	LOC_Os06g50679
21	Chr6	30787594	G	A	0.5	5.16707	LOC_Os06g50706
21	Chr6	30787594	G	A	0.5	5.16707	LOC_Os06g50715
21	Chr6	30787594	G	A	0.5	5.16707	LOC_Os06g50724
21	Chr6	30787594	G	A	0.5	5.16707	LOC_Os06g50733
21	Chr6	30787594	G	A	0.5	5.16707	LOC_Os06g50742
21	Chr6	30787594	G	A	0.5	5.16707	LOC_Os06g50760
21	Chr6	30787594	G	A	0.5	5.16707	LOC_Os06g50770
21	Chr6	30787594	G	A	0.5	5.16707	LOC_Os06g50780
21	Chr6	30787594	G	A	0.5	5.16707	LOC_Os06g50789
21	Chr6	30787594	G	A	0.5	5.16707	LOC_Os06g50800
21	Chr6	30787594	G	A	0.5	5.16707	LOC_Os06g50809
21	Chr6	30787594	G	A	0.5	5.16707	LOC_Os06g50818
21	Chr6	30787594	G	A	0.5	5.16707	LOC_Os06g50830
21	Chr6	30787594	G	A	0.5	5.16707	LOC_Os06g50840
21	Chr6	30787594	G	A	0.5	5.16707	LOC_Os06g50850
21	Chr6	30787594	G	A	0.5	5.16707	LOC_Os06g50860
21	Chr6	30787594	G	A	0.5	5.16707	LOC_Os06g50870
21	Chr6	30787594	G	A	0.5	5.16707	LOC_Os06g50880
21	Chr6	30787594	G	A	0.5	5.16707	LOC_Os06g50890
21	Chr6	30787594	G	A	0.5	5.16707	LOC_Os06g50900
21	Chr6	30787594	G	A	0.5	5.16707	LOC_Os06g50910
21	Chr6	30787594	G	A	0.5	5.16707	LOC_Os06g50920
21	Chr6	30787594	G	A	0.5	5.16707	LOC_Os06g50930
21	Chr6	30787594	G	A	0.5	5.16707	LOC_Os06g50940
21	Chr6	30787594	G	A	0.5	5.16707	LOC_Os06g50950
21	Chr6	30787594	G	A	0.5	5.16707	LOC_Os06g50960
21	Chr6	30787594	G	A	0.5	5.16707	LOC_Os06g50970
21	Chr6	30787594	G	A	0.5	5.16707	LOC_Os06g50980
21	Chr6	30787594	G	A	0.5	5.16707	LOC_Os06g50990
21	Chr6	30787594	G	A	0.5	5.16707	LOC_Os06g51000
21	Chr6	30787594	G	A	0.5	5.16707	LOC_Os06g51010
21	Chr6	30787594	G	A	0.5	5.16707	LOC_Os06g51029
21	Chr6	30787594	G	A	0.5	5.16707	LOC_Os06g51050
21	Chr6	30787594	G	A	0.5	5.16707	LOC_Os06g51060
21	Chr6	30787594	G	A	0.5	5.16707	LOC_Os06g51070
21	Chr6	30787594	G	A	0.5	5.16707	LOC_Os06g51084
21	Chr6	30787594	G	A	0.5	5.16707	LOC_Os06g51100
21	Chr6	30787594	G	A	0.5	5.16707	LOC_Os06g51110
21	Chr6	30787594	G	A	0.5	5.16707	LOC_Os06g51120
21	Chr6	30787594	G	A	0.5	5.16707	LOC_Os06g51130
21	Chr6	30787594	G	A	0.5	5.16707	LOC_Os06g51140
21	Chr6	30787594	G	A	0.5	5.16707	LOC_Os06g51150
21	Chr6	30787594	G	A	0.5	5.16707	LOC_Os06g51160
21	Chr6	30787594	G	A	0.5	5.16707	LOC_Os06g51170
21	Chr6	30787594	G	A	0.5	5.16707	LOC_Os06g51180
21	Chr6	30787594	G	A	0.5	5.16707	LOC_Os06g51190
21	Chr6	30787594	G	A	0.5	5.16707	LOC_Os06g51200
21	Chr6	30787594	G	A	0.5	5.16707	LOC_Os06g51210
22	Chr7	183326	G	A	0.5	6.13633	LOC_Os07g01010
22	Chr7	183326	G	A	0.5	6.13633	LOC_Os07g01020
22	Chr7	183326	G	A	0.5	6.13633	LOC_Os07g01030
22	Chr7	183326	G	A	0.5	6.13633	LOC_Os07g01040
22	Chr7	183326	G	A	0.5	6.13633	LOC_Os07g01050
22	Chr7	183326	G	A	0.5	6.13633	LOC_Os07g01060
22	Chr7	183326	G	A	0.5	6.13633	LOC_Os07g01070
22	Chr7	183326	G	A	0.5	6.13633	LOC_Os07g01080
22	Chr7	183326	G	A	0.5	6.13633	LOC_Os07g01090
22	Chr7	183326	G	A	0.5	6.13633	LOC_Os07g01100
22	Chr7	183326	G	A	0.5	6.13633	LOC_Os07g01110
22	Chr7	183326	G	A	0.5	6.13633	LOC_Os07g01114
22	Chr7	183326	G	A	0.5	6.13633	LOC_Os07g01120
22	Chr7	183326	G	A	0.5	6.13633	LOC_Os07g01130
22	Chr7	183326	G	A	0.5	6.13633	LOC_Os07g01140
22	Chr7	183326	G	A	0.5	6.13633	LOC_Os07g01150
22	Chr7	183326	G	A	0.5	6.13633	LOC_Os07g01160
22	Chr7	183326	G	A	0.5	6.13633	LOC_Os07g01170
22	Chr7	183326	G	A	0.5	6.13633	LOC_Os07g01180
22	Chr7	183326	G	A	0.5	6.13633	LOC_Os07g01190
22	Chr7	183326	G	A	0.5	6.13633	LOC_Os07g01200
22	Chr7	183326	G	A	0.5	6.13633	LOC_Os07g01214
22	Chr7	183326	G	A	0.5	6.13633	LOC_Os07g01230
22	Chr7	183326	G	A	0.5	6.13633	LOC_Os07g01240
22	Chr7	183326	G	A	0.5	6.13633	LOC_Os07g01250
22	Chr7	183326	G	A	0.5	6.13633	LOC_Os07g01260
22	Chr7	183326	G	A	0.5	6.13633	LOC_Os07g01270
22	Chr7	183326	G	A	0.5	6.13633	LOC_Os07g01280
22	Chr7	183326	G	A	0.5	6.13633	LOC_Os07g01290
22	Chr7	183326	G	A	0.5	6.13633	LOC_Os07g01300
22	Chr7	183326	G	A	0.5	6.13633	LOC_Os07g01310
22	Chr7	183326	G	A	0.5	6.13633	LOC_Os07g01320
22	Chr7	183326	G	A	0.5	6.13633	LOC_Os07g01330
22	Chr7	183326	G	A	0.5	6.13633	LOC_Os07g01340
22	Chr7	183326	G	A	0.5	6.13633	LOC_Os07g01350
22	Chr7	183326	G	A	0.5	6.13633	LOC_Os07g01360
22	Chr7	183326	G	A	0.5	6.13633	LOC_Os07g01370
22	Chr7	183326	G	A	0.5	6.13633	LOC_Os07g01380
22	Chr7	183326	G	A	0.5	6.13633	LOC_Os07g01390
22	Chr7	183326	G	A	0.5	6.13633	LOC_Os07g01400
22	Chr7	183326	G	A	0.5	6.13633	LOC_Os07g01410
22	Chr7	183326	G	A	0.5	6.13633	LOC_Os07g01420
22	Chr7	183326	G	A	0.5	6.13633	LOC_Os07g01430
22	Chr7	183326	G	A	0.5	6.13633	LOC_Os07g01440
22	Chr7	183326	G	A	0.5	6.13633	LOC_Os07g01450
22	Chr7	183326	G	A	0.5	6.13633	LOC_Os07g01460
22	Chr7	183326	G	A	0.5	6.13633	LOC_Os07g01470
22	Chr7	183326	G	A	0.5	6.13633	LOC_Os07g01480
22	Chr7	183326	G	A	0.5	6.13633	LOC_Os07g01490
22	Chr7	183326	G	A	0.5	6.13633	LOC_Os07g01500
22	Chr7	183326	G	A	0.5	6.13633	LOC_Os07g01510
22	Chr7	183326	G	A	0.5	6.13633	LOC_Os07g01520
22	Chr7	183326	G	A	0.5	6.13633	LOC_Os07g01530
22	Chr7	183326	G	A	0.5	6.13633	LOC_Os07g01540
22	Chr7	183326	G	A	0.5	6.13633	LOC_Os07g01550
22	Chr7	183326	G	A	0.5	6.13633	LOC_Os07g01560
22	Chr7	183326	G	A	0.5	6.13633	LOC_Os07g01570
22	Chr7	183326	G	A	0.5	6.13633	LOC_Os07g01580
22	Chr7	183326	G	A	0.5	6.13633	LOC_Os07g01590
22	Chr7	183326	G	A	0.5	6.13633	LOC_Os07g01600
22	Chr7	183326	G	A	0.5	6.13633	LOC_Os07g01610
23	Chr7	707158	G	A	0.5	9.72187	LOC_Os07g01620
23	Chr7	707158	G	A	0.5	9.72187	LOC_Os07g01640
23	Chr7	707158	G	A	0.5	9.72187	LOC_Os07g01650
23	Chr7	707158	G	A	0.5	9.72187	LOC_Os07g01660
23	Chr7	707158	G	A	0.5	9.72187	LOC_Os07g01670
23	Chr7	707158	G	A	0.5	9.72187	LOC_Os07g01680
23	Chr7	707158	G	A	0.5	9.72187	LOC_Os07g01690
23	Chr7	707158	G	A	0.5	9.72187	LOC_Os07g01700
23	Chr7	707158	G	A	0.5	9.72187	LOC_Os07g01710
23	Chr7	707158	G	A	0.5	9.72187	LOC_Os07g01720
23	Chr7	707158	G	A	0.5	9.72187	LOC_Os07g01730
23	Chr7	707158	G	A	0.5	9.72187	LOC_Os07g01740
23	Chr7	707158	G	A	0.5	9.72187	LOC_Os07g01750
23	Chr7	707158	G	A	0.5	9.72187	LOC_Os07g01760
23	Chr7	707158	G	A	0.5	9.72187	LOC_Os07g01770
23	Chr7	707158	G	A	0.5	9.72187	LOC_Os07g01780
23	Chr7	707158	G	A	0.5	9.72187	LOC_Os07g01790
23	Chr7	707158	G	A	0.5	9.72187	LOC_Os07g01800
23	Chr7	707158	G	A	0.5	9.72187	LOC_Os07g01810
23	Chr7	707158	G	A	0.5	9.72187	LOC_Os07g01820
23	Chr7	707158	G	A	0.5	9.72187	LOC_Os07g01830
23	Chr7	707158	G	A	0.5	9.72187	LOC_Os07g01840
23	Chr7	707158	G	A	0.5	9.72187	LOC_Os07g01850
23	Chr7	707158	G	A	0.5	9.72187	LOC_Os07g01860
23	Chr7	707158	G	A	0.5	9.72187	LOC_Os07g01870
23	Chr7	707158	G	A	0.5	9.72187	LOC_Os07g01880
23	Chr7	707158	G	A	0.5	9.72187	LOC_Os07g01890
23	Chr7	707158	G	A	0.5	9.72187	LOC_Os07g01900
23	Chr7	707158	G	A	0.5	9.72187	LOC_Os07g01904
23	Chr7	707158	G	A	0.5	9.72187	LOC_Os07g01910
23	Chr7	707158	G	A	0.5	9.72187	LOC_Os07g01920
23	Chr7	707158	G	A	0.5	9.72187	LOC_Os07g01930
23	Chr7	707158	G	A	0.5	9.72187	LOC_Os07g01940
23	Chr7	707158	G	A	0.5	9.72187	LOC_Os07g01950
23	Chr7	707158	G	A	0.5	9.72187	LOC_Os07g01960
23	Chr7	707158	G	A	0.5	9.72187	LOC_Os07g01970
23	Chr7	707158	G	A	0.5	9.72187	LOC_Os07g01990
23	Chr7	707158	G	A	0.5	9.72187	LOC_Os07g02000
23	Chr7	707158	G	A	0.5	9.72187	LOC_Os07g02030
23	Chr7	707158	G	A	0.5	9.72187	LOC_Os07g02040
23	Chr7	707158	G	A	0.5	9.72187	LOC_Os07g02050
23	Chr7	707158	G	A	0.5	9.72187	LOC_Os07g02060
23	Chr7	707158	G	A	0.5	9.72187	LOC_Os07g02070
23	Chr7	707158	G	A	0.5	9.72187	LOC_Os07g02080
23	Chr7	707158	G	A	0.5	9.72187	LOC_Os07g02090
23	Chr7	707158	G	A	0.5	9.72187	LOC_Os07g02100
23	Chr7	707158	G	A	0.5	9.72187	LOC_Os07g02110
23	Chr7	707158	G	A	0.5	9.72187	LOC_Os07g02120
23	Chr7	707158	G	A	0.5	9.72187	LOC_Os07g02130
23	Chr7	707158	G	A	0.5	9.72187	LOC_Os07g02140
23	Chr7	707158	G	A	0.5	9.72187	LOC_Os07g02150
23	Chr7	707158	G	A	0.5	9.72187	LOC_Os07g02170
23	Chr7	707158	G	A	0.5	9.72187	LOC_Os07g02180
23	Chr7	707158	G	A	0.5	9.72187	LOC_Os07g02192
23	Chr7	707158	G	A	0.5	9.72187	LOC_Os07g02200
23	Chr7	707158	G	A	0.5	9.72187	LOC_Os07g02210
23	Chr7	707158	G	A	0.5	9.72187	LOC_Os07g02230
23	Chr7	707158	G	A	0.5	9.72187	LOC_Os07g02240
23	Chr7	707158	G	A	0.5	9.72187	LOC_Os07g02250
23	Chr7	707158	G	A	0.5	9.72187	LOC_Os07g02260
23	Chr7	707158	G	A	0.5	9.72187	LOC_Os07g02270
23	Chr7	707158	G	A	0.5	9.72187	LOC_Os07g02280
23	Chr7	707158	G	A	0.5	9.72187	LOC_Os07g02290
23	Chr7	707158	G	A	0.5	9.72187	LOC_Os07g02300
23	Chr7	707158	G	A	0.5	9.72187	LOC_Os07g02310
23	Chr7	707158	G	A	0.5	9.72187	LOC_Os07g02330
23	Chr7	707158	G	A	0.5	9.72187	LOC_Os07g02340
23	Chr7	707158	G	A	0.5	9.72187	LOC_Os07g02350
23	Chr7	707158	G	A	0.5	9.72187	LOC_Os07g02360
23	Chr7	707158	G	A	0.5	9.72187	LOC_Os07g02370
23	Chr7	707158	G	A	0.5	9.72187	LOC_Os07g02380
23	Chr7	707158	G	A	0.5	9.72187	LOC_Os07g02390
23	Chr7	707158	G	A	0.5	9.72187	LOC_Os07g02400
23	Chr7	707158	G	A	0.5	9.72187	LOC_Os07g02410
23	Chr7	707158	G	A	0.5	9.72187	LOC_Os07g02420
23	Chr7	707158	G	A	0.5	9.72187	LOC_Os07g02430
23	Chr7	707158	G	A	0.5	9.72187	LOC_Os07g02440
23	Chr7	707158	G	A	0.5	9.72187	LOC_Os07g02450
23	Chr7	707158	G	A	0.5	9.72187	LOC_Os07g02460
23	Chr7	707158	G	A	0.5	9.72187	LOC_Os07g02470
23	Chr7	707158	G	A	0.5	9.72187	LOC_Os07g02480
23	Chr7	707158	G	A	0.5	9.72187	LOC_Os07g02490
23	Chr7	707158	G	A	0.5	9.72187	LOC_Os07g02500
23	Chr7	707158	G	A	0.5	9.72187	LOC_Os07g02510
23	Chr7	707158	G	A	0.5	9.72187	LOC_Os07g02520
23	Chr7	707158	G	A	0.5	9.72187	LOC_Os07g02530
23	Chr7	707158	G	A	0.5	9.72187	LOC_Os07g02540
23	Chr7	707158	G	A	0.5	9.72187	LOC_Os07g02550
23	Chr7	707158	G	A	0.5	9.72187	LOC_Os07g02560
23	Chr7	707158	G	A	0.5	9.72187	LOC_Os07g02570
23	Chr7	707158	G	A	0.5	9.72187	LOC_Os07g02580
23	Chr7	707158	G	A	0.5	9.72187	LOC_Os07g02590
23	Chr7	707158	G	A	0.5	9.72187	LOC_Os07g02600
23	Chr7	707158	G	A	0.5	9.72187	LOC_Os07g02610
23	Chr7	707158	G	A	0.5	9.72187	LOC_Os07g02620
23	Chr7	707158	G	A	0.5	9.72187	LOC_Os07g02624
23	Chr7	707158	G	A	0.5	9.72187	LOC_Os07g02630
23	Chr7	707158	G	A	0.5	9.72187	LOC_Os07g02640
23	Chr7	707158	G	A	0.5	9.72187	LOC_Os07g02650
23	Chr7	707158	G	A	0.5	9.72187	LOC_Os07g02660
23	Chr7	707158	G	A	0.5	9.72187	LOC_Os07g02674
23	Chr7	707158	G	A	0.5	9.72187	LOC_Os07g02690
23	Chr7	707158	G	A	0.5	9.72187	LOC_Os07g02700
23	Chr7	707158	G	A	0.5	9.72187	LOC_Os07g02710
23	Chr7	707158	G	A	0.5	9.72187	LOC_Os07g02720
23	Chr7	707158	G	A	0.5	9.72187	LOC_Os07g02730
23	Chr7	707158	G	A	0.5	9.72187	LOC_Os07g02740
23	Chr7	707158	G	A	0.5	9.72187	LOC_Os07g02750
23	Chr7	707158	G	A	0.5	9.72187	LOC_Os07g02760
23	Chr7	707158	G	A	0.5	9.72187	LOC_Os07g02770
23	Chr7	707158	G	A	0.5	9.72187	LOC_Os07g02780
23	Chr7	707158	G	A	0.5	9.72187	LOC_Os07g02790
24	Chr7	4381582	C	G	0.5	5.43597	LOC_Os07g08190
24	Chr7	4381582	C	G	0.5	5.43597	LOC_Os07g08200
24	Chr7	4381582	C	G	0.5	5.43597	LOC_Os07g08210
24	Chr7	4381582	C	G	0.5	5.43597	LOC_Os07g08220
24	Chr7	4381582	C	G	0.5	5.43597	LOC_Os07g08230
24	Chr7	4381582	C	G	0.5	5.43597	LOC_Os07g08240
24	Chr7	4381582	C	G	0.5	5.43597	LOC_Os07g08250
24	Chr7	4381582	C	G	0.5	5.43597	LOC_Os07g08260
24	Chr7	4381582	C	G	0.5	5.43597	LOC_Os07g08270
24	Chr7	4381582	C	G	0.5	5.43597	LOC_Os07g08290
24	Chr7	4381582	C	G	0.5	5.43597	LOC_Os07g08300
24	Chr7	4381582	C	G	0.5	5.43597	LOC_Os07g08320
24	Chr7	4381582	C	G	0.5	5.43597	LOC_Os07g08330
24	Chr7	4381582	C	G	0.5	5.43597	LOC_Os07g08340
24	Chr7	4381582	C	G	0.5	5.43597	LOC_Os07g08350
24	Chr7	4381582	C	G	0.5	5.43597	LOC_Os07g08360
24	Chr7	4381582	C	G	0.5	5.43597	LOC_Os07g08370
24	Chr7	4381582	C	G	0.5	5.43597	LOC_Os07g08380
24	Chr7	4381582	C	G	0.5	5.43597	LOC_Os07g08390
24	Chr7	4381582	C	G	0.5	5.43597	LOC_Os07g08400
24	Chr7	4381582	C	G	0.5	5.43597	LOC_Os07g08410
24	Chr7	4381582	C	G	0.5	5.43597	LOC_Os07g08420
24	Chr7	4381582	C	G	0.5	5.43597	LOC_Os07g08430
24	Chr7	4381582	C	G	0.5	5.43597	LOC_Os07g08440
24	Chr7	4381582	C	G	0.5	5.43597	LOC_Os07g08450
24	Chr7	4381582	C	G	0.5	5.43597	LOC_Os07g08460
24	Chr7	4381582	C	G	0.5	5.43597	LOC_Os07g08470
24	Chr7	4381582	C	G	0.5	5.43597	LOC_Os07g08480
24	Chr7	4381582	C	G	0.5	5.43597	LOC_Os07g08490
24	Chr7	4381582	C	G	0.5	5.43597	LOC_Os07g08500
24	Chr7	4381582	C	G	0.5	5.43597	LOC_Os07g08510
24	Chr7	4381582	C	G	0.5	5.43597	LOC_Os07g08520
24	Chr7	4381582	C	G	0.5	5.43597	LOC_Os07g08530
24	Chr7	4381582	C	G	0.5	5.43597	LOC_Os07g08540
24	Chr7	4381582	C	G	0.5	5.43597	LOC_Os07g08550
24	Chr7	4381582	C	G	0.5	5.43597	LOC_Os07g08570
24	Chr7	4381582	C	G	0.5	5.43597	LOC_Os07g08590
24	Chr7	4381582	C	G	0.5	5.43597	LOC_Os07g08600
24	Chr7	4381582	C	G	0.5	5.43597	LOC_Os07g08610
24	Chr7	4381582	C	G	0.5	5.43597	LOC_Os07g08620
24	Chr7	4381582	C	G	0.5	5.43597	LOC_Os07g08630
24	Chr7	4381582	C	G	0.5	5.43597	LOC_Os07g08640
24	Chr7	4381582	C	G	0.5	5.43597	LOC_Os07g08650
24	Chr7	4381582	C	G	0.5	5.43597	LOC_Os07g08660
24	Chr7	4381582	C	G	0.5	5.43597	LOC_Os07g08669
24	Chr7	4381582	C	G	0.5	5.43597	LOC_Os07g08680
24	Chr7	4381582	C	G	0.5	5.43597	LOC_Os07g08690
24	Chr7	4381582	C	G	0.5	5.43597	LOC_Os07g08700
24	Chr7	4381582	C	G	0.5	5.43597	LOC_Os07g08710
24	Chr7	4381582	C	G	0.5	5.43597	LOC_Os07g08729
24	Chr7	4381582	C	G	0.5	5.43597	LOC_Os07g08750
24	Chr7	4381582	C	G	0.5	5.43597	LOC_Os07g08760
24	Chr7	4381582	C	G	0.5	5.43597	LOC_Os07g08770
24	Chr7	4381582	C	G	0.5	5.43597	LOC_Os07g08780
24	Chr7	4381582	C	G	0.5	5.43597	LOC_Os07g08790
24	Chr7	4381582	C	G	0.5	5.43597	LOC_Os07g08800
24	Chr7	4381582	C	G	0.5	5.43597	LOC_Os07g08810
24	Chr7	4381582	C	G	0.5	5.43597	LOC_Os07g08820
24	Chr7	4381582	C	G	0.5	5.43597	LOC_Os07g08840
25	Chr7	4732672	C	T	0.5	8.34508	LOC_Os07g08850
25	Chr7	4732672	C	T	0.5	8.34508	LOC_Os07g08860
25	Chr7	4732672	C	T	0.5	8.34508	LOC_Os07g08870
25	Chr7	4732672	C	T	0.5	8.34508	LOC_Os07g08880
25	Chr7	4732672	C	T	0.5	8.34508	LOC_Os07g08890
25	Chr7	4732672	C	T	0.5	8.34508	LOC_Os07g08900
25	Chr7	4732672	C	T	0.5	8.34508	LOC_Os07g08910
25	Chr7	4732672	C	T	0.5	8.34508	LOC_Os07g08920
25	Chr7	4732672	C	T	0.5	8.34508	LOC_Os07g08930
25	Chr7	4732672	C	T	0.5	8.34508	LOC_Os07g08934
25	Chr7	4732672	C	T	0.5	8.34508	LOC_Os07g08940
25	Chr7	4732672	C	T	0.5	8.34508	LOC_Os07g08950
25	Chr7	4732672	C	T	0.5	8.34508	LOC_Os07g08960
25	Chr7	4732672	C	T	0.5	8.34508	LOC_Os07g08970
25	Chr7	4732672	C	T	0.5	8.34508	LOC_Os07g08990
25	Chr7	4732672	C	T	0.5	8.34508	LOC_Os07g09000
25	Chr7	4732672	C	T	0.5	8.34508	LOC_Os07g09010
25	Chr7	4732672	C	T	0.5	8.34508	LOC_Os07g09020
25	Chr7	4732672	C	T	0.5	8.34508	LOC_Os07g09030
25	Chr7	4732672	C	T	0.5	8.34508	LOC_Os07g09040
25	Chr7	4732672	C	T	0.5	8.34508	LOC_Os07g09050
25	Chr7	4732672	C	T	0.5	8.34508	LOC_Os07g09060
25	Chr7	4732672	C	T	0.5	8.34508	LOC_Os07g09070
25	Chr7	4732672	C	T	0.5	8.34508	LOC_Os07g09080
25	Chr7	4732672	C	T	0.5	8.34508	LOC_Os07g09090
25	Chr7	4732672	C	T	0.5	8.34508	LOC_Os07g09100
25	Chr7	4732672	C	T	0.5	8.34508	LOC_Os07g09110
25	Chr7	4732672	C	T	0.5	8.34508	LOC_Os07g09120
25	Chr7	4732672	C	T	0.5	8.34508	LOC_Os07g09130
25	Chr7	4732672	C	T	0.5	8.34508	LOC_Os07g09140
25	Chr7	4732672	C	T	0.5	8.34508	LOC_Os07g09150
25	Chr7	4732672	C	T	0.5	8.34508	LOC_Os07g09160
25	Chr7	4732672	C	T	0.5	8.34508	LOC_Os07g09170
25	Chr7	4732672	C	T	0.5	8.34508	LOC_Os07g09180
25	Chr7	4732672	C	T	0.5	8.34508	LOC_Os07g09190
25	Chr7	4732672	C	T	0.5	8.34508	LOC_Os07g09200
25	Chr7	4732672	C	T	0.5	8.34508	LOC_Os07g09210
25	Chr7	4732672	C	T	0.5	8.34508	LOC_Os07g09220
25	Chr7	4732672	C	T	0.5	8.34508	LOC_Os07g09230
25	Chr7	4732672	C	T	0.5	8.34508	LOC_Os07g09240
25	Chr7	4732672	C	T	0.5	8.34508	LOC_Os07g09250
25	Chr7	4732672	C	T	0.5	8.34508	LOC_Os07g09270
25	Chr7	4732672	C	T	0.5	8.34508	LOC_Os07g09280
25	Chr7	4732672	C	T	0.5	8.34508	LOC_Os07g09290
25	Chr7	4732672	C	T	0.5	8.34508	LOC_Os07g09310
25	Chr7	4732672	C	T	0.5	8.34508	LOC_Os07g09320
25	Chr7	4732672	C	T	0.5	8.34508	LOC_Os07g09330
25	Chr7	4732672	C	T	0.5	8.34508	LOC_Os07g09340
25	Chr7	4732672	C	T	0.5	8.34508	LOC_Os07g09350
26	Chr7	6467641	G	A	0.5	5.76256	LOC_Os07g11400
26	Chr7	6467641	G	A	0.5	5.76256	LOC_Os07g11410
26	Chr7	6467641	G	A	0.5	5.76256	LOC_Os07g11420
26	Chr7	6467641	G	A	0.5	5.76256	LOC_Os07g11430
26	Chr7	6467641	G	A	0.5	5.76256	LOC_Os07g11440
26	Chr7	6467641	G	A	0.5	5.76256	LOC_Os07g11450
26	Chr7	6467641	G	A	0.5	5.76256	LOC_Os07g11460
26	Chr7	6467641	G	A	0.5	5.76256	LOC_Os07g11480
26	Chr7	6467641	G	A	0.5	5.76256	LOC_Os07g11490
26	Chr7	6467641	G	A	0.5	5.76256	LOC_Os07g11500
26	Chr7	6467641	G	A	0.5	5.76256	LOC_Os07g11510
26	Chr7	6467641	G	A	0.5	5.76256	LOC_Os07g11520
26	Chr7	6467641	G	A	0.5	5.76256	LOC_Os07g11530
26	Chr7	6467641	G	A	0.5	5.76256	LOC_Os07g11540
26	Chr7	6467641	G	A	0.5	5.76256	LOC_Os07g11550
26	Chr7	6467641	G	A	0.5	5.76256	LOC_Os07g11560
26	Chr7	6467641	G	A	0.5	5.76256	LOC_Os07g11580
26	Chr7	6467641	G	A	0.5	5.76256	LOC_Os07g11590
26	Chr7	6467641	G	A	0.5	5.76256	LOC_Os07g11600
26	Chr7	6467641	G	A	0.5	5.76256	LOC_Os07g11610
26	Chr7	6467641	G	A	0.5	5.76256	LOC_Os07g11620
26	Chr7	6467641	G	A	0.5	5.76256	LOC_Os07g11630
26	Chr7	6467641	G	A	0.5	5.76256	LOC_Os07g11640
26	Chr7	6467641	G	A	0.5	5.76256	LOC_Os07g11650
26	Chr7	6467641	G	A	0.5	5.76256	LOC_Os07g11670
26	Chr7	6467641	G	A	0.5	5.76256	LOC_Os07g11680
26	Chr7	6467641	G	A	0.5	5.76256	LOC_Os07g11690
26	Chr7	6467641	G	A	0.5	5.76256	LOC_Os07g11700
26	Chr7	6467641	G	A	0.5	5.76256	LOC_Os07g11710
26	Chr7	6467641	G	A	0.5	5.76256	LOC_Os07g11720
26	Chr7	6467641	G	A	0.5	5.76256	LOC_Os07g11739
26	Chr7	6467641	G	A	0.5	5.76256	LOC_Os07g11770
26	Chr7	6467641	G	A	0.5	5.76256	LOC_Os07g11780
26	Chr7	6467641	G	A	0.5	5.76256	LOC_Os07g11790
26	Chr7	6467641	G	A	0.5	5.76256	LOC_Os07g11800
26	Chr7	6467641	G	A	0.5	5.76256	LOC_Os07g11810
26	Chr7	6467641	G	A	0.5	5.76256	LOC_Os07g11820
26	Chr7	6467641	G	A	0.5	5.76256	LOC_Os07g11830
26	Chr7	6467641	G	A	0.5	5.76256	LOC_Os07g11840
26	Chr7	6467641	G	A	0.5	5.76256	LOC_Os07g11850
26	Chr7	6467641	G	A	0.5	5.76256	LOC_Os07g11860
26	Chr7	6467641	G	A	0.5	5.76256	LOC_Os07g11870
26	Chr7	6467641	G	A	0.5	5.76256	LOC_Os07g11890
26	Chr7	6467641	G	A	0.5	5.76256	LOC_Os07g11900
26	Chr7	6467641	G	A	0.5	5.76256	LOC_Os07g11910
26	Chr7	6467641	G	A	0.5	5.76256	LOC_Os07g11920
26	Chr7	6467641	G	A	0.5	5.76256	LOC_Os07g11970
26	Chr7	6467641	G	A	0.5	5.76256	LOC_Os07g11980
26	Chr7	6467641	G	A	0.5	5.76256	LOC_Os07g11990
26	Chr7	6467641	G	A	0.5	5.76256	LOC_Os07g12000
27	Chr7	8905384	G	A	0.5	5.26216	LOC_Os07g15160
27	Chr7	8905384	G	A	0.5	5.26216	LOC_Os07g15170
27	Chr7	8905384	G	A	0.5	5.26216	LOC_Os07g15180
27	Chr7	8905384	G	A	0.5	5.26216	LOC_Os07g15190
27	Chr7	8905384	G	A	0.5	5.26216	LOC_Os07g15200
27	Chr7	8905384	G	A	0.5	5.26216	LOC_Os07g15210
27	Chr7	8905384	G	A	0.5	5.26216	LOC_Os07g15230
27	Chr7	8905384	G	A	0.5	5.26216	LOC_Os07g15240
27	Chr7	8905384	G	A	0.5	5.26216	LOC_Os07g15250
27	Chr7	8905384	G	A	0.5	5.26216	LOC_Os07g15260
27	Chr7	8905384	G	A	0.5	5.26216	LOC_Os07g15270
27	Chr7	8905384	G	A	0.5	5.26216	LOC_Os07g15280
27	Chr7	8905384	G	A	0.5	5.26216	LOC_Os07g15290
27	Chr7	8905384	G	A	0.5	5.26216	LOC_Os07g15300
27	Chr7	8905384	G	A	0.5	5.26216	LOC_Os07g15310
27	Chr7	8905384	G	A	0.5	5.26216	LOC_Os07g15320
27	Chr7	8905384	G	A	0.5	5.26216	LOC_Os07g15330
27	Chr7	8905384	G	A	0.5	5.26216	LOC_Os07g15340
27	Chr7	8905384	G	A	0.5	5.26216	LOC_Os07g15350
27	Chr7	8905384	G	A	0.5	5.26216	LOC_Os07g15360
27	Chr7	8905384	G	A	0.5	5.26216	LOC_Os07g15370
27	Chr7	8905384	G	A	0.5	5.26216	LOC_Os07g15390
27	Chr7	8905384	G	A	0.5	5.26216	LOC_Os07g15400
27	Chr7	8905384	G	A	0.5	5.26216	LOC_Os07g15410
27	Chr7	8905384	G	A	0.5	5.26216	LOC_Os07g15420
27	Chr7	8905384	G	A	0.5	5.26216	LOC_Os07g15430
27	Chr7	8905384	G	A	0.5	5.26216	LOC_Os07g15440
27	Chr7	8905384	G	A	0.5	5.26216	LOC_Os07g15450
27	Chr7	8905384	G	A	0.5	5.26216	LOC_Os07g15460
27	Chr7	8905384	G	A	0.5	5.26216	LOC_Os07g15470
27	Chr7	8905384	G	A	0.5	5.26216	LOC_Os07g15480
27	Chr7	8905384	G	A	0.5	5.26216	LOC_Os07g15490
27	Chr7	8905384	G	A	0.5	5.26216	LOC_Os07g15500
27	Chr7	8905384	G	A	0.5	5.26216	LOC_Os07g15510
27	Chr7	8905384	G	A	0.5	5.26216	LOC_Os07g15520
27	Chr7	8905384	G	A	0.5	5.26216	LOC_Os07g15530
27	Chr7	8905384	G	A	0.5	5.26216	LOC_Os07g15540
27	Chr7	8905384	G	A	0.5	5.26216	LOC_Os07g15550
27	Chr7	8905384	G	A	0.5	5.26216	LOC_Os07g15560
27	Chr7	8905384	G	A	0.5	5.26216	LOC_Os07g15570
27	Chr7	8905384	G	A	0.5	5.26216	LOC_Os07g15580
27	Chr7	8905384	G	A	0.5	5.26216	LOC_Os07g15590
27	Chr7	8905384	G	A	0.5	5.26216	LOC_Os07g15600
27	Chr7	8905384	G	A	0.5	5.26216	LOC_Os07g15610
27	Chr7	8905384	G	A	0.5	5.26216	LOC_Os07g15620
27	Chr7	8905384	G	A	0.5	5.26216	LOC_Os07g15630
27	Chr7	8905384	G	A	0.5	5.26216	LOC_Os07g15640
27	Chr7	8905384	G	A	0.5	5.26216	LOC_Os07g15650
27	Chr7	8905384	G	A	0.5	5.26216	LOC_Os07g15660
27	Chr7	8905384	G	A	0.5	5.26216	LOC_Os07g15670
28	Chr7	9144304	C	T	0.5	5.00388	LOC_Os07g15680
28	Chr7	9144304	C	T	0.5	5.00388	LOC_Os07g15690
28	Chr7	9144304	C	T	0.5	5.00388	LOC_Os07g15700
28	Chr7	9144304	C	T	0.5	5.00388	LOC_Os07g15710
28	Chr7	9144304	C	T	0.5	5.00388	LOC_Os07g15720
28	Chr7	9144304	C	T	0.5	5.00388	LOC_Os07g15730
28	Chr7	9144304	C	T	0.5	5.00388	LOC_Os07g15740
28	Chr7	9144304	C	T	0.5	5.00388	LOC_Os07g15750
28	Chr7	9144304	C	T	0.5	5.00388	LOC_Os07g15760
28	Chr7	9144304	C	T	0.5	5.00388	LOC_Os07g15770
28	Chr7	9144304	C	T	0.5	5.00388	LOC_Os07g15780
28	Chr7	9144304	C	T	0.5	5.00388	LOC_Os07g15790
28	Chr7	9144304	C	T	0.5	5.00388	LOC_Os07g15800
28	Chr7	9144304	C	T	0.5	5.00388	LOC_Os07g15820
28	Chr7	9144304	C	T	0.5	5.00388	LOC_Os07g15830
28	Chr7	9144304	C	T	0.5	5.00388	LOC_Os07g15840
28	Chr7	9144304	C	T	0.5	5.00388	LOC_Os07g15850
28	Chr7	9144304	C	T	0.5	5.00388	LOC_Os07g15860
28	Chr7	9144304	C	T	0.5	5.00388	LOC_Os07g15870
28	Chr7	9144304	C	T	0.5	5.00388	LOC_Os07g15880
28	Chr7	9144304	C	T	0.5	5.00388	LOC_Os07g15890
28	Chr7	9144304	C	T	0.5	5.00388	LOC_Os07g15910
28	Chr7	9144304	C	T	0.5	5.00388	LOC_Os07g15920
28	Chr7	9144304	C	T	0.5	5.00388	LOC_Os07g15930
28	Chr7	9144304	C	T	0.5	5.00388	LOC_Os07g15940
28	Chr7	9144304	C	T	0.5	5.00388	LOC_Os07g15950
28	Chr7	9144304	C	T	0.5	5.00388	LOC_Os07g15959
28	Chr7	9144304	C	T	0.5	5.00388	LOC_Os07g15970
28	Chr7	9144304	C	T	0.5	5.00388	LOC_Os07g15980
28	Chr7	9144304	C	T	0.5	5.00388	LOC_Os07g15990
28	Chr7	9144304	C	T	0.5	5.00388	LOC_Os07g16000
28	Chr7	9144304	C	T	0.5	5.00388	LOC_Os07g16010
29	Chr7	9448532	G	A	0.5	6.3057	LOC_Os07g16030
29	Chr7	9448532	G	A	0.5	6.3057	LOC_Os07g16040
29	Chr7	9448532	G	A	0.5	6.3057	LOC_Os07g16054
29	Chr7	9448532	G	A	0.5	6.3057	LOC_Os07g16070
29	Chr7	9448532	G	A	0.5	6.3057	LOC_Os07g16080
29	Chr7	9448532	G	A	0.5	6.3057	LOC_Os07g16090
29	Chr7	9448532	G	A	0.5	6.3057	LOC_Os07g16100
29	Chr7	9448532	G	A	0.5	6.3057	LOC_Os07g16110
29	Chr7	9448532	G	A	0.5	6.3057	LOC_Os07g16120
29	Chr7	9448532	G	A	0.5	6.3057	LOC_Os07g16130
29	Chr7	9448532	G	A	0.5	6.3057	LOC_Os07g16140
29	Chr7	9448532	G	A	0.5	6.3057	LOC_Os07g16150
29	Chr7	9448532	G	A	0.5	6.3057	LOC_Os07g16160
29	Chr7	9448532	G	A	0.5	6.3057	LOC_Os07g16170
29	Chr7	9448532	G	A	0.5	6.3057	LOC_Os07g16180
29	Chr7	9448532	G	A	0.5	6.3057	LOC_Os07g16190
29	Chr7	9448532	G	A	0.5	6.3057	LOC_Os07g16210
29	Chr7	9448532	G	A	0.5	6.3057	LOC_Os07g16224
29	Chr7	9448532	G	A	0.5	6.3057	LOC_Os07g16240
29	Chr7	9448532	G	A	0.5	6.3057	LOC_Os07g16250
29	Chr7	9448532	G	A	0.5	6.3057	LOC_Os07g16260
29	Chr7	9448532	G	A	0.5	6.3057	LOC_Os07g16270
29	Chr7	9448532	G	A	0.5	6.3057	LOC_Os07g16280
29	Chr7	9448532	G	A	0.5	6.3057	LOC_Os07g16290
29	Chr7	9448532	G	A	0.5	6.3057	LOC_Os07g16320
29	Chr7	9448532	G	A	0.5	6.3057	LOC_Os07g16330
29	Chr7	9448532	G	A	0.5	6.3057	LOC_Os07g16350
29	Chr7	9448532	G	A	0.5	6.3057	LOC_Os07g16360
29	Chr7	9448532	G	A	0.5	6.3057	LOC_Os07g16364
29	Chr7	9448532	G	A	0.5	6.3057	LOC_Os07g16380
29	Chr7	9448532	G	A	0.5	6.3057	LOC_Os07g16400
29	Chr7	9448532	G	A	0.5	6.3057	LOC_Os07g16410
29	Chr7	9448532	G	A	0.5	6.3057	LOC_Os07g16420
29	Chr7	9448532	G	A	0.5	6.3057	LOC_Os07g16430
29	Chr7	9448532	G	A	0.5	6.3057	LOC_Os07g16440
29	Chr7	9448532	G	A	0.5	6.3057	LOC_Os07g16450
29	Chr7	9448532	G	A	0.5	6.3057	LOC_Os07g16460
29	Chr7	9448532	G	A	0.5	6.3057	LOC_Os07g16470
30	Chr7	10251892	C	T	0.5	5.28071	LOC_Os07g17100
30	Chr7	10251892	C	T	0.5	5.28071	LOC_Os07g17120
30	Chr7	10251892	C	T	0.5	5.28071	LOC_Os07g17130
30	Chr7	10251892	C	T	0.5	5.28071	LOC_Os07g17140
30	Chr7	10251892	C	T	0.5	5.28071	LOC_Os07g17150
30	Chr7	10251892	C	T	0.5	5.28071	LOC_Os07g17160
30	Chr7	10251892	C	T	0.5	5.28071	LOC_Os07g17170
30	Chr7	10251892	C	T	0.5	5.28071	LOC_Os07g17180
30	Chr7	10251892	C	T	0.5	5.28071	LOC_Os07g17184
30	Chr7	10251892	C	T	0.5	5.28071	LOC_Os07g17200
30	Chr7	10251892	C	T	0.5	5.28071	LOC_Os07g17210
30	Chr7	10251892	C	T	0.5	5.28071	LOC_Os07g17220
30	Chr7	10251892	C	T	0.5	5.28071	LOC_Os07g17230
30	Chr7	10251892	C	T	0.5	5.28071	LOC_Os07g17240
30	Chr7	10251892	C	T	0.5	5.28071	LOC_Os07g17250
30	Chr7	10251892	C	T	0.5	5.28071	LOC_Os07g17260
30	Chr7	10251892	C	T	0.5	5.28071	LOC_Os07g17270
30	Chr7	10251892	C	T	0.5	5.28071	LOC_Os07g17280
30	Chr7	10251892	C	T	0.5	5.28071	LOC_Os07g17290
30	Chr7	10251892	C	T	0.5	5.28071	LOC_Os07g17300
30	Chr7	10251892	C	T	0.5	5.28071	LOC_Os07g17310
30	Chr7	10251892	C	T	0.5	5.28071	LOC_Os07g17320
30	Chr7	10251892	C	T	0.5	5.28071	LOC_Os07g17330
30	Chr7	10251892	C	T	0.5	5.28071	LOC_Os07g17340
30	Chr7	10251892	C	T	0.5	5.28071	LOC_Os07g17350
30	Chr7	10251892	C	T	0.5	5.28071	LOC_Os07g17360
30	Chr7	10251892	C	T	0.5	5.28071	LOC_Os07g17370
30	Chr7	10251892	C	T	0.5	5.28071	LOC_Os07g17380
30	Chr7	10251892	C	T	0.5	5.28071	LOC_Os07g17390
30	Chr7	10251892	C	T	0.5	5.28071	LOC_Os07g17400
30	Chr7	10251892	C	T	0.5	5.28071	LOC_Os07g17410
30	Chr7	10251892	C	T	0.5	5.28071	LOC_Os07g17420
30	Chr7	10251892	C	T	0.5	5.28071	LOC_Os07g17430
30	Chr7	10251892	C	T	0.5	5.28071	LOC_Os07g17440
30	Chr7	10251892	C	T	0.5	5.28071	LOC_Os07g17450
30	Chr7	10251892	C	T	0.5	5.28071	LOC_Os07g17460
30	Chr7	10251892	C	T	0.5	5.28071	LOC_Os07g17470
30	Chr7	10251892	C	T	0.5	5.28071	LOC_Os07g17480
30	Chr7	10251892	C	T	0.5	5.28071	LOC_Os07g17490
30	Chr7	10251892	C	T	0.5	5.28071	LOC_Os07g17500
30	Chr7	10251892	C	T	0.5	5.28071	LOC_Os07g17510
30	Chr7	10251892	C	T	0.5	5.28071	LOC_Os07g17520
30	Chr7	10251892	C	T	0.5	5.28071	LOC_Os07g17530
30	Chr7	10251892	C	T	0.5	5.28071	LOC_Os07g17540
30	Chr7	10251892	C	T	0.5	5.28071	LOC_Os07g17550
30	Chr7	10251892	C	T	0.5	5.28071	LOC_Os07g17560
30	Chr7	10251892	C	T	0.5	5.28071	LOC_Os07g17570
30	Chr7	10251892	C	T	0.5	5.28071	LOC_Os07g17580
30	Chr7	10251892	C	T	0.5	5.28071	LOC_Os07g17590
30	Chr7	10251892	C	T	0.5	5.28071	LOC_Os07g17600
30	Chr7	10251892	C	T	0.5	5.28071	LOC_Os07g17610
30	Chr7	10251892	C	T	0.5	5.28071	LOC_Os07g17620
30	Chr7	10251892	C	T	0.5	5.28071	LOC_Os07g17630
30	Chr7	10251892	C	T	0.5	5.28071	LOC_Os07g17640
30	Chr7	10251892	C	T	0.5	5.28071	LOC_Os07g17650
30	Chr7	10251892	C	T	0.5	5.28071	LOC_Os07g17660
30	Chr7	10251892	C	T	0.5	5.28071	LOC_Os07g17670
30	Chr7	10251892	C	T	0.5	5.28071	LOC_Os07g17680
30	Chr7	10251892	C	T	0.5	5.28071	LOC_Os07g17689
30	Chr7	10251892	C	T	0.5	5.28071	LOC_Os07g17700
31	Chr7	12022850	G	A	0.5	6.15249	LOC_Os07g20480
31	Chr7	12022850	G	A	0.5	6.15249	LOC_Os07g20490
31	Chr7	12022850	G	A	0.5	6.15249	LOC_Os07g20500
31	Chr7	12022850	G	A	0.5	6.15249	LOC_Os07g20510
31	Chr7	12022850	G	A	0.5	6.15249	LOC_Os07g20520
31	Chr7	12022850	G	A	0.5	6.15249	LOC_Os07g20530
31	Chr7	12022850	G	A	0.5	6.15249	LOC_Os07g20544
31	Chr7	12022850	G	A	0.5	6.15249	LOC_Os07g20560
31	Chr7	12022850	G	A	0.5	6.15249	LOC_Os07g20570
31	Chr7	12022850	G	A	0.5	6.15249	LOC_Os07g20580
31	Chr7	12022850	G	A	0.5	6.15249	LOC_Os07g20590
31	Chr7	12022850	G	A	0.5	6.15249	LOC_Os07g20600
31	Chr7	12022850	G	A	0.5	6.15249	LOC_Os07g20610
31	Chr7	12022850	G	A	0.5	6.15249	LOC_Os07g20620
31	Chr7	12022850	G	A	0.5	6.15249	LOC_Os07g20630
31	Chr7	12022850	G	A	0.5	6.15249	LOC_Os07g20640
31	Chr7	12022850	G	A	0.5	6.15249	LOC_Os07g20650
31	Chr7	12022850	G	A	0.5	6.15249	LOC_Os07g20660
31	Chr7	12022850	G	A	0.5	6.15249	LOC_Os07g20670
31	Chr7	12022850	G	A	0.5	6.15249	LOC_Os07g20680
31	Chr7	12022850	G	A	0.5	6.15249	LOC_Os07g20690
31	Chr7	12022850	G	A	0.5	6.15249	LOC_Os07g20700
31	Chr7	12022850	G	A	0.5	6.15249	LOC_Os07g20710
31	Chr7	12022850	G	A	0.5	6.15249	LOC_Os07g20720
31	Chr7	12022850	G	A	0.5	6.15249	LOC_Os07g20730
31	Chr7	12022850	G	A	0.5	6.15249	LOC_Os07g20740
31	Chr7	12022850	G	A	0.5	6.15249	LOC_Os07g20750
31	Chr7	12022850	G	A	0.5	6.15249	LOC_Os07g20770
31	Chr7	12022850	G	A	0.5	6.15249	LOC_Os07g20780
31	Chr7	12022850	G	A	0.5	6.15249	LOC_Os07g20790
31	Chr7	12022850	G	A	0.5	6.15249	LOC_Os07g20800
31	Chr7	12022850	G	A	0.5	6.15249	LOC_Os07g20810
31	Chr7	12022850	G	A	0.5	6.15249	LOC_Os07g20820
31	Chr7	12022850	G	A	0.5	6.15249	LOC_Os07g20830
31	Chr7	12022850	G	A	0.5	6.15249	LOC_Os07g20840
31	Chr7	12022850	G	A	0.5	6.15249	LOC_Os07g20850
31	Chr7	12022850	G	A	0.5	6.15249	LOC_Os07g20860
31	Chr7	12022850	G	A	0.5	6.15249	LOC_Os07g20870
31	Chr7	12022850	G	A	0.5	6.15249	LOC_Os07g20880
31	Chr7	12022850	G	A	0.5	6.15249	LOC_Os07g20890
31	Chr7	12022850	G	A	0.5	6.15249	LOC_Os07g20900
31	Chr7	12022850	G	A	0.5	6.15249	LOC_Os07g20910
31	Chr7	12022850	G	A	0.5	6.15249	LOC_Os07g20920
31	Chr7	12022850	G	A	0.5	6.15249	LOC_Os07g20930
31	Chr7	12022850	G	A	0.5	6.15249	LOC_Os07g20940
31	Chr7	12022850	G	A	0.5	6.15249	LOC_Os07g20950
32	Chr7	14748935	C	G	0.5	7.06484	LOC_Os07g25450
32	Chr7	14748935	C	G	0.5	7.06484	LOC_Os07g25460
32	Chr7	14748935	C	G	0.5	7.06484	LOC_Os07g25480
32	Chr7	14748935	C	G	0.5	7.06484	LOC_Os07g25484
32	Chr7	14748935	C	G	0.5	7.06484	LOC_Os07g25490
32	Chr7	14748935	C	G	0.5	7.06484	LOC_Os07g25500
32	Chr7	14748935	C	G	0.5	7.06484	LOC_Os07g25510
32	Chr7	14748935	C	G	0.5	7.06484	LOC_Os07g25520
32	Chr7	14748935	C	G	0.5	7.06484	LOC_Os07g25530
32	Chr7	14748935	C	G	0.5	7.06484	LOC_Os07g25540
32	Chr7	14748935	C	G	0.5	7.06484	LOC_Os07g25550
32	Chr7	14748935	C	G	0.5	7.06484	LOC_Os07g25560
32	Chr7	14748935	C	G	0.5	7.06484	LOC_Os07g25570
32	Chr7	14748935	C	G	0.5	7.06484	LOC_Os07g25580
32	Chr7	14748935	C	G	0.5	7.06484	LOC_Os07g25590
32	Chr7	14748935	C	G	0.5	7.06484	LOC_Os07g25600
32	Chr7	14748935	C	G	0.5	7.06484	LOC_Os07g25620
32	Chr7	14748935	C	G	0.5	7.06484	LOC_Os07g25630
32	Chr7	14748935	C	G	0.5	7.06484	LOC_Os07g25640
32	Chr7	14748935	C	G	0.5	7.06484	LOC_Os07g25650
32	Chr7	14748935	C	G	0.5	7.06484	LOC_Os07g25660
32	Chr7	14748935	C	G	0.5	7.06484	LOC_Os07g25670
32	Chr7	14748935	C	G	0.5	7.06484	LOC_Os07g25680
32	Chr7	14748935	C	G	0.5	7.06484	LOC_Os07g25690
32	Chr7	14748935	C	G	0.5	7.06484	LOC_Os07g25700
32	Chr7	14748935	C	G	0.5	7.06484	LOC_Os07g25710
32	Chr7	14748935	C	G	0.5	7.06484	LOC_Os07g25730
32	Chr7	14748935	C	G	0.5	7.06484	LOC_Os07g25740
32	Chr7	14748935	C	G	0.5	7.06484	LOC_Os07g25760
32	Chr7	14748935	C	G	0.5	7.06484	LOC_Os07g25770
32	Chr7	14748935	C	G	0.5	7.06484	LOC_Os07g25780
32	Chr7	14748935	C	G	0.5	7.06484	LOC_Os07g25790
32	Chr7	14748935	C	G	0.5	7.06484	LOC_Os07g25800
32	Chr7	14748935	C	G	0.5	7.06484	LOC_Os07g25810
32	Chr7	14748935	C	G	0.5	7.06484	LOC_Os07g25820
32	Chr7	14748935	C	G	0.5	7.06484	LOC_Os07g25830
32	Chr7	14748935	C	G	0.5	7.06484	LOC_Os07g25840
32	Chr7	14748935	C	G	0.5	7.06484	LOC_Os07g25850
32	Chr7	14748935	C	G	0.5	7.06484	LOC_Os07g25860
32	Chr7	14748935	C	G	0.5	7.06484	LOC_Os07g25870
32	Chr7	14748935	C	G	0.5	7.06484	LOC_Os07g25880
32	Chr7	14748935	C	G	0.5	7.06484	LOC_Os07g25890
32	Chr7	14748935	C	G	0.5	7.06484	LOC_Os07g25900
32	Chr7	14748935	C	G	0.5	7.06484	LOC_Os07g25910
32	Chr7	14748935	C	G	0.5	7.06484	LOC_Os07g25920
32	Chr7	14748935	C	G	0.5	7.06484	LOC_Os07g25930
32	Chr7	14748935	C	G	0.5	7.06484	LOC_Os07g25940
32	Chr7	14748935	C	G	0.5	7.06484	LOC_Os07g25950
32	Chr7	14748935	C	G	0.5	7.06484	LOC_Os07g25960
32	Chr7	14748935	C	G	0.5	7.06484	LOC_Os07g25970
32	Chr7	14748935	C	G	0.5	7.06484	LOC_Os07g25980
32	Chr7	14748935	C	G	0.5	7.06484	LOC_Os07g25990
32	Chr7	14748935	C	G	0.5	7.06484	LOC_Os07g26000
32	Chr7	14748935	C	G	0.5	7.06484	LOC_Os07g26010
32	Chr7	14748935	C	G	0.5	7.06484	LOC_Os07g26020
32	Chr7	14748935	C	G	0.5	7.06484	LOC_Os07g26030
32	Chr7	14748935	C	G	0.5	7.06484	LOC_Os07g26040
32	Chr7	14748935	C	G	0.5	7.06484	LOC_Os07g26050
32	Chr7	14748935	C	G	0.5	7.06484	LOC_Os07g26060
33	Chr7	16126121	G	A	0.5	7.62929	LOC_Os07g27370
33	Chr7	16126121	G	A	0.5	7.62929	LOC_Os07g27380
33	Chr7	16126121	G	A	0.5	7.62929	LOC_Os07g27390
33	Chr7	16126121	G	A	0.5	7.62929	LOC_Os07g27400
33	Chr7	16126121	G	A	0.5	7.62929	LOC_Os07g27410
33	Chr7	16126121	G	A	0.5	7.62929	LOC_Os07g27420
33	Chr7	16126121	G	A	0.5	7.62929	LOC_Os07g27430
33	Chr7	16126121	G	A	0.5	7.62929	LOC_Os07g27450
33	Chr7	16126121	G	A	0.5	7.62929	LOC_Os07g27460
33	Chr7	16126121	G	A	0.5	7.62929	LOC_Os07g27470
33	Chr7	16126121	G	A	0.5	7.62929	LOC_Os07g27480
33	Chr7	16126121	G	A	0.5	7.62929	LOC_Os07g27490
33	Chr7	16126121	G	A	0.5	7.62929	LOC_Os07g27500
33	Chr7	16126121	G	A	0.5	7.62929	LOC_Os07g27510
33	Chr7	16126121	G	A	0.5	7.62929	LOC_Os07g27520
33	Chr7	16126121	G	A	0.5	7.62929	LOC_Os07g27530
33	Chr7	16126121	G	A	0.5	7.62929	LOC_Os07g27540
33	Chr7	16126121	G	A	0.5	7.62929	LOC_Os07g27550
33	Chr7	16126121	G	A	0.5	7.62929	LOC_Os07g27560
33	Chr7	16126121	G	A	0.5	7.62929	LOC_Os07g27570
33	Chr7	16126121	G	A	0.5	7.62929	LOC_Os07g27580
33	Chr7	16126121	G	A	0.5	7.62929	LOC_Os07g27590
33	Chr7	16126121	G	A	0.5	7.62929	LOC_Os07g27610
33	Chr7	16126121	G	A	0.5	7.62929	LOC_Os07g27620
33	Chr7	16126121	G	A	0.5	7.62929	LOC_Os07g27630
33	Chr7	16126121	G	A	0.5	7.62929	LOC_Os07g27650
33	Chr7	16126121	G	A	0.5	7.62929	LOC_Os07g27660
33	Chr7	16126121	G	A	0.5	7.62929	LOC_Os07g27670
33	Chr7	16126121	G	A	0.5	7.62929	LOC_Os07g27680
33	Chr7	16126121	G	A	0.5	7.62929	LOC_Os07g27690
33	Chr7	16126121	G	A	0.5	7.62929	LOC_Os07g27700
33	Chr7	16126121	G	A	0.5	7.62929	LOC_Os07g27710
33	Chr7	16126121	G	A	0.5	7.62929	LOC_Os07g27720
33	Chr7	16126121	G	A	0.5	7.62929	LOC_Os07g27730
33	Chr7	16126121	G	A	0.5	7.62929	LOC_Os07g27740
33	Chr7	16126121	G	A	0.5	7.62929	LOC_Os07g27750
33	Chr7	16126121	G	A	0.5	7.62929	LOC_Os07g27760
[truncated: 856 more rows]
