# Supplementary material for: Genome-wide association study and transcriptome analysis discover new genes for bacterial leaf blight resistance in rice (Oryza sativa L.)
Source: BMC Plant Biol. 2021 Jun 3;21:255. doi: 10.1186/s12870-021-03041-2 (PMC8173721; doi:10.1186/s12870-021-03041-2)
Supplement: Supplementary file 16 — Additional file 16: Table S15. Specific primers of candidate gene sequences for qRT-PCR. [file 12870_2021_3041_MOESM16_ESM.xlsx]

## Sheet: Sheet1
Supplementary Table 9 GWAS of P6 (2018) resiatance with 259 rice lines using the SNP-set generated by mapping reads to the Nipponbare
ID	chr	peakPOS	ref	alt	maf	peak_value	transcript_ID
1	Chr1	1306730	G	A	0.5	5.91637	LOC_Os01g02890
1	Chr1	1306730	G	A	0.5	5.91637	LOC_Os01g02900
1	Chr1	1306730	G	A	0.5	5.91637	LOC_Os01g02910
1	Chr1	1306730	G	A	0.5	5.91637	LOC_Os01g02920
1	Chr1	1306730	G	A	0.5	5.91637	LOC_Os01g02930
1	Chr1	1306730	G	A	0.5	5.91637	LOC_Os01g02940
1	Chr1	1306730	G	A	0.5	5.91637	LOC_Os01g02950
1	Chr1	1306730	G	A	0.5	5.91637	LOC_Os01g02960
1	Chr1	1306730	G	A	0.5	5.91637	LOC_Os01g02970
1	Chr1	1306730	G	A	0.5	5.91637	LOC_Os01g02980
1	Chr1	1306730	G	A	0.5	5.91637	LOC_Os01g02990
1	Chr1	1306730	G	A	0.5	5.91637	LOC_Os01g03010
1	Chr1	1306730	G	A	0.5	5.91637	LOC_Os01g03020
1	Chr1	1306730	G	A	0.5	5.91637	LOC_Os01g03030
1	Chr1	1306730	G	A	0.5	5.91637	LOC_Os01g03040
1	Chr1	1306730	G	A	0.5	5.91637	LOC_Os01g03050
1	Chr1	1306730	G	A	0.5	5.91637	LOC_Os01g03060
1	Chr1	1306730	G	A	0.5	5.91637	LOC_Os01g03070
1	Chr1	1306730	G	A	0.5	5.91637	LOC_Os01g03080
1	Chr1	1306730	G	A	0.5	5.91637	LOC_Os01g03090
1	Chr1	1306730	G	A	0.5	5.91637	LOC_Os01g03100
1	Chr1	1306730	G	A	0.5	5.91637	LOC_Os01g03110
1	Chr1	1306730	G	A	0.5	5.91637	LOC_Os01g03130
1	Chr1	1306730	G	A	0.5	5.91637	LOC_Os01g03144
1	Chr1	1306730	G	A	0.5	5.91637	LOC_Os01g03160
1	Chr1	1306730	G	A	0.5	5.91637	LOC_Os01g03170
1	Chr1	1306730	G	A	0.5	5.91637	LOC_Os01g03180
1	Chr1	1306730	G	A	0.5	5.91637	LOC_Os01g03190
1	Chr1	1306730	G	A	0.5	5.91637	LOC_Os01g03200
1	Chr1	1306730	G	A	0.5	5.91637	LOC_Os01g03210
1	Chr1	1306730	G	A	0.5	5.91637	LOC_Os01g03220
1	Chr1	1306730	G	A	0.5	5.91637	LOC_Os01g03230
1	Chr1	1306730	G	A	0.5	5.91637	LOC_Os01g03240
1	Chr1	1306730	G	A	0.5	5.91637	LOC_Os01g03250
1	Chr1	1306730	G	A	0.5	5.91637	LOC_Os01g03260
1	Chr1	1306730	G	A	0.5	5.91637	LOC_Os01g03270
1	Chr1	1306730	G	A	0.5	5.91637	LOC_Os01g03280
1	Chr1	1306730	G	A	0.5	5.91637	LOC_Os01g03290
1	Chr1	1306730	G	A	0.5	5.91637	LOC_Os01g03300
1	Chr1	1306730	G	A	0.5	5.91637	LOC_Os01g03310
1	Chr1	1306730	G	A	0.5	5.91637	LOC_Os01g03320
1	Chr1	1306730	G	A	0.5	5.91637	LOC_Os01g03330
1	Chr1	1306730	G	A	0.5	5.91637	LOC_Os01g03340
1	Chr1	1306730	G	A	0.5	5.91637	LOC_Os01g03350
1	Chr1	1306730	G	A	0.5	5.91637	LOC_Os01g03360
1	Chr1	1306730	G	A	0.5	5.91637	LOC_Os01g03370
1	Chr1	1306730	G	A	0.5	5.91637	LOC_Os01g03380
1	Chr1	1306730	G	A	0.5	5.91637	LOC_Os01g03390
1	Chr1	1306730	G	A	0.5	5.91637	LOC_Os01g03400
1	Chr1	1306730	G	A	0.5	5.91637	LOC_Os01g03410
1	Chr1	1306730	G	A	0.5	5.91637	LOC_Os01g03420
1	Chr1	1306730	G	A	0.5	5.91637	LOC_Os01g03429
1	Chr1	1306730	G	A	0.5	5.91637	LOC_Os01g03440
1	Chr1	1306730	G	A	0.5	5.91637	LOC_Os01g03452
1	Chr1	1306730	G	A	0.5	5.91637	LOC_Os01g03464
1	Chr1	1306730	G	A	0.5	5.91637	LOC_Os01g03480
1	Chr1	1306730	G	A	0.5	5.91637	LOC_Os01g03490
1	Chr1	1306730	G	A	0.5	5.91637	LOC_Os01g03500
1	Chr1	1306730	G	A	0.5	5.91637	LOC_Os01g03510
1	Chr1	1306730	G	A	0.5	5.91637	LOC_Os01g03520
1	Chr1	1306730	G	A	0.5	5.91637	LOC_Os01g03530
1	Chr1	1306730	G	A	0.5	5.91637	LOC_Os01g03549
1	Chr1	1306730	G	A	0.5	5.91637	LOC_Os01g03570
1	Chr1	1306730	G	A	0.5	5.91637	LOC_Os01g03580
1	Chr1	1306730	G	A	0.5	5.91637	LOC_Os01g03590
1	Chr1	1306730	G	A	0.5	5.91637	LOC_Os01g03600
1	Chr1	1306730	G	A	0.5	5.91637	LOC_Os01g03610
1	Chr1	1306730	G	A	0.5	5.91637	LOC_Os01g03620
1	Chr1	1306730	G	A	0.5	5.91637	LOC_Os01g03630
1	Chr1	1306730	G	A	0.5	5.91637	LOC_Os01g03640
1	Chr1	1306730	G	A	0.5	5.91637	LOC_Os01g03650
2	Chr1	6069117	C	T	0.5	5.33786	LOC_Os01g11000
2	Chr1	6069117	C	T	0.5	5.33786	LOC_Os01g11010
2	Chr1	6069117	C	T	0.5	5.33786	LOC_Os01g11020
2	Chr1	6069117	C	T	0.5	5.33786	LOC_Os01g11040
2	Chr1	6069117	C	T	0.5	5.33786	LOC_Os01g11054
2	Chr1	6069117	C	T	0.5	5.33786	LOC_Os01g11070
2	Chr1	6069117	C	T	0.5	5.33786	LOC_Os01g11080
2	Chr1	6069117	C	T	0.5	5.33786	LOC_Os01g11110
2	Chr1	6069117	C	T	0.5	5.33786	LOC_Os01g11120
2	Chr1	6069117	C	T	0.5	5.33786	LOC_Os01g11130
2	Chr1	6069117	C	T	0.5	5.33786	LOC_Os01g11140
2	Chr1	6069117	C	T	0.5	5.33786	LOC_Os01g11150
2	Chr1	6069117	C	T	0.5	5.33786	LOC_Os01g11160
2	Chr1	6069117	C	T	0.5	5.33786	LOC_Os01g11170
2	Chr1	6069117	C	T	0.5	5.33786	LOC_Os01g11190
2	Chr1	6069117	C	T	0.5	5.33786	LOC_Os01g11200
2	Chr1	6069117	C	T	0.5	5.33786	LOC_Os01g11210
2	Chr1	6069117	C	T	0.5	5.33786	LOC_Os01g11220
2	Chr1	6069117	C	T	0.5	5.33786	LOC_Os01g11230
2	Chr1	6069117	C	T	0.5	5.33786	LOC_Os01g11240
2	Chr1	6069117	C	T	0.5	5.33786	LOC_Os01g11250
2	Chr1	6069117	C	T	0.5	5.33786	LOC_Os01g11260
2	Chr1	6069117	C	T	0.5	5.33786	LOC_Os01g11270
2	Chr1	6069117	C	T	0.5	5.33786	LOC_Os01g11280
2	Chr1	6069117	C	T	0.5	5.33786	LOC_Os01g11300
2	Chr1	6069117	C	T	0.5	5.33786	LOC_Os01g11310
2	Chr1	6069117	C	T	0.5	5.33786	LOC_Os01g11320
2	Chr1	6069117	C	T	0.5	5.33786	LOC_Os01g11330
2	Chr1	6069117	C	T	0.5	5.33786	LOC_Os01g11340
2	Chr1	6069117	C	T	0.5	5.33786	LOC_Os01g11350
2	Chr1	6069117	C	T	0.5	5.33786	LOC_Os01g11360
2	Chr1	6069117	C	T	0.5	5.33786	LOC_Os01g11370
2	Chr1	6069117	C	T	0.5	5.33786	LOC_Os01g11390
2	Chr1	6069117	C	T	0.5	5.33786	LOC_Os01g11400
2	Chr1	6069117	C	T	0.5	5.33786	LOC_Os01g11414
2	Chr1	6069117	C	T	0.5	5.33786	LOC_Os01g11430
2	Chr1	6069117	C	T	0.5	5.33786	LOC_Os01g11450
2	Chr1	6069117	C	T	0.5	5.33786	LOC_Os01g11460
2	Chr1	6069117	C	T	0.5	5.33786	LOC_Os01g11470
2	Chr1	6069117	C	T	0.5	5.33786	LOC_Os01g11480
2	Chr1	6069117	C	T	0.5	5.33786	LOC_Os01g11490
2	Chr1	6069117	C	T	0.5	5.33786	LOC_Os01g11500
2	Chr1	6069117	C	T	0.5	5.33786	LOC_Os01g11510
2	Chr1	6069117	C	T	0.5	5.33786	LOC_Os01g11520
2	Chr1	6069117	C	T	0.5	5.33786	LOC_Os01g11550
2	Chr1	6069117	C	T	0.5	5.33786	LOC_Os01g11570
2	Chr1	6069117	C	T	0.5	5.33786	LOC_Os01g11580
2	Chr1	6069117	C	T	0.5	5.33786	LOC_Os01g11590
2	Chr1	6069117	C	T	0.5	5.33786	LOC_Os01g11600
2	Chr1	6069117	C	T	0.5	5.33786	LOC_Os01g11620
3	Chr1	6596100	T	C	0.5	5.17637	LOC_Os01g11820
3	Chr1	6596100	T	C	0.5	5.17637	LOC_Os01g11830
3	Chr1	6596100	T	C	0.5	5.17637	LOC_Os01g11840
3	Chr1	6596100	T	C	0.5	5.17637	LOC_Os01g11850
3	Chr1	6596100	T	C	0.5	5.17637	LOC_Os01g11860
3	Chr1	6596100	T	C	0.5	5.17637	LOC_Os01g11870
3	Chr1	6596100	T	C	0.5	5.17637	LOC_Os01g11880
3	Chr1	6596100	T	C	0.5	5.17637	LOC_Os01g11900
3	Chr1	6596100	T	C	0.5	5.17637	LOC_Os01g11910
3	Chr1	6596100	T	C	0.5	5.17637	LOC_Os01g11920
3	Chr1	6596100	T	C	0.5	5.17637	LOC_Os01g11940
3	Chr1	6596100	T	C	0.5	5.17637	LOC_Os01g11946
3	Chr1	6596100	T	C	0.5	5.17637	LOC_Os01g11952
3	Chr1	6596100	T	C	0.5	5.17637	LOC_Os01g11960
3	Chr1	6596100	T	C	0.5	5.17637	LOC_Os01g11970
3	Chr1	6596100	T	C	0.5	5.17637	LOC_Os01g11980
3	Chr1	6596100	T	C	0.5	5.17637	LOC_Os01g11990
3	Chr1	6596100	T	C	0.5	5.17637	LOC_Os01g12000
3	Chr1	6596100	T	C	0.5	5.17637	LOC_Os01g12010
3	Chr1	6596100	T	C	0.5	5.17637	LOC_Os01g12020
3	Chr1	6596100	T	C	0.5	5.17637	LOC_Os01g12030
3	Chr1	6596100	T	C	0.5	5.17637	LOC_Os01g12040
3	Chr1	6596100	T	C	0.5	5.17637	LOC_Os01g12060
3	Chr1	6596100	T	C	0.5	5.17637	LOC_Os01g12070
3	Chr1	6596100	T	C	0.5	5.17637	LOC_Os01g12080
3	Chr1	6596100	T	C	0.5	5.17637	LOC_Os01g12090
3	Chr1	6596100	T	C	0.5	5.17637	LOC_Os01g12100
3	Chr1	6596100	T	C	0.5	5.17637	LOC_Os01g12110
3	Chr1	6596100	T	C	0.5	5.17637	LOC_Os01g12120
3	Chr1	6596100	T	C	0.5	5.17637	LOC_Os01g12130
3	Chr1	6596100	T	C	0.5	5.17637	LOC_Os01g12140
3	Chr1	6596100	T	C	0.5	5.17637	LOC_Os01g12150
3	Chr1	6596100	T	C	0.5	5.17637	LOC_Os01g12160
3	Chr1	6596100	T	C	0.5	5.17637	LOC_Os01g12170
3	Chr1	6596100	T	C	0.5	5.17637	LOC_Os01g12180
3	Chr1	6596100	T	C	0.5	5.17637	LOC_Os01g12190
3	Chr1	6596100	T	C	0.5	5.17637	LOC_Os01g12200
3	Chr1	6596100	T	C	0.5	5.17637	LOC_Os01g12210
3	Chr1	6596100	T	C	0.5	5.17637	LOC_Os01g12220
3	Chr1	6596100	T	C	0.5	5.17637	LOC_Os01g12230
3	Chr1	6596100	T	C	0.5	5.17637	LOC_Os01g12240
3	Chr1	6596100	T	C	0.5	5.17637	LOC_Os01g12250
3	Chr1	6596100	T	C	0.5	5.17637	LOC_Os01g12260
3	Chr1	6596100	T	C	0.5	5.17637	LOC_Os01g12270
3	Chr1	6596100	T	C	0.5	5.17637	LOC_Os01g12280
3	Chr1	6596100	T	C	0.5	5.17637	LOC_Os01g12290
3	Chr1	6596100	T	C	0.5	5.17637	LOC_Os01g12304
3	Chr1	6596100	T	C	0.5	5.17637	LOC_Os01g12310
3	Chr1	6596100	T	C	0.5	5.17637	LOC_Os01g12320
3	Chr1	6596100	T	C	0.5	5.17637	LOC_Os01g12330
3	Chr1	6596100	T	C	0.5	5.17637	LOC_Os01g12340
3	Chr1	6596100	T	C	0.5	5.17637	LOC_Os01g12350
3	Chr1	6596100	T	C	0.5	5.17637	LOC_Os01g12360
3	Chr1	6596100	T	C	0.5	5.17637	LOC_Os01g12374
3	Chr1	6596100	T	C	0.5	5.17637	LOC_Os01g12381
3	Chr1	6596100	T	C	0.5	5.17637	LOC_Os01g12390
3	Chr1	6596100	T	C	0.5	5.17637	LOC_Os01g12400
3	Chr1	6596100	T	C	0.5	5.17637	LOC_Os01g12410
3	Chr1	6596100	T	C	0.5	5.17637	LOC_Os01g12420
3	Chr1	6596100	T	C	0.5	5.17637	LOC_Os01g12430
4	Chr1	10738018	C	T	0.5	5.12662	LOC_Os01g18680
4	Chr1	10738018	C	T	0.5	5.12662	LOC_Os01g18690
4	Chr1	10738018	C	T	0.5	5.12662	LOC_Os01g18700
4	Chr1	10738018	C	T	0.5	5.12662	LOC_Os01g18710
4	Chr1	10738018	C	T	0.5	5.12662	LOC_Os01g18720
4	Chr1	10738018	C	T	0.5	5.12662	LOC_Os01g18730
4	Chr1	10738018	C	T	0.5	5.12662	LOC_Os01g18744
4	Chr1	10738018	C	T	0.5	5.12662	LOC_Os01g18760
4	Chr1	10738018	C	T	0.5	5.12662	LOC_Os01g18770
4	Chr1	10738018	C	T	0.5	5.12662	LOC_Os01g18780
4	Chr1	10738018	C	T	0.5	5.12662	LOC_Os01g18790
4	Chr1	10738018	C	T	0.5	5.12662	LOC_Os01g18800
4	Chr1	10738018	C	T	0.5	5.12662	LOC_Os01g18810
4	Chr1	10738018	C	T	0.5	5.12662	LOC_Os01g18830
4	Chr1	10738018	C	T	0.5	5.12662	LOC_Os01g18840
4	Chr1	10738018	C	T	0.5	5.12662	LOC_Os01g18850
4	Chr1	10738018	C	T	0.5	5.12662	LOC_Os01g18860
4	Chr1	10738018	C	T	0.5	5.12662	LOC_Os01g18870
4	Chr1	10738018	C	T	0.5	5.12662	LOC_Os01g18880
4	Chr1	10738018	C	T	0.5	5.12662	LOC_Os01g18890
4	Chr1	10738018	C	T	0.5	5.12662	LOC_Os01g18900
4	Chr1	10738018	C	T	0.5	5.12662	LOC_Os01g18910
4	Chr1	10738018	C	T	0.5	5.12662	LOC_Os01g18920
4	Chr1	10738018	C	T	0.5	5.12662	LOC_Os01g18930
4	Chr1	10738018	C	T	0.5	5.12662	LOC_Os01g18940
4	Chr1	10738018	C	T	0.5	5.12662	LOC_Os01g18950
4	Chr1	10738018	C	T	0.5	5.12662	LOC_Os01g18960
4	Chr1	10738018	C	T	0.5	5.12662	LOC_Os01g18970
4	Chr1	10738018	C	T	0.5	5.12662	LOC_Os01g18980
4	Chr1	10738018	C	T	0.5	5.12662	LOC_Os01g18990
4	Chr1	10738018	C	T	0.5	5.12662	LOC_Os01g19000
4	Chr1	10738018	C	T	0.5	5.12662	LOC_Os01g19010
4	Chr1	10738018	C	T	0.5	5.12662	LOC_Os01g19020
4	Chr1	10738018	C	T	0.5	5.12662	LOC_Os01g19030
4	Chr1	10738018	C	T	0.5	5.12662	LOC_Os01g19050
4	Chr1	10738018	C	T	0.5	5.12662	LOC_Os01g19060
4	Chr1	10738018	C	T	0.5	5.12662	LOC_Os01g19070
4	Chr1	10738018	C	T	0.5	5.12662	LOC_Os01g19080
4	Chr1	10738018	C	T	0.5	5.12662	LOC_Os01g19090
4	Chr1	10738018	C	T	0.5	5.12662	LOC_Os01g19100
4	Chr1	10738018	C	T	0.5	5.12662	LOC_Os01g19110
4	Chr1	10738018	C	T	0.5	5.12662	LOC_Os01g19120
4	Chr1	10738018	C	T	0.5	5.12662	LOC_Os01g19130
4	Chr1	10738018	C	T	0.5	5.12662	LOC_Os01g19140
4	Chr1	10738018	C	T	0.5	5.12662	LOC_Os01g19150
4	Chr1	10738018	C	T	0.5	5.12662	LOC_Os01g19160
4	Chr1	10738018	C	T	0.5	5.12662	LOC_Os01g19170
4	Chr1	10738018	C	T	0.5	5.12662	LOC_Os01g19190
4	Chr1	10738018	C	T	0.5	5.12662	LOC_Os01g19200
4	Chr1	10738018	C	T	0.5	5.12662	LOC_Os01g19210
4	Chr1	10738018	C	T	0.5	5.12662	LOC_Os01g19220
4	Chr1	10738018	C	T	0.5	5.12662	LOC_Os01g19230
4	Chr1	10738018	C	T	0.5	5.12662	LOC_Os01g19240
4	Chr1	10738018	C	T	0.5	5.12662	LOC_Os01g19250
4	Chr1	10738018	C	T	0.5	5.12662	LOC_Os01g19260
4	Chr1	10738018	C	T	0.5	5.12662	LOC_Os01g19270
4	Chr1	10738018	C	T	0.5	5.12662	LOC_Os01g19280
4	Chr1	10738018	C	T	0.5	5.12662	LOC_Os01g19290
4	Chr1	10738018	C	T	0.5	5.12662	LOC_Os01g19300
4	Chr1	10738018	C	T	0.5	5.12662	LOC_Os01g19310
4	Chr1	10738018	C	T	0.5	5.12662	LOC_Os01g19320
4	Chr1	10738018	C	T	0.5	5.12662	LOC_Os01g19330
5	Chr1	22913240	G	A	0.5	6.49025	LOC_Os01g40020
5	Chr1	22913240	G	A	0.5	6.49025	LOC_Os01g40030
5	Chr1	22913240	G	A	0.5	6.49025	LOC_Os01g40040
5	Chr1	22913240	G	A	0.5	6.49025	LOC_Os01g40050
5	Chr1	22913240	G	A	0.5	6.49025	LOC_Os01g40070
5	Chr1	22913240	G	A	0.5	6.49025	LOC_Os01g40080
5	Chr1	22913240	G	A	0.5	6.49025	LOC_Os01g40094
5	Chr1	22913240	G	A	0.5	6.49025	LOC_Os01g40110
5	Chr1	22913240	G	A	0.5	6.49025	LOC_Os01g40120
5	Chr1	22913240	G	A	0.5	6.49025	LOC_Os01g40130
5	Chr1	22913240	G	A	0.5	6.49025	LOC_Os01g40140
5	Chr1	22913240	G	A	0.5	6.49025	LOC_Os01g40150
5	Chr1	22913240	G	A	0.5	6.49025	LOC_Os01g40160
5	Chr1	22913240	G	A	0.5	6.49025	LOC_Os01g40170
5	Chr1	22913240	G	A	0.5	6.49025	LOC_Os01g40180
5	Chr1	22913240	G	A	0.5	6.49025	LOC_Os01g40190
5	Chr1	22913240	G	A	0.5	6.49025	LOC_Os01g40200
5	Chr1	22913240	G	A	0.5	6.49025	LOC_Os01g40210
5	Chr1	22913240	G	A	0.5	6.49025	LOC_Os01g40220
5	Chr1	22913240	G	A	0.5	6.49025	LOC_Os01g40230
5	Chr1	22913240	G	A	0.5	6.49025	LOC_Os01g40240
5	Chr1	22913240	G	A	0.5	6.49025	LOC_Os01g40250
5	Chr1	22913240	G	A	0.5	6.49025	LOC_Os01g40260
5	Chr1	22913240	G	A	0.5	6.49025	LOC_Os01g40280
5	Chr1	22913240	G	A	0.5	6.49025	LOC_Os01g40290
5	Chr1	22913240	G	A	0.5	6.49025	LOC_Os01g40310
5	Chr1	22913240	G	A	0.5	6.49025	LOC_Os01g40320
5	Chr1	22913240	G	A	0.5	6.49025	LOC_Os01g40330
5	Chr1	22913240	G	A	0.5	6.49025	LOC_Os01g40340
5	Chr1	22913240	G	A	0.5	6.49025	LOC_Os01g40350
5	Chr1	22913240	G	A	0.5	6.49025	LOC_Os01g40360
5	Chr1	22913240	G	A	0.5	6.49025	LOC_Os01g40370
5	Chr1	22913240	G	A	0.5	6.49025	LOC_Os01g40380
5	Chr1	22913240	G	A	0.5	6.49025	LOC_Os01g40390
5	Chr1	22913240	G	A	0.5	6.49025	LOC_Os01g40400
5	Chr1	22913240	G	A	0.5	6.49025	LOC_Os01g40410
5	Chr1	22913240	G	A	0.5	6.49025	LOC_Os01g40420
5	Chr1	22913240	G	A	0.5	6.49025	LOC_Os01g40430
5	Chr1	22913240	G	A	0.5	6.49025	LOC_Os01g40450
5	Chr1	22913240	G	A	0.5	6.49025	LOC_Os01g40460
5	Chr1	22913240	G	A	0.5	6.49025	LOC_Os01g40470
5	Chr1	22913240	G	A	0.5	6.49025	LOC_Os01g40480
5	Chr1	22913240	G	A	0.5	6.49025	LOC_Os01g40499
5	Chr1	22913240	G	A	0.5	6.49025	LOC_Os01g40520
5	Chr1	22913240	G	A	0.5	6.49025	LOC_Os01g40530
5	Chr1	22913240	G	A	0.5	6.49025	LOC_Os01g40540
5	Chr1	22913240	G	A	0.5	6.49025	LOC_Os01g40550
5	Chr1	22913240	G	A	0.5	6.49025	LOC_Os01g40560
5	Chr1	22913240	G	A	0.5	6.49025	LOC_Os01g40570
5	Chr1	22913240	G	A	0.5	6.49025	LOC_Os01g40580
5	Chr1	22913240	G	A	0.5	6.49025	LOC_Os01g40590
5	Chr1	22913240	G	A	0.5	6.49025	LOC_Os01g40600
5	Chr1	22913240	G	A	0.5	6.49025	LOC_Os01g40610
5	Chr1	22913240	G	A	0.5	6.49025	LOC_Os01g40620
5	Chr1	22913240	G	A	0.5	6.49025	LOC_Os01g40630
5	Chr1	22913240	G	A	0.5	6.49025	LOC_Os01g40640
5	Chr1	22913240	G	A	0.5	6.49025	LOC_Os01g40650
5	Chr1	22913240	G	A	0.5	6.49025	LOC_Os01g40660
5	Chr1	22913240	G	A	0.5	6.49025	LOC_Os01g40670
5	Chr1	22913240	G	A	0.5	6.49025	LOC_Os01g40680
5	Chr1	22913240	G	A	0.5	6.49025	LOC_Os01g40690
5	Chr1	22913240	G	A	0.5	6.49025	LOC_Os01g40700
5	Chr1	22913240	G	A	0.5	6.49025	LOC_Os01g40710
5	Chr1	22913240	G	A	0.5	6.49025	LOC_Os01g40720
5	Chr1	22913240	G	A	0.5	6.49025	LOC_Os01g40730
5	Chr1	22913240	G	A	0.5	6.49025	LOC_Os01g40740
5	Chr1	22913240	G	A	0.5	6.49025	LOC_Os01g40750
5	Chr1	22913240	G	A	0.5	6.49025	LOC_Os01g40760
5	Chr1	22913240	G	A	0.5	6.49025	LOC_Os01g40770
5	Chr1	22913240	G	A	0.5	6.49025	LOC_Os01g40780
5	Chr1	22913240	G	A	0.5	6.49025	LOC_Os01g40790
5	Chr1	22913240	G	A	0.5	6.49025	LOC_Os01g40800
5	Chr1	22913240	G	A	0.5	6.49025	LOC_Os01g40810
5	Chr1	22913240	G	A	0.5	6.49025	LOC_Os01g40820
5	Chr1	22913240	G	A	0.5	6.49025	LOC_Os01g40830
5	Chr1	22913240	G	A	0.5	6.49025	LOC_Os01g40840
5	Chr1	22913240	G	A	0.5	6.49025	LOC_Os01g40860
5	Chr1	22913240	G	A	0.5	6.49025	LOC_Os01g40870
5	Chr1	22913240	G	A	0.5	6.49025	LOC_Os01g40880
5	Chr1	22913240	G	A	0.5	6.49025	LOC_Os01g40890
5	Chr1	22913240	G	A	0.5	6.49025	LOC_Os01g40900
5	Chr1	22913240	G	A	0.5	6.49025	LOC_Os01g40910
5	Chr1	22913240	G	A	0.5	6.49025	LOC_Os01g40920
5	Chr1	22913240	G	A	0.5	6.49025	LOC_Os01g40930
5	Chr1	22913240	G	A	0.5	6.49025	LOC_Os01g40940
5	Chr1	22913240	G	A	0.5	6.49025	LOC_Os01g40950
5	Chr1	22913240	G	A	0.5	6.49025	LOC_Os01g40960
5	Chr1	22913240	G	A	0.5	6.49025	LOC_Os01g40970
5	Chr1	22913240	G	A	0.5	6.49025	LOC_Os01g40980
5	Chr1	22913240	G	A	0.5	6.49025	LOC_Os01g40990
5	Chr1	22913240	G	A	0.5	6.49025	LOC_Os01g41000
5	Chr1	22913240	G	A	0.5	6.49025	LOC_Os01g41010
5	Chr1	22913240	G	A	0.5	6.49025	LOC_Os01g41020
5	Chr1	22913240	G	A	0.5	6.49025	LOC_Os01g41030
5	Chr1	22913240	G	A	0.5	6.49025	LOC_Os01g41040
5	Chr1	22913240	G	A	0.5	6.49025	LOC_Os01g41050
5	Chr1	22913240	G	A	0.5	6.49025	LOC_Os01g41060
5	Chr1	22913240	G	A	0.5	6.49025	LOC_Os01g41070
5	Chr1	22913240	G	A	0.5	6.49025	LOC_Os01g41080
5	Chr1	22913240	G	A	0.5	6.49025	LOC_Os01g41090
5	Chr1	22913240	G	A	0.5	6.49025	LOC_Os01g41100
5	Chr1	22913240	G	A	0.5	6.49025	LOC_Os01g41110
5	Chr1	22913240	G	A	0.5	6.49025	LOC_Os01g41120
5	Chr1	22913240	G	A	0.5	6.49025	LOC_Os01g41140
5	Chr1	22913240	G	A	0.5	6.49025	LOC_Os01g41145
5	Chr1	22913240	G	A	0.5	6.49025	LOC_Os01g41160
5	Chr1	22913240	G	A	0.5	6.49025	LOC_Os01g41170
5	Chr1	22913240	G	A	0.5	6.49025	LOC_Os01g41180
5	Chr1	22913240	G	A	0.5	6.49025	LOC_Os01g41190
5	Chr1	22913240	G	A	0.5	6.49025	LOC_Os01g41200
5	Chr1	22913240	G	A	0.5	6.49025	LOC_Os01g41210
5	Chr1	22913240	G	A	0.5	6.49025	LOC_Os01g41220
5	Chr1	22913240	G	A	0.5	6.49025	LOC_Os01g41230
5	Chr1	22913240	G	A	0.5	6.49025	LOC_Os01g41240
5	Chr1	22913240	G	A	0.5	6.49025	LOC_Os01g41250
5	Chr1	22913240	G	A	0.5	6.49025	LOC_Os01g41260
5	Chr1	22913240	G	A	0.5	6.49025	LOC_Os01g41270
5	Chr1	22913240	G	A	0.5	6.49025	LOC_Os01g41280
5	Chr1	22913240	G	A	0.5	6.49025	LOC_Os01g41290
5	Chr1	22913240	G	A	0.5	6.49025	LOC_Os01g41300
5	Chr1	22913240	G	A	0.5	6.49025	LOC_Os01g41310
5	Chr1	22913240	G	A	0.5	6.49025	LOC_Os01g41320
5	Chr1	22913240	G	A	0.5	6.49025	LOC_Os01g41330
5	Chr1	22913240	G	A	0.5	6.49025	LOC_Os01g41340
5	Chr1	22913240	G	A	0.5	6.49025	LOC_Os01g41350
5	Chr1	22913240	G	A	0.5	6.49025	LOC_Os01g41360
6	Chr1	27435918	C	T	0.5	5.0539	LOC_Os01g47600
6	Chr1	27435918	C	T	0.5	5.0539	LOC_Os01g47610
6	Chr1	27435918	C	T	0.5	5.0539	LOC_Os01g47620
6	Chr1	27435918	C	T	0.5	5.0539	LOC_Os01g47630
6	Chr1	27435918	C	T	0.5	5.0539	LOC_Os01g47635
6	Chr1	27435918	C	T	0.5	5.0539	LOC_Os01g47650
6	Chr1	27435918	C	T	0.5	5.0539	LOC_Os01g47660
6	Chr1	27435918	C	T	0.5	5.0539	LOC_Os01g47670
6	Chr1	27435918	C	T	0.5	5.0539	LOC_Os01g47680
6	Chr1	27435918	C	T	0.5	5.0539	LOC_Os01g47690
6	Chr1	27435918	C	T	0.5	5.0539	LOC_Os01g47700
6	Chr1	27435918	C	T	0.5	5.0539	LOC_Os01g47710
6	Chr1	27435918	C	T	0.5	5.0539	LOC_Os01g47720
6	Chr1	27435918	C	T	0.5	5.0539	LOC_Os01g47730
6	Chr1	27435918	C	T	0.5	5.0539	LOC_Os01g47740
6	Chr1	27435918	C	T	0.5	5.0539	LOC_Os01g47745
6	Chr1	27435918	C	T	0.5	5.0539	LOC_Os01g47750
6	Chr1	27435918	C	T	0.5	5.0539	LOC_Os01g47760
6	Chr1	27435918	C	T	0.5	5.0539	LOC_Os01g47770
6	Chr1	27435918	C	T	0.5	5.0539	LOC_Os01g47780
6	Chr1	27435918	C	T	0.5	5.0539	LOC_Os01g47790
6	Chr1	27435918	C	T	0.5	5.0539	LOC_Os01g47800
6	Chr1	27435918	C	T	0.5	5.0539	LOC_Os01g47810
6	Chr1	27435918	C	T	0.5	5.0539	LOC_Os01g47820
6	Chr1	27435918	C	T	0.5	5.0539	LOC_Os01g47830
6	Chr1	27435918	C	T	0.5	5.0539	LOC_Os01g47840
6	Chr1	27435918	C	T	0.5	5.0539	LOC_Os01g47850
6	Chr1	27435918	C	T	0.5	5.0539	LOC_Os01g47860
6	Chr1	27435918	C	T	0.5	5.0539	LOC_Os01g47870
6	Chr1	27435918	C	T	0.5	5.0539	LOC_Os01g47880
6	Chr1	27435918	C	T	0.5	5.0539	LOC_Os01g47890
6	Chr1	27435918	C	T	0.5	5.0539	LOC_Os01g47900
6	Chr1	27435918	C	T	0.5	5.0539	LOC_Os01g47910
6	Chr1	27435918	C	T	0.5	5.0539	LOC_Os01g47920
6	Chr1	27435918	C	T	0.5	5.0539	LOC_Os01g47930
6	Chr1	27435918	C	T	0.5	5.0539	LOC_Os01g47940
6	Chr1	27435918	C	T	0.5	5.0539	LOC_Os01g47950
6	Chr1	27435918	C	T	0.5	5.0539	LOC_Os01g47960
6	Chr1	27435918	C	T	0.5	5.0539	LOC_Os01g47970
6	Chr1	27435918	C	T	0.5	5.0539	LOC_Os01g47980
6	Chr1	27435918	C	T	0.5	5.0539	LOC_Os01g48000
6	Chr1	27435918	C	T	0.5	5.0539	LOC_Os01g48010
6	Chr1	27435918	C	T	0.5	5.0539	LOC_Os01g48020
6	Chr1	27435918	C	T	0.5	5.0539	LOC_Os01g48030
6	Chr1	27435918	C	T	0.5	5.0539	LOC_Os01g48040
6	Chr1	27435918	C	T	0.5	5.0539	LOC_Os01g48060
6	Chr1	27435918	C	T	0.5	5.0539	LOC_Os01g48070
6	Chr1	27435918	C	T	0.5	5.0539	LOC_Os01g48080
6	Chr1	27435918	C	T	0.5	5.0539	LOC_Os01g48090
6	Chr1	27435918	C	T	0.5	5.0539	LOC_Os01g48100
6	Chr1	27435918	C	T	0.5	5.0539	LOC_Os01g48110
6	Chr1	27435918	C	T	0.5	5.0539	LOC_Os01g48120
6	Chr1	27435918	C	T	0.5	5.0539	LOC_Os01g48130
6	Chr1	27435918	C	T	0.5	5.0539	LOC_Os01g48140
6	Chr1	27435918	C	T	0.5	5.0539	LOC_Os01g48150
6	Chr1	27435918	C	T	0.5	5.0539	LOC_Os01g48160
6	Chr1	27435918	C	T	0.5	5.0539	LOC_Os01g48170
6	Chr1	27435918	C	T	0.5	5.0539	LOC_Os01g48180
6	Chr1	27435918	C	T	0.5	5.0539	LOC_Os01g48190
6	Chr1	27435918	C	T	0.5	5.0539	LOC_Os01g48200
6	Chr1	27435918	C	T	0.5	5.0539	LOC_Os01g48210
6	Chr1	27435918	C	T	0.5	5.0539	LOC_Os01g48220
7	Chr1	41263169	C	A	0.5	5.40608	LOC_Os01g70930
7	Chr1	41263169	C	A	0.5	5.40608	LOC_Os01g70940
7	Chr1	41263169	C	A	0.5	5.40608	LOC_Os01g70950
7	Chr1	41263169	C	A	0.5	5.40608	LOC_Os01g70960
7	Chr1	41263169	C	A	0.5	5.40608	LOC_Os01g70970
7	Chr1	41263169	C	A	0.5	5.40608	LOC_Os01g70980
7	Chr1	41263169	C	A	0.5	5.40608	LOC_Os01g70990
7	Chr1	41263169	C	A	0.5	5.40608	LOC_Os01g71000
7	Chr1	41263169	C	A	0.5	5.40608	LOC_Os01g71010
7	Chr1	41263169	C	A	0.5	5.40608	LOC_Os01g71020
7	Chr1	41263169	C	A	0.5	5.40608	LOC_Os01g71040
7	Chr1	41263169	C	A	0.5	5.40608	LOC_Os01g71050
7	Chr1	41263169	C	A	0.5	5.40608	LOC_Os01g71060
7	Chr1	41263169	C	A	0.5	5.40608	LOC_Os01g71070
7	Chr1	41263169	C	A	0.5	5.40608	LOC_Os01g71080
7	Chr1	41263169	C	A	0.5	5.40608	LOC_Os01g71090
7	Chr1	41263169	C	A	0.5	5.40608	LOC_Os01g71094
7	Chr1	41263169	C	A	0.5	5.40608	LOC_Os01g71100
7	Chr1	41263169	C	A	0.5	5.40608	LOC_Os01g71106
7	Chr1	41263169	C	A	0.5	5.40608	LOC_Os01g71114
7	Chr1	41263169	C	A	0.5	5.40608	LOC_Os01g71130
7	Chr1	41263169	C	A	0.5	5.40608	LOC_Os01g71140
7	Chr1	41263169	C	A	0.5	5.40608	LOC_Os01g71150
7	Chr1	41263169	C	A	0.5	5.40608	LOC_Os01g71160
7	Chr1	41263169	C	A	0.5	5.40608	LOC_Os01g71170
7	Chr1	41263169	C	A	0.5	5.40608	LOC_Os01g71180
7	Chr1	41263169	C	A	0.5	5.40608	LOC_Os01g71190
7	Chr1	41263169	C	A	0.5	5.40608	LOC_Os01g71200
7	Chr1	41263169	C	A	0.5	5.40608	LOC_Os01g71210
7	Chr1	41263169	C	A	0.5	5.40608	LOC_Os01g71220
7	Chr1	41263169	C	A	0.5	5.40608	LOC_Os01g71230
7	Chr1	41263169	C	A	0.5	5.40608	LOC_Os01g71240
7	Chr1	41263169	C	A	0.5	5.40608	LOC_Os01g71250
7	Chr1	41263169	C	A	0.5	5.40608	LOC_Os01g71256
7	Chr1	41263169	C	A	0.5	5.40608	LOC_Os01g71262
7	Chr1	41263169	C	A	0.5	5.40608	LOC_Os01g71270
7	Chr1	41263169	C	A	0.5	5.40608	LOC_Os01g71280
7	Chr1	41263169	C	A	0.5	5.40608	LOC_Os01g71300
7	Chr1	41263169	C	A	0.5	5.40608	LOC_Os01g71310
7	Chr1	41263169	C	A	0.5	5.40608	LOC_Os01g71320
7	Chr1	41263169	C	A	0.5	5.40608	LOC_Os01g71330
7	Chr1	41263169	C	A	0.5	5.40608	LOC_Os01g71340
7	Chr1	41263169	C	A	0.5	5.40608	LOC_Os01g71350
7	Chr1	41263169	C	A	0.5	5.40608	LOC_Os01g71360
7	Chr1	41263169	C	A	0.5	5.40608	LOC_Os01g71370
7	Chr1	41263169	C	A	0.5	5.40608	LOC_Os01g71380
7	Chr1	41263169	C	A	0.5	5.40608	LOC_Os01g71390
7	Chr1	41263169	C	A	0.5	5.40608	LOC_Os01g71400
7	Chr1	41263169	C	A	0.5	5.40608	LOC_Os01g71410
7	Chr1	41263169	C	A	0.5	5.40608	LOC_Os01g71420
7	Chr1	41263169	C	A	0.5	5.40608	LOC_Os01g71430
7	Chr1	41263169	C	A	0.5	5.40608	LOC_Os01g71440
7	Chr1	41263169	C	A	0.5	5.40608	LOC_Os01g71450
7	Chr1	41263169	C	A	0.5	5.40608	LOC_Os01g71460
7	Chr1	41263169	C	A	0.5	5.40608	LOC_Os01g71474
7	Chr1	41263169	C	A	0.5	5.40608	LOC_Os01g71490
7	Chr1	41263169	C	A	0.5	5.40608	LOC_Os01g71510
7	Chr1	41263169	C	A	0.5	5.40608	LOC_Os01g71520
7	Chr1	41263169	C	A	0.5	5.40608	LOC_Os01g71530
7	Chr1	41263169	C	A	0.5	5.40608	LOC_Os01g71540
7	Chr1	41263169	C	A	0.5	5.40608	LOC_Os01g71570
8	Chr1	41624896	G	T	0.5	5.38893	LOC_Os01g71558
8	Chr1	41624896	G	T	0.5	5.38893	LOC_Os01g71590
8	Chr1	41624896	G	T	0.5	5.38893	LOC_Os01g71599
8	Chr1	41624896	G	T	0.5	5.38893	LOC_Os01g71620
8	Chr1	41624896	G	T	0.5	5.38893	LOC_Os01g71624
8	Chr1	41624896	G	T	0.5	5.38893	LOC_Os01g71630
8	Chr1	41624896	G	T	0.5	5.38893	LOC_Os01g71640
8	Chr1	41624896	G	T	0.5	5.38893	LOC_Os01g71650
8	Chr1	41624896	G	T	0.5	5.38893	LOC_Os01g71660
8	Chr1	41624896	G	T	0.5	5.38893	LOC_Os01g71670
8	Chr1	41624896	G	T	0.5	5.38893	LOC_Os01g71680
8	Chr1	41624896	G	T	0.5	5.38893	LOC_Os01g71690
8	Chr1	41624896	G	T	0.5	5.38893	LOC_Os01g71700
8	Chr1	41624896	G	T	0.5	5.38893	LOC_Os01g71710
8	Chr1	41624896	G	T	0.5	5.38893	LOC_Os01g71720
8	Chr1	41624896	G	T	0.5	5.38893	LOC_Os01g71740
8	Chr1	41624896	G	T	0.5	5.38893	LOC_Os01g71750
8	Chr1	41624896	G	T	0.5	5.38893	LOC_Os01g71760
8	Chr1	41624896	G	T	0.5	5.38893	LOC_Os01g71770
8	Chr1	41624896	G	T	0.5	5.38893	LOC_Os01g71780
8	Chr1	41624896	G	T	0.5	5.38893	LOC_Os01g71790
8	Chr1	41624896	G	T	0.5	5.38893	LOC_Os01g71800
8	Chr1	41624896	G	T	0.5	5.38893	LOC_Os01g71810
8	Chr1	41624896	G	T	0.5	5.38893	LOC_Os01g71820
8	Chr1	41624896	G	T	0.5	5.38893	LOC_Os01g71830
8	Chr1	41624896	G	T	0.5	5.38893	LOC_Os01g71840
8	Chr1	41624896	G	T	0.5	5.38893	LOC_Os01g71850
8	Chr1	41624896	G	T	0.5	5.38893	LOC_Os01g71860
8	Chr1	41624896	G	T	0.5	5.38893	LOC_Os01g71870
8	Chr1	41624896	G	T	0.5	5.38893	LOC_Os01g71880
8	Chr1	41624896	G	T	0.5	5.38893	LOC_Os01g71890
8	Chr1	41624896	G	T	0.5	5.38893	LOC_Os01g71900
8	Chr1	41624896	G	T	0.5	5.38893	LOC_Os01g71910
8	Chr1	41624896	G	T	0.5	5.38893	LOC_Os01g71930
8	Chr1	41624896	G	T	0.5	5.38893	LOC_Os01g71940
8	Chr1	41624896	G	T	0.5	5.38893	LOC_Os01g71950
8	Chr1	41624896	G	T	0.5	5.38893	LOC_Os01g71960
8	Chr1	41624896	G	T	0.5	5.38893	LOC_Os01g71970
8	Chr1	41624896	G	T	0.5	5.38893	LOC_Os01g71980
8	Chr1	41624896	G	T	0.5	5.38893	LOC_Os01g71990
8	Chr1	41624896	G	T	0.5	5.38893	LOC_Os01g72000
8	Chr1	41624896	G	T	0.5	5.38893	LOC_Os01g72009
8	Chr1	41624896	G	T	0.5	5.38893	LOC_Os01g72020
8	Chr1	41624896	G	T	0.5	5.38893	LOC_Os01g72030
8	Chr1	41624896	G	T	0.5	5.38893	LOC_Os01g72049
8	Chr1	41624896	G	T	0.5	5.38893	LOC_Os01g72070
8	Chr1	41624896	G	T	0.5	5.38893	LOC_Os01g72080
8	Chr1	41624896	G	T	0.5	5.38893	LOC_Os01g72090
9	Chr2	5295182	C	G	0.5	5.74092	LOC_Os02g09720
9	Chr2	5295182	C	G	0.5	5.74092	LOC_Os02g09730
9	Chr2	5295182	C	G	0.5	5.74092	LOC_Os02g09740
9	Chr2	5295182	C	G	0.5	5.74092	LOC_Os02g09750
9	Chr2	5295182	C	G	0.5	5.74092	LOC_Os02g09760
9	Chr2	5295182	C	G	0.5	5.74092	LOC_Os02g09770
9	Chr2	5295182	C	G	0.5	5.74092	LOC_Os02g09780
9	Chr2	5295182	C	G	0.5	5.74092	LOC_Os02g09790
9	Chr2	5295182	C	G	0.5	5.74092	LOC_Os02g09800
9	Chr2	5295182	C	G	0.5	5.74092	LOC_Os02g09810
9	Chr2	5295182	C	G	0.5	5.74092	LOC_Os02g09820
9	Chr2	5295182	C	G	0.5	5.74092	LOC_Os02g09830
9	Chr2	5295182	C	G	0.5	5.74092	LOC_Os02g09840
9	Chr2	5295182	C	G	0.5	5.74092	LOC_Os02g09850
9	Chr2	5295182	C	G	0.5	5.74092	LOC_Os02g09860
9	Chr2	5295182	C	G	0.5	5.74092	LOC_Os02g09870
9	Chr2	5295182	C	G	0.5	5.74092	LOC_Os02g09880
9	Chr2	5295182	C	G	0.5	5.74092	LOC_Os02g09890
9	Chr2	5295182	C	G	0.5	5.74092	LOC_Os02g09900
9	Chr2	5295182	C	G	0.5	5.74092	LOC_Os02g09910
9	Chr2	5295182	C	G	0.5	5.74092	LOC_Os02g09920
9	Chr2	5295182	C	G	0.5	5.74092	LOC_Os02g09930
9	Chr2	5295182	C	G	0.5	5.74092	LOC_Os02g09940
9	Chr2	5295182	C	G	0.5	5.74092	LOC_Os02g09950
9	Chr2	5295182	C	G	0.5	5.74092	LOC_Os02g09960
9	Chr2	5295182	C	G	0.5	5.74092	LOC_Os02g09970
9	Chr2	5295182	C	G	0.5	5.74092	LOC_Os02g09980
9	Chr2	5295182	C	G	0.5	5.74092	LOC_Os02g09990
9	Chr2	5295182	C	G	0.5	5.74092	LOC_Os02g10000
9	Chr2	5295182	C	G	0.5	5.74092	LOC_Os02g10010
9	Chr2	5295182	C	G	0.5	5.74092	LOC_Os02g10020
9	Chr2	5295182	C	G	0.5	5.74092	LOC_Os02g10030
9	Chr2	5295182	C	G	0.5	5.74092	LOC_Os02g10040
9	Chr2	5295182	C	G	0.5	5.74092	LOC_Os02g10050
9	Chr2	5295182	C	G	0.5	5.74092	LOC_Os02g10060
9	Chr2	5295182	C	G	0.5	5.74092	LOC_Os02g10070
9	Chr2	5295182	C	G	0.5	5.74092	LOC_Os02g10080
9	Chr2	5295182	C	G	0.5	5.74092	LOC_Os02g10090
9	Chr2	5295182	C	G	0.5	5.74092	LOC_Os02g10100
9	Chr2	5295182	C	G	0.5	5.74092	LOC_Os02g10110
9	Chr2	5295182	C	G	0.5	5.74092	LOC_Os02g10120
9	Chr2	5295182	C	G	0.5	5.74092	LOC_Os02g10130
9	Chr2	5295182	C	G	0.5	5.74092	LOC_Os02g10140
9	Chr2	5295182	C	G	0.5	5.74092	LOC_Os02g10150
9	Chr2	5295182	C	G	0.5	5.74092	LOC_Os02g10160
9	Chr2	5295182	C	G	0.5	5.74092	LOC_Os02g10170
9	Chr2	5295182	C	G	0.5	5.74092	LOC_Os02g10180
9	Chr2	5295182	C	G	0.5	5.74092	LOC_Os02g10190
9	Chr2	5295182	C	G	0.5	5.74092	LOC_Os02g10200
9	Chr2	5295182	C	G	0.5	5.74092	LOC_Os02g10210
9	Chr2	5295182	C	G	0.5	5.74092	LOC_Os02g10220
9	Chr2	5295182	C	G	0.5	5.74092	LOC_Os02g10230
9	Chr2	5295182	C	G	0.5	5.74092	LOC_Os02g10240
9	Chr2	5295182	C	G	0.5	5.74092	LOC_Os02g10250
9	Chr2	5295182	C	G	0.5	5.74092	LOC_Os02g10260
9	Chr2	5295182	C	G	0.5	5.74092	LOC_Os02g10270
9	Chr2	5295182	C	G	0.5	5.74092	LOC_Os02g10280
9	Chr2	5295182	C	G	0.5	5.74092	LOC_Os02g10290
9	Chr2	5295182	C	G	0.5	5.74092	LOC_Os02g10300
9	Chr2	5295182	C	G	0.5	5.74092	LOC_Os02g10310
9	Chr2	5295182	C	G	0.5	5.74092	LOC_Os02g10320
9	Chr2	5295182	C	G	0.5	5.74092	LOC_Os02g10330
9	Chr2	5295182	C	G	0.5	5.74092	LOC_Os02g10340
9	Chr2	5295182	C	G	0.5	5.74092	LOC_Os02g10350
9	Chr2	5295182	C	G	0.5	5.74092	LOC_Os02g10360
9	Chr2	5295182	C	G	0.5	5.74092	LOC_Os02g10370
9	Chr2	5295182	C	G	0.5	5.74092	LOC_Os02g10380
9	Chr2	5295182	C	G	0.5	5.74092	LOC_Os02g10390
9	Chr2	5295182	C	G	0.5	5.74092	LOC_Os02g10400
9	Chr2	5295182	C	G	0.5	5.74092	LOC_Os02g10410
9	Chr2	5295182	C	G	0.5	5.74092	LOC_Os02g10420
9	Chr2	5295182	C	G	0.5	5.74092	LOC_Os02g10430
9	Chr2	5295182	C	G	0.5	5.74092	LOC_Os02g10440
9	Chr2	5295182	C	G	0.5	5.74092	LOC_Os02g10450
9	Chr2	5295182	C	G	0.5	5.74092	LOC_Os02g10460
10	Chr2	5807528	G	A	0.5	5.81052	LOC_Os02g10650
10	Chr2	5807528	G	A	0.5	5.81052	LOC_Os02g10660
10	Chr2	5807528	G	A	0.5	5.81052	LOC_Os02g10670
10	Chr2	5807528	G	A	0.5	5.81052	LOC_Os02g10680
10	Chr2	5807528	G	A	0.5	5.81052	LOC_Os02g10690
10	Chr2	5807528	G	A	0.5	5.81052	LOC_Os02g10700
10	Chr2	5807528	G	A	0.5	5.81052	LOC_Os02g10710
10	Chr2	5807528	G	A	0.5	5.81052	LOC_Os02g10720
10	Chr2	5807528	G	A	0.5	5.81052	LOC_Os02g10730
10	Chr2	5807528	G	A	0.5	5.81052	LOC_Os02g10740
10	Chr2	5807528	G	A	0.5	5.81052	LOC_Os02g10750
10	Chr2	5807528	G	A	0.5	5.81052	LOC_Os02g10760
10	Chr2	5807528	G	A	0.5	5.81052	LOC_Os02g10770
10	Chr2	5807528	G	A	0.5	5.81052	LOC_Os02g10780
10	Chr2	5807528	G	A	0.5	5.81052	LOC_Os02g10790
10	Chr2	5807528	G	A	0.5	5.81052	LOC_Os02g10794
10	Chr2	5807528	G	A	0.5	5.81052	LOC_Os02g10800
10	Chr2	5807528	G	A	0.5	5.81052	LOC_Os02g10810
10	Chr2	5807528	G	A	0.5	5.81052	LOC_Os02g10820
10	Chr2	5807528	G	A	0.5	5.81052	LOC_Os02g10830
10	Chr2	5807528	G	A	0.5	5.81052	LOC_Os02g10840
10	Chr2	5807528	G	A	0.5	5.81052	LOC_Os02g10850
10	Chr2	5807528	G	A	0.5	5.81052	LOC_Os02g10860
10	Chr2	5807528	G	A	0.5	5.81052	LOC_Os02g10870
10	Chr2	5807528	G	A	0.5	5.81052	LOC_Os02g10880
10	Chr2	5807528	G	A	0.5	5.81052	LOC_Os02g10890
10	Chr2	5807528	G	A	0.5	5.81052	LOC_Os02g10900
10	Chr2	5807528	G	A	0.5	5.81052	LOC_Os02g10910
10	Chr2	5807528	G	A	0.5	5.81052	LOC_Os02g10920
10	Chr2	5807528	G	A	0.5	5.81052	LOC_Os02g10930
10	Chr2	5807528	G	A	0.5	5.81052	LOC_Os02g10940
10	Chr2	5807528	G	A	0.5	5.81052	LOC_Os02g10950
10	Chr2	5807528	G	A	0.5	5.81052	LOC_Os02g10960
10	Chr2	5807528	G	A	0.5	5.81052	LOC_Os02g10970
10	Chr2	5807528	G	A	0.5	5.81052	LOC_Os02g10990
10	Chr2	5807528	G	A	0.5	5.81052	LOC_Os02g11000
10	Chr2	5807528	G	A	0.5	5.81052	LOC_Os02g11010
10	Chr2	5807528	G	A	0.5	5.81052	LOC_Os02g11020
10	Chr2	5807528	G	A	0.5	5.81052	LOC_Os02g11030
10	Chr2	5807528	G	A	0.5	5.81052	LOC_Os02g11040
10	Chr2	5807528	G	A	0.5	5.81052	LOC_Os02g11050
10	Chr2	5807528	G	A	0.5	5.81052	LOC_Os02g11060
10	Chr2	5807528	G	A	0.5	5.81052	LOC_Os02g11070
10	Chr2	5807528	G	A	0.5	5.81052	LOC_Os02g11080
10	Chr2	5807528	G	A	0.5	5.81052	LOC_Os02g11090
10	Chr2	5807528	G	A	0.5	5.81052	LOC_Os02g11100
10	Chr2	5807528	G	A	0.5	5.81052	LOC_Os02g11110
10	Chr2	5807528	G	A	0.5	5.81052	LOC_Os02g11120
10	Chr2	5807528	G	A	0.5	5.81052	LOC_Os02g11130
10	Chr2	5807528	G	A	0.5	5.81052	LOC_Os02g11636
10	Chr2	5807528	G	A	0.5	5.81052	LOC_Os02g11640
10	Chr2	5807528	G	A	0.5	5.81052	LOC_Os02g11650
10	Chr2	5807528	G	A	0.5	5.81052	LOC_Os02g11660
10	Chr2	5807528	G	A	0.5	5.81052	LOC_Os02g11665
10	Chr2	5807528	G	A	0.5	5.81052	LOC_Os02g11670
11	Chr2	6125369	A	G	0.5	5.13922	LOC_Os02g11680
11	Chr2	6125369	A	G	0.5	5.13922	LOC_Os02g11700
11	Chr2	6125369	A	G	0.5	5.13922	LOC_Os02g11705
11	Chr2	6125369	A	G	0.5	5.13922	LOC_Os02g11710
11	Chr2	6125369	A	G	0.5	5.13922	LOC_Os02g11720
11	Chr2	6125369	A	G	0.5	5.13922	LOC_Os02g11730
11	Chr2	6125369	A	G	0.5	5.13922	LOC_Os02g11740
11	Chr2	6125369	A	G	0.5	5.13922	LOC_Os02g11750
11	Chr2	6125369	A	G	0.5	5.13922	LOC_Os02g11760
11	Chr2	6125369	A	G	0.5	5.13922	LOC_Os02g11770
11	Chr2	6125369	A	G	0.5	5.13922	LOC_Os02g11780
11	Chr2	6125369	A	G	0.5	5.13922	LOC_Os02g11790
11	Chr2	6125369	A	G	0.5	5.13922	LOC_Os02g11800
11	Chr2	6125369	A	G	0.5	5.13922	LOC_Os02g11810
11	Chr2	6125369	A	G	0.5	5.13922	LOC_Os02g11820
11	Chr2	6125369	A	G	0.5	5.13922	LOC_Os02g11830
11	Chr2	6125369	A	G	0.5	5.13922	LOC_Os02g11840
11	Chr2	6125369	A	G	0.5	5.13922	LOC_Os02g11850
11	Chr2	6125369	A	G	0.5	5.13922	LOC_Os02g11859
11	Chr2	6125369	A	G	0.5	5.13922	LOC_Os02g11870
11	Chr2	6125369	A	G	0.5	5.13922	LOC_Os02g11880
11	Chr2	6125369	A	G	0.5	5.13922	LOC_Os02g11890
11	Chr2	6125369	A	G	0.5	5.13922	LOC_Os02g11900
11	Chr2	6125369	A	G	0.5	5.13922	LOC_Os02g11910
11	Chr2	6125369	A	G	0.5	5.13922	LOC_Os02g11920
11	Chr2	6125369	A	G	0.5	5.13922	LOC_Os02g11930
11	Chr2	6125369	A	G	0.5	5.13922	LOC_Os02g11940
11	Chr2	6125369	A	G	0.5	5.13922	LOC_Os02g11950
11	Chr2	6125369	A	G	0.5	5.13922	LOC_Os02g11960
11	Chr2	6125369	A	G	0.5	5.13922	LOC_Os02g11970
11	Chr2	6125369	A	G	0.5	5.13922	LOC_Os02g11980
11	Chr2	6125369	A	G	0.5	5.13922	LOC_Os02g11990
11	Chr2	6125369	A	G	0.5	5.13922	LOC_Os02g12000
11	Chr2	6125369	A	G	0.5	5.13922	LOC_Os02g12010
11	Chr2	6125369	A	G	0.5	5.13922	LOC_Os02g12020
11	Chr2	6125369	A	G	0.5	5.13922	LOC_Os02g12030
11	Chr2	6125369	A	G	0.5	5.13922	LOC_Os02g12040
11	Chr2	6125369	A	G	0.5	5.13922	LOC_Os02g12050
11	Chr2	6125369	A	G	0.5	5.13922	LOC_Os02g12060
11	Chr2	6125369	A	G	0.5	5.13922	LOC_Os02g12070
11	Chr2	6125369	A	G	0.5	5.13922	LOC_Os02g12080
11	Chr2	6125369	A	G	0.5	5.13922	LOC_Os02g12090
11	Chr2	6125369	A	G	0.5	5.13922	LOC_Os02g12100
11	Chr2	6125369	A	G	0.5	5.13922	LOC_Os02g12110
11	Chr2	6125369	A	G	0.5	5.13922	LOC_Os02g12120
11	Chr2	6125369	A	G	0.5	5.13922	LOC_Os02g12130
11	Chr2	6125369	A	G	0.5	5.13922	LOC_Os02g12140
11	Chr2	6125369	A	G	0.5	5.13922	LOC_Os02g12150
11	Chr2	6125369	A	G	0.5	5.13922	LOC_Os02g12170
12	Chr2	7252426	C	T	0.5	5.06119	LOC_Os02g13240
12	Chr2	7252426	C	T	0.5	5.06119	LOC_Os02g13250
12	Chr2	7252426	C	T	0.5	5.06119	LOC_Os02g13260
12	Chr2	7252426	C	T	0.5	5.06119	LOC_Os02g13270
12	Chr2	7252426	C	T	0.5	5.06119	LOC_Os02g13290
12	Chr2	7252426	C	T	0.5	5.06119	LOC_Os02g13300
12	Chr2	7252426	C	T	0.5	5.06119	LOC_Os02g13304
12	Chr2	7252426	C	T	0.5	5.06119	LOC_Os02g13310
12	Chr2	7252426	C	T	0.5	5.06119	LOC_Os02g13320
12	Chr2	7252426	C	T	0.5	5.06119	LOC_Os02g13330
12	Chr2	7252426	C	T	0.5	5.06119	LOC_Os02g13340
12	Chr2	7252426	C	T	0.5	5.06119	LOC_Os02g13350
12	Chr2	7252426	C	T	0.5	5.06119	LOC_Os02g13360
12	Chr2	7252426	C	T	0.5	5.06119	LOC_Os02g13370
12	Chr2	7252426	C	T	0.5	5.06119	LOC_Os02g13380
12	Chr2	7252426	C	T	0.5	5.06119	LOC_Os02g13390
12	Chr2	7252426	C	T	0.5	5.06119	LOC_Os02g13400
12	Chr2	7252426	C	T	0.5	5.06119	LOC_Os02g13410
12	Chr2	7252426	C	T	0.5	5.06119	LOC_Os02g13420
12	Chr2	7252426	C	T	0.5	5.06119	LOC_Os02g13430
12	Chr2	7252426	C	T	0.5	5.06119	LOC_Os02g13440
12	Chr2	7252426	C	T	0.5	5.06119	LOC_Os02g13450
12	Chr2	7252426	C	T	0.5	5.06119	LOC_Os02g13460
12	Chr2	7252426	C	T	0.5	5.06119	LOC_Os02g13470
12	Chr2	7252426	C	T	0.5	5.06119	LOC_Os02g13480
12	Chr2	7252426	C	T	0.5	5.06119	LOC_Os02g13490
12	Chr2	7252426	C	T	0.5	5.06119	LOC_Os02g13500
12	Chr2	7252426	C	T	0.5	5.06119	LOC_Os02g13510
12	Chr2	7252426	C	T	0.5	5.06119	LOC_Os02g13520
12	Chr2	7252426	C	T	0.5	5.06119	LOC_Os02g13530
12	Chr2	7252426	C	T	0.5	5.06119	LOC_Os02g13540
12	Chr2	7252426	C	T	0.5	5.06119	LOC_Os02g13550
12	Chr2	7252426	C	T	0.5	5.06119	LOC_Os02g13555
12	Chr2	7252426	C	T	0.5	5.06119	LOC_Os02g13560
12	Chr2	7252426	C	T	0.5	5.06119	LOC_Os02g13570
12	Chr2	7252426	C	T	0.5	5.06119	LOC_Os02g13580
12	Chr2	7252426	C	T	0.5	5.06119	LOC_Os02g13590
12	Chr2	7252426	C	T	0.5	5.06119	LOC_Os02g13600
12	Chr2	7252426	C	T	0.5	5.06119	LOC_Os02g13610
12	Chr2	7252426	C	T	0.5	5.06119	LOC_Os02g13620
12	Chr2	7252426	C	T	0.5	5.06119	LOC_Os02g13630
12	Chr2	7252426	C	T	0.5	5.06119	LOC_Os02g13640
12	Chr2	7252426	C	T	0.5	5.06119	LOC_Os02g13650
12	Chr2	7252426	C	T	0.5	5.06119	LOC_Os02g13660
12	Chr2	7252426	C	T	0.5	5.06119	LOC_Os02g13670
12	Chr2	7252426	C	T	0.5	5.06119	LOC_Os02g13690
12	Chr2	7252426	C	T	0.5	5.06119	LOC_Os02g13700
12	Chr2	7252426	C	T	0.5	5.06119	LOC_Os02g13710
12	Chr2	7252426	C	T	0.5	5.06119	LOC_Os02g13720
12	Chr2	7252426	C	T	0.5	5.06119	LOC_Os02g13730
12	Chr2	7252426	C	T	0.5	5.06119	LOC_Os02g13740
12	Chr2	7252426	C	T	0.5	5.06119	LOC_Os02g13750
12	Chr2	7252426	C	T	0.5	5.06119	LOC_Os02g13760
12	Chr2	7252426	C	T	0.5	5.06119	LOC_Os02g13770
12	Chr2	7252426	C	T	0.5	5.06119	LOC_Os02g13780
12	Chr2	7252426	C	T	0.5	5.06119	LOC_Os02g13785
12	Chr2	7252426	C	T	0.5	5.06119	LOC_Os02g13790
13	Chr2	7883886	C	G	0.5	5.17978	LOC_Os02g14059
13	Chr2	7883886	C	G	0.5	5.17978	LOC_Os02g14080
13	Chr2	7883886	C	G	0.5	5.17978	LOC_Os02g14090
13	Chr2	7883886	C	G	0.5	5.17978	LOC_Os02g14100
13	Chr2	7883886	C	G	0.5	5.17978	LOC_Os02g14110
13	Chr2	7883886	C	G	0.5	5.17978	LOC_Os02g14120
13	Chr2	7883886	C	G	0.5	5.17978	LOC_Os02g14130
13	Chr2	7883886	C	G	0.5	5.17978	LOC_Os02g14140
13	Chr2	7883886	C	G	0.5	5.17978	LOC_Os02g14150
13	Chr2	7883886	C	G	0.5	5.17978	LOC_Os02g14160
13	Chr2	7883886	C	G	0.5	5.17978	LOC_Os02g14170
13	Chr2	7883886	C	G	0.5	5.17978	LOC_Os02g14180
13	Chr2	7883886	C	G	0.5	5.17978	LOC_Os02g14190
13	Chr2	7883886	C	G	0.5	5.17978	LOC_Os02g14210
13	Chr2	7883886	C	G	0.5	5.17978	LOC_Os02g14220
13	Chr2	7883886	C	G	0.5	5.17978	LOC_Os02g14230
13	Chr2	7883886	C	G	0.5	5.17978	LOC_Os02g14240
13	Chr2	7883886	C	G	0.5	5.17978	LOC_Os02g14250
13	Chr2	7883886	C	G	0.5	5.17978	LOC_Os02g14260
13	Chr2	7883886	C	G	0.5	5.17978	LOC_Os02g14280
13	Chr2	7883886	C	G	0.5	5.17978	LOC_Os02g14290
13	Chr2	7883886	C	G	0.5	5.17978	LOC_Os02g14300
13	Chr2	7883886	C	G	0.5	5.17978	LOC_Os02g14310
13	Chr2	7883886	C	G	0.5	5.17978	LOC_Os02g14320
13	Chr2	7883886	C	G	0.5	5.17978	LOC_Os02g14330
13	Chr2	7883886	C	G	0.5	5.17978	LOC_Os02g14340
13	Chr2	7883886	C	G	0.5	5.17978	LOC_Os02g14350
13	Chr2	7883886	C	G	0.5	5.17978	LOC_Os02g14360
13	Chr2	7883886	C	G	0.5	5.17978	LOC_Os02g14370
13	Chr2	7883886	C	G	0.5	5.17978	LOC_Os02g14380
13	Chr2	7883886	C	G	0.5	5.17978	LOC_Os02g14390
13	Chr2	7883886	C	G	0.5	5.17978	LOC_Os02g14400
13	Chr2	7883886	C	G	0.5	5.17978	LOC_Os02g14410
13	Chr2	7883886	C	G	0.5	5.17978	LOC_Os02g14420
13	Chr2	7883886	C	G	0.5	5.17978	LOC_Os02g14430
13	Chr2	7883886	C	G	0.5	5.17978	LOC_Os02g14440
13	Chr2	7883886	C	G	0.5	5.17978	LOC_Os02g14450
13	Chr2	7883886	C	G	0.5	5.17978	LOC_Os02g14460
13	Chr2	7883886	C	G	0.5	5.17978	LOC_Os02g14470
13	Chr2	7883886	C	G	0.5	5.17978	LOC_Os02g14480
13	Chr2	7883886	C	G	0.5	5.17978	LOC_Os02g14490
13	Chr2	7883886	C	G	0.5	5.17978	LOC_Os02g14500
13	Chr2	7883886	C	G	0.5	5.17978	LOC_Os02g14510
13	Chr2	7883886	C	G	0.5	5.17978	LOC_Os02g14520
13	Chr2	7883886	C	G	0.5	5.17978	LOC_Os02g14530
13	Chr2	7883886	C	G	0.5	5.17978	LOC_Os02g14540
13	Chr2	7883886	C	G	0.5	5.17978	LOC_Os02g14550
13	Chr2	7883886	C	G	0.5	5.17978	LOC_Os02g14560
13	Chr2	7883886	C	G	0.5	5.17978	LOC_Os02g14570
13	Chr2	7883886	C	G	0.5	5.17978	LOC_Os02g14580
13	Chr2	7883886	C	G	0.5	5.17978	LOC_Os02g14590
13	Chr2	7883886	C	G	0.5	5.17978	LOC_Os02g14600
13	Chr2	7883886	C	G	0.5	5.17978	LOC_Os02g14610
13	Chr2	7883886	C	G	0.5	5.17978	LOC_Os02g14620
13	Chr2	7883886	C	G	0.5	5.17978	LOC_Os02g14630
13	Chr2	7883886	C	G	0.5	5.17978	LOC_Os02g14640
13	Chr2	7883886	C	G	0.5	5.17978	LOC_Os02g14650
14	Chr2	9692686	G	A	0.5	6.17749	LOC_Os02g16600
14	Chr2	9692686	G	A	0.5	6.17749	LOC_Os02g16610
14	Chr2	9692686	G	A	0.5	6.17749	LOC_Os02g16620
14	Chr2	9692686	G	A	0.5	6.17749	LOC_Os02g16630
14	Chr2	9692686	G	A	0.5	6.17749	LOC_Os02g16640
14	Chr2	9692686	G	A	0.5	6.17749	LOC_Os02g16650
14	Chr2	9692686	G	A	0.5	6.17749	LOC_Os02g16660
14	Chr2	9692686	G	A	0.5	6.17749	LOC_Os02g16670
14	Chr2	9692686	G	A	0.5	6.17749	LOC_Os02g16680
14	Chr2	9692686	G	A	0.5	6.17749	LOC_Os02g16690
14	Chr2	9692686	G	A	0.5	6.17749	LOC_Os02g16709
14	Chr2	9692686	G	A	0.5	6.17749	LOC_Os02g16730
14	Chr2	9692686	G	A	0.5	6.17749	LOC_Os02g16740
14	Chr2	9692686	G	A	0.5	6.17749	LOC_Os02g16750
14	Chr2	9692686	G	A	0.5	6.17749	LOC_Os02g16760
14	Chr2	9692686	G	A	0.5	6.17749	LOC_Os02g16770
14	Chr2	9692686	G	A	0.5	6.17749	LOC_Os02g16780
14	Chr2	9692686	G	A	0.5	6.17749	LOC_Os02g16790
14	Chr2	9692686	G	A	0.5	6.17749	LOC_Os02g16800
14	Chr2	9692686	G	A	0.5	6.17749	LOC_Os02g16809
14	Chr2	9692686	G	A	0.5	6.17749	LOC_Os02g16820
14	Chr2	9692686	G	A	0.5	6.17749	LOC_Os02g16830
14	Chr2	9692686	G	A	0.5	6.17749	LOC_Os02g16839
14	Chr2	9692686	G	A	0.5	6.17749	LOC_Os02g16850
14	Chr2	9692686	G	A	0.5	6.17749	LOC_Os02g16860
14	Chr2	9692686	G	A	0.5	6.17749	LOC_Os02g16880
14	Chr2	9692686	G	A	0.5	6.17749	LOC_Os02g16890
14	Chr2	9692686	G	A	0.5	6.17749	LOC_Os02g16900
14	Chr2	9692686	G	A	0.5	6.17749	LOC_Os02g16909
14	Chr2	9692686	G	A	0.5	6.17749	LOC_Os02g16920
14	Chr2	9692686	G	A	0.5	6.17749	LOC_Os02g16930
14	Chr2	9692686	G	A	0.5	6.17749	LOC_Os02g16940
14	Chr2	9692686	G	A	0.5	6.17749	LOC_Os02g16950
14	Chr2	9692686	G	A	0.5	6.17749	LOC_Os02g16960
14	Chr2	9692686	G	A	0.5	6.17749	LOC_Os02g16970
14	Chr2	9692686	G	A	0.5	6.17749	LOC_Os02g16980
14	Chr2	9692686	G	A	0.5	6.17749	LOC_Os02g16990
14	Chr2	9692686	G	A	0.5	6.17749	LOC_Os02g16995
14	Chr2	9692686	G	A	0.5	6.17749	LOC_Os02g17000
14	Chr2	9692686	G	A	0.5	6.17749	LOC_Os02g17010
14	Chr2	9692686	G	A	0.5	6.17749	LOC_Os02g17020
14	Chr2	9692686	G	A	0.5	6.17749	LOC_Os02g17030
14	Chr2	9692686	G	A	0.5	6.17749	LOC_Os02g17040
14	Chr2	9692686	G	A	0.5	6.17749	LOC_Os02g17050
14	Chr2	9692686	G	A	0.5	6.17749	LOC_Os02g17060
14	Chr2	9692686	G	A	0.5	6.17749	LOC_Os02g17070
14	Chr2	9692686	G	A	0.5	6.17749	LOC_Os02g17080
14	Chr2	9692686	G	A	0.5	6.17749	LOC_Os02g17090
14	Chr2	9692686	G	A	0.5	6.17749	LOC_Os02g17100
14	Chr2	9692686	G	A	0.5	6.17749	LOC_Os02g17110
14	Chr2	9692686	G	A	0.5	6.17749	LOC_Os02g17120
14	Chr2	9692686	G	A	0.5	6.17749	LOC_Os02g17130
14	Chr2	9692686	G	A	0.5	6.17749	LOC_Os02g17140
14	Chr2	9692686	G	A	0.5	6.17749	LOC_Os02g17150
14	Chr2	9692686	G	A	0.5	6.17749	LOC_Os02g17160
14	Chr2	9692686	G	A	0.5	6.17749	LOC_Os02g17170
14	Chr2	9692686	G	A	0.5	6.17749	LOC_Os02g17180
14	Chr2	9692686	G	A	0.5	6.17749	LOC_Os02g17190
14	Chr2	9692686	G	A	0.5	6.17749	LOC_Os02g17200
14	Chr2	9692686	G	A	0.5	6.17749	LOC_Os02g17210
14	Chr2	9692686	G	A	0.5	6.17749	LOC_Os02g17220
14	Chr2	9692686	G	A	0.5	6.17749	LOC_Os02g17230
14	Chr2	9692686	G	A	0.5	6.17749	LOC_Os02g17240
14	Chr2	9692686	G	A	0.5	6.17749	LOC_Os02g17250
15	Chr2	10382683	A	G	0.5	5.6405	LOC_Os02g17600
15	Chr2	10382683	A	G	0.5	5.6405	LOC_Os02g17610
15	Chr2	10382683	A	G	0.5	5.6405	LOC_Os02g17620
15	Chr2	10382683	A	G	0.5	5.6405	LOC_Os02g17630
15	Chr2	10382683	A	G	0.5	5.6405	LOC_Os02g17640
15	Chr2	10382683	A	G	0.5	5.6405	LOC_Os02g17650
15	Chr2	10382683	A	G	0.5	5.6405	LOC_Os02g17660
15	Chr2	10382683	A	G	0.5	5.6405	LOC_Os02g17670
15	Chr2	10382683	A	G	0.5	5.6405	LOC_Os02g17680
15	Chr2	10382683	A	G	0.5	5.6405	LOC_Os02g17690
15	Chr2	10382683	A	G	0.5	5.6405	LOC_Os02g17700
15	Chr2	10382683	A	G	0.5	5.6405	LOC_Os02g17710
15	Chr2	10382683	A	G	0.5	5.6405	LOC_Os02g17714
15	Chr2	10382683	A	G	0.5	5.6405	LOC_Os02g17720
15	Chr2	10382683	A	G	0.5	5.6405	LOC_Os02g17730
15	Chr2	10382683	A	G	0.5	5.6405	LOC_Os02g17740
15	Chr2	10382683	A	G	0.5	5.6405	LOC_Os02g17750
15	Chr2	10382683	A	G	0.5	5.6405	LOC_Os02g17760
15	Chr2	10382683	A	G	0.5	5.6405	LOC_Os02g17770
15	Chr2	10382683	A	G	0.5	5.6405	LOC_Os02g17780
15	Chr2	10382683	A	G	0.5	5.6405	LOC_Os02g17790
15	Chr2	10382683	A	G	0.5	5.6405	LOC_Os02g17810
15	Chr2	10382683	A	G	0.5	5.6405	LOC_Os02g17820
15	Chr2	10382683	A	G	0.5	5.6405	LOC_Os02g17830
15	Chr2	10382683	A	G	0.5	5.6405	LOC_Os02g17840
15	Chr2	10382683	A	G	0.5	5.6405	LOC_Os02g17850
15	Chr2	10382683	A	G	0.5	5.6405	LOC_Os02g17860
15	Chr2	10382683	A	G	0.5	5.6405	LOC_Os02g17870
15	Chr2	10382683	A	G	0.5	5.6405	LOC_Os02g17880
15	Chr2	10382683	A	G	0.5	5.6405	LOC_Os02g17890
15	Chr2	10382683	A	G	0.5	5.6405	LOC_Os02g17900
15	Chr2	10382683	A	G	0.5	5.6405	LOC_Os02g17910
15	Chr2	10382683	A	G	0.5	5.6405	LOC_Os02g17920
15	Chr2	10382683	A	G	0.5	5.6405	LOC_Os02g17930
15	Chr2	10382683	A	G	0.5	5.6405	LOC_Os02g17940
15	Chr2	10382683	A	G	0.5	5.6405	LOC_Os02g17960
15	Chr2	10382683	A	G	0.5	5.6405	LOC_Os02g17970
15	Chr2	10382683	A	G	0.5	5.6405	LOC_Os02g17980
15	Chr2	10382683	A	G	0.5	5.6405	LOC_Os02g17990
15	Chr2	10382683	A	G	0.5	5.6405	LOC_Os02g18000
15	Chr2	10382683	A	G	0.5	5.6405	LOC_Os02g18010
15	Chr2	10382683	A	G	0.5	5.6405	LOC_Os02g18020
15	Chr2	10382683	A	G	0.5	5.6405	LOC_Os02g18030
15	Chr2	10382683	A	G	0.5	5.6405	LOC_Os02g18040
15	Chr2	10382683	A	G	0.5	5.6405	LOC_Os02g18050
15	Chr2	10382683	A	G	0.5	5.6405	LOC_Os02g18060
15	Chr2	10382683	A	G	0.5	5.6405	LOC_Os02g18064
15	Chr2	10382683	A	G	0.5	5.6405	LOC_Os02g18070
15	Chr2	10382683	A	G	0.5	5.6405	LOC_Os02g18080
15	Chr2	10382683	A	G	0.5	5.6405	LOC_Os02g18090
15	Chr2	10382683	A	G	0.5	5.6405	LOC_Os02g18100
15	Chr2	10382683	A	G	0.5	5.6405	LOC_Os02g18110
15	Chr2	10382683	A	G	0.5	5.6405	LOC_Os02g18115
15	Chr2	10382683	A	G	0.5	5.6405	LOC_Os02g18120
15	Chr2	10382683	A	G	0.5	5.6405	LOC_Os02g18130
15	Chr2	10382683	A	G	0.5	5.6405	LOC_Os02g18140
15	Chr2	10382683	A	G	0.5	5.6405	LOC_Os02g18150
15	Chr2	10382683	A	G	0.5	5.6405	LOC_Os02g18160
15	Chr2	10382683	A	G	0.5	5.6405	LOC_Os02g18170
15	Chr2	10382683	A	G	0.5	5.6405	LOC_Os02g18180
15	Chr2	10382683	A	G	0.5	5.6405	LOC_Os02g18190
15	Chr2	10382683	A	G	0.5	5.6405	LOC_Os02g18200
15	Chr2	10382683	A	G	0.5	5.6405	LOC_Os02g18210
15	Chr2	10382683	A	G	0.5	5.6405	LOC_Os02g18220
15	Chr2	10382683	A	G	0.5	5.6405	LOC_Os02g18230
15	Chr2	10382683	A	G	0.5	5.6405	LOC_Os02g18240
15	Chr2	10382683	A	G	0.5	5.6405	LOC_Os02g18250
15	Chr2	10382683	A	G	0.5	5.6405	LOC_Os02g18260
15	Chr2	10382683	A	G	0.5	5.6405	LOC_Os02g18270
16	Chr3	7806406	C	T	0.5	5.21544	LOC_Os03g14020
16	Chr3	7806406	C	T	0.5	5.21544	LOC_Os03g14030
16	Chr3	7806406	C	T	0.5	5.21544	LOC_Os03g14040
16	Chr3	7806406	C	T	0.5	5.21544	LOC_Os03g14050
16	Chr3	7806406	C	T	0.5	5.21544	LOC_Os03g14060
16	Chr3	7806406	C	T	0.5	5.21544	LOC_Os03g14070
16	Chr3	7806406	C	T	0.5	5.21544	LOC_Os03g14080
16	Chr3	7806406	C	T	0.5	5.21544	LOC_Os03g14090
16	Chr3	7806406	C	T	0.5	5.21544	LOC_Os03g14100
16	Chr3	7806406	C	T	0.5	5.21544	LOC_Os03g14110
16	Chr3	7806406	C	T	0.5	5.21544	LOC_Os03g14120
16	Chr3	7806406	C	T	0.5	5.21544	LOC_Os03g14130
16	Chr3	7806406	C	T	0.5	5.21544	LOC_Os03g14140
16	Chr3	7806406	C	T	0.5	5.21544	LOC_Os03g14150
16	Chr3	7806406	C	T	0.5	5.21544	LOC_Os03g14160
16	Chr3	7806406	C	T	0.5	5.21544	LOC_Os03g14170
16	Chr3	7806406	C	T	0.5	5.21544	LOC_Os03g14180
16	Chr3	7806406	C	T	0.5	5.21544	LOC_Os03g14190
16	Chr3	7806406	C	T	0.5	5.21544	LOC_Os03g14205
16	Chr3	7806406	C	T	0.5	5.21544	LOC_Os03g14210
16	Chr3	7806406	C	T	0.5	5.21544	LOC_Os03g14220
16	Chr3	7806406	C	T	0.5	5.21544	LOC_Os03g14230
16	Chr3	7806406	C	T	0.5	5.21544	LOC_Os03g14250
16	Chr3	7806406	C	T	0.5	5.21544	LOC_Os03g14254
16	Chr3	7806406	C	T	0.5	5.21544	LOC_Os03g14258
16	Chr3	7806406	C	T	0.5	5.21544	LOC_Os03g14260
16	Chr3	7806406	C	T	0.5	5.21544	LOC_Os03g14270
16	Chr3	7806406	C	T	0.5	5.21544	LOC_Os03g14280
16	Chr3	7806406	C	T	0.5	5.21544	LOC_Os03g14290
16	Chr3	7806406	C	T	0.5	5.21544	LOC_Os03g14300
16	Chr3	7806406	C	T	0.5	5.21544	LOC_Os03g14310
16	Chr3	7806406	C	T	0.5	5.21544	LOC_Os03g14320
16	Chr3	7806406	C	T	0.5	5.21544	LOC_Os03g14334
16	Chr3	7806406	C	T	0.5	5.21544	LOC_Os03g14349
16	Chr3	7806406	C	T	0.5	5.21544	LOC_Os03g14370
16	Chr3	7806406	C	T	0.5	5.21544	LOC_Os03g14380
16	Chr3	7806406	C	T	0.5	5.21544	LOC_Os03g14390
16	Chr3	7806406	C	T	0.5	5.21544	LOC_Os03g14400
16	Chr3	7806406	C	T	0.5	5.21544	LOC_Os03g14410
16	Chr3	7806406	C	T	0.5	5.21544	LOC_Os03g14420
16	Chr3	7806406	C	T	0.5	5.21544	LOC_Os03g14430
16	Chr3	7806406	C	T	0.5	5.21544	LOC_Os03g14440
16	Chr3	7806406	C	T	0.5	5.21544	LOC_Os03g14450
16	Chr3	7806406	C	T	0.5	5.21544	LOC_Os03g14460
16	Chr3	7806406	C	T	0.5	5.21544	LOC_Os03g14470
16	Chr3	7806406	C	T	0.5	5.21544	LOC_Os03g14480
16	Chr3	7806406	C	T	0.5	5.21544	LOC_Os03g14490
16	Chr3	7806406	C	T	0.5	5.21544	LOC_Os03g14500
16	Chr3	7806406	C	T	0.5	5.21544	LOC_Os03g14510
16	Chr3	7806406	C	T	0.5	5.21544	LOC_Os03g14520
16	Chr3	7806406	C	T	0.5	5.21544	LOC_Os03g14530
16	Chr3	7806406	C	T	0.5	5.21544	LOC_Os03g14540
16	Chr3	7806406	C	T	0.5	5.21544	LOC_Os03g14550
16	Chr3	7806406	C	T	0.5	5.21544	LOC_Os03g14560
16	Chr3	7806406	C	T	0.5	5.21544	LOC_Os03g14570
16	Chr3	7806406	C	T	0.5	5.21544	LOC_Os03g14580
16	Chr3	7806406	C	T	0.5	5.21544	LOC_Os03g14590
16	Chr3	7806406	C	T	0.5	5.21544	LOC_Os03g14600
16	Chr3	7806406	C	T	0.5	5.21544	LOC_Os03g14610
16	Chr3	7806406	C	T	0.5	5.21544	LOC_Os03g14615
16	Chr3	7806406	C	T	0.5	5.21544	LOC_Os03g14630
16	Chr3	7806406	C	T	0.5	5.21544	LOC_Os03g14642
16	Chr3	7806406	C	T	0.5	5.21544	LOC_Os03g14654
16	Chr3	7806406	C	T	0.5	5.21544	LOC_Os03g14669
16	Chr3	7806406	C	T	0.5	5.21544	LOC_Os03g14690
16	Chr3	7806406	C	T	0.5	5.21544	LOC_Os03g14700
16	Chr3	7806406	C	T	0.5	5.21544	LOC_Os03g14710
16	Chr3	7806406	C	T	0.5	5.21544	LOC_Os03g14720
17	Chr3	16833848	G	A	0.5	5.14186	LOC_Os03g29244
17	Chr3	16833848	G	A	0.5	5.14186	LOC_Os03g29250
17	Chr3	16833848	G	A	0.5	5.14186	LOC_Os03g29260
17	Chr3	16833848	G	A	0.5	5.14186	LOC_Os03g29270
17	Chr3	16833848	G	A	0.5	5.14186	LOC_Os03g29280
17	Chr3	16833848	G	A	0.5	5.14186	LOC_Os03g29290
17	Chr3	16833848	G	A	0.5	5.14186	LOC_Os03g29310
17	Chr3	16833848	G	A	0.5	5.14186	LOC_Os03g29330
17	Chr3	16833848	G	A	0.5	5.14186	LOC_Os03g29340
17	Chr3	16833848	G	A	0.5	5.14186	LOC_Os03g29350
17	Chr3	16833848	G	A	0.5	5.14186	LOC_Os03g29360
17	Chr3	16833848	G	A	0.5	5.14186	LOC_Os03g29370
17	Chr3	16833848	G	A	0.5	5.14186	LOC_Os03g29389
17	Chr3	16833848	G	A	0.5	5.14186	LOC_Os03g29400
17	Chr3	16833848	G	A	0.5	5.14186	LOC_Os03g29410
17	Chr3	16833848	G	A	0.5	5.14186	LOC_Os03g29420
17	Chr3	16833848	G	A	0.5	5.14186	LOC_Os03g29430
17	Chr3	16833848	G	A	0.5	5.14186	LOC_Os03g29440
17	Chr3	16833848	G	A	0.5	5.14186	LOC_Os03g29460
17	Chr3	16833848	G	A	0.5	5.14186	LOC_Os03g29470
17	Chr3	16833848	G	A	0.5	5.14186	LOC_Os03g29480
17	Chr3	16833848	G	A	0.5	5.14186	LOC_Os03g29490
17	Chr3	16833848	G	A	0.5	5.14186	LOC_Os03g29510
17	Chr3	16833848	G	A	0.5	5.14186	LOC_Os03g29520
17	Chr3	16833848	G	A	0.5	5.14186	LOC_Os03g29540
17	Chr3	16833848	G	A	0.5	5.14186	LOC_Os03g29550
17	Chr3	16833848	G	A	0.5	5.14186	LOC_Os03g29560
17	Chr3	16833848	G	A	0.5	5.14186	LOC_Os03g29570
17	Chr3	16833848	G	A	0.5	5.14186	LOC_Os03g29584
17	Chr3	16833848	G	A	0.5	5.14186	LOC_Os03g29600
17	Chr3	16833848	G	A	0.5	5.14186	LOC_Os03g29614
17	Chr3	16833848	G	A	0.5	5.14186	LOC_Os03g29630
17	Chr3	16833848	G	A	0.5	5.14186	LOC_Os03g29650
17	Chr3	16833848	G	A	0.5	5.14186	LOC_Os03g29660
17	Chr3	16833848	G	A	0.5	5.14186	LOC_Os03g29680
17	Chr3	16833848	G	A	0.5	5.14186	LOC_Os03g29690
17	Chr3	16833848	G	A	0.5	5.14186	LOC_Os03g29710
17	Chr3	16833848	G	A	0.5	5.14186	LOC_Os03g29730
17	Chr3	16833848	G	A	0.5	5.14186	LOC_Os03g29740
17	Chr3	16833848	G	A	0.5	5.14186	LOC_Os03g29750
17	Chr3	16833848	G	A	0.5	5.14186	LOC_Os03g29760
17	Chr3	16833848	G	A	0.5	5.14186	LOC_Os03g29770
17	Chr3	16833848	G	A	0.5	5.14186	LOC_Os03g29790
17	Chr3	16833848	G	A	0.5	5.14186	LOC_Os03g29810
17	Chr3	16833848	G	A	0.5	5.14186	LOC_Os03g29830
17	Chr3	16833848	G	A	0.5	5.14186	LOC_Os03g29850
17	Chr3	16833848	G	A	0.5	5.14186	LOC_Os03g29864
17	Chr3	16833848	G	A	0.5	5.14186	LOC_Os03g29880
17	Chr3	16833848	G	A	0.5	5.14186	LOC_Os03g29900
18	Chr3	17810361	G	T	0.5	5.50699	LOC_Os03g30920
18	Chr3	17810361	G	T	0.5	5.50699	LOC_Os03g30934
18	Chr3	17810361	G	T	0.5	5.50699	LOC_Os03g30950
18	Chr3	17810361	G	T	0.5	5.50699	LOC_Os03g30970
18	Chr3	17810361	G	T	0.5	5.50699	LOC_Os03g30980
18	Chr3	17810361	G	T	0.5	5.50699	LOC_Os03g30990
18	Chr3	17810361	G	T	0.5	5.50699	LOC_Os03g31000
18	Chr3	17810361	G	T	0.5	5.50699	LOC_Os03g31010
18	Chr3	17810361	G	T	0.5	5.50699	LOC_Os03g31026
18	Chr3	17810361	G	T	0.5	5.50699	LOC_Os03g31044
18	Chr3	17810361	G	T	0.5	5.50699	LOC_Os03g31060
18	Chr3	17810361	G	T	0.5	5.50699	LOC_Os03g31070
18	Chr3	17810361	G	T	0.5	5.50699	LOC_Os03g31090
18	Chr3	17810361	G	T	0.5	5.50699	LOC_Os03g31110
18	Chr3	17810361	G	T	0.5	5.50699	LOC_Os03g31120
18	Chr3	17810361	G	T	0.5	5.50699	LOC_Os03g31134
18	Chr3	17810361	G	T	0.5	5.50699	LOC_Os03g31150
18	Chr3	17810361	G	T	0.5	5.50699	LOC_Os03g31160
18	Chr3	17810361	G	T	0.5	5.50699	LOC_Os03g31170
18	Chr3	17810361	G	T	0.5	5.50699	LOC_Os03g31180
18	Chr3	17810361	G	T	0.5	5.50699	LOC_Os03g31190
18	Chr3	17810361	G	T	0.5	5.50699	LOC_Os03g31200
18	Chr3	17810361	G	T	0.5	5.50699	LOC_Os03g31210
18	Chr3	17810361	G	T	0.5	5.50699	LOC_Os03g31230
18	Chr3	17810361	G	T	0.5	5.50699	LOC_Os03g31240
18	Chr3	17810361	G	T	0.5	5.50699	LOC_Os03g31254
18	Chr3	17810361	G	T	0.5	5.50699	LOC_Os03g31260
18	Chr3	17810361	G	T	0.5	5.50699	LOC_Os03g31270
18	Chr3	17810361	G	T	0.5	5.50699	LOC_Os03g31280
18	Chr3	17810361	G	T	0.5	5.50699	LOC_Os03g31290
18	Chr3	17810361	G	T	0.5	5.50699	LOC_Os03g31300
18	Chr3	17810361	G	T	0.5	5.50699	LOC_Os03g31310
18	Chr3	17810361	G	T	0.5	5.50699	LOC_Os03g31320
18	Chr3	17810361	G	T	0.5	5.50699	LOC_Os03g31340
18	Chr3	17810361	G	T	0.5	5.50699	LOC_Os03g31360
18	Chr3	17810361	G	T	0.5	5.50699	LOC_Os03g31370
18	Chr3	17810361	G	T	0.5	5.50699	LOC_Os03g31390
18	Chr3	17810361	G	T	0.5	5.50699	LOC_Os03g31400
18	Chr3	17810361	G	T	0.5	5.50699	LOC_Os03g31410
18	Chr3	17810361	G	T	0.5	5.50699	LOC_Os03g31430
18	Chr3	17810361	G	T	0.5	5.50699	LOC_Os03g31440
18	Chr3	17810361	G	T	0.5	5.50699	LOC_Os03g31446
18	Chr3	17810361	G	T	0.5	5.50699	LOC_Os03g31460
18	Chr3	17810361	G	T	0.5	5.50699	LOC_Os03g31480
18	Chr3	17810361	G	T	0.5	5.50699	LOC_Os03g31490
18	Chr3	17810361	G	T	0.5	5.50699	LOC_Os03g31500
18	Chr3	17810361	G	T	0.5	5.50699	LOC_Os03g31510
18	Chr3	17810361	G	T	0.5	5.50699	LOC_Os03g31520
18	Chr3	17810361	G	T	0.5	5.50699	LOC_Os03g31530
18	Chr3	17810361	G	T	0.5	5.50699	LOC_Os03g31540
18	Chr3	17810361	G	T	0.5	5.50699	LOC_Os03g31542
18	Chr3	17810361	G	T	0.5	5.50699	LOC_Os03g31544
18	Chr3	17810361	G	T	0.5	5.50699	LOC_Os03g31546
18	Chr3	17810361	G	T	0.5	5.50699	LOC_Os03g31550
18	Chr3	17810361	G	T	0.5	5.50699	LOC_Os03g31560
19	Chr3	19060628	C	T	0.5	5.73367	LOC_Os03g33000
19	Chr3	19060628	C	T	0.5	5.73367	LOC_Os03g33010
19	Chr3	19060628	C	T	0.5	5.73367	LOC_Os03g33012
19	Chr3	19060628	C	T	0.5	5.73367	LOC_Os03g33030
19	Chr3	19060628	C	T	0.5	5.73367	LOC_Os03g33040
19	Chr3	19060628	C	T	0.5	5.73367	LOC_Os03g33042
19	Chr3	19060628	C	T	0.5	5.73367	LOC_Os03g33044
19	Chr3	19060628	C	T	0.5	5.73367	LOC_Os03g33050
19	Chr3	19060628	C	T	0.5	5.73367	LOC_Os03g33060
19	Chr3	19060628	C	T	0.5	5.73367	LOC_Os03g33070
19	Chr3	19060628	C	T	0.5	5.73367	LOC_Os03g33074
19	Chr3	19060628	C	T	0.5	5.73367	LOC_Os03g33080
19	Chr3	19060628	C	T	0.5	5.73367	LOC_Os03g33090
19	Chr3	19060628	C	T	0.5	5.73367	LOC_Os03g33100
19	Chr3	19060628	C	T	0.5	5.73367	LOC_Os03g33110
19	Chr3	19060628	C	T	0.5	5.73367	LOC_Os03g33130
19	Chr3	19060628	C	T	0.5	5.73367	LOC_Os03g33140
19	Chr3	19060628	C	T	0.5	5.73367	LOC_Os03g33150
19	Chr3	19060628	C	T	0.5	5.73367	LOC_Os03g33160
19	Chr3	19060628	C	T	0.5	5.73367	LOC_Os03g33172
19	Chr3	19060628	C	T	0.5	5.73367	LOC_Os03g33177
19	Chr3	19060628	C	T	0.5	5.73367	LOC_Os03g33190
19	Chr3	19060628	C	T	0.5	5.73367	LOC_Os03g33200
19	Chr3	19060628	C	T	0.5	5.73367	LOC_Os03g33220
19	Chr3	19060628	C	T	0.5	5.73367	LOC_Os03g33230
19	Chr3	19060628	C	T	0.5	5.73367	LOC_Os03g33240
19	Chr3	19060628	C	T	0.5	5.73367	LOC_Os03g33250
19	Chr3	19060628	C	T	0.5	5.73367	LOC_Os03g33260
19	Chr3	19060628	C	T	0.5	5.73367	LOC_Os03g33270
19	Chr3	19060628	C	T	0.5	5.73367	LOC_Os03g33280
19	Chr3	19060628	C	T	0.5	5.73367	LOC_Os03g33290
19	Chr3	19060628	C	T	0.5	5.73367	LOC_Os03g33300
19	Chr3	19060628	C	T	0.5	5.73367	LOC_Os03g33310
19	Chr3	19060628	C	T	0.5	5.73367	LOC_Os03g33319
19	Chr3	19060628	C	T	0.5	5.73367	LOC_Os03g33328
19	Chr3	19060628	C	T	0.5	5.73367	LOC_Os03g33340
19	Chr3	19060628	C	T	0.5	5.73367	LOC_Os03g33360
19	Chr3	19060628	C	T	0.5	5.73367	LOC_Os03g33370
19	Chr3	19060628	C	T	0.5	5.73367	LOC_Os03g33380
19	Chr3	19060628	C	T	0.5	5.73367	LOC_Os03g33384
19	Chr3	19060628	C	T	0.5	5.73367	LOC_Os03g33390
19	Chr3	19060628	C	T	0.5	5.73367	LOC_Os03g33400
19	Chr3	19060628	C	T	0.5	5.73367	LOC_Os03g33420
19	Chr3	19060628	C	T	0.5	5.73367	LOC_Os03g33430
19	Chr3	19060628	C	T	0.5	5.73367	LOC_Os03g33450
19	Chr3	19060628	C	T	0.5	5.73367	LOC_Os03g33460
19	Chr3	19060628	C	T	0.5	5.73367	LOC_Os03g33480
19	Chr3	19060628	C	T	0.5	5.73367	LOC_Os03g33490
19	Chr3	19060628	C	T	0.5	5.73367	LOC_Os03g33500
19	Chr3	19060628	C	T	0.5	5.73367	LOC_Os03g33509
19	Chr3	19060628	C	T	0.5	5.73367	LOC_Os03g33520
19	Chr3	19060628	C	T	0.5	5.73367	LOC_Os03g33530
19	Chr3	19060628	C	T	0.5	5.73367	LOC_Os03g33540
19	Chr3	19060628	C	T	0.5	5.73367	LOC_Os03g33550
19	Chr3	19060628	C	T	0.5	5.73367	LOC_Os03g33570
19	Chr3	19060628	C	T	0.5	5.73367	LOC_Os03g33580
19	Chr3	19060628	C	T	0.5	5.73367	LOC_Os03g33590
19	Chr3	19060628	C	T	0.5	5.73367	LOC_Os03g33600
19	Chr3	19060628	C	T	0.5	5.73367	LOC_Os03g33610
19	Chr3	19060628	C	T	0.5	5.73367	LOC_Os03g33620
19	Chr3	19060628	C	T	0.5	5.73367	LOC_Os03g33640
19	Chr3	19060628	C	T	0.5	5.73367	LOC_Os03g33650
19	Chr3	19060628	C	T	0.5	5.73367	LOC_Os03g33660
19	Chr3	19060628	C	T	0.5	5.73367	LOC_Os03g33670
20	Chr3	22239677	G	A	0.5	5.90797	LOC_Os03g39520
20	Chr3	22239677	G	A	0.5	5.90797	LOC_Os03g39530
20	Chr3	22239677	G	A	0.5	5.90797	LOC_Os03g39540
20	Chr3	22239677	G	A	0.5	5.90797	LOC_Os03g39550
20	Chr3	22239677	G	A	0.5	5.90797	LOC_Os03g39560
20	Chr3	22239677	G	A	0.5	5.90797	LOC_Os03g39570
20	Chr3	22239677	G	A	0.5	5.90797	LOC_Os03g39580
20	Chr3	22239677	G	A	0.5	5.90797	LOC_Os03g39590
20	Chr3	22239677	G	A	0.5	5.90797	LOC_Os03g39594
20	Chr3	22239677	G	A	0.5	5.90797	LOC_Os03g39598
20	Chr3	22239677	G	A	0.5	5.90797	LOC_Os03g39602
20	Chr3	22239677	G	A	0.5	5.90797	LOC_Os03g39610
20	Chr3	22239677	G	A	0.5	5.90797	LOC_Os03g39620
20	Chr3	22239677	G	A	0.5	5.90797	LOC_Os03g39629
20	Chr3	22239677	G	A	0.5	5.90797	LOC_Os03g39640
20	Chr3	22239677	G	A	0.5	5.90797	LOC_Os03g39650
20	Chr3	22239677	G	A	0.5	5.90797	LOC_Os03g39655
20	Chr3	22239677	G	A	0.5	5.90797	LOC_Os03g39660
20	Chr3	22239677	G	A	0.5	5.90797	LOC_Os03g39670
20	Chr3	22239677	G	A	0.5	5.90797	LOC_Os03g39680
20	Chr3	22239677	G	A	0.5	5.90797	LOC_Os03g39690
20	Chr3	22239677	G	A	0.5	5.90797	LOC_Os03g39700
20	Chr3	22239677	G	A	0.5	5.90797	LOC_Os03g39710
20	Chr3	22239677	G	A	0.5	5.90797	LOC_Os03g39720
20	Chr3	22239677	G	A	0.5	5.90797	LOC_Os03g39730
20	Chr3	22239677	G	A	0.5	5.90797	LOC_Os03g39740
20	Chr3	22239677	G	A	0.5	5.90797	LOC_Os03g39760
20	Chr3	22239677	G	A	0.5	5.90797	LOC_Os03g39780
20	Chr3	22239677	G	A	0.5	5.90797	LOC_Os03g39790
20	Chr3	22239677	G	A	0.5	5.90797	LOC_Os03g39820
20	Chr3	22239677	G	A	0.5	5.90797	LOC_Os03g39830
20	Chr3	22239677	G	A	0.5	5.90797	LOC_Os03g39850
20	Chr3	22239677	G	A	0.5	5.90797	LOC_Os03g39860
20	Chr3	22239677	G	A	0.5	5.90797	LOC_Os03g39870
20	Chr3	22239677	G	A	0.5	5.90797	LOC_Os03g39880
20	Chr3	22239677	G	A	0.5	5.90797	LOC_Os03g39890
20	Chr3	22239677	G	A	0.5	5.90797	LOC_Os03g39900
20	Chr3	22239677	G	A	0.5	5.90797	LOC_Os03g39910
20	Chr3	22239677	G	A	0.5	5.90797	LOC_Os03g39920
20	Chr3	22239677	G	A	0.5	5.90797	LOC_Os03g39930
20	Chr3	22239677	G	A	0.5	5.90797	LOC_Os03g39940
20	Chr3	22239677	G	A	0.5	5.90797	LOC_Os03g39960
20	Chr3	22239677	G	A	0.5	5.90797	LOC_Os03g39970
20	Chr3	22239677	G	A	0.5	5.90797	LOC_Os03g39980
20	Chr3	22239677	G	A	0.5	5.90797	LOC_Os03g40000
20	Chr3	22239677	G	A	0.5	5.90797	LOC_Os03g40010
20	Chr3	22239677	G	A	0.5	5.90797	LOC_Os03g40020
20	Chr3	22239677	G	A	0.5	5.90797	LOC_Os03g40030
20	Chr3	22239677	G	A	0.5	5.90797	LOC_Os03g40040
20	Chr3	22239677	G	A	0.5	5.90797	LOC_Os03g40060
20	Chr3	22239677	G	A	0.5	5.90797	LOC_Os03g40070
20	Chr3	22239677	G	A	0.5	5.90797	LOC_Os03g40080
20	Chr3	22239677	G	A	0.5	5.90797	LOC_Os03g40084
20	Chr3	22239677	G	A	0.5	5.90797	LOC_Os03g40090
20	Chr3	22239677	G	A	0.5	5.90797	LOC_Os03g40100
20	Chr3	22239677	G	A	0.5	5.90797	LOC_Os03g40110
20	Chr3	22239677	G	A	0.5	5.90797	LOC_Os03g40120
20	Chr3	22239677	G	A	0.5	5.90797	LOC_Os03g40130
20	Chr3	22239677	G	A	0.5	5.90797	LOC_Os03g40160
20	Chr3	22239677	G	A	0.5	5.90797	LOC_Os03g40170
20	Chr3	22239677	G	A	0.5	5.90797	LOC_Os03g40180
20	Chr3	22239677	G	A	0.5	5.90797	LOC_Os03g40194
20	Chr3	22239677	G	A	0.5	5.90797	LOC_Os03g40210
20	Chr3	22239677	G	A	0.5	5.90797	LOC_Os03g40220
20	Chr3	22239677	G	A	0.5	5.90797	LOC_Os03g40230
20	Chr3	22239677	G	A	0.5	5.90797	LOC_Os03g40240
20	Chr3	22239677	G	A	0.5	5.90797	LOC_Os03g40250
20	Chr3	22239677	G	A	0.5	5.90797	LOC_Os03g40260
20	Chr3	22239677	G	A	0.5	5.90797	LOC_Os03g40270
20	Chr3	22239677	G	A	0.5	5.90797	LOC_Os03g40290
20	Chr3	22239677	G	A	0.5	5.90797	LOC_Os03g40300
20	Chr3	22239677	G	A	0.5	5.90797	LOC_Os03g40310
20	Chr3	22239677	G	A	0.5	5.90797	LOC_Os03g40320
20	Chr3	22239677	G	A	0.5	5.90797	LOC_Os03g40330
20	Chr3	22239677	G	A	0.5	5.90797	LOC_Os03g40360
20	Chr3	22239677	G	A	0.5	5.90797	LOC_Os03g40370
20	Chr3	22239677	G	A	0.5	5.90797	LOC_Os03g40380
20	Chr3	22239677	G	A	0.5	5.90797	LOC_Os03g40390
21	Chr3	22747102	G	C	0.5	5.44123	LOC_Os03g40550
21	Chr3	22747102	G	C	0.5	5.44123	LOC_Os03g40560
21	Chr3	22747102	G	C	0.5	5.44123	LOC_Os03g40570
21	Chr3	22747102	G	C	0.5	5.44123	LOC_Os03g40580
21	Chr3	22747102	G	C	0.5	5.44123	LOC_Os03g40600
21	Chr3	22747102	G	C	0.5	5.44123	LOC_Os03g40610
21	Chr3	22747102	G	C	0.5	5.44123	LOC_Os03g40630
21	Chr3	22747102	G	C	0.5	5.44123	LOC_Os03g40650
21	Chr3	22747102	G	C	0.5	5.44123	LOC_Os03g40670
21	Chr3	22747102	G	C	0.5	5.44123	LOC_Os03g40690
21	Chr3	22747102	G	C	0.5	5.44123	LOC_Os03g40700
21	Chr3	22747102	G	C	0.5	5.44123	LOC_Os03g40710
21	Chr3	22747102	G	C	0.5	5.44123	LOC_Os03g40720
21	Chr3	22747102	G	C	0.5	5.44123	LOC_Os03g40725
21	Chr3	22747102	G	C	0.5	5.44123	LOC_Os03g40770
21	Chr3	22747102	G	C	0.5	5.44123	LOC_Os03g40780
21	Chr3	22747102	G	C	0.5	5.44123	LOC_Os03g40790
21	Chr3	22747102	G	C	0.5	5.44123	LOC_Os03g40800
21	Chr3	22747102	G	C	0.5	5.44123	LOC_Os03g40820
21	Chr3	22747102	G	C	0.5	5.44123	LOC_Os03g40830
21	Chr3	22747102	G	C	0.5	5.44123	LOC_Os03g40840
21	Chr3	22747102	G	C	0.5	5.44123	LOC_Os03g40860
21	Chr3	22747102	G	C	0.5	5.44123	LOC_Os03g40870
21	Chr3	22747102	G	C	0.5	5.44123	LOC_Os03g40880
21	Chr3	22747102	G	C	0.5	5.44123	LOC_Os03g40900
21	Chr3	22747102	G	C	0.5	5.44123	LOC_Os03g40910
21	Chr3	22747102	G	C	0.5	5.44123	LOC_Os03g40920
21	Chr3	22747102	G	C	0.5	5.44123	LOC_Os03g40930
21	Chr3	22747102	G	C	0.5	5.44123	LOC_Os03g40950
21	Chr3	22747102	G	C	0.5	5.44123	LOC_Os03g40960
21	Chr3	22747102	G	C	0.5	5.44123	LOC_Os03g40970
21	Chr3	22747102	G	C	0.5	5.44123	LOC_Os03g40980
21	Chr3	22747102	G	C	0.5	5.44123	LOC_Os03g41000
21	Chr3	22747102	G	C	0.5	5.44123	LOC_Os03g41010
21	Chr3	22747102	G	C	0.5	5.44123	LOC_Os03g41030
21	Chr3	22747102	G	C	0.5	5.44123	LOC_Os03g41050
21	Chr3	22747102	G	C	0.5	5.44123	LOC_Os03g41060
21	Chr3	22747102	G	C	0.5	5.44123	LOC_Os03g41064
21	Chr3	22747102	G	C	0.5	5.44123	LOC_Os03g41070
21	Chr3	22747102	G	C	0.5	5.44123	LOC_Os03g41080
21	Chr3	22747102	G	C	0.5	5.44123	LOC_Os03g41100
21	Chr3	22747102	G	C	0.5	5.44123	LOC_Os03g41110
21	Chr3	22747102	G	C	0.5	5.44123	LOC_Os03g41120
21	Chr3	22747102	G	C	0.5	5.44123	LOC_Os03g41130
21	Chr3	22747102	G	C	0.5	5.44123	LOC_Os03g41140
21	Chr3	22747102	G	C	0.5	5.44123	LOC_Os03g41150
21	Chr3	22747102	G	C	0.5	5.44123	LOC_Os03g41154
21	Chr3	22747102	G	C	0.5	5.44123	LOC_Os03g41160
21	Chr3	22747102	G	C	0.5	5.44123	LOC_Os03g41170
21	Chr3	22747102	G	C	0.5	5.44123	LOC_Os03g41180
21	Chr3	22747102	G	C	0.5	5.44123	LOC_Os03g41200
21	Chr3	22747102	G	C	0.5	5.44123	LOC_Os03g41229
21	Chr3	22747102	G	C	0.5	5.44123	LOC_Os03g41260
21	Chr3	22747102	G	C	0.5	5.44123	LOC_Os03g41280
21	Chr3	22747102	G	C	0.5	5.44123	LOC_Os03g41290
21	Chr3	22747102	G	C	0.5	5.44123	LOC_Os03g41300
21	Chr3	22747102	G	C	0.5	5.44123	LOC_Os03g41310
21	Chr3	22747102	G	C	0.5	5.44123	LOC_Os03g41320
21	Chr3	22747102	G	C	0.5	5.44123	LOC_Os03g41330
21	Chr3	22747102	G	C	0.5	5.44123	LOC_Os03g41339
21	Chr3	22747102	G	C	0.5	5.44123	LOC_Os03g41350
21	Chr3	22747102	G	C	0.5	5.44123	LOC_Os03g41380
21	Chr3	22747102	G	C	0.5	5.44123	LOC_Os03g41390
21	Chr3	22747102	G	C	0.5	5.44123	LOC_Os03g41400
21	Chr3	22747102	G	C	0.5	5.44123	LOC_Os03g41419
21	Chr3	22747102	G	C	0.5	5.44123	LOC_Os03g41438
22	Chr3	24115601	A	G	0.5	6.25181	LOC_Os03g42890
22	Chr3	24115601	A	G	0.5	6.25181	LOC_Os03g42900
22	Chr3	24115601	A	G	0.5	6.25181	LOC_Os03g42910
22	Chr3	24115601	A	G	0.5	6.25181	LOC_Os03g42920
22	Chr3	24115601	A	G	0.5	6.25181	LOC_Os03g42930
22	Chr3	24115601	A	G	0.5	6.25181	LOC_Os03g42950
22	Chr3	24115601	A	G	0.5	6.25181	LOC_Os03g42954
22	Chr3	24115601	A	G	0.5	6.25181	LOC_Os03g42960
22	Chr3	24115601	A	G	0.5	6.25181	LOC_Os03g42970
22	Chr3	24115601	A	G	0.5	6.25181	LOC_Os03g42990
22	Chr3	24115601	A	G	0.5	6.25181	LOC_Os03g43000
22	Chr3	24115601	A	G	0.5	6.25181	LOC_Os03g43010
22	Chr3	24115601	A	G	0.5	6.25181	LOC_Os03g43020
22	Chr3	24115601	A	G	0.5	6.25181	LOC_Os03g43030
22	Chr3	24115601	A	G	0.5	6.25181	LOC_Os03g43040
22	Chr3	24115601	A	G	0.5	6.25181	LOC_Os03g43050
22	Chr3	24115601	A	G	0.5	6.25181	LOC_Os03g43060
22	Chr3	24115601	A	G	0.5	6.25181	LOC_Os03g43070
22	Chr3	24115601	A	G	0.5	6.25181	LOC_Os03g43080
22	Chr3	24115601	A	G	0.5	6.25181	LOC_Os03g43090
22	Chr3	24115601	A	G	0.5	6.25181	LOC_Os03g43100
22	Chr3	24115601	A	G	0.5	6.25181	LOC_Os03g43114
22	Chr3	24115601	A	G	0.5	6.25181	LOC_Os03g43130
22	Chr3	24115601	A	G	0.5	6.25181	LOC_Os03g43140
22	Chr3	24115601	A	G	0.5	6.25181	LOC_Os03g43150
22	Chr3	24115601	A	G	0.5	6.25181	LOC_Os03g43160
22	Chr3	24115601	A	G	0.5	6.25181	LOC_Os03g43169
22	Chr3	24115601	A	G	0.5	6.25181	LOC_Os03g43180
22	Chr3	24115601	A	G	0.5	6.25181	LOC_Os03g43190
22	Chr3	24115601	A	G	0.5	6.25181	LOC_Os03g43200
22	Chr3	24115601	A	G	0.5	6.25181	LOC_Os03g43210
22	Chr3	24115601	A	G	0.5	6.25181	LOC_Os03g43220
22	Chr3	24115601	A	G	0.5	6.25181	LOC_Os03g43230
22	Chr3	24115601	A	G	0.5	6.25181	LOC_Os03g43235
22	Chr3	24115601	A	G	0.5	6.25181	LOC_Os03g43240
22	Chr3	24115601	A	G	0.5	6.25181	LOC_Os03g43250
22	Chr3	24115601	A	G	0.5	6.25181	LOC_Os03g43270
22	Chr3	24115601	A	G	0.5	6.25181	LOC_Os03g43280
22	Chr3	24115601	A	G	0.5	6.25181	LOC_Os03g43290
22	Chr3	24115601	A	G	0.5	6.25181	LOC_Os03g43309
22	Chr3	24115601	A	G	0.5	6.25181	LOC_Os03g43330
22	Chr3	24115601	A	G	0.5	6.25181	LOC_Os03g43340
22	Chr3	24115601	A	G	0.5	6.25181	LOC_Os03g43350
22	Chr3	24115601	A	G	0.5	6.25181	LOC_Os03g43360
22	Chr3	24115601	A	G	0.5	6.25181	LOC_Os03g43374
22	Chr3	24115601	A	G	0.5	6.25181	LOC_Os03g43390
22	Chr3	24115601	A	G	0.5	6.25181	LOC_Os03g43400
22	Chr3	24115601	A	G	0.5	6.25181	LOC_Os03g43410
22	Chr3	24115601	A	G	0.5	6.25181	LOC_Os03g43420
22	Chr3	24115601	A	G	0.5	6.25181	LOC_Os03g43430
22	Chr3	24115601	A	G	0.5	6.25181	LOC_Os03g43440
22	Chr3	24115601	A	G	0.5	6.25181	LOC_Os03g43460
22	Chr3	24115601	A	G	0.5	6.25181	LOC_Os03g43464
22	Chr3	24115601	A	G	0.5	6.25181	LOC_Os03g43470
22	Chr3	24115601	A	G	0.5	6.25181	LOC_Os03g43480
22	Chr3	24115601	A	G	0.5	6.25181	LOC_Os03g43490
22	Chr3	24115601	A	G	0.5	6.25181	LOC_Os03g43500
22	Chr3	24115601	A	G	0.5	6.25181	LOC_Os03g43510
22	Chr3	24115601	A	G	0.5	6.25181	LOC_Os03g43524
22	Chr3	24115601	A	G	0.5	6.25181	LOC_Os03g43540
22	Chr3	24115601	A	G	0.5	6.25181	LOC_Os03g43550
23	Chr3	30233496	C	T	0.5	5.1576	LOC_Os03g52300
23	Chr3	30233496	C	T	0.5	5.1576	LOC_Os03g52310
23	Chr3	30233496	C	T	0.5	5.1576	LOC_Os03g52320
23	Chr3	30233496	C	T	0.5	5.1576	LOC_Os03g52330
23	Chr3	30233496	C	T	0.5	5.1576	LOC_Os03g52340
23	Chr3	30233496	C	T	0.5	5.1576	LOC_Os03g52350
23	Chr3	30233496	C	T	0.5	5.1576	LOC_Os03g52355
23	Chr3	30233496	C	T	0.5	5.1576	LOC_Os03g52360
23	Chr3	30233496	C	T	0.5	5.1576	LOC_Os03g52370
23	Chr3	30233496	C	T	0.5	5.1576	LOC_Os03g52380
23	Chr3	30233496	C	T	0.5	5.1576	LOC_Os03g52390
23	Chr3	30233496	C	T	0.5	5.1576	LOC_Os03g52400
23	Chr3	30233496	C	T	0.5	5.1576	LOC_Os03g52410
23	Chr3	30233496	C	T	0.5	5.1576	LOC_Os03g52420
23	Chr3	30233496	C	T	0.5	5.1576	LOC_Os03g52430
23	Chr3	30233496	C	T	0.5	5.1576	LOC_Os03g52450
23	Chr3	30233496	C	T	0.5	5.1576	LOC_Os03g52460
23	Chr3	30233496	C	T	0.5	5.1576	LOC_Os03g52470
23	Chr3	30233496	C	T	0.5	5.1576	LOC_Os03g52475
23	Chr3	30233496	C	T	0.5	5.1576	LOC_Os03g52490
23	Chr3	30233496	C	T	0.5	5.1576	LOC_Os03g52500
23	Chr3	30233496	C	T	0.5	5.1576	LOC_Os03g52510
23	Chr3	30233496	C	T	0.5	5.1576	LOC_Os03g52520
23	Chr3	30233496	C	T	0.5	5.1576	LOC_Os03g52530
23	Chr3	30233496	C	T	0.5	5.1576	LOC_Os03g52540
23	Chr3	30233496	C	T	0.5	5.1576	LOC_Os03g52550
23	Chr3	30233496	C	T	0.5	5.1576	LOC_Os03g52560
23	Chr3	30233496	C	T	0.5	5.1576	LOC_Os03g52570
23	Chr3	30233496	C	T	0.5	5.1576	LOC_Os03g52594
23	Chr3	30233496	C	T	0.5	5.1576	LOC_Os03g52620
23	Chr3	30233496	C	T	0.5	5.1576	LOC_Os03g52630
23	Chr3	30233496	C	T	0.5	5.1576	LOC_Os03g52640
23	Chr3	30233496	C	T	0.5	5.1576	LOC_Os03g52650
23	Chr3	30233496	C	T	0.5	5.1576	LOC_Os03g52660
23	Chr3	30233496	C	T	0.5	5.1576	LOC_Os03g52670
23	Chr3	30233496	C	T	0.5	5.1576	LOC_Os03g52680
23	Chr3	30233496	C	T	0.5	5.1576	LOC_Os03g52690
23	Chr3	30233496	C	T	0.5	5.1576	LOC_Os03g52700
23	Chr3	30233496	C	T	0.5	5.1576	LOC_Os03g52720
23	Chr3	30233496	C	T	0.5	5.1576	LOC_Os03g52730
23	Chr3	30233496	C	T	0.5	5.1576	LOC_Os03g52740
23	Chr3	30233496	C	T	0.5	5.1576	LOC_Os03g52750
23	Chr3	30233496	C	T	0.5	5.1576	LOC_Os03g52760
23	Chr3	30233496	C	T	0.5	5.1576	LOC_Os03g52770
23	Chr3	30233496	C	T	0.5	5.1576	LOC_Os03g52780
23	Chr3	30233496	C	T	0.5	5.1576	LOC_Os03g52794
23	Chr3	30233496	C	T	0.5	5.1576	LOC_Os03g52810
23	Chr3	30233496	C	T	0.5	5.1576	LOC_Os03g52820
23	Chr3	30233496	C	T	0.5	5.1576	LOC_Os03g52830
23	Chr3	30233496	C	T	0.5	5.1576	LOC_Os03g52840
23	Chr3	30233496	C	T	0.5	5.1576	LOC_Os03g52850
23	Chr3	30233496	C	T	0.5	5.1576	LOC_Os03g52860
23	Chr3	30233496	C	T	0.5	5.1576	LOC_Os03g52870
23	Chr3	30233496	C	T	0.5	5.1576	LOC_Os03g52880
23	Chr3	30233496	C	T	0.5	5.1576	LOC_Os03g52890
23	Chr3	30233496	C	T	0.5	5.1576	LOC_Os03g52900
23	Chr3	30233496	C	T	0.5	5.1576	LOC_Os03g52910
23	Chr3	30233496	C	T	0.5	5.1576	LOC_Os03g52920
23	Chr3	30233496	C	T	0.5	5.1576	LOC_Os03g52930
23	Chr3	30233496	C	T	0.5	5.1576	LOC_Os03g52940
23	Chr3	30233496	C	T	0.5	5.1576	LOC_Os03g52950
23	Chr3	30233496	C	T	0.5	5.1576	LOC_Os03g52960
23	Chr3	30233496	C	T	0.5	5.1576	LOC_Os03g52970
23	Chr3	30233496	C	T	0.5	5.1576	LOC_Os03g52980
23	Chr3	30233496	C	T	0.5	5.1576	LOC_Os03g52990
23	Chr3	30233496	C	T	0.5	5.1576	LOC_Os03g53000
23	Chr3	30233496	C	T	0.5	5.1576	LOC_Os03g53010
23	Chr3	30233496	C	T	0.5	5.1576	LOC_Os03g53020
23	Chr3	30233496	C	T	0.5	5.1576	LOC_Os03g53030
23	Chr3	30233496	C	T	0.5	5.1576	LOC_Os03g53050
23	Chr3	30233496	C	T	0.5	5.1576	LOC_Os03g53060
24	Chr3	32464512	T	A	0.5	5.57738	LOC_Os03g56660
24	Chr3	32464512	T	A	0.5	5.57738	LOC_Os03g56670
24	Chr3	32464512	T	A	0.5	5.57738	LOC_Os03g56676
24	Chr3	32464512	T	A	0.5	5.57738	LOC_Os03g56682
24	Chr3	32464512	T	A	0.5	5.57738	LOC_Os03g56690
24	Chr3	32464512	T	A	0.5	5.57738	LOC_Os03g56700
24	Chr3	32464512	T	A	0.5	5.57738	LOC_Os03g56710
24	Chr3	32464512	T	A	0.5	5.57738	LOC_Os03g56714
24	Chr3	32464512	T	A	0.5	5.57738	LOC_Os03g56720
24	Chr3	32464512	T	A	0.5	5.57738	LOC_Os03g56724
24	Chr3	32464512	T	A	0.5	5.57738	LOC_Os03g56730
24	Chr3	32464512	T	A	0.5	5.57738	LOC_Os03g56740
24	Chr3	32464512	T	A	0.5	5.57738	LOC_Os03g56750
24	Chr3	32464512	T	A	0.5	5.57738	LOC_Os03g56760
24	Chr3	32464512	T	A	0.5	5.57738	LOC_Os03g56770
24	Chr3	32464512	T	A	0.5	5.57738	LOC_Os03g56780
24	Chr3	32464512	T	A	0.5	5.57738	LOC_Os03g56781
24	Chr3	32464512	T	A	0.5	5.57738	LOC_Os03g56782
24	Chr3	32464512	T	A	0.5	5.57738	LOC_Os03g56784
24	Chr3	32464512	T	A	0.5	5.57738	LOC_Os03g56790
24	Chr3	32464512	T	A	0.5	5.57738	LOC_Os03g56800
24	Chr3	32464512	T	A	0.5	5.57738	LOC_Os03g56810
24	Chr3	32464512	T	A	0.5	5.57738	LOC_Os03g56820
24	Chr3	32464512	T	A	0.5	5.57738	LOC_Os03g56830
24	Chr3	32464512	T	A	0.5	5.57738	LOC_Os03g56840
24	Chr3	32464512	T	A	0.5	5.57738	LOC_Os03g56850
24	Chr3	32464512	T	A	0.5	5.57738	LOC_Os03g56860
24	Chr3	32464512	T	A	0.5	5.57738	LOC_Os03g56869
24	Chr3	32464512	T	A	0.5	5.57738	LOC_Os03g56890
24	Chr3	32464512	T	A	0.5	5.57738	LOC_Os03g56900
24	Chr3	32464512	T	A	0.5	5.57738	LOC_Os03g56904
24	Chr3	32464512	T	A	0.5	5.57738	LOC_Os03g56910
24	Chr3	32464512	T	A	0.5	5.57738	LOC_Os03g56920
24	Chr3	32464512	T	A	0.5	5.57738	LOC_Os03g56930
24	Chr3	32464512	T	A	0.5	5.57738	LOC_Os03g56940
24	Chr3	32464512	T	A	0.5	5.57738	LOC_Os03g56942
24	Chr3	32464512	T	A	0.5	5.57738	LOC_Os03g56944
24	Chr3	32464512	T	A	0.5	5.57738	LOC_Os03g56950
24	Chr3	32464512	T	A	0.5	5.57738	LOC_Os03g56960
24	Chr3	32464512	T	A	0.5	5.57738	LOC_Os03g56970
24	Chr3	32464512	T	A	0.5	5.57738	LOC_Os03g56974
24	Chr3	32464512	T	A	0.5	5.57738	LOC_Os03g56980
24	Chr3	32464512	T	A	0.5	5.57738	LOC_Os03g56990
24	Chr3	32464512	T	A	0.5	5.57738	LOC_Os03g57000
24	Chr3	32464512	T	A	0.5	5.57738	LOC_Os03g57010
24	Chr3	32464512	T	A	0.5	5.57738	LOC_Os03g57020
24	Chr3	32464512	T	A	0.5	5.57738	LOC_Os03g57030
24	Chr3	32464512	T	A	0.5	5.57738	LOC_Os03g57040
24	Chr3	32464512	T	A	0.5	5.57738	LOC_Os03g57050
24	Chr3	32464512	T	A	0.5	5.57738	LOC_Os03g57060
24	Chr3	32464512	T	A	0.5	5.57738	LOC_Os03g57070
24	Chr3	32464512	T	A	0.5	5.57738	LOC_Os03g57080
24	Chr3	32464512	T	A	0.5	5.57738	LOC_Os03g57090
24	Chr3	32464512	T	A	0.5	5.57738	LOC_Os03g57100
24	Chr3	32464512	T	A	0.5	5.57738	LOC_Os03g57110
24	Chr3	32464512	T	A	0.5	5.57738	LOC_Os03g57120
24	Chr3	32464512	T	A	0.5	5.57738	LOC_Os03g57130
24	Chr3	32464512	T	A	0.5	5.57738	LOC_Os03g57140
24	Chr3	32464512	T	A	0.5	5.57738	LOC_Os03g57145
24	Chr3	32464512	T	A	0.5	5.57738	LOC_Os03g57149
24	Chr3	32464512	T	A	0.5	5.57738	LOC_Os03g57160
24	Chr3	32464512	T	A	0.5	5.57738	LOC_Os03g57170
24	Chr3	32464512	T	A	0.5	5.57738	LOC_Os03g57180
24	Chr3	32464512	T	A	0.5	5.57738	LOC_Os03g57190
24	Chr3	32464512	T	A	0.5	5.57738	LOC_Os03g57200
24	Chr3	32464512	T	A	0.5	5.57738	LOC_Os03g57210
24	Chr3	32464512	T	A	0.5	5.57738	LOC_Os03g57220
24	Chr3	32464512	T	A	0.5	5.57738	LOC_Os03g57230
24	Chr3	32464512	T	A	0.5	5.57738	LOC_Os03g57240
24	Chr3	32464512	T	A	0.5	5.57738	LOC_Os03g57260
24	Chr3	32464512	T	A	0.5	5.57738	LOC_Os03g57270
25	Chr3	36093896	T	A	0.5	5.14146	LOC_Os03g63530
25	Chr3	36093896	T	A	0.5	5.14146	LOC_Os03g63540
25	Chr3	36093896	T	A	0.5	5.14146	LOC_Os03g63550
25	Chr3	36093896	T	A	0.5	5.14146	LOC_Os03g63554
25	Chr3	36093896	T	A	0.5	5.14146	LOC_Os03g63560
25	Chr3	36093896	T	A	0.5	5.14146	LOC_Os03g63570
25	Chr3	36093896	T	A	0.5	5.14146	LOC_Os03g63580
25	Chr3	36093896	T	A	0.5	5.14146	LOC_Os03g63590
25	Chr3	36093896	T	A	0.5	5.14146	LOC_Os03g63600
25	Chr3	36093896	T	A	0.5	5.14146	LOC_Os03g63620
25	Chr3	36093896	T	A	0.5	5.14146	LOC_Os03g63630
25	Chr3	36093896	T	A	0.5	5.14146	LOC_Os03g63640
25	Chr3	36093896	T	A	0.5	5.14146	LOC_Os03g63644
25	Chr3	36093896	T	A	0.5	5.14146	LOC_Os03g63650
25	Chr3	36093896	T	A	0.5	5.14146	LOC_Os03g63660
25	Chr3	36093896	T	A	0.5	5.14146	LOC_Os03g63670
25	Chr3	36093896	T	A	0.5	5.14146	LOC_Os03g63680
25	Chr3	36093896	T	A	0.5	5.14146	LOC_Os03g63690
25	Chr3	36093896	T	A	0.5	5.14146	LOC_Os03g63700
25	Chr3	36093896	T	A	0.5	5.14146	LOC_Os03g63710
25	Chr3	36093896	T	A	0.5	5.14146	LOC_Os03g63720
25	Chr3	36093896	T	A	0.5	5.14146	LOC_Os03g63730
25	Chr3	36093896	T	A	0.5	5.14146	LOC_Os03g63740
25	Chr3	36093896	T	A	0.5	5.14146	LOC_Os03g63750
25	Chr3	36093896	T	A	0.5	5.14146	LOC_Os03g63760
25	Chr3	36093896	T	A	0.5	5.14146	LOC_Os03g63770
25	Chr3	36093896	T	A	0.5	5.14146	LOC_Os03g63780
25	Chr3	36093896	T	A	0.5	5.14146	LOC_Os03g63790
25	Chr3	36093896	T	A	0.5	5.14146	LOC_Os03g63800
25	Chr3	36093896	T	A	0.5	5.14146	LOC_Os03g63810
25	Chr3	36093896	T	A	0.5	5.14146	LOC_Os03g63820
25	Chr3	36093896	T	A	0.5	5.14146	LOC_Os03g63830
25	Chr3	36093896	T	A	0.5	5.14146	LOC_Os03g63840
25	Chr3	36093896	T	A	0.5	5.14146	LOC_Os03g63850
25	Chr3	36093896	T	A	0.5	5.14146	LOC_Os03g63860
25	Chr3	36093896	T	A	0.5	5.14146	LOC_Os03g63870
25	Chr3	36093896	T	A	0.5	5.14146	LOC_Os03g63880
25	Chr3	36093896	T	A	0.5	5.14146	LOC_Os03g63890
25	Chr3	36093896	T	A	0.5	5.14146	LOC_Os03g63900
25	Chr3	36093896	T	A	0.5	5.14146	LOC_Os03g63910
25	Chr3	36093896	T	A	0.5	5.14146	LOC_Os03g63920
25	Chr3	36093896	T	A	0.5	5.14146	LOC_Os03g63930
25	Chr3	36093896	T	A	0.5	5.14146	LOC_Os03g63940
25	Chr3	36093896	T	A	0.5	5.14146	LOC_Os03g63950
25	Chr3	36093896	T	A	0.5	5.14146	LOC_Os03g63970
25	Chr3	36093896	T	A	0.5	5.14146	LOC_Os03g63980
25	Chr3	36093896	T	A	0.5	5.14146	LOC_Os03g63990
25	Chr3	36093896	T	A	0.5	5.14146	LOC_Os03g63999
25	Chr3	36093896	T	A	0.5	5.14146	LOC_Os03g64010
25	Chr3	36093896	T	A	0.5	5.14146	LOC_Os03g64014
25	Chr3	36093896	T	A	0.5	5.14146	LOC_Os03g64020
25	Chr3	36093896	T	A	0.5	5.14146	LOC_Os03g64030
25	Chr3	36093896	T	A	0.5	5.14146	LOC_Os03g64050
25	Chr3	36093896	T	A	0.5	5.14146	LOC_Os03g64060
25	Chr3	36093896	T	A	0.5	5.14146	LOC_Os03g64070
25	Chr3	36093896	T	A	0.5	5.14146	LOC_Os03g64080
25	Chr3	36093896	T	A	0.5	5.14146	LOC_Os03g64100
25	Chr3	36093896	T	A	0.5	5.14146	LOC_Os03g64110
25	Chr3	36093896	T	A	0.5	5.14146	LOC_Os03g64130
25	Chr3	36093896	T	A	0.5	5.14146	LOC_Os03g64140
25	Chr3	36093896	T	A	0.5	5.14146	LOC_Os03g64150
25	Chr3	36093896	T	A	0.5	5.14146	LOC_Os03g64160
25	Chr3	36093896	T	A	0.5	5.14146	LOC_Os03g64170
25	Chr3	36093896	T	A	0.5	5.14146	LOC_Os03g64190
25	Chr3	36093896	T	A	0.5	5.14146	LOC_Os03g64200
25	Chr3	36093896	T	A	0.5	5.14146	LOC_Os03g64210
25	Chr3	36093896	T	A	0.5	5.14146	LOC_Os03g64219
25	Chr3	36093896	T	A	0.5	5.14146	LOC_Os03g64230
26	Chr4	4593495	G	A	0.5	5.73235	LOC_Os04g08230
26	Chr4	4593495	G	A	0.5	5.73235	LOC_Os04g08240
26	Chr4	4593495	G	A	0.5	5.73235	LOC_Os04g08250
26	Chr4	4593495	G	A	0.5	5.73235	LOC_Os04g08260
26	Chr4	4593495	G	A	0.5	5.73235	LOC_Os04g08280
26	Chr4	4593495	G	A	0.5	5.73235	LOC_Os04g08290
26	Chr4	4593495	G	A	0.5	5.73235	LOC_Os04g08300
26	Chr4	4593495	G	A	0.5	5.73235	LOC_Os04g08310
26	Chr4	4593495	G	A	0.5	5.73235	LOC_Os04g08320
26	Chr4	4593495	G	A	0.5	5.73235	LOC_Os04g08330
26	Chr4	4593495	G	A	0.5	5.73235	LOC_Os04g08340
26	Chr4	4593495	G	A	0.5	5.73235	LOC_Os04g08350
26	Chr4	4593495	G	A	0.5	5.73235	LOC_Os04g08360
26	Chr4	4593495	G	A	0.5	5.73235	LOC_Os04g08370
26	Chr4	4593495	G	A	0.5	5.73235	LOC_Os04g08390
26	Chr4	4593495	G	A	0.5	5.73235	LOC_Os04g08400
26	Chr4	4593495	G	A	0.5	5.73235	LOC_Os04g08410
26	Chr4	4593495	G	A	0.5	5.73235	LOC_Os04g08415
26	Chr4	4593495	G	A	0.5	5.73235	LOC_Os04g08430
26	Chr4	4593495	G	A	0.5	5.73235	LOC_Os04g08440
26	Chr4	4593495	G	A	0.5	5.73235	LOC_Os04g08450
26	Chr4	4593495	G	A	0.5	5.73235	LOC_Os04g08460
26	Chr4	4593495	G	A	0.5	5.73235	LOC_Os04g08470
26	Chr4	4593495	G	A	0.5	5.73235	LOC_Os04g08480
26	Chr4	4593495	G	A	0.5	5.73235	LOC_Os04g08500
26	Chr4	4593495	G	A	0.5	5.73235	LOC_Os04g08510
26	Chr4	4593495	G	A	0.5	5.73235	LOC_Os04g08520
26	Chr4	4593495	G	A	0.5	5.73235	LOC_Os04g08530
26	Chr4	4593495	G	A	0.5	5.73235	LOC_Os04g08540
26	Chr4	4593495	G	A	0.5	5.73235	LOC_Os04g08550
26	Chr4	4593495	G	A	0.5	5.73235	LOC_Os04g08570
26	Chr4	4593495	G	A	0.5	5.73235	LOC_Os04g08580
26	Chr4	4593495	G	A	0.5	5.73235	LOC_Os04g08590
26	Chr4	4593495	G	A	0.5	5.73235	LOC_Os04g08600
26	Chr4	4593495	G	A	0.5	5.73235	LOC_Os04g08610
26	Chr4	4593495	G	A	0.5	5.73235	LOC_Os04g08620
26	Chr4	4593495	G	A	0.5	5.73235	LOC_Os04g08630
26	Chr4	4593495	G	A	0.5	5.73235	LOC_Os04g08640
26	Chr4	4593495	G	A	0.5	5.73235	LOC_Os04g08650
26	Chr4	4593495	G	A	0.5	5.73235	LOC_Os04g08660
26	Chr4	4593495	G	A	0.5	5.73235	LOC_Os04g08670
26	Chr4	4593495	G	A	0.5	5.73235	LOC_Os04g08680
26	Chr4	4593495	G	A	0.5	5.73235	LOC_Os04g08690
26	Chr4	4593495	G	A	0.5	5.73235	LOC_Os04g08700
26	Chr4	4593495	G	A	0.5	5.73235	LOC_Os04g08710
26	Chr4	4593495	G	A	0.5	5.73235	LOC_Os04g08720
26	Chr4	4593495	G	A	0.5	5.73235	LOC_Os04g08730
26	Chr4	4593495	G	A	0.5	5.73235	LOC_Os04g08740
26	Chr4	4593495	G	A	0.5	5.73235	LOC_Os04g08749
26	Chr4	4593495	G	A	0.5	5.73235	LOC_Os04g08760
26	Chr4	4593495	G	A	0.5	5.73235	LOC_Os04g08764
26	Chr4	4593495	G	A	0.5	5.73235	LOC_Os04g08768
26	Chr4	4593495	G	A	0.5	5.73235	LOC_Os04g08772
26	Chr4	4593495	G	A	0.5	5.73235	LOC_Os04g08776
26	Chr4	4593495	G	A	0.5	5.73235	LOC_Os04g08780
26	Chr4	4593495	G	A	0.5	5.73235	LOC_Os04g08784
27	Chr4	10597293	C	G	0.5	5.94216	LOC_Os04g18740
27	Chr4	10597293	C	G	0.5	5.94216	LOC_Os04g18750
27	Chr4	10597293	C	G	0.5	5.94216	LOC_Os04g18760
27	Chr4	10597293	C	G	0.5	5.94216	LOC_Os04g18770
27	Chr4	10597293	C	G	0.5	5.94216	LOC_Os04g18780
27	Chr4	10597293	C	G	0.5	5.94216	LOC_Os04g18790
27	Chr4	10597293	C	G	0.5	5.94216	LOC_Os04g18800
27	Chr4	10597293	C	G	0.5	5.94216	LOC_Os04g18810
27	Chr4	10597293	C	G	0.5	5.94216	LOC_Os04g18820
27	Chr4	10597293	C	G	0.5	5.94216	LOC_Os04g18830
27	Chr4	10597293	C	G	0.5	5.94216	LOC_Os04g18840
27	Chr4	10597293	C	G	0.5	5.94216	LOC_Os04g18850
27	Chr4	10597293	C	G	0.5	5.94216	LOC_Os04g18860
27	Chr4	10597293	C	G	0.5	5.94216	LOC_Os04g18870
27	Chr4	10597293	C	G	0.5	5.94216	LOC_Os04g18884
27	Chr4	10597293	C	G	0.5	5.94216	LOC_Os04g18900
27	Chr4	10597293	C	G	0.5	5.94216	LOC_Os04g18910
27	Chr4	10597293	C	G	0.5	5.94216	LOC_Os04g18920
27	Chr4	10597293	C	G	0.5	5.94216	LOC_Os04g18930
27	Chr4	10597293	C	G	0.5	5.94216	LOC_Os04g18940
27	Chr4	10597293	C	G	0.5	5.94216	LOC_Os04g18950
27	Chr4	10597293	C	G	0.5	5.94216	LOC_Os04g18960
27	Chr4	10597293	C	G	0.5	5.94216	LOC_Os04g18970
27	Chr4	10597293	C	G	0.5	5.94216	LOC_Os04g18980
27	Chr4	10597293	C	G	0.5	5.94216	LOC_Os04g18990
27	Chr4	10597293	C	G	0.5	5.94216	LOC_Os04g19000
27	Chr4	10597293	C	G	0.5	5.94216	LOC_Os04g19010
27	Chr4	10597293	C	G	0.5	5.94216	LOC_Os04g19020
27	Chr4	10597293	C	G	0.5	5.94216	LOC_Os04g19030
27	Chr4	10597293	C	G	0.5	5.94216	LOC_Os04g19040
27	Chr4	10597293	C	G	0.5	5.94216	LOC_Os04g19050
27	Chr4	10597293	C	G	0.5	5.94216	LOC_Os04g19060
27	Chr4	10597293	C	G	0.5	5.94216	LOC_Os04g19070
27	Chr4	10597293	C	G	0.5	5.94216	LOC_Os04g19080
27	Chr4	10597293	C	G	0.5	5.94216	LOC_Os04g19090
27	Chr4	10597293	C	G	0.5	5.94216	LOC_Os04g19100
27	Chr4	10597293	C	G	0.5	5.94216	LOC_Os04g19114
27	Chr4	10597293	C	G	0.5	5.94216	LOC_Os04g19130
27	Chr4	10597293	C	G	0.5	5.94216	LOC_Os04g19140
27	Chr4	10597293	C	G	0.5	5.94216	LOC_Os04g19150
27	Chr4	10597293	C	G	0.5	5.94216	LOC_Os04g19160
27	Chr4	10597293	C	G	0.5	5.94216	LOC_Os04g19170
27	Chr4	10597293	C	G	0.5	5.94216	LOC_Os04g19180
27	Chr4	10597293	C	G	0.5	5.94216	LOC_Os04g19190
27	Chr4	10597293	C	G	0.5	5.94216	LOC_Os04g19200
27	Chr4	10597293	C	G	0.5	5.94216	LOC_Os04g19210
27	Chr4	10597293	C	G	0.5	5.94216	LOC_Os04g19220
27	Chr4	10597293	C	G	0.5	5.94216	LOC_Os04g19230
27	Chr4	10597293	C	G	0.5	5.94216	LOC_Os04g19240
27	Chr4	10597293	C	G	0.5	5.94216	LOC_Os04g19250
27	Chr4	10597293	C	G	0.5	5.94216	LOC_Os04g19260
27	Chr4	10597293	C	G	0.5	5.94216	LOC_Os04g19270
27	Chr4	10597293	C	G	0.5	5.94216	LOC_Os04g19280
27	Chr4	10597293	C	G	0.5	5.94216	LOC_Os04g19290
27	Chr4	10597293	C	G	0.5	5.94216	LOC_Os04g19300
27	Chr4	10597293	C	G	0.5	5.94216	LOC_Os04g19310
27	Chr4	10597293	C	G	0.5	5.94216	LOC_Os04g19320
27	Chr4	10597293	C	G	0.5	5.94216	LOC_Os04g19330
27	Chr4	10597293	C	G	0.5	5.94216	LOC_Os04g19340
27	Chr4	10597293	C	G	0.5	5.94216	LOC_Os04g19350
27	Chr4	10597293	C	G	0.5	5.94216	LOC_Os04g19360
27	Chr4	10597293	C	G	0.5	5.94216	LOC_Os04g19370
27	Chr4	10597293	C	G	0.5	5.94216	LOC_Os04g19380
28	Chr4	13764771	G	A	0.5	5.34437	LOC_Os04g23720
28	Chr4	13764771	G	A	0.5	5.34437	LOC_Os04g23739
28	Chr4	13764771	G	A	0.5	5.34437	LOC_Os04g23760
28	Chr4	13764771	G	A	0.5	5.34437	LOC_Os04g23780
28	Chr4	13764771	G	A	0.5	5.34437	LOC_Os04g23799
28	Chr4	13764771	G	A	0.5	5.34437	LOC_Os04g23820
28	Chr4	13764771	G	A	0.5	5.34437	LOC_Os04g23830
28	Chr4	13764771	G	A	0.5	5.34437	LOC_Os04g23849
28	Chr4	13764771	G	A	0.5	5.34437	LOC_Os04g23870
28	Chr4	13764771	G	A	0.5	5.34437	LOC_Os04g23880
28	Chr4	13764771	G	A	0.5	5.34437	LOC_Os04g23890
28	Chr4	13764771	G	A	0.5	5.34437	LOC_Os04g23910
28	Chr4	13764771	G	A	0.5	5.34437	LOC_Os04g23920
28	Chr4	13764771	G	A	0.5	5.34437	LOC_Os04g23930
28	Chr4	13764771	G	A	0.5	5.34437	LOC_Os04g23940
28	Chr4	13764771	G	A	0.5	5.34437	LOC_Os04g23960
28	Chr4	13764771	G	A	0.5	5.34437	LOC_Os04g23970
28	Chr4	13764771	G	A	0.5	5.34437	LOC_Os04g23980
28	Chr4	13764771	G	A	0.5	5.34437	LOC_Os04g23990
28	Chr4	13764771	G	A	0.5	5.34437	LOC_Os04g24000
28	Chr4	13764771	G	A	0.5	5.34437	LOC_Os04g24010
28	Chr4	13764771	G	A	0.5	5.34437	LOC_Os04g24020
28	Chr4	13764771	G	A	0.5	5.34437	LOC_Os04g24030
28	Chr4	13764771	G	A	0.5	5.34437	LOC_Os04g24040
28	Chr4	13764771	G	A	0.5	5.34437	LOC_Os04g24060
28	Chr4	13764771	G	A	0.5	5.34437	LOC_Os04g24070
28	Chr4	13764771	G	A	0.5	5.34437	LOC_Os04g24080
28	Chr4	13764771	G	A	0.5	5.34437	LOC_Os04g24090
28	Chr4	13764771	G	A	0.5	5.34437	LOC_Os04g24100
28	Chr4	13764771	G	A	0.5	5.34437	LOC_Os04g24110
28	Chr4	13764771	G	A	0.5	5.34437	LOC_Os04g24120
28	Chr4	13764771	G	A	0.5	5.34437	LOC_Os04g24130
28	Chr4	13764771	G	A	0.5	5.34437	LOC_Os04g24140
28	Chr4	13764771	G	A	0.5	5.34437	LOC_Os04g24160
28	Chr4	13764771	G	A	0.5	5.34437	LOC_Os04g24165
28	Chr4	13764771	G	A	0.5	5.34437	LOC_Os04g24170
28	Chr4	13764771	G	A	0.5	5.34437	LOC_Os04g24180
28	Chr4	13764771	G	A	0.5	5.34437	LOC_Os04g24190
28	Chr4	13764771	G	A	0.5	5.34437	LOC_Os04g24200
28	Chr4	13764771	G	A	0.5	5.34437	LOC_Os04g24210
28	Chr4	13764771	G	A	0.5	5.34437	LOC_Os04g24220
28	Chr4	13764771	G	A	0.5	5.34437	LOC_Os04g24230
28	Chr4	13764771	G	A	0.5	5.34437	LOC_Os04g24240
28	Chr4	13764771	G	A	0.5	5.34437	LOC_Os04g24250
28	Chr4	13764771	G	A	0.5	5.34437	LOC_Os04g24274
28	Chr4	13764771	G	A	0.5	5.34437	LOC_Os04g24290
28	Chr4	13764771	G	A	0.5	5.34437	LOC_Os04g24294
28	Chr4	13764771	G	A	0.5	5.34437	LOC_Os04g24300
28	Chr4	13764771	G	A	0.5	5.34437	LOC_Os04g24310
28	Chr4	13764771	G	A	0.5	5.34437	LOC_Os04g24319
28	Chr4	13764771	G	A	0.5	5.34437	LOC_Os04g24328
28	Chr4	13764771	G	A	0.5	5.34437	LOC_Os04g24340
28	Chr4	13764771	G	A	0.5	5.34437	LOC_Os04g24350
28	Chr4	13764771	G	A	0.5	5.34437	LOC_Os04g24360
29	Chr4	17029941	C	T	0.5	5.25768	LOC_Os04g28440
29	Chr4	17029941	C	T	0.5	5.25768	LOC_Os04g28450
29	Chr4	17029941	C	T	0.5	5.25768	LOC_Os04g28460
29	Chr4	17029941	C	T	0.5	5.25768	LOC_Os04g28470
29	Chr4	17029941	C	T	0.5	5.25768	LOC_Os04g28480
29	Chr4	17029941	C	T	0.5	5.25768	LOC_Os04g28490
29	Chr4	17029941	C	T	0.5	5.25768	LOC_Os04g28500
29	Chr4	17029941	C	T	0.5	5.25768	LOC_Os04g28520
29	Chr4	17029941	C	T	0.5	5.25768	LOC_Os04g28530
29	Chr4	17029941	C	T	0.5	5.25768	LOC_Os04g28540
29	Chr4	17029941	C	T	0.5	5.25768	LOC_Os04g28550
29	Chr4	17029941	C	T	0.5	5.25768	LOC_Os04g28560
29	Chr4	17029941	C	T	0.5	5.25768	LOC_Os04g28570
29	Chr4	17029941	C	T	0.5	5.25768	LOC_Os04g28580
29	Chr4	17029941	C	T	0.5	5.25768	LOC_Os04g28590
29	Chr4	17029941	C	T	0.5	5.25768	LOC_Os04g28600
29	Chr4	17029941	C	T	0.5	5.25768	LOC_Os04g28620
29	Chr4	17029941	C	T	0.5	5.25768	LOC_Os04g28630
29	Chr4	17029941	C	T	0.5	5.25768	LOC_Os04g28640
29	Chr4	17029941	C	T	0.5	5.25768	LOC_Os04g28650
29	Chr4	17029941	C	T	0.5	5.25768	LOC_Os04g28660
29	Chr4	17029941	C	T	0.5	5.25768	LOC_Os04g28670
29	Chr4	17029941	C	T	0.5	5.25768	LOC_Os04g28680
29	Chr4	17029941	C	T	0.5	5.25768	LOC_Os04g28690
29	Chr4	17029941	C	T	0.5	5.25768	LOC_Os04g28700
29	Chr4	17029941	C	T	0.5	5.25768	LOC_Os04g28710
29	Chr4	17029941	C	T	0.5	5.25768	LOC_Os04g28720
29	Chr4	17029941	C	T	0.5	5.25768	LOC_Os04g28730
29	Chr4	17029941	C	T	0.5	5.25768	LOC_Os04g28740
29	Chr4	17029941	C	T	0.5	5.25768	LOC_Os04g28750
29	Chr4	17029941	C	T	0.5	5.25768	LOC_Os04g28760
29	Chr4	17029941	C	T	0.5	5.25768	LOC_Os04g28770
29	Chr4	17029941	C	T	0.5	5.25768	LOC_Os04g28780
29	Chr4	17029941	C	T	0.5	5.25768	LOC_Os04g28790
29	Chr4	17029941	C	T	0.5	5.25768	LOC_Os04g28800
29	Chr4	17029941	C	T	0.5	5.25768	LOC_Os04g28805
29	Chr4	17029941	C	T	0.5	5.25768	LOC_Os04g28810
29	Chr4	17029941	C	T	0.5	5.25768	LOC_Os04g28820
29	Chr4	17029941	C	T	0.5	5.25768	LOC_Os04g28830
29	Chr4	17029941	C	T	0.5	5.25768	LOC_Os04g28840
29	Chr4	17029941	C	T	0.5	5.25768	LOC_Os04g28850
29	Chr4	17029941	C	T	0.5	5.25768	LOC_Os04g28860
29	Chr4	17029941	C	T	0.5	5.25768	LOC_Os04g28870
29	Chr4	17029941	C	T	0.5	5.25768	LOC_Os04g28880
29	Chr4	17029941	C	T	0.5	5.25768	LOC_Os04g28890
29	Chr4	17029941	C	T	0.5	5.25768	LOC_Os04g28900
29	Chr4	17029941	C	T	0.5	5.25768	LOC_Os04g28910
29	Chr4	17029941	C	T	0.5	5.25768	LOC_Os04g28920
29	Chr4	17029941	C	T	0.5	5.25768	LOC_Os04g28930
29	Chr4	17029941	C	T	0.5	5.25768	LOC_Os04g28940
29	Chr4	17029941	C	T	0.5	5.25768	LOC_Os04g28970
29	Chr4	17029941	C	T	0.5	5.25768	LOC_Os04g28980
29	Chr4	17029941	C	T	0.5	5.25768	LOC_Os04g28990
29	Chr4	17029941	C	T	0.5	5.25768	LOC_Os04g29000
29	Chr4	17029941	C	T	0.5	5.25768	LOC_Os04g29010
29	Chr4	17029941	C	T	0.5	5.25768	LOC_Os04g29020
29	Chr4	17029941	C	T	0.5	5.25768	LOC_Os04g29030
29	Chr4	17029941	C	T	0.5	5.25768	LOC_Os04g29040
29	Chr4	17029941	C	T	0.5	5.25768	LOC_Os04g29050
29	Chr4	17029941	C	T	0.5	5.25768	LOC_Os04g29060
30	Chr5	948592	C	T	0.5	5.88989	LOC_Os05g02320
30	Chr5	948592	C	T	0.5	5.88989	LOC_Os05g02330
30	Chr5	948592	C	T	0.5	5.88989	LOC_Os05g02340
30	Chr5	948592	C	T	0.5	5.88989	LOC_Os05g02350
30	Chr5	948592	C	T	0.5	5.88989	LOC_Os05g02360
30	Chr5	948592	C	T	0.5	5.88989	LOC_Os05g02370
30	Chr5	948592	C	T	0.5	5.88989	LOC_Os05g02390
30	Chr5	948592	C	T	0.5	5.88989	LOC_Os05g02400
30	Chr5	948592	C	T	0.5	5.88989	LOC_Os05g02410
30	Chr5	948592	C	T	0.5	5.88989	LOC_Os05g02420
30	Chr5	948592	C	T	0.5	5.88989	LOC_Os05g02430
30	Chr5	948592	C	T	0.5	5.88989	LOC_Os05g02435
30	Chr5	948592	C	T	0.5	5.88989	LOC_Os05g02440
30	Chr5	948592	C	T	0.5	5.88989	LOC_Os05g02450
30	Chr5	948592	C	T	0.5	5.88989	LOC_Os05g02460
30	Chr5	948592	C	T	0.5	5.88989	LOC_Os05g02470
30	Chr5	948592	C	T	0.5	5.88989	LOC_Os05g02480
30	Chr5	948592	C	T	0.5	5.88989	LOC_Os05g02490
30	Chr5	948592	C	T	0.5	5.88989	LOC_Os05g02500
30	Chr5	948592	C	T	0.5	5.88989	LOC_Os05g02510
30	Chr5	948592	C	T	0.5	5.88989	LOC_Os05g02520
30	Chr5	948592	C	T	0.5	5.88989	LOC_Os05g02530
30	Chr5	948592	C	T	0.5	5.88989	LOC_Os05g02540
30	Chr5	948592	C	T	0.5	5.88989	LOC_Os05g02550
30	Chr5	948592	C	T	0.5	5.88989	LOC_Os05g02560
30	Chr5	948592	C	T	0.5	5.88989	LOC_Os05g02564
30	Chr5	948592	C	T	0.5	5.88989	LOC_Os05g02570
30	Chr5	948592	C	T	0.5	5.88989	LOC_Os05g02580
30	Chr5	948592	C	T	0.5	5.88989	LOC_Os05g02590
30	Chr5	948592	C	T	0.5	5.88989	LOC_Os05g02600
30	Chr5	948592	C	T	0.5	5.88989	LOC_Os05g02610
30	Chr5	948592	C	T	0.5	5.88989	LOC_Os05g02620
30	Chr5	948592	C	T	0.5	5.88989	LOC_Os05g02630
30	Chr5	948592	C	T	0.5	5.88989	LOC_Os05g02640
30	Chr5	948592	C	T	0.5	5.88989	LOC_Os05g02650
30	Chr5	948592	C	T	0.5	5.88989	LOC_Os05g02670
30	Chr5	948592	C	T	0.5	5.88989	LOC_Os05g02680
30	Chr5	948592	C	T	0.5	5.88989	LOC_Os05g02690
30	Chr5	948592	C	T	0.5	5.88989	LOC_Os05g02700
30	Chr5	948592	C	T	0.5	5.88989	LOC_Os05g02710
30	Chr5	948592	C	T	0.5	5.88989	LOC_Os05g02720
30	Chr5	948592	C	T	0.5	5.88989	LOC_Os05g02730
30	Chr5	948592	C	T	0.5	5.88989	LOC_Os05g02740
30	Chr5	948592	C	T	0.5	5.88989	LOC_Os05g02750
30	Chr5	948592	C	T	0.5	5.88989	LOC_Os05g02754
30	Chr5	948592	C	T	0.5	5.88989	LOC_Os05g02760
30	Chr5	948592	C	T	0.5	5.88989	LOC_Os05g02770
30	Chr5	948592	C	T	0.5	5.88989	LOC_Os05g02780
30	Chr5	948592	C	T	0.5	5.88989	LOC_Os05g02790
30	Chr5	948592	C	T	0.5	5.88989	LOC_Os05g02810
30	Chr5	948592	C	T	0.5	5.88989	LOC_Os05g02820
30	Chr5	948592	C	T	0.5	5.88989	LOC_Os05g02840
30	Chr5	948592	C	T	0.5	5.88989	LOC_Os05g02850
30	Chr5	948592	C	T	0.5	5.88989	LOC_Os05g02860
30	Chr5	948592	C	T	0.5	5.88989	LOC_Os05g02870
30	Chr5	948592	C	T	0.5	5.88989	LOC_Os05g02880
30	Chr5	948592	C	T	0.5	5.88989	LOC_Os05g02890
30	Chr5	948592	C	T	0.5	5.88989	LOC_Os05g02900
30	Chr5	948592	C	T	0.5	5.88989	LOC_Os05g02920
30	Chr5	948592	C	T	0.5	5.88989	LOC_Os05g02940
30	Chr5	948592	C	T	0.5	5.88989	LOC_Os05g02950
30	Chr5	948592	C	T	0.5	5.88989	LOC_Os05g02960
30	Chr5	948592	C	T	0.5	5.88989	LOC_Os05g02970
30	Chr5	948592	C	T	0.5	5.88989	LOC_Os05g02980
30	Chr5	948592	C	T	0.5	5.88989	LOC_Os05g02990
30	Chr5	948592	C	T	0.5	5.88989	LOC_Os05g03000
30	Chr5	948592	C	T	0.5	5.88989	LOC_Os05g03010
30	Chr5	948592	C	T	0.5	5.88989	LOC_Os05g03020
30	Chr5	948592	C	T	0.5	5.88989	LOC_Os05g03030
31	Chr5	2623182	C	A	0.5	5.60615	LOC_Os05g05000
31	Chr5	2623182	C	A	0.5	5.60615	LOC_Os05g05010
31	Chr5	2623182	C	A	0.5	5.60615	LOC_Os05g05020
31	Chr5	2623182	C	A	0.5	5.60615	LOC_Os05g05030
31	Chr5	2623182	C	A	0.5	5.60615	LOC_Os05g05040
31	Chr5	2623182	C	A	0.5	5.60615	LOC_Os05g05050
31	Chr5	2623182	C	A	0.5	5.60615	LOC_Os05g05060
31	Chr5	2623182	C	A	0.5	5.60615	LOC_Os05g05070
31	Chr5	2623182	C	A	0.5	5.60615	LOC_Os05g05080
31	Chr5	2623182	C	A	0.5	5.60615	LOC_Os05g05090
31	Chr5	2623182	C	A	0.5	5.60615	LOC_Os05g05100
31	Chr5	2623182	C	A	0.5	5.60615	LOC_Os05g05110
31	Chr5	2623182	C	A	0.5	5.60615	LOC_Os05g05120
31	Chr5	2623182	C	A	0.5	5.60615	LOC_Os05g05130
31	Chr5	2623182	C	A	0.5	5.60615	LOC_Os05g05140
31	Chr5	2623182	C	A	0.5	5.60615	LOC_Os05g05150
31	Chr5	2623182	C	A	0.5	5.60615	LOC_Os05g05160
31	Chr5	2623182	C	A	0.5	5.60615	LOC_Os05g05170
31	Chr5	2623182	C	A	0.5	5.60615	LOC_Os05g05180
31	Chr5	2623182	C	A	0.5	5.60615	LOC_Os05g05190
31	Chr5	2623182	C	A	0.5	5.60615	LOC_Os05g05200
31	Chr5	2623182	C	A	0.5	5.60615	LOC_Os05g05210
31	Chr5	2623182	C	A	0.5	5.60615	LOC_Os05g05220
31	Chr5	2623182	C	A	0.5	5.60615	LOC_Os05g05230
31	Chr5	2623182	C	A	0.5	5.60615	LOC_Os05g05240
31	Chr5	2623182	C	A	0.5	5.60615	LOC_Os05g05250
31	Chr5	2623182	C	A	0.5	5.60615	LOC_Os05g05260
31	Chr5	2623182	C	A	0.5	5.60615	LOC_Os05g05270
31	Chr5	2623182	C	A	0.5	5.60615	LOC_Os05g05280
31	Chr5	2623182	C	A	0.5	5.60615	LOC_Os05g05290
31	Chr5	2623182	C	A	0.5	5.60615	LOC_Os05g05300
31	Chr5	2623182	C	A	0.5	5.60615	LOC_Os05g05310
31	Chr5	2623182	C	A	0.5	5.60615	LOC_Os05g05320
31	Chr5	2623182	C	A	0.5	5.60615	LOC_Os05g05330
31	Chr5	2623182	C	A	0.5	5.60615	LOC_Os05g05340
31	Chr5	2623182	C	A	0.5	5.60615	LOC_Os05g05346
31	Chr5	2623182	C	A	0.5	5.60615	LOC_Os05g05354
31	Chr5	2623182	C	A	0.5	5.60615	LOC_Os05g05370
31	Chr5	2623182	C	A	0.5	5.60615	LOC_Os05g05380
31	Chr5	2623182	C	A	0.5	5.60615	LOC_Os05g05390
31	Chr5	2623182	C	A	0.5	5.60615	LOC_Os05g05400
31	Chr5	2623182	C	A	0.5	5.60615	LOC_Os05g05410
31	Chr5	2623182	C	A	0.5	5.60615	LOC_Os05g05420
31	Chr5	2623182	C	A	0.5	5.60615	LOC_Os05g05430
31	Chr5	2623182	C	A	0.5	5.60615	LOC_Os05g05440
31	Chr5	2623182	C	A	0.5	5.60615	LOC_Os05g05450
31	Chr5	2623182	C	A	0.5	5.60615	LOC_Os05g05460
31	Chr5	2623182	C	A	0.5	5.60615	LOC_Os05g05470
31	Chr5	2623182	C	A	0.5	5.60615	LOC_Os05g05480
31	Chr5	2623182	C	A	0.5	5.60615	LOC_Os05g05490
31	Chr5	2623182	C	A	0.5	5.60615	LOC_Os05g05500
31	Chr5	2623182	C	A	0.5	5.60615	LOC_Os05g05510
31	Chr5	2623182	C	A	0.5	5.60615	LOC_Os05g05520
31	Chr5	2623182	C	A	0.5	5.60615	LOC_Os05g05530
31	Chr5	2623182	C	A	0.5	5.60615	LOC_Os05g05550
31	Chr5	2623182	C	A	0.5	5.60615	LOC_Os05g05560
31	Chr5	2623182	C	A	0.5	5.60615	LOC_Os05g05570
31	Chr5	2623182	C	A	0.5	5.60615	LOC_Os05g05580
31	Chr5	2623182	C	A	0.5	5.60615	LOC_Os05g05590
31	Chr5	2623182	C	A	0.5	5.60615	LOC_Os05g05600
31	Chr5	2623182	C	A	0.5	5.60615	LOC_Os05g05610
31	Chr5	2623182	C	A	0.5	5.60615	LOC_Os05g05620
31	Chr5	2623182	C	A	0.5	5.60615	LOC_Os05g05630
31	Chr5	2623182	C	A	0.5	5.60615	LOC_Os05g05640
31	Chr5	2623182	C	A	0.5	5.60615	LOC_Os05g05650
31	Chr5	2623182	C	A	0.5	5.60615	LOC_Os05g05660
31	Chr5	2623182	C	A	0.5	5.60615	LOC_Os05g05670
32	Chr5	15307383	C	G	0.5	5.26209	LOC_Os05g26010
32	Chr5	15307383	C	G	0.5	5.26209	LOC_Os05g26020
32	Chr5	15307383	C	G	0.5	5.26209	LOC_Os05g26026
32	Chr5	15307383	C	G	0.5	5.26209	LOC_Os05g26032
32	Chr5	15307383	C	G	0.5	5.26209	LOC_Os05g26040
32	Chr5	15307383	C	G	0.5	5.26209	LOC_Os05g26049
32	Chr5	15307383	C	G	0.5	5.26209	LOC_Os05g26060
32	Chr5	15307383	C	G	0.5	5.26209	LOC_Os05g26070
32	Chr5	15307383	C	G	0.5	5.26209	LOC_Os05g26080
32	Chr5	15307383	C	G	0.5	5.26209	LOC_Os05g26090
32	Chr5	15307383	C	G	0.5	5.26209	LOC_Os05g26100
32	Chr5	15307383	C	G	0.5	5.26209	LOC_Os05g26110
[truncated: 4,205 more rows]
